# Supplementary material for: Anaerobic metabolic evolution for homotypic L-valine fermentation
Source: Nat Commun. 2026 May 29;17:6996. doi: 10.1038/s41467-026-73619-7 (PMC13392391; doi:10.1038/s41467-026-73619-7)
Supplement: Supplementary file 3 — Supplementary Data 1 [file 41467_2026_73619_MOESM3_ESM.xlsx]

## Sheet: Supplementary Data 1
Supplementary Data 1 | Description of the strains used in this study.
Escherichia coli Strains	Genotype (the genotypes of evolved strains were preseented as the prominent changes which demonstrated to be related to the phenotypes in this study）	Remarks	Evolution time
ATCC 8739	ATCC 8739	-	-
S8975	ATCC 8739 △avtA::Ptac-leuDH, △ldhA::Ptac-ilvCcg, △mgsA::Ptac-lrp, △frd::Ptac-ygaZH, △pflB, △adhE::Ptac-ilvBNG20D, V21D, M22F, △ackA::Ptac-ilvED	Rational designed strain for anaerobic growth rescue
S9015	S8975△ilvBNG20D, V21D, M22F::PldhA-alaD	Rational designed strain for anaerobic growth rescue
S9015 ::alaE△	S9015 ::alaE(p.S142_Q145delinsK)	Possess a alaE(p.S142_Q145delinsK) insteat of alaE	Anaerobic evolution for 2841 h in 250 ml fermentation fleakers
S8975∆alaA∆alaC	S8975∆alaA∆alaC	Rational designed strain for anaerobic growth rescue
E8482	Single nucleotide variation: alaE (p. A48S) and alaE (p. A149D). The detailed genotype can be found in Supplementary Data 7 and 8.	Evolved to produce 77 g/L L-alanine in 43 hours (single colony)
E8782	The ilvC amplified to 6 copies, ilvD amplified to 4 copies, and ilvE amplified to 3 copies. The detailed genotype can be found in Supplementary Data 7 and 8.	Evolved to more than 22 g/L/24 h (single colony)	Anaerobic evolution for 4505 h in 250 ml fermentation fleakers
S1.0	ATCC 8739△avtA::Ptac-leuDH,△ldhA::Ptac-ilvCCg,△mgsA::Ptac-lrp,△frd::Ptac-ygaZH, △pflB，△adhE.:Ptac-ilvBN (p.20_22 GVM>DDF), △ackA.:Ptac-ilvED, △alaA,△alaC, △lacZ::PldhA-ilvCCg, △lacl::PldhA-leuDH, △ydik::PldhA-ilvD, △yaiT:PldhA-nadK, △yihF:PldhA-ilvBN (p.20_22 GVM>DDF), △yjcS.:Ptac-ilvC, △ybaP::Ptac-pntAB	Rational designed strain for anaerobic growth rescue	-
E1.0	The ilvC amplified to 6 copies, ilvD amplified to 4 copies, and ilvE amplified to 3 copies. 1 copy of △avtA::Ptac-leuDH mutated to leuDH (p. V22I) and amplified to 2 copies. The detailed genotype can be found in Supplementary Data 7 and 8.	Evolved to 28.77 g/L/24 h (single colony)	Anaerobic evolution for 5153 h in 250 ml fermentation fleakers
S2.0	S1.0::ilvXGMED,::3 copies of Ptac-ilvC, ::8 copies of Ptac-leuDH (p. V22I)	Overexpression of ilvXGMED, ilvC and leuDH (p. V22I) on the genome	-
E2.5	Single nucleotide variation: csgB (upstream G-A), △frd::ygaZH (p.W152fs), dinG (p.P509S), thrA (upstream G-A), thrA (p.S354Y), ilvA (p.S438I), alaE (p.A48T), alaE (p.S142_Q145delinsK), △mgsA::Ptac-lrp (p.P139L), nagA (p.G141fs). The detailed genotype can be found in Supplementary Data 7 and 8.	Evolved to 32.68 g/L/24 h (single colony)	Anaerobic evolution for 4778 h in 250 mL fermentation fleakers
E1.0△leuDH	Knocking out 2 copies of leuDH (p. V22I) and 1 copy of leuDH in E1.0	Rational designed strain for reverse engineering of leuDH and leuDH (p. V22I)	-
E1.0△PldhA-leuDH::Apr	Replace the Pldh-leuDH in E1.0 with the apramycin resistance gene	Intermediate strain during construction	-
E1.0 leuDH (p. V22I)	Mutating 1 copy of leuDH to leuDH (p. V22I) in E1.0	Rational designed strain for reverse engineering of leuDH and leuDH (p. V22I)	-
E1.0 leuDH	Mutating 2 copies of leuDH (p. V22I) to leuDH in E1.0	Rational designed strain for reverse engineering of leuDH and leuDH (p. V22I)	-
S2.1	S2.0:: △mgsA::Ptac-lrp (p. P139L)	Mutation lrp (p. P139L)	-
S2.2	S2.0:: △mgsA::Ptac-lrp (p. P139L), △frd::Ptac-ygaZH (p.W152fs)	Mutation lrp (p. P139L) and ygaZH (p.W152fs)	-
S2.3	S2.2:: nagA (p.G141fs)	Mutation nagA (p.G141fs)	-
S2.4	S2.3:: thrA (p.S354Y)	Mutation thrA (p.S354Y)	-
S2.5	S2.4:: thrA (upstream G-A)	Mutation thrA (upstream G-A)	-
S2.6	S2.5:: alaE (p.S142_Q145delinsK)	Mutation alaE (p.S142_Q145delinsK)	-
S2.3.1	S2.2:: dinG (p.P509S)	Mutation dinG (p.P509S)	-
S2.4.1	S2.3.1:: thrA (p.S354Y)	Mutation thrA (p.S354Y)	-
S2.5.1	S2.4.1:: thrA (upstream G-A)	Mutation thrA (upstream G-A)	-
S2.5.1::csg-AprN20/pEcCas2.0	S2.5.1::csg-AprN20/pEcCas2.0	Intermediate strain during construction	-
S2.6.1	S2.5.1:: csgB (upstream G-A)	Mutation csgB (upstream G-A)	-
S2.6.1::ilvA-AprN20/pEcCas2.0	S2.6.1::ilvA-AprN20/pEcCas2.0	Intermediate strain during construction	-
S2.7	S2.6.1 ilvA (p.S438I)	Mutation ilvA (p.S438I)	-
S2.8	S2.7:: nagA (p.G141fs)	Mutation nagA (p.G141fs)	-
S2.8::alaE-AprN20/pEcCas2.0	S2.8::alaE-AprN20/pEcCas2.0	Intermediate strain during construction	-
S2.10	S2.8::alaE (p.A48T), alaE (p.S142_Q145delinsK)	Mutation ::alaE (p.A48T), alaE (p.S142_Q145delinsK)	-
S2.9	S2.10 with the csgB (upstream G-A) reversed.	Reverse mutation of csgB (upstream G-A) in S2.10	-
E2.5 ygaZ+	E2.5 ygaZ+	Reverse mutation of ygaZH (p.W152fs) in frd in E2.5	-
E2.5 alaE indel+	E2.5 alaE indel+	Reverse mutation of alaE (p.S142_Q145delinsK) in E2.5	-
E2.5 alaE SNP+	E2.5 alaE SNP+	Reverse mutation of alaE (p.A48T) in E2.5	-
E2.5 alaE+	E2.5 alaE+	Reverse mutation of alaE (p.A48T) and alaE (p.S142_Q145delinsK) in E2.5	-
E2.5 alaE-AprN20/pEcCas2.0	E2.5 alaE-AprN20/pEcCas2.0	Intermediate strain during construction	-
E2.5 csg-AprN20/pEcCas2.0	E2.5 csg-AprN20/pEcCas2.0	Intermediate strain during construction
E2.5 csg+	E2.5 csg+	Reverse mutation of csgB (upstream G-A) in E2.5	-
E2.5 lrp-AprN20/pEcCas2.0	E2.5 lrp-AprN20/pEcCas2.0	Intermediate strain during construction
E2.5 lrp+	E2.5 lrp+	Reverse mutation of Ptac-lrp (p.P139L) in mgsA in E2.5	-
E2.5 dinG-AprN20/pEcCas2.0	E2.5 dinG-AprN20/pEcCas2.0	Intermediate strain during construction
E2.5 dinG+	E2.5 dinG+	Reverse mutation of dinG (p.P509S) in E2.5	-
E2.5 nagA-AprN20/pEcCas2.0	E2.5 nagA-AprN20/pEcCas2.0	Intermediate strain during construction
E2.5 nagA+	E2.5 nagA+	Reverse mutation of nagA (p.G141fs) in E2.5	-
E2.5 thrA+	E2.5 thrA+	Reverse mutation of thrA (p.S354Y) in E2.5	-
E2.5 thrA up+	E2.5 thrA up+	Reverse mutation of thrA (upstream G-A) in E2.5	-
E2.5 ilvA+	E2.5 ilvA+	Reverse mutation of ilvA (p.S438I) in E2.5	-
E2.5 △lrp (p. P139L):: Vclrp	Replacing lrp (p. P139L) with lrp from Vibrio cholerae N16961	Vclrp	-
E2.5 △lrp (p. P139L):: Vclrp (p. P139L)	Replacing lrp (p. P139L) with lrp from Vibrio cholerae N16961 which is mutated to Vclrp (p. P139L)	Vclrp (p. P139L)	-
E2.5 △lrp (p. P139L):: Selrp	Replacing lrp (p. P139L) with lrp from Salmonella enterica LT2	Selrp	-
E2.5 △lrp (p. P139L):: Selrp (p. P139L)	Replacing lrp (p. P139L) with lrp from Salmonella enterica LT2 which is mutated to Selrp (p. P139L)	Selrp (p. P139L)	-
E2.5 alaE::Apr/pEcCas2.0	E2.5 alaE::Apr/pEcCas2.0	Intermediate strain during construction	-
E2.5 alaE (p. A48S and p. A149D)	Replacing alaE (p.A48T, p.S142_Q145delinsK) with alaE (p. A48S and p. A149D)	alaE (p. A48S and p. A149D)	-
S2.5:: alaE (p. A149D)	S2.5:: alaE (p. A149D)	alaE (p. A149D)	-
S2.5 alaE::Apr/pISFba1	S2.5 alaE::Apr/pISFba1	Intermediate strain during construction	-
S2.5 alaE (p. A48S and p. A149D)	S2.5 alaE (p. A48S and p. A149D)	alaE (p. A48S and p. A149D) gained from S2.5 alaE::Apr/pISFba1	-
E2.5ΔPtac-ygaZ*ygaH	E2.5ΔPtac-ygaZ*ygaH	Knocking out Ptac-ygaZ*-ygaH in E2.5	-
E2.5ΔPtac-ygaZ*ygaHΔPyga-ygaZygaH	E2.5ΔPtac-ygaZ*ygaHΔPyga-ygaZygaH	Knocking out Ptac-ygaZ*-ygaH and Pyga-ygaZ-ygaH in E2.5	-
E2.5ΔPyga-ygaZygaH	E2.5ΔPyga-ygaZygaH	Knocking out Pyga-ygaZ-ygaH in E2.5	-
E2.5 alaEnull	Disruption alaE in E2.5 by 23 bp insertion. Gained by curing plasmids of E2.5 alaE AprN20/pEcCas2.0.	Disruption alaE mutant by 23 bp insertion in E2.5	-
E2.5 alaEnull::alaEindel	E2.5 alaEnull::alaE(p.S142_Q145delinsK)	Disruption alaE mutant by 23 bp insertion in E2.5 and insert alaE (p.S142_Q145delinsK) between ypfG and tktB ( or CJZ69_00880 and CJZ69_00885)	-
E2.5 alaEnull::alaE	E2.5 alaEnull::alaE	Disruption alaE mutant by 23 bp insertion in E2.5 and insert alaE between CJZ69_00880 and CJZ69_00885	-
