# Supplementary material for: Anaerobic metabolic evolution for homotypic L-valine fermentation
Source: Nat Commun. 2026 May 29;17:6996. doi: 10.1038/s41467-026-73619-7 (PMC13392391; doi:10.1038/s41467-026-73619-7)
Supplement: Supplementary file 4 — Supplementary Data 2 [file 41467_2026_73619_MOESM4_ESM.xlsx]

## Sheet: Supplementary Data 2
Supplementary Data 2 | Adaptive Evolution Progress Table for strain E1.0.
Passages	Medium	Time (h)	Interval (h)	Inoculum Percentage	OD600	pH	Initial Glucose Concentration (g/L)	Residual Glucose Concentration (g/L)	Glucose Comsumption Rate (g/L/h)	L-val (g/l)
1	NBSAG20	41	41	0.01	1.075	6.96	20	6.8	0.322	7.714
2	NBSAG20	89	48	0.01	0.736	6.97	20	8.6	0.238	5.48
3	NBSAG20	137	48	0.01	0.644	6.97	20	10.6	0.196	5.091
4	NBSAG20	185	48	0.01	0.748	6.96	20	9.2	0.225	5.209
5	NBSAG20	233	48	0.01	0.885	6.97	20	9	0.229	5.809
6	NBSAG20	281	48	0.01	0.965	6.96	20	8.6	0.238	6.212
7	NBSAG20	329	48	0.01	0.888	7.03	20	8.4	0.242	6.013
8	NBSAG20	377	48	0.01	0.995	6.92	20	8.8	0.233	6.39
9	NBSAG30	425	48	0.01	1.16	6.9	30	13.6	0.342	7.705
10	NBSAG30	473	48	0.01	1.175	6.98	30	14	0.333	7.373
11	NBSAG30	521	48	0.01	1.43	7.04	30	11.6	0.383	9.369
12	NBSAG30	569	48	0.01	1.45	7.06	30	13.4	0.346	8.209
13	NBSAG30	617	48	0.01	1.6	7.1	30	10.8	0.4	10.364
14	NBSAG30	665	48	0.01	1.755	7.08	30	9.8	0.421	10.565
15	NBSAG50	713	48	0.01	1.855	7.19	50	25.5	0.51	11.859
16	NBSAG50	761	48	0.01	1.49	6.95	50	26.5	0.49	11.592
17	NBSAG50	809	48	0.01	1.77	7.06	50	24.5	0.531	12.711
18	NBSAG50	857	48	0.01	1.9	7.01	50	23	0.563	12.988
19	NBSAG50	881	24	0.01	0.63	6.91	50	38.5	0.479	3.128
20	NBSAG50	929	48	0.01	1.74	6.77	50	25	0.521	11.983
21	NBSAG50	977	48	0.01	2.165	6.85	50	23.5	0.552	11.917
22	NBSAG50	1025	48	0.01	2.21	7.07	50	22.5	0.573	13.177
23	NBSAG50	1073	48	0.01	1.92	6.97	50	25.5	0.51	13.303
24	NBSAG50	1121	48	0.01	2.55	6.96	50	20	0.625	16.085
25	NBSAG80	1169	48	0.01	2.475	6.9	80	51	0.604	14.559
26	NBSAG80	1217	48	0.01	1.89	6.92	80	57	0.479	12.509
27	NBSAG80	1265	48	0.01	2.075	6.96	80	53	0.563	14.605
28	NBSAG80	1313	48	0.01	1.87	7.03	80	52	0.583	15.004
29	NBSAG80	1361	48	0.01	1.75	7.05	80	55	0.521	13.393
30	NBSAG80	1409	48	0.01	1.58	6.98	80	60	0.417	11.771
31	NBSAG80	1457	48	0.01	2.23	6.94	80	50	0.625	17.612
32	NBSAG80	1505	48	0.01	2.095	6.92	80	51	0.604	15.657
33	NBSAG80	1553	48	0.01	1.91	6.95	80	55	0.521	10.55
34	NBSAG80	1577	24	0.01	0.745	6.82	80	69	0.458	2.681
35	NBSAG80	1601	24	0.01	1.325	6.81	80	63	0.708	5.877
36	NBSAG80	1625	24	0.01	1.3	6.86	80	63	0.708	5.689
37	NBSAG80	1649	24	0.01	0.96	6.9	80	69	0.458	3.845
38	NBSAG80	1673	24	0.01	1.955	6.92	80	62	0.75	7.72
39	NBSAG80	1697	24	0.01	1.86	6.92	80	63	0.708	6.734
40	NBSAG80	1721	24	0.01	1.63	6.9	80	60	0.833	7.596
41	NBSAG80	1745	24	0.01	1.69	6.89	80	60	0.833	9.226
42	NBSAG80	1769	24	0.01	1.775	6.82	80	62	0.75	8.942
43	NBSAG80	1793	24	0.01	2	7.07	80	58	0.917	11.504
44	NBSAG80	1817	24	0.01	2.13	6.9	80	58	0.917	11.261
45	NBSAG80	1841	24	0.01	2.09	6.86	80	56	1	12.208
46	NBSAG50	1865	24	0.015	0.545	6.92	50	40.5	0.396	2.304
47	NBSAG50	1889	24	0.015	0.52	6.86	50	40.5	0.396	3.414
48	NBSAG50	1913	24	0.015	0.565	6.91	50	39.5	0.438	3.128
49	NBSAG50	1937	24	0.015	0.94	7	50	34	0.667	5.284
50	NBSAG50	1961	24	0.015	0.97	7.01	50	34	0.667	4.521
51	NBSAG50	1985	24	0.015	1.005	6.95	50	36	0.583	5.744
52	NBSAG50	2009	24	0.015	1.58	6.92	50	28.5	0.896	9.415
53	NBSAG50	2033	24	0.015	1.68	6.9	50	26.5	0.979	10.438
54	NBSAG50	2057	24	0.015	2.2	7	50	18	1.333	14.805
55	NBSAG50	2081	24	0.015	1.94	7.01	50	21.5	1.188	12.211
56	NBSAG50	2105	24	0.015	2.18	7.08	50	20	1.25	15.139
57	NBSAG50	2129	24	0.015	2.04	6.99	50	27	0.958	13.168
58	NBSAG80	2153	24	0.015	1.859	7.01	80	49	1.292	10.652
59	NBSAG80	2177	24	0.015	2.22	7	80	51	1.208	10.598
60	NBSAG80	2201	24	0.015	2.23	6.94	80	45	1.458	12.359
61	NBSAG80	2225	24	0.015	2.42	6.95	80	45	1.458	12.515
62	NBSAG80	2249	24	0.015	2.08	7.1	80	47	1.375	12.3
63	NBSAG80	2273	24	0.015	2.16	7.05	80	45	1.458	12.871
64	NBSAG80	2297	24	0.015	2.04	7.07	80	50	1.25	11.875
65	NBSAG80	2321	24	0.015	1.62	7.19	80	48	1.333	11.276
66	NBSAG80	2345	24	0.015	1.72	7.13	80	49	1.292	13.13
67	NBSAG80	2369	24	0.015	1.85	7.17	80	48	1.333	13.244
68	NBSAG80	2393	24	0.015	1.78	7.14	80	41	1.625	15.141
69	NBSAG80	2417	24	0.015	2	7.05	80	37	1.792	16.675
70	NBSAG80	2441	24	0.015	2.14	6.84	80	43	1.542	18.382
71	NBSAG80	2465	24	0.003	2.38	7	80	38	1.75	20.431
72	NBSAG80	2489	24	0.003	2.23	7	80	48	1.333	14.772
73	NBSAG80	2513	24	0.003	2.59	7	80	35	1.875	22.192
74	NBSAG80	2537	24	0.003	2.17	7	80	45	1.458	17.498
75	NBSAG80	2561	24	0.003	2.37	7	80	42	1.583	18.731
76	NBSAG80	2585	24	0.003	1.78	7	80	57	0.958	11.297
77	NBSAG80	2609	24	0.003	2.52	7	80	44	1.5	16.332
78	NBSAG80	2633	24	0.003	2.24	7	80	31	2.042	20.239
79	NBSAG80	2657	24	0.003	3.15	7	80	38	1.75	20.263
80	NBSAG80	2681	24	0.003	2.55	7	80	46	1.417	15.623
81	NBSAG80	2705	24	0.003	2.8	7	80	43	1.542	16.808
82	NBSAG80	2729	24	0.003	2	7	80	57	0.958	8.484
83	NBSAG80	2753	24	0.003	2.37	7	80	57	0.958	9.088
84	NBSAG80	2777	24	0.003	2.08	7	80	63	0.723	7.665
85	AMIAG80	2801	24	0.003	2.44	7	80	51	1.203	11.978
86	AMIAG80	2825	24	0.003	2.81	7	80	49	1.304	14.487
87	AMIAG80	2849	24	0.003	2.68	7	80	47	1.389	14.837
88	AMIAG80	2873	24	0.003	2.86	7	80	44	1.504	17.004
89	AMIAG80	2897	24	0.003	2.53	7	80	30	2.07	23.297
90	AMIAG80	2921	24	0.003	2.73	7	80	40	1.669	17.747
91	AMIAG80	2945	24	0.003	2.86	7	80	44	1.504	17.004
92	AMIAG80	2969	24	0.003	2.53	7	80	30	2.07	23.297
93	AMIAG80	2993	24	0.003	2.73	7	80	40	1.669	17.747
94	AMIAG80	3017	24	0.003	2.47	7	80	40	1.667	19.837
95	AMIAG80	3041	24	0.01	2.88	7	80	45	1.458	15.459
96	AMIAG80	3065	24	0.01	2.54	7	80	43	1.542	19.713
97	AMIAG80	3089	24	0.01	3.7	7	80	42	1.583	20.615
98	AMIAG80	3113	24	0.01	3.27	7	80	46	1.417	15.444
99	AMIAG80	3137	24	0.01	2.44	7	80	49	1.292	12.532
100	AMIAG80	3161	24	0.01	2.84	7	80	36	1.833	20.548
101	AMIAG80	3185	24	0.01	3.9	7	80	32	2	24.49
102	AMIAG80	3209	24	0.01	4.42	7	80	15	2.708	31.543
103	AMIAG80	3233	24	0.01	3.6	7	80	37	1.792	21.824
104	AMIAG80	3257	24	0.06	4.36	7	80	36	1.833	22.848
105	AMIAG80	3281	24	0.01	2.59	7	80	61	0.792	10.741
106	AMIAG80	3305	24	0.01	3.01	7	80	56	1	14.391
107	AMIAG80	3329	24	0.01	3.8	7	80	39	1.708	21.9
108	AMIAG80	3353	24	0.01	2.73	7	80	46	1.417	15.925
109	AMIAG80	3377	24	0.01	3.42	7	80	46	1.435	20.459
110	AMIAG80	3401	24	0.01	3.95	7	80	38	1.736	24.449
111	AMIAG80	3425	24	0.01	4.55	7	80	35	1.857	26.049
112	AMIAG80	3449	24	0.01	4.17	7	80	31	2.041	28.298
113	AMIAG80	3473	24	0.01	4.59	7	80	23	2.36	32.871
114	AMIAG80	3497	24	0.01	4.43	7	80	31	2.044	28.251
115	AMIAG80	3521	24	0.01	4.25	7	80	26	2.245	32.097
116	AMIAG80	3545	24	0.01	4.18	7	80	25	2.292	30.87
117	AMIAG80	3569	24	0.01	4.4	7	80	21	2.458	34.223
118	AMIAG80	3593	24	0.01	2.51	7	80	57	0.958	13.327
119	AMIAG80	3617	24	0.01	4.04	7	80	39	1.708	22.635
120	AMIAG80	3641	24	0.01	3.67	7	80	43	1.527	21.354
121	AMIAG80	3665	24	0.01	2.08	7	80	63	0.711	10.464
122	AMIAG80	3689	24	0.01	1.69	7	80	58	0.917	11.791
123	AMIAG80	3713	24	0.01	0.53	7	80	57	0.957	12.685
124	AMIAG80	3737	24	0.01	3.37	7	80	42	1.592	22
125	AMIAG80	3761	24	0.01	3.37	7	80	32	2	29.052
126	AMIAG80	3785	24	0.01	3.09	7	80	36	1.822	22.285
127	AMIAG80	3809	24	0.01	4.51	7	80	25	2.298	30.756
128	AMIAG80	3833	24	0.01	2.82	7	80	41	1.633	19.973
129	AMIAG80	3857	24	0.01	4.43	7	80	26	2.25	27.288
130	AMIAG80	3881	24	0.01	4.9	7	80	26	2.233	30.02
131	AMIAG80	3905	24	0.01	3.24	7	80	19	2.56	33.821
132	AMIAG80	3929	24	0.01	4.33	7	80	18	2.596	34.292
133	AMIAG80	3953	24	0.01	3.15	7	80	48	1.333	17.454
134	AMIAG80	3977	24	0.01	2.67	7	80	58	0.913	12.511
135	AMIAG80	4001	24	0.01	2.67	7	80	58	0.913	12.511
136	AMIAG80	4025	24	0.01	3.32	7	80	49	1.301	16.428
137	AMIAG80	4049	24	0.01	3.39	7	80	52	1.162	14.229
138	AMIAG80	4073	24	0.01	3	7	80	58	0.936	12.719
139	AMIAG80	4097	24	0.01	1.97	7	80	60	0.815	10.602
140	AMIAG80	4121	24	0.01	4.8	7	80	48	1.32	16.856
141	AMIAG80	4145	24	0.01	2.45	7	80	37	1.799	25.084
142	AMIAG80	4169	24	0.01	2.34	7	80	50	1.255	16.388
143	AMIAG80	4193	24	0.01	2.06	7	80	40	1.667	15.928
144	AMIAG80	4217	24	0.01	3.73	7	80	39	1.708	14.908
145	AMIAG80	4241	24	0.01	4.34	7	80	28	2.167	20.237
146	AMIAG80	4265	24	0.01	4.75	7	80	20	2.5	23.191
147	AMIAG80	4289	24	0.01	3.77	7	80	33	1.958	18.365
148	AMIAG80	4313	24	0.01	3.13	7	80	42	1.583	14.289
149	AMIAG80	4337	24	0.01	5.22	7	80	11	2.875	35.367
150	AMIAG80	4361	24	0.01	3.73	7	80	41	1.625	19.32
151	AMIAG80	4385	24	0.01	4.54	7	80	22	2.417	29.613
152	AMIAG80	4409	24	0.01	3.83	7	80	35	1.875	22.943
153	AMIAG80	4433	24	0.01	3.7	7	80	39	1.708	18.64
154	AMIAG80	4457	24	0.01	4.1	7	80	32	2	23.82
155	AMIAG80	4481	24	0.01	5.07	7	80	34	1.921	23.056
156	AMIAG80	4505	24	0.01	4.68	7	80	34	1.937	22.727
157	AMIAG80	4529	24	0.01	1.39	7	80	58	0.917	8.379
158	AMIAG80	4553	24	0.01	1.5	7	80	61	0.792	6.97
159	AMIAG80	4577	24	0.01	2.025	7	80	40	1.667	20.329
160	AMIAG80	4601	24	0.01	2.06	7	80	54	1.083	11.113
161	AMIAG80	4625	24	0.01	2.13	7	80	53	1.125	11.167
162	AMIAG80	4649	24	0.01	2.46	7	80	50	1.25	15.213
163	AMIAG80	4673	24	0.01	3.6	7	80	30	2.08	23.417
164	AMIAG80	4697	24	0.01	2.5	7	80	46	1.435	14.078
165	AMIAG80	4721	24	0.01	2.97	7	80	37	1.804	19.758
166	AMIAG80	4745	24	0.01	2.75	7	80	44	1.511	14.95
167	AMIAG80	4769	24	0.01	2.92	7	80	34	1.926	21.585
168	AMIAG80	4793	24	0.01	3.1	7	80	35	1.87	18.808
169	AMIAG80	4817	24	0.01	3.62	7	80	27	2.192	25.202
170	AMIAG80	4841	24	0.01	1.44	7	80	64	0.684	4.389
171	AMIAG80	4865	24	0.01	1.91	7	80	55	1.037	10.843
172	AMIAG80	4889	24	0.01	2.72	7	80	43	1.556	14.593
173	AMIAG80	4913	24	0.01	3.86	7	80	34	1.925	21.344
174	AMIAG80	4937	24	0.01	3.02	7	80	45	1.478	16.296
175	AMIAG80	4961	24	0.01	3.97	7	80	34	1.915	22.852
176	AMIAG80	4985	24	0.01	4.68	7	80	28	2.182	25.284
177	AMIAG80	5009	24	0.01	4.55	7	80	21	2.472	28.624
178	AMIAG80	5033	24	0.01	3.75	7	80	36	1.813	22.632
179	AMIAG80	5057	24	0.01	3.83	7	80	46	1.409	17.214
180	AMIAG80	5081	24	0.01	3.74	7	80	30	2.065	23.35
181	AMIAG80	5105	24	0.01	4.04	7	80	30	2.069	24.687
182	AMIAG80	5129	24	0.01	3.99	7	80	30	2.074	26.896
183	AMIAG80	5153	24	0.01	3.81	7	80	31	2.034	25.581
