# Supplementary material for: Anaerobic metabolic evolution for homotypic L-valine fermentation
Source: Nat Commun. 2026 May 29;17:6996. doi: 10.1038/s41467-026-73619-7 (PMC13392391; doi:10.1038/s41467-026-73619-7)
Supplement: Supplementary file 5 — Supplementary Data 3 [file 41467_2026_73619_MOESM5_ESM.xlsx]

## Sheet: Supplementary Data 3
Supplementary Data 3 | Calculations of sugar consumption and L-valine yield for strain E1.0 in the 320 m³ fermenter						Detailed feeding profile of batch 2				Detailed feeding profile of batch 3
Batch 1						Time (h)	Volume (m³)			Time (h)	Volume (m³)
Stage	Glucose concentration (g/L)	Volume (m³)	Glucose consumed (t)			0	200			0	200
Secondary seed	30	3	0.09			1	200			1	200
Tertiary seed	30	42	1.26			2	200			2	200
Fermenter base	30	200	6			3	200			3	200
Fed-batch feeding	605	50.95	29.7			4	200			4	200
Total sugar	—	—	37.05			5	200			5	200
						6	200			6	200
L-valine production						7	200			7	200
Final titer of L-valine = 82.1 g/L						8	200			8	200
Broth volume = 249.5 m³						9	200			9	200
Total L-valine= 82.1 g/L × 249,500 L ÷ 1000000 = 20.48 t						10	200.5			10	200.5
						11	201			11	201
Overall yield						12	201.5			12	201.8
Rate = 20.48 t (L-valine) ÷ 37.05 t (glucose)= 0.5528 g/g						13	202.3			13	202.6
						14	203.1			14	203.4
Batch 2						15	203.9			15	204.2
Stage	Glucose concentration (g/L)	Volume (m³)	Glucose consumed (t)			16	204.7			16	205.2
Secondary seed	30	3	0.09			17	205.9			17	206.4
Tertiary seed	30	42	1.26			18	207.1			18	207.6
Fermenter base	30	200	6			19	208.3			19	208.8
Fed-batch feeding	605	50.95	30.82			20	209.5			20	210
Total sugar	—	—	38.17			21	210.7			21	211.2
						22	211.9			22	212.4
L-valine production						23	213.1			23	213.6
Final titer of L-valine = 83.6 g/L						24	214.3			24	214.8
Broth volume = 250.95 m³						25	215.8			25	216.3
Total L-valine= 83.6 g/L × 250,950 L ÷ 1000000 = 20.98 t						26	217.3			26	217.8
						27	218.8			27	219.3
Overall yield						28	220.3			28	220.8
Rate = 20.98 t (L-valine) ÷ 38.17 t (glucose)= 0.5496 g/g						29	221.8			29	222.3
						30	223.3			30	223.8
						31	224.8			31	225.3
Batch 3						32	226.3			32	226.8
Stage	Glucose concentration (g/L)	Volume (m³)	Glucose consumed(t)			33	227.8			33	228.3
Secondary seed	30	3	0.09			34	229.3			34	229.8
Tertiary seed	30	42	1.26			35	230.8			35	231.3
Fermenter base	30	200	6			36	232.3			36	232.8
Fed-batch feeding	605	50.7	30.6735			37	233.8			37	234.3
Total sugar	—	—	38.0235			38	235.3			38	235.8
						39	236.8			39	237.3
L-valine production						40	238.3			40	238.8
Final titer of L-valine = 82.9 g/L						41	239.5			41	240
Broth volume = 250.7 m³						42	240.7			42	241.2
Total L-valine= 82.9 g/L × 250,700 L ÷ 1000000 = 20.78 t						43	241.9			43	242.4
						44	243.1			44	243.6
Overall yield						45	244.1			45	244.6
Rate = 20.78 t (L-valine) ÷ 38.02 t (glucose)= 0.5466 g/g						46	245.1			46	245.6
						47	246.1			47	246.6
						48	247.1			48	247.6
						49	247.8			49	248.3
						50	248.5			50	249
						51	249.2			51	249.7
						52	249.9			52	250.2
						53	250.425			53	250.7
						54	250.95			54	250.7
						55	250.95			55	250.7
						56	250.95			56	250.7
						57	250.95			57	250.7
						58	250.95			58	250.7
						59	250.95			59	250.7
						60	250.95			60	250.7
