# Supplementary material for: Anaerobic metabolic evolution for homotypic L-valine fermentation
Source: Nat Commun. 2026 May 29;17:6996. doi: 10.1038/s41467-026-73619-7 (PMC13392391; doi:10.1038/s41467-026-73619-7)
Supplement: Supplementary file 6 — Supplementary Data 4 [file 41467_2026_73619_MOESM6_ESM.xlsx]

## Sheet: Supplementary Data 4
Supplementary Data 4 | Redox and carbon balance reconciliation of strain E1.0 in 10 L bioreactors
Density of 60% (w/w) glucose solution	1.28g/cm3
Density of 25% (w/w) ammonia solution	0.91g/cm3
Density of fermentation broth	1.025g/cm3
E1.0-1
Time (h)	OD600	specific growth rate, μ (h⁻¹) based on OD600	specific growth rate, μ (h⁻¹) based on gDCW/L	Residual glucose (g/L)	Residual glucose (g)	60% glucose fed (g)	Cumulative 60% glucose fed (g)	Glucose feeding volume (L)	Cumulative glucose fed (g)	Glucose feeding rate (g/L·h⁻¹)	Glucose feeding rate (g·h⁻¹)	Glucose consuming rate (g/L·h⁻¹)	Ammonia solution added (g)	Cumulative ammonia solution added (g)	Ammonia solution feeding volume (L)	Sampling volume (L)	Cumulative sampling volume (L)	Fermentation broth volume (L)	L-valine concentration (g/L)	L-valine concentration (g)	Yield (%)	Dry weight (%)	Asparagine (g/L)	Aspartic acid (g/L)	Glutamic acid (g/L)	Serine (g/L)	Histidine (g/L)	Glycine (g/L)	Threonine (g/L)	Arginine (g/L)	Alanine (g/L)	Tyrosine (g/L)	Cystine (g/L)	Methionine (g/L)	Phenylalanine (g/L)	Isoleucine (g/L)	Leucine (g/L)	Lysine (g/L)	Proline (g/L)	Glutamine (g/L)	Tryptophan (g/L)	Acetate (g/L)	Citrate(g/L)	Malate (g/L)	Succinate (g/L)	Formate(g/L)	Ethanol (g/L)
0	1.2			27	160.11								7.2			0.07	0.07	5.93	2.2	13.046		0.039	0	0	0.04	0.02	0	0.03	0	0	0.45	0	0	0	0	0.07	0.04	0.02	0	0	0	0.06	0	0	0	0	0
2													1.7	1.7	0.00186813		0.07	5.93187
4	3.8	0.28817		21	123.697							1.5	25.9	27.6	0.0303297	0.07	0.14	5.89033
6													12	39.6	0.0435165		0.14	5.90352																						0
8	4.5	0.0422691	0.027675	12.5	73.1964							2.125	20.2	59.8	0.0657143	0.07	0.21	5.85571	12.4	72.6109	0.413	0.147	0	0	0.01	0	0	0.03	0.02	0	0.41	0	0	0	0	0.25	0.06	0	0	0	0	0.15	0	0	0	0	0
10									180				18.7	78.5	0.0862637		0.21	5.87626
12	4.9	0.0212895	0.041	10.75	63.2764	80.2	80.2	0.0626562	228.12	4.08755	24.06	2.4651	15.7	94.2	0.103516	0.07	0.28	5.88617	18.4	108.306	0.484	0.16	0	0	0	0.04	0	0.03	0.03	0	0.41	0	0	0	0	0.36	0.08	0	0	0	0	0.22	0	0	0	0	0
14						80.5	160.7	0.125547	276.42	4.04594	24.15		18.1	112.3	0.123407		0.28	5.96895
16	5.4	0.0242909	0.00743125	15.25	90.9576	59.9	220.6	0.172344	312.36	3.01286	17.97	2.37067	17	129.3	0.142088	0.07	0.35	5.96443	23.8	141.953	0.457	0.176	0	0	0	0.04	0	0.02	0.04	0	0.4	0	0	0	0	0.5	0.1	0	0	0	0	0.29	0	0	0	0	0
18						0	220.6	0.172344	312.36				14.3	143.6	0.157802		0.35	5.98015
20	6.7	0.0539271	0.015375	8.75	52.1083	34.5	255.1	0.199297	333.06	0.868984	5.175	2.49987	16.5	160.1	0.175934	0.07	0.42	5.95523	28.8	171.511	0.519	0.22	0	0	0	0.04	0	0.01	0.05	0	0.4	0	0	0	0	0.57	0.12	0	0	0	0	0.36	0	0	0	0	0
22						63.3	318.4	0.24875	371.04	3.15497	18.99		13.1	173.2	0.19033		0.42	6.01908
24	6.8	0.00370377	0.0117875	11.75	70.5587	52.3	370.7	0.289609	402.42	2.61283	15.69	2.11947	13.7	186.9	0.205385	0.07	0.49	6.00499	34.5	207.172	0.514	0.222	0	0	0	0.05	0	0.01	0.09	0	0.42	0	0	0	0	0.73	0.14	0	0	0	0	0.43	0	0	0	0	0
26						65	435.7	0.340391	441.42	3.21179	19.5		14.2	201.1	0.220989		0.49	6.07138
28	7.15	0.0125474	0.0035875	13	78.718	55	490.7	0.383359	474.42	2.72492	16.5	2.63577	9.9	211	0.231868	0.07	0.56	6.05523	39.4	238.576	0.498	0.234	0	0	0	0.03	0	0	0.12	0	0.42	0	0	0	0.04	0.82	0.14	0	0	0	0	0.49	0	0	0	0	0
30						0	490.7	0.383359	474.42				22	233	0.256044		0.56	6.0794
32	9.2	0.0630228	0.0199875	10	60.588	50	540.7	0.422422	504.42	1.23787	7.5	1.98596	9.4	242.4	0.266374	0.07	0.63	6.0588	45.7	276.887	0.544	0.3	0	0	0	0.04	0	0.01	0.18	0.01	0.44	0	0	0	0.05	0.93	0.19	0.03	0	0	0	0.54	0	0	0	0	0
34						50.2	590.9	0.461641	534.54	2.46459	15.06		11.4	253.8	0.278901		0.63	6.11054
36	8.9	-0.00828805	0.01435	11.5	70.0591	51.5	642.4	0.501875	565.44	2.53607	15.45	2.1154	10.3	264.1	0.29022	0.07	0.7	6.09209	49.7	302.777	0.527	0.29	0	0	0	0	0	0.01	0.23	0	0.45	0.04	0	0	0.06	0.97	0.19	0.03	0	0	0	0.6	0	0	0	0	0
38						50	692.4	0.540937	595.44	2.44123	15		12.1	276.2	0.303516		0.7	6.14445
40	8.7	-0.00568206	-0.00435625	11	67.2262	34.3	726.7	0.567734	616.02	1.68372	10.29	2.18495	9.3	285.5	0.313736	0.07	0.77	6.11147	54.6	333.686	0.532	0.283	0	0	0	0	0	0.01	0.28	0	0.47	0.04	0	0	0.08	1.02	0.23	0.03	0	0	0	0.62	0	0	0	0	0
42						50	776.7	0.606797	646.02	2.43268	15		14.1	299.6	0.329231		0.77	6.16603
44	8.6	-0.00289021	-0.00230625	12	73.7268	50.3	827	0.646094	676.2	2.4561	15.09	2.18426	7.8	307.4	0.337802	0.07	0.84	6.1439	57.6	353.888	0.511	0.281	0	0	0	0	0	0.01	0.33	0.02	0.47	0.05	0	0	0.09	1.01	0.21	0.04	0	0	0	0.63	0	0	0	0	0
46						40.1	867.1	0.677422	700.26	1.94316	12.03		14.3	321.7	0.353516		0.84	6.19094
48	8.15	-0.0134361	-0.0041	11	67.7685	37.2	904.3	0.706484	722.58	1.81146	11.16	2.12385	9.8	331.5	0.364286	0.07	0.91	6.16077	61.8	380.736	0.513	0.267	0	0	0.01	0.04	0	0.05	0.38	0.01	0.48	0.04	0	0	0.11	1.01	0.22	0.04	0	0	0	0.65	0	0	0	0	0
50						37.3	941.6	0.735625	744.96	1.80483	11.19		9.2	340.7	0.374396		0.91	6.20002
52	8.6	0.0134361	0.00025625	12	74.0704	37.4	979	0.764844	767.4	1.81773	11.22	1.56006	12.1	352.8	0.387692	0.07	0.98	6.17254	65.1	401.832	0.509	0.282	0	0	0	0	0	0.01	0.44	0.01	0.5	0.06	0	0	0.11	1.03	0.24	0.05	0	0	0	0.67	0	0	0	0	0
54						38.3	1017.3	0.794766	790.38	1.84944	11.49		9.3	362.1	0.397912		0.98	6.21268
56	8.5	-0.00292401		10.5	65.0645	54	1071.3	0.836953	822.78	2.61433	16.2	2.59762	10.7	372.8	0.40967	0.07	1.05	6.19662
58						58	1129.3	0.882266	857.58	2.78245	17.4		10.5	383.3	0.421209		1.05	6.25347
60	8.8	0.00867139	0.00205	11	68.4764	46	1175.3	0.918203	885.18	2.21682	13.8	2.36895	5.2	388.5	0.426923	0.07	1.12	6.22513	80.8	502.99	0.548	0.29	0	0	0	0.05	0	0.01	0.51	0.01	0.57	0.08	0	0	0.08	1.04	0.28	0.05	0	0	0	0.62	0	0	0	0	0
Dilution of solid L-valine after fermentation																		8.8	55
Total mass (g)									885.18										484		0.546781	16.1337	0	0	-0.2372	0.192656	0	-0.115649	3.17481	0.0622513	0.879822	0.49801	0	0	0.49801	6.05903	1.50584	0.192656	0	0	0	3.50378	0	0	0	0	0
Total amount of substance (mol)									4.9133										4.13146				0	0	-0.00161218	0.00183325	0	-0.00154055	0.0266522	0.000357355	0.00987565	0.00274855	0	0	0.00301477	0.0461922	0.01148	0.00131785	0	0	0	0.0583477	0	0	0	0	0
Net NAD(P)H reducing equivalents (mol)																			0										-0.0533045		0					-0.138577	0.0344401					0.116695
Reducing equivalent (mol)	-0.0407456
Stoichiometric glucose consumption (g)																			744.615										2.40083		0.889599					8.32199	1.37883					5.25596
Glucose for cell growth (g)	122.317
Yx/s	0.1319
E1.0-2
Time (h)	OD600	specific growth rate, μ (h⁻¹)	specific growth rate, μ (h⁻¹) based on gDCW/L	Residual glucose (g/L)	Residual glucose (g)	60% glucose fed (g)	Cumulative 60% glucose fed (g)	Glucose feeding volume (L)	Cumulative glucose fed (g)	Glucose feeding rate (g/L·h⁻¹)	Glucose feeding rate (g·h⁻¹)	Glucose consuming rate (g/L·h⁻¹)	Ammonia solution added (g)	Cumulative ammonia solution added (g)	Ammonia solution feeding volume (L)	Sampling volume (L)	Cumulative sampling volume (L)	Fermentation broth volume (L)	L-valine concentration (g/L)	L-valine concentration (g)	Yield (%)	Dry weight (%)	Asparagine (g/L)	Aspartic acid (g/L)	Glutamic acid (g/L)	Serine (g/L)	Histidine (g/L)	Glycine (g/L)	Threonine (g/L)	Arginine (g/L)	Alanine (g/L)	Tyrosine (g/L)	Cystine (g/L)	Methionine (g/L)	Phenylalanine (g/L)	Isoleucine (g/L)	Leucine (g/L)	Lysine (g/L)	Proline (g/L)	Glutamine (g/L)	Tryptophan (g/L)	Acetate (g/L)	Citrate(g/L)	Malate (g/L)	Succinate (g/L)	Formate(g/L)	Ethanol (g/L)
0	1			26	154.18								8.1			0.07	0.07	5.93	2.7	16.011		0.033	0	0	0.03	0	0	0.03	0	0.01	0.44	0	0	0	0	0.09	0.05	0.02	0	0	0	0.06	0	0	0	0	0
2													1	1	0.0010989		0.07	5.9311
4	4.1	0.352747		21	123.692							1.25	26.4	27.4	0.0301099	0.07	0.14	5.89011
6													11.9	39.3	0.0431868		0.14	5.90319
8	4.4	0.0176544	0.0281875	13	76.1471							2	22.1	61.4	0.0674725	0.07	0.21	5.85747	13	76.1471	0.433	0.143	0	0	0.01	0	0	0.03	0	0.01	0.39			0	0	0.29	0.08	0	0	0	0	0.07	0	0	0	0	0
10									180				20.4	81.8	0.0898901		0.21	5.87989
12	5.9	0.073337	0.0494563	9.5	56.0163	85.2	85.2	0.0665625	231.12	4.33481	25.56	3.02092	18.2	100	0.10989	0.07	0.28	5.89645	19.2	113.212	0.498	0.193	0	0	0	0	0	0.03	0.03	0.02	0.38	0	0	0	0	0.41	0.08	0	0	0	0	0.23	0	0	0	0	0
14						79.6	164.8	0.12875	278.88	3.99459	23.88		17.7	117.7	0.129341		0.28	5.97809
16	6.4	0.0203364	0.017425	14	83.639	58.9	223.7	0.174766	314.22	2.95771	17.67	2.32153	18.3	136	0.149451	0.07	0.35	5.97422	25.4	151.745	0.485	0.211	0	0	0	0	0	0.02	0.04	0.02	0.38	0	0	0	0	0.57	0.11	0	0	0	0	0.32	0	0	0	0	0
18						0	223.7	0.174766	314.22				15.1	151.1	0.166044		0.35	5.99081
20	6.52	0.0046441	0.005125	9	53.6663	34.5	258.2	0.201719	334.92	0.867862	5.175	2.12449	13.8	164.9	0.181209	0.07	0.42	5.96293	31.5	187.832	0.564	0.213	0	0	0	0	0	0.02	0.05	0.02	0.39	0	0	0	0.04	0.71	0.14	0	0	0	0	0.4	0	0	0	0	0
22						54.8	313	0.244531	367.8	2.73069	16.44		13.4	178.3	0.195934		0.42	6.02047
24	7	0.0177589	0.0041	8.25	49.5907	57.5	370.5	0.289453	402.3	2.86974	17.25	2.97188	14.2	192.5	0.211538	0.07	0.49	6.01099	36.6	220.002	0.546	0.227	0	0	0	0	0	0.02	0.08	0.02	0.39	0	0	0	0.05	0.82	0.14	0	0	0	0	0.46	0	0	0	0	0
26						63.9	434.4	0.339375	440.64	3.1554	19.17		13.1	205.6	0.225934		0.49	6.07531
28	7.5	0.0172482	0.00794375	10	60.5878	51.7	486.1	0.379766	471.66	2.55992	15.51	2.4082	11.9	217.5	0.239011	0.07	0.56	6.05878	42.2	255.68	0.537	0.244	0	0	0	0	0	0.01	0.12	0.02	0.4	0	0	0	0.05	0.9	0.16	0	0	0	0	0.53	0	0	0	0	0
30						0	486.1	0.379766	471.66				14	231.5	0.254396		0.56	6.07416
32	9.3	0.0537778	0.019475	5.5	33.2982	50	536.1	0.418828	501.66	1.23881	7.5	2.36569	10	241.5	0.265385	0.07	0.63	6.05421	47.3	286.364	0.566	0.303	0	0	0	0.01	0	0.01	0.18	0.02	0.41	0	0	0	0.05	0.99	0.2	0.03	0	0	0	0.56	0	0	0	0	0
34						70.7	606.8	0.474062	544.08	3.46277	21.21		14.3	255.8	0.281099		0.63	6.12516
36	8.9	-0.0109908	0.0117875	7.5	45.8163	49.3	656.1	0.512578	573.66	2.42108	14.79	2.43425	13.8	269.6	0.296264	0.07	0.7	6.10884	52.6	321.325	0.55	0.29	0	0	0.01	0	0	0	0.24	0.03	0.43	0.04	0	0	0.07	1.02	0.21	0.03	0	0	0	0.61	0	0	0	0	0
38						69.9	726	0.567187	615.6	3.39505	20.97		12	281.6	0.309451		0.7	6.17664
40	8.7	-0.00568206	-0.00435625	9.5	58.4507	40.4	766.4	0.59875	639.84	1.96986	12.12	2.17569	13.2	294.8	0.323956	0.07	0.77	6.15271	58.3	358.703	0.547	0.286	0	0	0	0.01	0	0	0.31	0.03	0.45	0.04	0	0	0.09	1.08	0.22	0.03	0	0	0	0.65	0	0	0	0	0
42						50.2	816.6	0.637969	669.96	2.42785	15.06		10.1	304.9	0.335055		0.77	6.20302
44	8.9	0.00568206	0	10.5	64.9271	50.3	866.9	0.677266	700.14	2.44035	15.09	2.17609	10.2	315.1	0.346264	0.07	0.84	6.18353	62.8	388.326	0.538	0.29	0	0	0	0.01	0	0.01	0.36	0.02	0.46	0.05	0	0	0.1	1.09	0.25	0.05	0	0	0	0.67	0	0	0	0	0
46						40	906.9	0.708516	724.14	1.92744	12		10.1	325.2	0.357363		0.84	6.22588
48	9	0.00279333	0.00230625	9	55.8203	41.5	948.4	0.740938	749.04	2.00733	12.45	2.33813	12.7	337.9	0.371319	0.07	0.91	6.20226	66	409.349	0.529	0.295	0	0	0	0.01	0	0	0.41	0.02	0.48	0.06	0	0	0.11	1.08	0.25	0.05	0	0	0	0.69	0	0	0	0	0
50						44.3	992.7	0.775547	775.62	2.12795	13.29		7.8	345.7	0.37989		0.91	6.24544
52	8.65	-0.00991631	-0.0015375	10.5	65.4834	60.6	1053.3	0.822891	811.98	2.91509	18.18	2.13568	12.5	358.2	0.393626	0.07	0.98	6.23652	69	430.32	0.51	0.284	0	0	0.01	0	0	0	0.48	0.02	0.49	0.07	0	0	0.12	1.07	0.27	0.05	0	0	0	0.71	0	0	0	0	0
54						33.5	1086.8	0.849063	832.08	1.6021	10.05		9.4	367.6	0.403956		0.98	6.27302
56	8.85	0.00571453		11	68.7867	53.3	1140.1	0.890703	864.06	2.55703	15.99	1.95003	7.9	375.5	0.412637	0.07	1.05	6.25334
58						51.2	1191.3	0.930703	894.78	2.43621	15.36		10.5	386	0.424176		1.05	6.30488
60	9	0.00420178	0.003075	11.5	72.2963	55	1246.3	0.973672	927.78	2.62461	16.5	2.39438	8	394	0.432967	0.07	1.12	6.28664	87.3	548.824	0.565	0.296	0	0	0	0	0	0.03	0.57	0.01	0.6	0.09	0	0	0.09	1.13	0.31	0.08	0	0	0	0.67	0	0	0	0	0
Dilution of solid L-valine after fermentation																		8.6	60.9
Total mass (g)									927.78										523.74		0.564509	17.0678	0	0	-0.1779	0	0	0.0106992	3.58338	0.00356639	1.16278	0.565798	0	0	0.565798	6.5702	1.65236	0.384331	0	0	0	3.85625	0	0	0	0	0
Total amount of substance (mol)									5.14976										4.47068				0	0	-0.00120913	0	0	0.000142523	0.0300821	2.0473e-05	0.0130518	0.00312268	0	0	0.00342513	0.0500892	0.0125971	0.00262898	0	0	0	0.0642173	0	0	0	0	0
Net NAD(P)H reducing equivalents (mol)																			0										-0.0601643		0					-0.150268	0.0377912					0.128435
Reducing equivalent (mol)	-0.0442061
Stoichiometric glucose consumption (g)																			805.754										2.7098		1.1757					9.02407	1.51299					5.78469
Glucose for cell growth (g)	101.819
Yx/s	0.167629
E1.0-3
Time (h)	OD600	specific growth rate, μ (h⁻¹)	specific growth rate, μ (h⁻¹) based on gDCW/L	Residual glucose (g/L)	Residual glucose (g)	60% glucose fed (g)	Cumulative 60% glucose fed (g)	Glucose feeding volume (L)	Cumulative glucose fed (g)	Glucose feeding rate (g/L·h⁻¹)	Glucose feeding rate (g·h⁻¹)	Glucose consuming rate (g/L·h⁻¹)	Ammonia solution added (g)	Cumulative ammonia solution added (g)	Ammonia solution feeding volume (L)	Sampling volume (L)	Cumulative sampling volume (L)	Fermentation broth volume (L)	L-valine concentration (g/L)	L-valine concentration (g)	Yield (%)	Dry weight (%)	Asparagine (g/L)	Aspartic acid (g/L)	Glutamic acid (g/L)	Serine (g/L)	Histidine (g/L)	Glycine (g/L)	Threonine (g/L)	Arginine (g/L)	Alanine (g/L)	Tyrosine (g/L)	Cystine (g/L)	Methionine (g/L)	Phenylalanine (g/L)	Isoleucine (g/L)	Leucine (g/L)	Lysine (g/L)	Proline (g/L)	Glutamine (g/L)	Tryptophan (g/L)	Acetate (g/L)	Citrate(g/L)	Malate (g/L)	Succinate (g/L)	Formate(g/L)	Ethanol (g/L)
0	1			26	154.18								4.9			0.07	0.07	5.93	1.9	11.267		0.033	0	0	0.03	0	0	0.02	0	0	0.42	0	0	0	0	0.06	0.03	0.02	0	0	0	0.06	0	0	0	0	0
2													3.5	3.5	0.00384615		0.07	5.93385
4	3.6	0.320233		21	123.718							1.25	25	28.5	0.0313187	0.07	0.14	5.89132	7	41.2392
6													11.3	39.8	0.0437363		0.14	5.90374
8	4.2	0.0385377	0.0269062	13.5	79.1145							1.875	24.2	64	0.0703297	0.07	0.21	5.86033	12.4	72.6681	0.413	0.138	0		0	0	0	0.04	0.03	0.02	0.39			0	0	0.25	0.06	0	0	0	0	0.15	0	0	0	0	0
10									180				22.9	86.9	0.0954945		0.21	5.88549
12	4.9	0.0385377	0.0412562	11	64.9491	88.7	88.7	0.0692969	233.22	4.50676	26.61	2.85315	17.9	104.8	0.115165	0.07	0.28	5.90446	18.9	111.594	0.486	0.161	0	0	0	0	0	0.04	0.03	0.07	0.39	0	0	0	0	0.34	0.09	0	0	0	0	0.22	0	0	0	0	0
14						81	169.7	0.132578	281.82	4.05755	24.3		19.2	124	0.136264		0.28	5.98884
16	6.6	0.0744586	0.0199875	14.5	86.8063	60.9	230.6	0.180156	318.36	3.0518	18.27	2.64267	18.4	142.4	0.156484	0.07	0.35	5.98664	22	131.706	0.415	0.216	0	0	0	0	0	0.02	0.04	0.03	0.37	0	0	0	0	0.5	0.12	0	0	0	0	0.3	0	0	0	0	0
18						0	230.6	0.180156	318.36				15.8	158.2	0.173846		0.35	6.004
20	7.3	0.0252012	0.0199875	7.5	44.8419	34.7	265.3	0.207266	339.18	0.870559	5.205	2.62524	16.2	174.4	0.191648	0.07	0.42	5.97891	29.5	176.378	0.522	0.239	0	0	0	0	0	0.03	0.05	0.05	0.37	0	0	0	0	0.61	0.12	0	0	0	0	0.37	0	0	0	0	0
22						57.1	322.4	0.251875	373.44	2.83495	17.13		17.2	191.6	0.210549		0.42	6.04242
24	7.5	0.00675717	0.007175	10	60.2522	50	372.4	0.290938	403.44	2.48953	15	2.02688	12.5	204.1	0.224286	0.07	0.49	6.02522	34	204.858	0.506	0.244	0	0	0	0	0	0.02	0.07	0	0.38	0	0	0	0	0.71	0.15	0.01	0	0	0	0.42	0	0	0	0	0
26						63	435.4	0.340156	441.24	3.10337	18.9		14.3	218.4	0.24		0.49	6.09016
28	8	0.0161346	0.00589375	12	72.913	52.6	488	0.38125	472.8	2.59707	15.78	2.33288	13.5	231.9	0.254835	0.07	0.56	6.07609	39.8	241.828	0.505	0.262	0	0	0	0	0	0.02	0.12	0.03	0.39	0	0	0	0.03	0.82	0.17	0.02	0	0	0	0.49	0	0	0	0	0
30						0	488	0.38125	472.8				14	245.9	0.27022		0.56	6.09147
32	9.4	0.040317	0.0161437	8	48.5695	50	538	0.420312	502.8	1.23534	7.5	2.23776	9.7	255.6	0.280879	0.07	0.63	6.07119	45.9	278.668	0.548	0.307	0	0	0	0	0	0.02	0.17	0.03	0.41	0	0	0	0.04	0.93	0.21	0.02	0	0	0	0.55	0	0	0	0	0
34						51	589	0.460156	533.4	2.50074	15.3		6.5	262.1	0.288022		0.63	6.11818
36	9.2	-0.00537655	0.0097375	8.5	51.8968	52	641	0.500781	564.6	2.55507	15.6	2.39426	15.2	277.3	0.304725	0.07	0.7	6.10551	50.3	307.107	0.535	0.3	0	0	0	0	0	0.02	0.21	0.03	0.42	0	0	0	0.05	0.97	0.22	0.03	0	0	0	0.58	0	0	0	0	0
38						71.1	712.1	0.556328	607.26	3.45505	21.33		11.4	288.7	0.317253		0.7	6.17358
40	8.8	-0.0111129	-0.00486875	9	55.2674	29.1	741.2	0.579063	624.72	1.42163	8.73	2.31034	13.2	301.9	0.331758	0.07	0.77	6.14082	54.9	337.131	0.527	0.288	0	0	0	0	0	0.03	0.27	0.03	0.45	0.04	0	0	0.07	1	0.23	0.03	0	0	0	0.6	0	0	0	0	0
42						80	821.2	0.641563	672.72	3.86205	24		10	311.9	0.342747		0.77	6.21431
44	8.9	0.00282489	-0.0025625	10.5	64.7794	20.1	841.3	0.657266	684.78	0.977395	6.03	2.04832	8.6	320.5	0.352198	0.07	0.84	6.16946	58.7	362.148	0.514	0.29	0	0	0	0	0	0.03	0.31	0.03	0.45	0.05	0	0	0.07	1	0.25	0.04	0	0	0	0.64	0	0	0	0	0
46						40.9	882.2	0.689219	709.32	1.97382	12.27		13.6	334.1	0.367143		0.84	6.21636
48	8.75	-0.00424939	-0.0005125	8	49.4403	39.3	921.5	0.719922	732.9	1.90776	11.79	2.5671	2.7	336.8	0.37011	0.07	0.91	6.18003	62.9	388.724	0.515	0.286	0	0	0	0	0	0.03	0.38	0.03	0.47	0.06	0	0	0.09	1.03	0.26	0.04	0	0	0	0.66	0	0	0	0	0
50						46.6	968.1	0.756328	760.86	2.24443	13.98		11.2	348	0.382418		0.91	6.22875
52	8.6	-0.00432287	-0.00205	8	49.5887	38.9	1007	0.786719	784.2	1.88269	11.67	2.06303	8.6	356.6	0.391868	0.07	0.98	6.19859	66.7	413.446	0.51	0.282	0	0	0.01	0.01	0	0.02	0.44	0.05	0.49	0.07	0	0	0.1	1.03	0.27	0.05	0	0	0	0.68	0	0	0	0	0
54						46.5	1053.5	0.823047	812.1	2.23001	13.95		18.8	375.4	0.412527		0.98	6.25557
56	8.5	-0.00292401		9	56.1392	52.5	1106	0.864062	843.6	2.52497	15.75	2.11815	10.1	385.5	0.423626	0.07	1.05	6.23769	75.2
58						56	1162	0.907813	877.2	2.67011	16.8		9.5	395	0.434066		1.05	6.29188
60	8.9	0.0114963	0.003075	9.5	59.5805	57.5	1219.5	0.952734	911.7	2.75048	17.25	2.57742	4.4	399.4	0.438901	0.07	1.12	6.27164	83.7	524.936	0.551	0.294	0	0	0	0.01	0	0.03	0.55	0.04	0.57	0.08	0	0	0.09	1.09	0.32	0.05	0	0	0	0.67	0	0	0	0	0
Dilution of solid L-valine after fermentation																		8.5	58.9
Total mass (g)									911.7										500.65		0.549139	16.8938	0	0	-0.1779	0.0627164	0	0.0695491	3.4494	0.250865	1.08423	0.501731	0	0	0.564447	6.48028	1.82902	0.194982	0	0	0	3.8462	0	0	0	0	0
Total amount of substance (mol)									5.0605										4.27358				0	0	-0.00120913	0.000596787	0	0.000926456	0.0289573	0.0014401	0.0121701	0.00276909	0	0	0.00341696	0.0494037	0.0139439	0.00133376	0	0	0	0.0640499	0	0	0	0	0
Net NAD(P)H reducing equivalents (mol)																			0										-0.0579147		0					-0.148211	0.0418317					0.1281
Reducing equivalent (mol)	-0.0361943
Stoichiometric glucose consumption (g)																			770.231										2.60848		1.09628					8.90057	1.67476					5.76961
Glucose for cell growth (g)	121.42
Yx/s	0.139135
