# Supplementary material for: Anaerobic metabolic evolution for homotypic L-valine fermentation
Source: Nat Commun. 2026 May 29;17:6996. doi: 10.1038/s41467-026-73619-7 (PMC13392391; doi:10.1038/s41467-026-73619-7)
Supplement: Supplementary file 7 — Supplementary Data 5 [file 41467_2026_73619_MOESM7_ESM.xlsx]

## Sheet: Supplementary Data 5
Supplementary Data 5 | Transcriptome analysis of strains E1.0 and S1.0.
gene	product		baseMean	log2FoldChange	lfcSE	stat	pvalue	padj
	leucine dehydrogenase from Lysinibacillus sphaeri cus	leuDH	83655.5771659981	2.35100914171618	0.265723690691757	8.84757070623176	8.94449655027113e-19	1.9855454788051e-17
	ilvC from Corynebacterium (codon-opt)	cgilvC	81033.8996106071	1.07224183150946	0.18907006446859	5.67113484899452	1.41854682609093e-08	9.08226659464003e-08
uxuR	Uxu operon transcriptional regulator	HR074_19395	0.239745091771998	-2.58379	5.49328864081962	-0.470353	0.638102763600305	0.713288552119393
	fructuronate reductase	HR074_19400	65.7645984854047	-0.874327	0.415087714692172	-2.10637	0.0351724843306283	0.0620865883290953
uxuA	mannonate dehydratase	HR074_19405	18.1714229318466	-1.12867	0.84487480432325	-1.3359	0.181580832289114	0.25475953518668
dnaA	Chromosomal replication initiator protein DnaA	ec8739_00001	2661.50515334851	0.276682168537515	0.189846814776157	1.45739694850157	0.145006838934002	0.210104123982721
dnaN	DNA polymerase III subunit beta	ec8739_00002	1362.76171682466	0.103457973197252	0.209396969186002	0.494075791065306	0.621252654297666	0.697298433748187
recF_1	DNA replication and repair protein RecF	ec8739_00003	521.084838384104	0.45219598379441	0.229854665716749	1.96731261636278	0.0491471814422466	0.0828511577052056
gyrB	DNA gyrase subunit B	ec8739_00004	4003.49364846994	0.831622912768937	0.199231044490953	4.17416329314431	2.99083188517774e-05	0.000106923459647097
	hypothetical protein	ec8739_00005	137.902837277668	-1.06269	0.453848230180639	-2.34151	0.0192058717020518	0.0365203191627301
yidA	Sugar phosphatase YidA	ec8739_00006	1611.6461951986	1.05130969104179	0.222105164597698	4.73338696534158	2.20803951356687e-06	9.76572874668376e-06
	hypothetical protein	ec8739_00007	442.909656156099	0.426461530355036	0.225466434537851	1.89146349534987	0.0585624995374148	0.096062662976231
lutR	HTH-type transcriptional regulator LutR	ec8739_00008	67.8499840410729	-0.562389	0.424310639321596	-1.32542	0.185032855775954	0.258857008255987
dgoK1	putative 2-dehydro-3-deoxygalactonokinase DgoK1	ec8739_00009	51.9075493051905	-0.402564	0.445398821258488	-0.903827	0.366086899593635	0.453777964060776
dgoA	2-dehydro-3-deoxy-6-phosphogalactonate aldolase	ec8739_00010	17.8332258879274	0.545724608891088	0.693830675089096	0.786538601541379	0.431552	0.519783587625538
dgoD	D-galactonate dehydratase	ec8739_00011	43.2596219221073	-0.942242	0.49862813182566	-1.88967	0.0588021944865826	0.0963476704428754
dgoT	D-galactonate transporter	ec8739_00012	77.3619982822214	-0.911329	0.447732610606027	-2.03543	0.0418075022151453	0.0721994807758005
mhpA_1	3-(3-hydroxy-phenyl)propionate/3-hydroxycinnamic acid hydroxylase	ec8739_00013	26.168859637725	0.336170856498049	0.644055166448732	0.521959723344303	0.601698373869353	0.678623069906218
	hypothetical protein	ec8739_00014	579.384879681913	0.557035603576221	0.250308977434958	2.22539203061929	0.0260549320703572	0.0476622567881368
	hypothetical protein	ec8739_00015	279.162283978398	0.40723434672479	0.258415843014668	1.57588769316158	0.115051687701065	0.171988931512199
ibpA	Small heat shock protein IbpA	ec8739_00016	2480.68928139276	-2.75406	0.251645306859392	-10.9442	7.08258154574569e-28	3.44921721277815e-26
ibpB	Small heat shock protein IbpB	ec8739_00017	1423.31833222289	-2.77775	0.257609448013704	-10.7828	4.15160342043683e-27	1.85678344814027e-25
aspT_1	Aspartate/alanine antiporter	ec8739_00018	793.78785714651	-0.0811693	0.24923295534712	-0.325676	0.744669298009307	0.802529022172312
mngR_1	Mannosyl-D-glycerate transport/metabolism system repressor MngR	ec8739_00019	52.8471930307296	-0.48106	0.507746458160077	-0.947441	0.343414248631719	0.431161458537046
malP_1	PTS system maltose-specific EIICB component	ec8739_00020	63.182801874918	-0.0379923	0.41684967942137	-0.0911415	0.927380196037462	0.94308756362696
aglB	6-phospho-alpha-glucosidase	ec8739_00021	136.564381026949	-0.0672382	0.30533098045099	-0.220214	0.825704503058882	0.863944339199589
	putative transposase	ec8739_00022	997.486999512454	1.6779780807659	0.334459130994635	5.01698989582321	5.24873270190255e-07	2.59067516131069e-06
yidH	Inner membrane protein YidH	ec8739_00023	424.56278420355	0.729416619445625	0.270906947981835	2.69249875235586	0.00709188009176085	0.0152971015955649
yidG	Inner membrane protein YidG	ec8739_00024	189.093418241723	0.543670105173357	0.286521914958225	1.89748175197218	0.0577643849404244	0.095038025222928
chuR_1	Anaerobic sulfatase-maturating enzyme	ec8739_00025	176.014605615197	0.104474830084999	0.314478130986105	0.332216519340783	0.739725770846237	0.797593617126459
emrD	Multidrug resistance protein D	ec8739_00026	106.855559844445	-0.587752	0.37912323129906	-1.55029	0.121071072831602	0.179882885498614
tisB	Small toxic protein TisB	ec8739_00027	1502.97395173642	0.805700247610493	0.292929580265182	2.75049125076789	0.00595059806357176	0.0131260550139079
ilvB	Acetolactate synthase isozyme 1 large subunit	ec8739_00028	213049.688640777	0.931142463384739	0.187963095078915	4.95385789957228	7.2756347698382e-07	3.50815260684278e-06
ilvN	Acetolactate synthase isozyme 1 small subunit	ec8739_00029	29415.5128526961	1.22178017544527	0.19913209426179	6.13552616907172	8.48777917194526e-10	6.48117353843834e-09
uhpA	Transcriptional regulatory protein UhpA	ec8739_00030	791.541039979465	0.136321835351554	0.227615043491516	0.59891399645839	0.549230237410614	0.62984723458156
uhpB	Signal transduction histidine-protein kinase/phosphatase UhpB	ec8739_00031	464.80210166203	0.202674483284004	0.269105074089795	0.753142555819572	0.451364254179875	0.538320959474936
uhpC	Membrane sensor protein UhpC	ec8739_00032	257.305166042859	0.653424314186459	0.287145791960999	2.2755838061357	0.0228709314774929	0.0425300350724868
uhpT	Hexose-6-phosphate:phosphate antiporter	ec8739_00033	861.89135555829	2.6437610437295	0.337245257229151	7.83928309459702	4.53125941964065e-15	6.59817609178902e-14
ade	Adenine deaminase	ec8739_00034	274.860589884983	-0.330209	0.284999459613287	-1.15863	0.246607002107312	0.328934415774909
adeQ	Adenine permease AdeQ	ec8739_00035	74.9727778616473	-2.02449	0.46752591563952	-4.33021	1.48966818341753e-05	5.63349063668595e-05
	hypothetical protein	ec8739_00036	315.095504977398	0.701103854806259	0.241061690592785	2.90840014057067	0.00363283177820699	0.00849777763502609
nepI	Purine ribonucleoside efflux pump NepI	ec8739_00037	614.924021918408	0.570403398590983	0.235917290562617	2.41781090835132	0.0156141885122244	0.030457048619973
	hypothetical protein	ec8739_00038	159.288060056527	0.884776723098519	0.299422947852615	2.95493959111655	0.00312730278143682	0.00749014649783473
nlpA	Lipoprotein 28	ec8739_00039	653.745926176171	-0.0617461	0.263420164210211	-0.234401	0.814673299782498	0.854646499029844
yicL	putative inner membrane transporter YicL	ec8739_00040	675.731416545187	0.0217591952757426	0.21141757877094	0.102920463862267	0.918026096133429	0.935093743749203
setC	Sugar efflux transporter C	ec8739_00041	71.8445962207529	-1.32453	0.39485020110567	-3.3545	0.000795074764722357	0.00213268830708573
traC_1	DNA primase TraC	ec8739_00042	53.7398207226437	-1.40237	0.499195372185986	-2.80925	0.00496567391044338	0.0112565511616955
	hypothetical protein	ec8739_00043	0.50328396333732	0.858617655397728	4.77640324910188	0.179762388269704	0.857339112355472	0.887509997509219
	hypothetical protein	ec8739_00044	12.7126277314136	-0.139169	0.873337730574846	-0.159353	0.873390755667169	0.900722748726871
	hypothetical protein	ec8739_00045	0.565293615301063	-1.6221	3.73383979024332	-0.434433	0.663973727875559	0.734712660762074
	Ash protein family protein	ec8739_00046	1.65556748317017	3.31423718143298	3.0240831248166	1.09594777810017	0.273101628589611	0.357117093575115
	Prophage CP4-57 regulatory protein (AlpA)	ec8739_00047	7.11389634893341	-1.39029	1.22871822548742	-1.1315	0.257844731222603	0.341017941143231
	hypothetical protein	ec8739_00048	36.762289365035	-0.419876	0.596856037720632	-0.70348	0.481756448858494	0.5670081942392
	Ogr/Delta-like zinc finger	ec8739_00049	13.3934465197282	-1.19196	0.788693895367351	-1.51131	0.13071047354083	0.191927640043369
	Phage polarity suppression protein (Psu)	ec8739_00050	79.2046050318748	-0.70693	0.381733128971075	-1.8519	0.0640408777629519	0.103550767075158
	AAA domain protein	ec8739_00051	430.332538008423	-0.729246	0.366740876703578	-1.98845	0.0467619025001134	0.079583205566836
intS_1	Prophage integrase IntS	ec8739_00052	295.777701253157	-0.53732	0.273983413717092	-1.96114	0.0498625968662852	0.0838633008691205
yicJ	Inner membrane symporter YicJ	ec8739_00054	82.9654	-0.493163	0.379764144095233	-1.2986	0.194079816707013	0.269278834006596
yicI	Alpha-xylosidase	ec8739_00055	330.917098385296	0.235322452387785	0.325297095746737	0.723407787725829	0.469429388073521	0.556083515655741
	AsmA family protein	ec8739_00056	1191.77275037622	0.817012612974917	0.216809178231639	3.76834882931948	0.00016433095589706	0.000504324890608455
xanP	Xanthine permease XanP	ec8739_00057	640.907776039359	-0.93547	0.266659119077148	-3.50811	0.000451299064360632	0.00127123637473821
gltS	Sodium/glutamate symporter	ec8739_00058	517.661797909971	0.0325625251074533	0.266978397184801	0.121966891144806	0.902925239502389	0.923575571701043
recG	ATP-dependent DNA helicase RecG	ec8739_00059	1186.41792114232	1.66108155233327	0.23694389198379	7.01044259223575	2.37565405280712e-12	2.58374484204804e-11
trmH	tRNA (guanosine(18)-2'-O)-methyltransferase	ec8739_00060	478.999959484322	1.78395209974615	0.284191132457848	6.27729684708142	3.44509958355061e-10	2.79110378460302e-09
spoT	Bifunctional (p)ppGpp synthase/hydrolase SpoT	ec8739_00061	3912.14268420603	1.3789014463124	0.215147737986257	6.40909107025092	1.46389735181902e-10	1.24105649768332e-09
rpoZ	DNA-directed RNA polymerase subunit omega	ec8739_00062	1547.62187691733	1.0604078271327	0.20009539388631	5.29951143070894	1.16112967111651e-07	6.44206499810589e-07
gmk	Guanylate kinase	ec8739_00063	3583.26386734081	0.603311211159783	0.199312164791606	3.02696632586668	0.00247021475142648	0.00604519891429496
ligB	DNA ligase B	ec8739_00064	234.937229564272	0.264921901498354	0.26337262661184	1.00588244460499	0.314472121999029	0.401491405243886
	hypothetical protein	ec8739_00065	318.128170123199	2.52883948362099	0.314011729277668	8.05332810159087	8.05725322850862e-16	1.26576849105926e-14
	hypothetical protein	ec8739_00066	413.112741880712	0.920897443474154	0.261927580619051	3.51584755334916	0.000438352603864916	0.00123635744063058
	hypothetical protein	ec8739_00067	1057.71382600368	2.11802785569061	0.259524290265901	8.16119313348488	3.31731246732472e-16	5.48670963935255e-15
rph	Ribonuclease PH	ec8739_00068	420.870494341787	2.00270788639335	0.319861710147614	6.26116794495071	3.82104731577481e-10	3.07296337340202e-09
pyrE_1	Orotate phosphoribosyltransferase	ec8739_00069	75.419759866724	0.99756030309245	0.467127937693034	2.13551839356691	0.0327186893718252	0.0582276479380628
slmA	Nucleoid occlusion factor SlmA	ec8739_00070	441.659668807616	1.28256559584827	0.246557326909215	5.20189609421147	1.97265511475199e-07	1.0621802663339e-06
dut	Deoxyuridine 5'-triphosphate nucleotidohydrolase	ec8739_00071	565.315355402885	1.37165053974535	0.240960818943242	5.69242147234087	1.25250208877466e-08	8.13291356311015e-08
coaBC	Coenzyme A biosynthesis bifunctional protein CoaBC	ec8739_00072	1054.53307195316	0.935795566098507	0.216434588742035	4.32368768567702	1.53442479869643e-05	5.76791071413931e-05
	RadC-like JAB domain protein	ec8739_00073	1666.07434011631	2.08896441783506	0.350590233713401	5.95842159009693	2.5468579366591e-09	1.82698499777035e-08
rpmB	50S ribosomal protein L28	ec8739_00074	7838.16297768495	2.07311676907476	0.344762768524202	6.01316893337694	1.81931269079002e-09	1.3312266316749e-08
rpmG	50S ribosomal protein L33	ec8739_00075	2202.1292901677	2.04982766303275	0.379539397568345	5.40082973247495	6.63333637923543e-08	3.81047357145333e-07
mutM	Formamidopyrimidine-DNA glycosylase	ec8739_00076	211.549799543067	-0.117359	0.281246232015314	-0.417281	0.676472721571444	0.745474977801563
coaD	Phosphopantetheine adenylyltransferase	ec8739_00077	259.863526539093	1.06750312610812	0.320889468550794	3.32670040849016	0.00087880801014689	0.00234152918448257
waaA	3-deoxy-D-manno-octulosonic acid transferase	ec8739_00078	1343.93296307959	1.2157636158347	0.233619927184483	5.20402360572028	1.95019218001159e-07	1.05137666974056e-06
rfaQ	Lipopolysaccharide core heptosyltransferase RfaQ	ec8739_00079	1984.75735304424	0.656085712251675	0.219470471782421	2.98940311616091	0.00279523078559486	0.00678377438165131
rfaG	Lipopolysaccharide core biosynthesis protein RfaG	ec8739_00080	1347.99890278633	0.651621592960182	0.211240755242647	3.08473425126548	0.00203734102359828	0.00507367369683594
rfaP_1	Lipopolysaccharide core heptose(I) kinase RfaP	ec8739_00081	1031.12308690545	0.761346437895557	0.225412382493612	3.37757149573241	0.000731289397193685	0.00197488689334561
gspA_1	General stress protein A	ec8739_00082	1398.24755415437	0.7365450607043	0.24694191382176	2.9826652320996	0.00285750358941871	0.00691957913393491
gspA_2	General stress protein A	ec8739_00083	1076.57497651675	0.892091619580031	0.229899111793191	3.88036131423825	0.000104301404967411	0.000333444972992095
rfaY	Lipopolysaccharide core heptose(II) kinase RfaY	ec8739_00084	529.875243078278	1.52044554109239	0.227332784850288	6.68819300345831	2.2594303098007e-11	2.15284414083836e-10
gspA_3	General stress protein A	ec8739_00085	1200.39449434522	1.55125840550984	0.210315561492028	7.37586127486166	1.63285971438871e-13	2.0160067966664e-12
epsJ_1	putative glycosyltransferase EpsJ	ec8739_00086	810.108544695961	1.45794582394024	0.238667678719109	6.10868564928776	1.00454962671158e-09	7.61754500670733e-09
rfaL	O-antigen ligase	ec8739_00087	746.070135876796	1.01401437017148	0.228694411468956	4.43392719419001	9.25318853864904e-06	3.65047032987388e-05
rfaC	Lipopolysaccharide heptosyltransferase 1	ec8739_00088	2229.83261142811	1.46589652176401	0.285820129383877	5.12873787064592	2.91691162790017e-07	1.50764430012812e-06
rfaF	ADP-heptose--LPS heptosyltransferase 2	ec8739_00089	2569.9036565768	1.39810948583669	0.248548853781106	5.62508925133886	1.85412085121887e-08	1.16260539211621e-07
hldD	ADP-L-glycero-D-manno-heptose-6-epimerase	ec8739_00090	4564.42227677822	1.12587141153824	0.234127303203147	4.80880015331381	1.51838909461932e-06	6.8964760639549e-06
kbl	2-amino-3-ketobutyrate coenzyme A ligase	ec8739_00091	397.338315188696	0.407851660749976	0.259047413454931	1.57442861640822	0.115388392414979	0.172257262927403
tdh	L-threonine 3-dehydrogenase	ec8739_00092	370.583469921113	-0.128698	0.262532711714494	-0.490216	0.623981002655851	0.700181447680644
epsJ_2	putative glycosyltransferase EpsJ	ec8739_00093	143.046897844177	-0.827207	0.338902092985278	-2.44084	0.0146530518606565	0.0287872372502274
	Divergent polysaccharide deacetylase	ec8739_00094	679.689463071214	1.48714678546582	0.239287088712935	6.21490609236297	5.13553535509154e-10	3.99805532173468e-09
envC	Murein hydrolase activator EnvC	ec8739_00095	1191.56934609373	1.56159936135524	0.204911716165016	7.62083979667458	2.52030583731823e-14	3.41996919039188e-13
gpmI	2%2C3-bisphosphoglycerate-independent phosphoglycerate mutase	ec8739_00096	2962.91447758281	1.52498344068592	0.251245483491013	6.06969494335393	1.28153444841748e-09	9.6016504058356e-09
glpE_1	Thiosulfate sulfurtransferase GlpE	ec8739_00097	1101.36395911621	1.55919989523738	0.272621073949585	5.71929334973466	1.06967980921734e-08	7.06476243165926e-08
grxC	Glutaredoxin 3	ec8739_00098	1228.52425963631	1.51419471215453	0.215095795277441	7.03962952972395	1.92751626254205e-12	2.11207594468046e-11
secB	Protein-export protein SecB	ec8739_00099	2361.97970679465	1.86849212711634	0.224277090876958	8.33117693746717	8.00425978934553e-17	1.40330682626806e-15
gpsA	Glycerol-3-phosphate dehydrogenase [NAD(P)+]	ec8739_00100	1882.37962891102	1.44403650527452	0.222561308147214	6.48826391835976	8.68310817249083e-11	7.58128747410903e-10
cysE_1	Serine acetyltransferase	ec8739_00101	2062.89108989536	0.924552312979957	0.221713621715987	4.17002936411503	3.04560394465832e-05	0.00010870425154265
trmL	tRNA (cytidine(34)-2'-O)-methyltransferase	ec8739_00102	613.641020819363	0.272965450981838	0.251891304257218	1.08366365320456	0.278513956772206	0.362663895583059
lldD	L-lactate dehydrogenase	ec8739_00103	536.682021793626	-1.50105	0.270804177768724	-5.54292	2.97471780006813e-08	1.78850317115207e-07
lldR_1	Putative L-lactate dehydrogenase operon regulatory protein	ec8739_00104	293.391142052041	-2.32977	0.286194868655462	-8.14051	3.93606957711618e-16	6.46134567659185e-15
lldP	L-lactate permease	ec8739_00105	1435.67156306103	-3.58463	0.284684666277853	-12.5916	2.34930732745376e-36	2.19085404600634e-34
upaG	Autotransporter adhesin UpaG	ec8739_00106	398.954082201776	-0.277766	0.252066238930208	-1.10196	0.27048038320189	0.354626239776813
ehaG	Autotransporter adhesin EhaG	ec8739_00107	478.569300036773	-0.473037	0.238398587232973	-1.98423	0.0472304284309341	0.0801126036427184
sadB	Inner membrane lipoprotein SadB	ec8739_00108	13.5517609807966	-2.65789	0.950747236916487	-2.79558	0.0051806414132927	0.0116684230804018
	hypothetical protein	ec8739_00109	739.105347188063	2.7843559739905	0.337906947576055	8.2400080672026	1.72199044557532e-16	2.93676425017768e-15
	hypothetical protein	ec8739_00110	1573.6619367585	-2.88889	0.260808447907391	-11.0767	1.62836956809836e-28	8.23184971913249e-27
mtlR_1	Mannitol operon repressor	ec8739_00111	850.622617451091	-2.58374	0.28616471037184	-9.02887	1.73448109897078e-19	4.08722078321987e-18
mtlD	Mannitol-1-phosphate 5-dehydrogenase	ec8739_00112	600.87078755651	-2.43955	0.328544833944221	-7.42533	1.12498146566074e-13	1.42097802996859e-12
mtlA_1	PTS system mannitol-specific EIICBA component	ec8739_00113	1193.96402763173	-3.46797	0.319838648816215	-10.8429	2.15606608910304e-27	1.00532315622751e-25
yiaW_1	Inner membrane protein YiaW	ec8739_00114	39.6696707668752	-0.254834	0.492545354017495	-0.517382	0.604889269627039	0.681374882748731
yibH	Inner membrane protein YibH	ec8739_00115	67.805620920028	-1.01989	0.400816703545765	-2.54453	0.0109424277560734	0.0224429858937155
	hypothetical protein	ec8739_00116	44.5607637960354	-0.786376	0.475736201044506	-1.65297	0.0983374995840163	0.150809398417335
rhsC_1	Putative deoxyribonuclease RhsC	ec8739_00117	185.837840304592	0.0445965722614014	0.285740722531756	0.156073561605994	0.875975037741392	0.902326343224565
	HEAT repeats	ec8739_00118	237.957906865088	-0.201098	0.266585208315407	-0.754348	0.450640248761998	0.537896571438953
rhsC_2	Putative deoxyribonuclease RhsC	ec8739_00119	352.696419702334	-0.703496	0.259165721393398	-2.71446	0.00663832018812876	0.0144395818285699
yibF	putative GST-like protein YibF	ec8739_00120	695.858030984238	1.39259291573829	0.236473430735649	5.88900373038128	3.88530678209353e-09	2.74886948361099e-08
selA	L-seryl-tRNA(Sec) selenium transferase	ec8739_00121	1326.03782530225	1.3148040326152	0.242583477718051	5.42000652716903	5.95968594504394e-08	3.44154196273091e-07
selB	Selenocysteine-specific elongation factor	ec8739_00122	1357.39770580381	1.79285817551962	0.215601245811989	8.31562066706721	9.12733237194309e-17	1.58122916151093e-15
adhB	Alcohol dehydrogenase 2	ec8739_00123	123.793122050075	0.248215456879247	0.345507799795158	0.71840768001882	0.4725059527824	0.558821800066179
aldB	Aldehyde dehydrogenase B	ec8739_00124	150.148801927186	0.151325777221166	0.474225962173132	0.319100575024863	0.74965024763316	0.80631092892666
	hypothetical protein	ec8739_00125	34.8075513316463	0.515632404911555	0.559704219039141	0.921258742334935	0.356915355868684	0.44467311107801
yiaW_2	Inner membrane protein YiaW	ec8739_00126	9.96602126832217	-1.88179	0.995329062872087	-1.89062	0.0586753254692373	0.096211728968076
yiaV	Inner membrane protein YiaV	ec8739_00127	99.3096767337937	0.408636997827038	0.335958510122038	1.2163317359593	0.223858576753904	0.303205235448813
gltC_1	HTH-type transcriptional regulator GltC	ec8739_00128	335.006750079754	2.2166604259598	0.251055633341044	8.82935943902364	1.05276894521807e-18	2.31873682758331e-17
mipA_1	MltA-interacting protein	ec8739_00129	47.1631752551941	-0.729332	0.469376270782723	-1.55383	0.12022446576854	0.17874621216537
sgbE	L-ribulose-5-phosphate 4-epimerase SgbE	ec8739_00130	58.6083182116396	-0.0445907	0.450587937667383	-0.0989611	0.921169118698498	0.937641487983167
ulaE_1	L-ribulose-5-phosphate 3-epimerase UlaE	ec8739_00131	22.4601111755395	-0.523248	0.631056679057871	-0.829162	0.407012663822887	0.496089128346972
ulaD_1	3-keto-L-gulonate-6-phosphate decarboxylase UlaD	ec8739_00132	10.9191290142503	0.54094460413155	0.847752468891062	0.638092631967389	0.52341338254342	0.60626872507606
lyx	L-xylulose/3-keto-L-gulonate kinase	ec8739_00133	33.2322387477041	0.600306169280909	0.517893805514934	1.15912985034458	0.246403260062859	0.328762705892089
yiaO	2%2C3-diketo-L-gulonate-binding periplasmic protein YiaO	ec8739_00134	18.0866485047245	-0.686159	0.658018496608597	-1.04277	0.297056745906823	0.382715966287361
siaM	Sialic acid TRAP transporter large permease protein SiaM	ec8739_00135	46.5690431597312	-0.212045	0.449214150506682	-0.472035	0.636901945397069	0.712309575574216
yiaM	2%2C3-diketo-L-gulonate TRAP transporter small permease protein YiaM	ec8739_00136	10.0154805455321	-0.885207	0.93693627405515	-0.944788	0.34476691406769	0.432488089398593
tabA_1	Toxin-antitoxin biofilm protein TabA	ec8739_00137	19.3706273029533	-1.2906	0.692839833201213	-1.86276	0.0624956545632067	0.101564128272353
dlgD	2%2C3-diketo-L-gulonate reductase	ec8739_00138	102.464681904854	-0.911494	0.368640833809718	-2.47258	0.0134142133258618	0.0266437482401963
yiaJ_1	DNA-binding transcriptional repressor YiaJ	ec8739_00139	1635.22267192706	0.492920378717215	0.223786192924459	2.20263981560115	0.0276201452851937	0.0502528421689514
hyfA_1	Hydrogenase-4 component A	ec8739_00140	9938.79416564901	1.90475597732641	0.191118010680832	9.96638658251504	2.13868468948366e-23	7.10140529849005e-22
avtA	Valine--pyruvate aminotransferase	ec8739_00141	9186.22487361807	2.21690225507027	0.247221282035969	8.96727917925662	3.03929031142966e-19	7.09394058356252e-18
malS	Periplasmic alpha-amylase	ec8739_00142	589.279138861198	1.14019597953153	0.24288044782109	4.69447413227523	2.6729342997275e-06	1.16571851101549e-05
	Mannosyl-glycoprotein endo-beta-N-acetylglucosaminidase	ec8739_00143	8954.62588956929	2.88224266024406	0.225123538647783	12.8029377894307	1.57864053536726e-37	1.50416988402493e-35
xylR	Xylose operon regulatory protein	ec8739_00144	765.865403250876	1.78491084986829	0.25481442115355	7.00474816844339	2.47430478609755e-12	2.67774762406557e-11
xylH	Xylose transport system permease protein XylH	ec8739_00145	289.184379763148	0.458158422008038	0.283700880932151	1.61493478801573	0.106324817693778	0.161028757187257
xylG	Xylose import ATP-binding protein XylG	ec8739_00146	186.890171841959	0.163780248596648	0.276481221266474	0.592373861220742	0.553600265759576	0.634053400432579
xylF	D-xylose-binding periplasmic protein	ec8739_00147	102.043880792321	-0.666248	0.414136399744899	-1.60876	0.107667997434155	0.162757231561956
xylA_1	Xylose isomerase	ec8739_00148	154.49	0.446230351361186	0.293341738261845	1.52119624709822	0.128210596966696	0.189080432875178
xylB	Xylulose kinase	ec8739_00149	96.303093490559	-0.0697586	0.37512247052517	-0.185962	0.852474472574026	0.884309577619467
yiaB	Inner membrane protein YiaB	ec8739_00150	32.3721206794257	-1.22766	0.570993587411295	-2.15004	0.0315517192073242	0.0563074858655138
yiaA	Inner membrane protein YiaA	ec8739_00151	90.846671456703	-0.384109	0.348096034843141	-1.10346	0.269828393952955	0.353877274295572
wecH	O-acetyltransferase WecH	ec8739_00152	205.214307706082	-0.247797	0.363252896093544	-0.682162	0.495136271018409	0.579639104819471
	YsaB-like lipoprotein	ec8739_00153	59.9438821065571	-1.05283	0.441565536655761	-2.38431	0.0171110533391879	0.0329805394835798
glyQ	Glycine--tRNA ligase alpha subunit	ec8739_00154	3037.17613062686	1.12404239623908	0.228975996165523	4.90899664184246	9.15435455865906e-07	4.32832103889996e-06
glyS	Glycine--tRNA ligase beta subunit	ec8739_00155	4611.88737325883	1.47108775340544	0.202264915538266	7.27307427237491	3.51396985207146e-13	4.1966566380461e-12
	Integrase core domain protein	ec8739_00156	26.3446681735903	-1.69306	0.617484070356804	-2.74186	0.00610922978101727	0.0134421456476901
	Transposase	ec8739_00157	79.963843300581	-0.263223	0.360241962038012	-0.730684	0.464971971296709	0.55169792912655
	Hok/gef family protein	ec8739_00158	225.901145225321	0.110257242532208	0.317121269831536	0.347681637976474	0.728079288115124	0.787749079192444
cspA	Cold shock protein CspA	ec8739_00159	155138.492477606	2.69329760999288	0.260022994327412	10.3579209098776	3.85244741680146e-25	1.46828495894268e-23
	hypothetical protein	ec8739_00160	238.293360042392	-1.51698	0.311981225228708	-4.8624	1.15970981554495e-06	5.35617294155272e-06
	hypothetical protein	ec8739_00161	1549.13656008285	1.35361636855978	0.272045686916294	4.97569501616938	6.50139422378319e-07	3.16617898698241e-06
ghrB	Glyoxylate/hydroxypyruvate reductase B	ec8739_00162	878.669609147968	0.883342486262927	0.231220380976747	3.82034871896418	0.000133263123863149	0.000417805630824166
yiaD	putative lipoprotein YiaD	ec8739_00163	110.003830357206	1.40103216522846	0.364328019655218	3.84552405975891	0.000120295059505245	0.000380688264123819
bisC	Biotin sulfoxide reductase	ec8739_00164	654.291260922221	0.867203066285407	0.231103604426734	3.75244284240635	0.000175119767096679	0.000535624521412941
yjaB_1	putative N-acetyltransferase YjaB	ec8739_00165	158.902989011205	0.906330138206835	0.34737164023329	2.60910803656325	0.0090778577204421	0.0190830937116056
tag	DNA-3-methyladenine glycosylase 1	ec8739_00166	298.79475849536	0.72170802600308	0.286843722464021	2.51603214392675	0.0118684357918104	0.0240830342942153
lip-1	Lipase 1	ec8739_00167	461.562718997648	-1.31656	0.244253678544877	-5.39014	7.0403642185758e-08	4.02844861227386e-07
yhjX	putative MFS-type transporter YhjX	ec8739_00168	197.796133362165	-1.12701	0.281997587813353	-3.99651	6.42840385917247e-05	0.000214917575246018
eptB	Kdo(2)-lipid A phosphoethanolamine 7''-transferase	ec8739_00169	993.551570112883	1.14918190846754	0.236573564721802	4.85760913235981	1.18811655355832e-06	5.46433877675355e-06
dppA	Periplasmic dipeptide transport protein	ec8739_00171	6008.22083230484	0.418221326051576	0.255528843070138	1.63668931079057	0.1016954035767	0.155090798147764
dppB	Dipeptide transport system permease protein DppB	ec8739_00172	587.543648553987	0.556807392644566	0.296606431945753	1.87726000745123	0.0604824666263388	0.0986215220324564
dppC	Dipeptide transport system permease protein DppC	ec8739_00173	407.721220344262	0.353323161198886	0.322202389058928	1.09658765172678	0.272821687860829	0.357117093575115
oppD_1	Oligopeptide transport ATP-binding protein OppD	ec8739_00174	501.445685912456	0.770754143318626	0.334117357514144	2.3068365829692	0.0210639319787256	0.0395050123503442
oppF_1	Oligopeptide transport ATP-binding protein OppF	ec8739_00175	667.595302891235	0.83842587390514	0.244854352612105	3.4241820288707	0.000616653010388881	0.00168818872238255
yhjV	Inner membrane transport protein YhjV	ec8739_00176	812.199116816812	0.111044066368025	0.23203583511291	0.478564297251716	0.632248622581513	0.707827768269419
ldrD_1	Small toxic polypeptide LdrD	ec8739_00177	12.1060524613573	-1.50638	0.99872333703453	-1.50831	0.131475903300144	0.192922291317219
	Cellulose biosynthesis protein BcsG	ec8739_00178	164.676807767777	-1.01772	0.282853059794542	-3.59804	0.000320628377338224	0.000926988243979838
	Cellulose biosynthesis protein BcsF	ec8739_00179	14.3582777646979	-0.0181549	0.75030374040192	-0.0241967	0.980695677620048	0.983163118711955
	Cellulose biosynthesis GIL	ec8739_00180	366.499975026498	-2.0316	0.263410109144965	-7.71271	1.23177182202892e-14	1.71938085858368e-13
	Cellulose biosynthesis GIL	ec8739_00181	75.3948516942311	-1.29156	0.484131332673935	-2.66778	0.00763539487428477	0.0163407889326124
	Cellulose biosynthesis protein BcsR	ec8739_00182	90.2831379544553	-1.83212	0.356661165138749	-5.13688	2.79343785672247e-07	1.45238886429592e-06
parA	Chromosome partitioning protein ParA	ec8739_00183	78.3080637298701	-1.71031	0.484283238577364	-3.53163	0.000413008437442045	0.00117014607712248
bcsA	Cellulose synthase catalytic subunit [UDP-forming]	ec8739_00184	456.786794703455	-1.04094	0.22931019605457	-4.53946	5.63991566906476e-06	2.32766011087673e-05
bcsB	Cyclic di-GMP-binding protein	ec8739_00185	564.888447142308	-0.540512	0.287508014469021	-1.87999	0.0601095682221933	0.0980665121401171
bcsZ	Endoglucanase	ec8739_00186	184.328703144023	-0.109393	0.315709380449305	-0.3465	0.728966678931996	0.788149369244234
bcsC	Cellulose synthase operon protein C	ec8739_00187	741.809987789715	0.0653772044658535	0.239178932984073	0.27334014601615	0.784591757828995	0.833462354475154
cph2	Phytochrome-like protein cph2	ec8739_00188	655.537842556159	0.3396769516072	0.259510627240507	1.3089134546016	0.190563668507442	0.265437453689041
dctA	Aerobic C4-dicarboxylate transport protein	ec8739_00189	5304.9501413237	-1.07321	0.361764155999683	-2.96661	0.00301102657690519	0.00726325233163205
	Peptidase M16 inactive domain protein	ec8739_00190	1562.28891202765	0.421779091120997	0.195619304310405	2.15612202797596	0.0310741378741954	0.055545655098939
kdgK_1	2-dehydro-3-deoxygluconokinase	ec8739_00191	246.792671340455	0.470950545855735	0.31316181888688	1.50385684796987	0.13261823000215	0.194468284409308
yhjH	Cyclic di-GMP phosphodiesterase YhjH	ec8739_00192	33.699568583214	-0.961875	0.559700445714148	-1.71855	0.085695728450257	0.133098645569623
	AsmA family protein	ec8739_00193	315.256122956869	-1.36563	0.242790345634888	-5.62474	1.85787617144773e-08	1.16329589420791e-07
yhjE_1	Inner membrane metabolite transport protein YhjE	ec8739_00194	1219.7225211256	-1.51745	0.333144951511366	-4.55493	5.24032996160633e-06	2.17131580999308e-05
yhjD	Inner membrane protein YhjD	ec8739_00195	439.381765731977	-0.857621	0.250272977043439	-3.42674	0.000610864775446545	0.00167443421562364
dmlR_1	HTH-type transcriptional regulator DmlR	ec8739_00196	150.716598860207	-0.00244305	0.375666239497591	-0.00650325	0.99481119083153	0.995492568359497
yhjB	Putative HTH-type transcriptional regulator YhjB	ec8739_00197	182.207575146365	-0.960167	0.290346793049825	-3.30697	0.000943122024607019	0.00250527505081974
treF	Cytoplasmic trehalase	ec8739_00198	542.491963016984	-2.05094	0.235300795059169	-8.71624	2.87585440886701e-18	5.91777928359817e-17
ccp	Cytochrome c551 peroxidase	ec8739_00199	323.265343176942	-1.61003	0.28700308212803	-5.6098	2.02555767546277e-08	1.26287614389094e-07
gadA	Glutamate decarboxylase alpha	ec8739_00200	178.999521639056	-1.03997	0.288922711527288	-3.59947	0.000318865397363894	0.000923719125344313
gadX_1	HTH-type transcriptional regulator GadX	ec8739_00201	1111.37186872838	-2.59686	0.223366085471095	-11.626	3.03936215497755e-31	1.90307490360951e-29
gadW	HTH-type transcriptional regulator GadW	ec8739_00202	372.161618768789	-3.29945	0.276511674085122	-11.9324	8.0234281196965e-33	5.58201356327457e-31
mdtF	Multidrug resistance protein MdtF	ec8739_00203	343.763959983645	-1.30283	0.265821127434773	-4.90116	9.5270110832654e-07	4.48998812666153e-06
mdtE	Multidrug resistance protein MdtE	ec8739_00204	86.1561912741424	-0.803289	0.375562685914442	-2.13889	0.032444240251648	0.0578061402532412
	hypothetical protein	ec8739_00205	14.9390271425258	-0.801855	0.751859596411998	-1.0665	0.286199748527207	0.370908781133869
gadE	Transcriptional regulator GadE	ec8739_00206	37.3443192164339	-1.52285	0.543816118766538	-2.80031	0.00510536416734648	0.0115225598071471
	hypothetical protein	ec8739_00207	151.635223462116	-1.3884	0.356631271901338	-3.8931	9.89725700147788e-05	0.000317799834706795
hdeA	Acid stress chaperone HdeA	ec8739_00208	264.231688094247	-0.902963	0.331020258686873	-2.72782	0.00637546792897164	0.0139300478228727
hdeB	Acid stress chaperone HdeB	ec8739_00209	116.427311721241	-1.22078	0.366433444254515	-3.33152	0.000863733622971974	0.00230416583657101
	MgtC family protein	ec8739_00210	24.1344607048494	-2.37208	0.678320031125938	-3.49699	0.000470546295413034	0.00132036133981775
dctR	HTH-type transcriptional regulator DctR	ec8739_00211	35.638121345229	-1.83776	0.608470484534398	-3.02029	0.00252535390480347	0.00617668870800983
slp_1	Outer membrane protein slp	ec8739_00212	134.382669205221	0.00652415893255997	0.307206008613209	0.0212370811430784	0.983056534471267	0.985079284542196
	hypothetical protein	ec8739_00213	21.0217011134601	-1.98446	0.685052526589407	-2.89681	0.0037698194863095	0.00878422052551545
arsC_1	Arsenate reductase	ec8739_00214	98.7366991003513	-0.180568	0.389051606923343	-0.464124	0.642558682070552	0.716260097536935
arsB	Arsenical pump membrane protein	ec8739_00215	216.908037651538	-0.351669	0.319388059820688	-1.10107	0.270864997203609	0.355024307040496
arsR2	Arsenic resistance transcriptional regulator ArsR2	ec8739_00216	147.311416397813	0.900890649042408	0.400272597454976	2.25069278978995	0.024405001758147	0.0450008930189139
	hypothetical protein	ec8739_00217	835.560785589638	1.61721233233549	0.412215502307198	3.92322055644158	8.73730957941106e-05	0.000286215455056492
gor	Glutathione reductase	ec8739_00218	2371.97108794378	0.312710380529295	0.221169977245691	1.41389163404359	0.157393722680319	0.225027379047616
rlmJ	Ribosomal RNA large subunit methyltransferase J	ec8739_00219	1647.08165694527	0.477136817283764	0.248308096286951	1.92155159021626	0.0546622049174998	0.0907860720550972
prlC	Oligopeptidase A	ec8739_00220	2647.69106929062	-0.0693319	0.234447246016295	-0.295725	0.767440027388767	0.820638633266168
rsmJ	Ribosomal RNA small subunit methyltransferase J	ec8739_00221	252.894983622055	-0.369027	0.306238848410738	-1.20503	0.228191665196221	0.308216970278902
dtpB	Dipeptide and tripeptide permease B	ec8739_00222	540.915370686747	-0.824286	0.287265636203579	-2.86942	0.0041122242483959	0.00949124743587111
uspA	Universal stress protein A	ec8739_00223	8748.22719350489	1.63213745647898	0.18419537320465	8.86090365942903	7.93684345732873e-19	1.7748563710955e-17
uspB	Universal stress protein B	ec8739_00224	696.962155879899	-1.92627	0.284888427819333	-6.76148	1.36586611996741e-11	1.34833135221107e-10
pitA_1	Low-affinity inorganic phosphate transporter 1	ec8739_00225	1516.48902203398	1.09631750900579	0.210229215501444	5.21486752633706	1.83948646989844e-07	9.96596934186015e-07
	Ferredoxin--NADP reductase	ec8739_00226	202.74203710088	0.342269647982059	0.286415886462014	1.1950092999728	0.232083396595315	0.312702590617051
yhiM	Inner membrane protein YhiM	ec8739_00227	121.164	-1.07603	0.364069213446937	-2.95557	0.00312089572073482	0.00748183235398233
	hypothetical protein	ec8739_00228	58.9445270846844	-1.06884	0.445258151741403	-2.40051	0.0163724193408695	0.0317523513146154
	hypothetical protein	ec8739_00229	174.729194096944	0.0283289343653047	0.319596781427641	0.0886396109458901	0.929368326985347	0.94467100583877
emrK_1	putative multidrug resistance protein EmrK	ec8739_00230	1053.2066091123	0.0395593117224775	0.215592549049831	0.183491089542867	0.854412709600983	0.885484262037122
rbbA	Ribosome-associated ATPase	ec8739_00231	1024.9799264011	-0.499373	0.329503177145428	-1.51553	0.129637689808798	0.190863955133342
yhhJ	Inner membrane transport permease YhhJ	ec8739_00232	524.322666830145	0.191181708879898	0.281925582763525	0.678128274156155	0.497690365003206	0.581855660125114
	Transposase DDE domain protein	ec8739_00233	98.9823194391665	-0.729268	0.368646515385825	-1.97823	0.0479026129392694	0.0810645376497367
	DDE_Tnp_1-associated	ec8739_00234	9.85587586548056	-1.05032	0.988974623230763	-1.06203	0.288220315759456	0.373306632379933
	hypothetical protein	ec8739_00235	21.1383987703123	0.241415501165949	0.839312818208053	0.287634712503707	0.773626370521306	0.825665060485653
	NTF2 fold immunity protein	ec8739_00236	30.0534889003437	0.0771595863115764	0.600644706613026	0.1284612774608	0.897783940384866	0.919819310590666
rhsC_3	Putative deoxyribonuclease RhsC	ec8739_00237	81.5694899969791	-0.551308	0.397717237132866	-1.38618	0.165691690239231	0.234894128587333
nikR	Nickel-responsive regulator	ec8739_00238	126.728291593442	1.21754217572114	0.345724892570511	3.52170816127398	0.000428775887728222	0.00121090510045928
nikE	Nickel import ATP-binding protein NikE	ec8739_00239	126.855944863957	1.68567280440492	0.382752347312234	4.40408221201532	1.06232654323738e-05	4.14250644039986e-05
nikD	Nickel import ATP-binding protein NikD	ec8739_00240	100.535730240231	2.47569605321969	0.422729976272477	5.85644783237219	4.72872032756313e-09	3.2898382850332e-08
nikC	Nickel transport system permease protein NikC	ec8739_00241	112.399316628153	3.51714788352709	0.450767412750723	7.80258	6.06551305721729e-15	8.63154017200759e-14
nikB	Nickel transport system permease protein NikB	ec8739_00242	161.292774191178	3.04193690558539	0.44255364556706	6.87360037829459	6.260142270852e-12	6.53290561265341e-11
nikA	Nickel-binding periplasmic protein	ec8739_00243	203.191708411818	2.2195394838833	0.350420947805756	6.33392352192833	2.39004015920557e-10	1.97279586022562e-09
sfp	4'-phosphopantetheinyl transferase sfp	ec8739_00244	269.299297731255	1.06085760678649	0.303144197350116	3.49951480536259	0.000466105719418108	0.00130873886496449
tqsA_1	AI-2 transport protein TqsA	ec8739_00245	134.597370980596	-0.00655659	0.385196197823751	-0.0170214	0.986419524319756	0.987546088417883
	Major Facilitator Superfamily protein	ec8739_00246	915.613050278504	0.166990636795881	0.225636998795149	0.740085348092617	0.459248208571615	0.545793085186928
	DcrB	ec8739_00247	2029.66322516835	1.0907452712018	0.31105090889267	3.50664550405851	0.000453793259580072	0.00127744114113003
yhhQ	Inner membrane protein YhhQ	ec8739_00248	1015.24301810561	-0.692824	0.236678857980532	-2.92727	0.00341948455391735	0.00806652357363818
tusA_1	Sulfurtransferase TusA	ec8739_00249	794.292323289994	-0.250131	0.248905077066156	-1.00493	0.314932616143775	0.401731564772457
zntA	Lead%2C cadmium%2C zinc and mercury-transporting ATPase	ec8739_00250	3793.72410661659	-1.75095	0.302018656851907	-5.7975	6.73126970768841e-09	4.57413257810827e-08
	YhhN family protein	ec8739_00251	1982.77385443698	0.788183416908176	0.225576402884868	3.49408629106679	0.000475687238633912	0.00133222822168207
	hypothetical protein	ec8739_00252	163.986515482265	0.194893810278218	0.291062214254651	0.669595023790017	0.503115987127432	0.587267941245955
	hypothetical protein	ec8739_00253	145.731457518808	0.215415665992562	0.289324457349897	0.744547031957438	0.456545598890075	0.543317773536574
rsmD	Ribosomal RNA small subunit methyltransferase D	ec8739_00254	517.641251982208	0.0262703111046148	0.230093371877267	0.114172393973294	0.909101135203852	0.928376112674391
ftsY	Signal recognition particle receptor FtsY	ec8739_00255	804.227901869322	1.05560263549334	0.251748249097506	4.1930882906935	2.75182277845169e-05	9.93512293076917e-05
ftsE	Cell division ATP-binding protein FtsE	ec8739_00256	533.264363253115	0.733972094623967	0.268254327770508	2.73610532483891	0.00621711233980196	0.0136316175014267
ftsX	Cell division protein FtsX	ec8739_00257	974.614982032839	1.13385398889054	0.205984892143231	5.50454927588632	3.70113933980407e-08	2.18626600085731e-07
rpoH	RNA polymerase sigma factor RpoH	ec8739_00258	5808.17221989605	0.493289645222427	0.241035700167286	2.04654183957011	0.0407030903928026	0.0705702710410022
livJ	Leu/Ile/Val-binding protein	ec8739_00259	324.103275250455	-1.20355	0.298769421466703	-4.02837	5.61659983859031e-05	0.00019009696596557
panM	PanD maturation factor	ec8739_00260	84.924860663117	0.681707352648249	0.504425650939034	1.35145259044458	0.176550497018426	0.248497375861194
livK	Leucine-specific-binding protein	ec8739_00261	269.679515718878	0.17608449860714	0.28278373384929	0.622682557480427	0.533493147131035	0.614372166020843
livH	High-affinity branched-chain amino acid transport system permease protein LivH	ec8739_00262	153.204038866299	-0.125386	0.354589881942104	-0.353608	0.723632512492084	0.78469402265847
	Branched-chain amino acid transport system / permease component	ec8739_00263	250.457084845668	0.0640946813711492	0.373085234572776	0.17179634955145	0.863597635493907	0.892513189429331
lptB_1	Lipopolysaccharide export system ATP-binding protein LptB	ec8739_00264	106.099886011711	0.641719781186779	0.355749224448772	1.80385433638292	0.0712541450933606	0.113607463784722
livF	High-affinity branched-chain amino acid transport ATP-binding protein LivF	ec8739_00265	125.733365041884	-0.110969	0.410938270570237	-0.270038	0.787130958334806	0.834743525376592
ugpB	sn-glycerol-3-phosphate-binding periplasmic protein UgpB	ec8739_00266	290.68344345092	-2.91006	0.298460697976869	-9.75023	1.84052729081602e-22	5.48777626914737e-21
ugpA	sn-glycerol-3-phosphate transport system permease protein UgpA	ec8739_00267	113.81081488174	-3.75495	0.399073463076333	-9.40917	5.00078180424645e-21	1.35298929926001e-19
lacG	Lactose transport system permease protein LacG	ec8739_00268	68.322202811832	-3.3926	0.61079140478763	-5.55443	2.78522066599402e-08	1.69080639599055e-07
ugpC_1	sn-glycerol-3-phosphate import ATP-binding protein UgpC	ec8739_00269	101.387590953446	-1.75004	0.400693329153135	-4.36754	1.25654459626688e-05	4.83108330301554e-05
ugpQ	Glycerophosphodiester phosphodiesterase%2C cytoplasmic	ec8739_00270	238.61195181435	-1.39237	0.299107751578041	-4.65509	3.23834016307761e-06	1.39289940478598e-05
	hypothetical protein	ec8739_00271	962.840787618217	-2.832	0.241553443672609	-11.7241	9.58833126285042e-32	6.18024351839315e-30
ggt	Gamma-glutamyltranspeptidase	ec8739_00272	298.521553156309	-0.989541	0.252821236108845	-3.91399	9.07820276159416e-05	0.000295614878930663
	Immunity protein 35	ec8739_00273	41.5236007749247	-3.53058	0.622749503989484	-5.66935	1.43343424715782e-08	9.15851648001854e-08
	hypothetical protein	ec8739_00274	22.7865030795046	-2.12345	0.748533930690898	-2.83681	0.00455664436012195	0.0104128113818637
	hypothetical protein	ec8739_00275	27.8922376805433	-0.739133	0.579339038715783	-1.27582	0.202018994321996	0.27914541365489
	IS1 transposase	ec8739_00276	7.69033424067609	0.202107728076884	1.01860014280579	0.198417140920644	0.842718707529598	0.87677550257601
hcpA	Major exported protein	ec8739_00277	7.95851134659719	-2.20202	1.18461836906267	-1.85884	0.0630491942019375	0.102387779987807
ywnH	Putative phosphinothricin acetyltransferase YwnH	ec8739_00278	165.331969245241	1.66960738075089	0.40894266861292	4.08274193156213	4.45074388409789e-05	0.000153000866227459
yhhX	putative oxidoreductase YhhX	ec8739_00279	1727.31653505904	1.28226533011929	0.220962608145085	5.80308741322128	6.5104827827265e-09	4.44477352596422e-08
yhhW	Quercetin 2%2C3-dioxygenase	ec8739_00280	804.252070019834	0.694834124459404	0.208216436469618	3.33707624739217	0.000846647180407404	0.00226271621446686
gntR	HTH-type transcriptional regulator GntR	ec8739_00281	1513.25250559911	0.924481040510488	0.223215032932317	4.1416611971238	3.44799414219517e-05	0.000121790507962603
gntK	Thermoresistant gluconokinase	ec8739_00282	163.199164505725	0.5516120966027	0.30030817450218	1.83682011825721	0.0662364549274078	0.106576498512052
gntU	Low-affinity gluconate transporter	ec8739_00283	336.373209002806	-0.137689	0.235881790532194	-0.583722	0.559407498140438	0.639844223473262
	MarC family integral membrane protein	ec8739_00284	441.28464252806	0.394566712111898	0.244017210897686	1.61696263415344	0.105886346859177	0.160617811380038
asd	Aspartate-semialdehyde dehydrogenase	ec8739_00285	9222.59915061128	0.508540173166431	0.225082534926999	2.25934976843657	0.0238616363843346	0.04412892500951
glgB	1%2C4-alpha-glucan branching enzyme GlgB	ec8739_00286	6173.98322286146	0.188944494361263	0.286431623184195	0.659649560550648	0.509478742016518	0.59294883862411
glgX	Glycogen debranching enzyme	ec8739_00287	2647.19519701194	0.355777160534267	0.265209358450519	1.34149549854835	0.179759630252708	0.252492306936321
glgC	Glucose-1-phosphate adenylyltransferase	ec8739_00288	2885.75231406569	0.299669907032764	0.290440781323905	1.03177627352051	0.302176936635447	0.388057870868199
glgA	Glycogen synthase	ec8739_00289	2775.41493351697	0.219418647600747	0.309707323064951	0.708470970041388	0.478652833604515	0.564264488888808
malP_2	Maltodextrin phosphorylase	ec8739_00290	3992.15552230456	0.485186166474931	0.282999559819704	1.71444141744969	0.0864476874468012	0.134076508874497
pstS_1	Phosphate-binding protein PstS	ec8739_00291	148.774241161534	-1.67509	0.324980276452496	-5.15444	2.54395708595232e-07	1.33375166360395e-06
pstS1	Phosphate-binding protein PstS 1	ec8739_00292	61.9063235919594	-2.51332	0.482526804498621	-5.20865	1.90214900042221e-07	1.02673880158258e-06
	hypothetical protein	ec8739_00293	170.439325511875	-2.66114	0.352219946016773	-7.55535	4.17746902021759e-14	5.54843839867081e-13
glpD	Aerobic glycerol-3-phosphate dehydrogenase	ec8739_00294	3958.13530999435	-1.22307	0.783896793096348	-1.56025	0.118701693422424	0.176842121777867
glpE_2	Thiosulfate sulfurtransferase GlpE	ec8739_00295	340.139307160034	0.144702481691333	0.239190342441478	0.604967910553231	0.545200318563695	0.626044798602221
glpG	Rhomboid protease GlpG	ec8739_00296	1109.31235122946	0.182716678754905	0.210109108548127	0.869627595002873	0.384503952357917	0.472994898452076
glpR_1	Glycerol-3-phosphate regulon repressor	ec8739_00297	451.63766714572	0.298166849067608	0.281867552919545	1.05782608171546	0.290134739713266	0.375453369992101
glrR_1	Transcriptional regulatory protein GlrR	ec8739_00298	231.70258217643	-0.346115	0.307793209821966	-1.1245	0.260798932867177	0.34399806516462
rtcB	RNA-splicing ligase RtcB	ec8739_00299	89.1343534582721	-1.05579	0.392325584554234	-2.69111	0.00712144770760462	0.0153533228246095
rtcA	RNA 3'-terminal phosphate cyclase	ec8739_00300	754.950260759541	-0.187279	0.374293973530622	-0.500352	0.61682708136622	0.693041040150767
malT	HTH-type transcriptional regulator MalT	ec8739_00301	12264.3534171962	-0.365953	0.364393339291665	-1.00428	0.315244053512464	0.401894905917722
malP_3	Maltodextrin phosphorylase	ec8739_00302	504.522942163222	0.548307514704306	0.230739254839765	2.37630790255032	0.0174868640278193	0.0336014577088699
malQ	4-alpha-glucanotransferase	ec8739_00303	396.43848141633	0.663486490144622	0.305460041324834	2.17208930918415	0.0298489272017565	0.0537280689631616
gntT	High-affinity gluconate transporter	ec8739_00304	382.070953603796	0.230499672316389	0.318783385897729	0.723060493467301	0.469642719566667	0.556185906474116
nfuA	Fe/S biogenesis protein NfuA	ec8739_00305	2999.02345321608	1.29041944774132	0.250737414122313	5.14649739153744	2.65395152934545e-07	1.38644452361396e-06
pyrE_2	Orotate phosphoribosyltransferase	ec8739_00306	668.222302888757	1.33829436609534	0.263411105960499	5.08062999551747	3.76185201707505e-07	1.9150055041626e-06
bioH	Pimeloyl-[acyl-carrier protein] methyl ester esterase	ec8739_00307	260.346875285176	0.939227407349739	0.302518622815747	3.10469285694782	0.00190476706017338	0.00479528663109704
	Putative transposase%2C YhgA-like	ec8739_00308	197.861	0.182046103266271	0.266100419501009	0.684125577883881	0.493895871685478	0.57834507229427
feoC	putative [Fe-S]-dependent transcriptional repressor FeoC	ec8739_00309	99.4771853863151	0.121856449119296	0.433120254043811	0.281345533905625	0.778445389091622	0.829472577645617
feoB	Fe(2+) transporter FeoB	ec8739_00310	1928.03766029148	0.461772576326802	0.265773515630505	1.73746648619717	0.0823048645885927	0.128515219626577
feoA	Fe(2+) transport protein A	ec8739_00311	675.253114834455	1.50931272727567	0.302381716749488	4.99141529951056	5.99384661069239e-07	2.93203456413669e-06
rpsA_1	30S ribosomal protein S1	ec8739_00312	1332.28502656042	1.29390004846133	0.251805829062648	5.13848330389291	2.76964796774296e-07	1.44173005256739e-06
greB	Transcription elongation factor GreB	ec8739_00313	231.565496943431	0.53061830879712	0.296629289467151	1.78882641613138	0.073642775257944	0.116736449893515
ompR	Transcriptional regulatory protein OmpR	ec8739_00314	1317.2739925719	0.477947041308928	0.198357632862322	2.40952180368409	0.015973441580106	0.0311024408909837
envZ	Osmolarity sensor protein EnvZ	ec8739_00315	1100.87485940214	0.912911740134669	0.255083353589211	3.5788761880747	0.000345074888947256	0.000990480182223853
pckA	Phosphoenolpyruvate carboxykinase (ATP)	ec8739_00316	7399.95715803898	1.29337860266979	0.324081145937657	3.99090974245875	6.58203277774151e-05	0.000219559895994889
	hypothetical protein	ec8739_00317	507.852241037078	-0.203128	0.223855542316687	-0.907408	0.364190897449708	0.452067035831796
hslO	33 kDa chaperonin	ec8739_00318	660.053300902795	-0.807722	0.235402944847573	-3.43123	0.000600846595195172	0.00164903608437097
hslR	Heat shock protein 15	ec8739_00319	284.74106048248	-0.643234	0.282622988211843	-2.27594	0.0228493192590911	0.0425078804382836
yrfG	GMP/IMP nucleotidase YrfG	ec8739_00320	595.363053344669	-0.157719	0.239880173524535	-0.65749	0.510865826743865	0.594247589866868
yrfF	Putative membrane protein IgaA	ec8739_00321	2062.72458973275	0.690074938606426	0.222871326797507	3.0962930428166	0.00195956598422214	0.00490787297648322
nudE	ADP compounds hydrolase NudE	ec8739_00322	1020.13	-0.300703	0.24209958478004	-1.24206	0.21421320591627	0.293130340783957
mrcA	Penicillin-binding protein 1A	ec8739_00323	785.428698464855	0.629874629680561	0.252928440528431	2.49032741578841	0.0127625462605112	0.0255609314100114
	hypothetical protein	ec8739_00324	45.2939024095787	0.0252431584415213	0.608363225226224	0.0414935640334513	0.966902423594449	0.972003055645521
	Fimbrial assembly protein (PilN)	ec8739_00325	12.9823118851404	-1.14573	0.920115633412972	-1.2452	0.21305684884038	0.292003805024197
	hypothetical protein	ec8739_00326	12.0012566633542	-0.199818	0.796802375492352	-0.250774	0.801988466871562	0.845792937992795
	DNA utilization proteins HofP	ec8739_00327	8.74900101799422	-0.728451	0.993190442552516	-0.733446	0.463286513478958	0.549846950603377
pilQ	Type IV pilus biogenesis and competence protein PilQ	ec8739_00328	54.3662426551238	0.258943935126767	0.440687179983159	0.587591259488561	0.556806679215821	0.637202003917218
aroK	Shikimate kinase 1	ec8739_00329	2483.63909711635	0.953638205942371	0.209158513960693	4.55940419485667	5.12989528756437e-06	2.12919801566237e-05
aroB	3-dehydroquinate synthase	ec8739_00330	3979.31841752266	0.713714338996736	0.231292829488507	3.08576076731423	0.00203032105464536	0.005061943789824
damX	Cell division protein DamX	ec8739_00331	3676.51798615725	0.442111766558042	0.207121294766359	2.13455486098984	0.0327973878944927	0.058293167535102
dam_1	DNA adenine methylase	ec8739_00332	1074.53340789682	0.803042009125884	0.213110009906556	3.76820408144131	0.000164426253406224	0.000504324890608455
rpe_1	Ribulose-phosphate 3-epimerase	ec8739_00333	688.62677619367	0.654998625657611	0.241385388616652	2.71349740517154	0.00665770896418213	0.0144745726140924
gph	Phosphoglycolate phosphatase	ec8739_00334	581.626848999364	0.643793231613189	0.270337013660503	2.38144685737219	0.0172447787685105	0.0332090796759145
trpS	Tryptophan--tRNA ligase	ec8739_00335	1094.30858744829	0.699262779375221	0.254071541370079	2.75222787882677	0.00591913166198159	0.013089583286814
	hypothetical protein	ec8739_00336	81.4125738268039	0.705494837326096	0.510255365586267	1.38263090387204	0.166778068192687	0.236336331357435
	hypothetical protein	ec8739_00337	24.6775593779566	0.226262298935898	0.578045789294965	0.391426255715603	0.695482188105506	0.761632967014999
	hypothetical protein	ec8739_00338	13.1928458213061	-0.127494	0.842754920349603	-0.151283	0.879752644826168	0.905813222399282
deoB_1	Phosphopentomutase	ec8739_00339	41.5390990747954	-0.232336	0.524643790348923	-0.442846	0.657877078195137	0.729439725203461
php	Phosphotriesterase homology protein	ec8739_00340	87.6129105441001	-0.422726	0.359121431938666	-1.17711	0.239151270216485	0.320648521676003
	hypothetical protein	ec8739_00341	99.4847265787065	-0.477351	0.350442934244741	-1.36214	0.173154752456437	0.244345550552661
	hypothetical protein	ec8739_00342	93.5848612871831	-0.425736	0.347173785413449	-1.22629	0.220089289566555	0.299209477720288
	Aminotransferase class I and II	ec8739_00343	63.0954318127501	-0.61487	0.41580991928691	-1.47873	0.13921272148875	0.202781441769754
yurK	putative HTH-type transcriptional regulator YurK	ec8739_00344	363.321912343153	0.287260709464162	0.248125358164787	1.15772411005805	0.246976641671446	0.32932723469606
frlD	Fructoselysine 6-kinase	ec8739_00345	39.5457545176364	0.578009816372654	0.494388439257238	1.16914104472396	0.242346809419729	0.323989179645283
	D-psicose 3-epimerase	ec8739_00346	30.5046204603045	-0.320985	0.598059879101366	-0.536711	0.591467472662428	0.668834347956507
frlB	Fructosamine deglycase FrlB	ec8739_00347	44.6916884257107	-0.971437	0.577524697021596	-1.68207	0.092555239821849	0.142690684537166
steT	Serine/threonine exchanger SteT	ec8739_00348	24.9257059445146	-1.29228	0.595096490431899	-2.17155	0.0298896126140323	0.0537634916393637
	hypothetical protein	ec8739_00349	38.0847700161249	-0.129761	0.508024443394553	-0.255423	0.798396525729368	0.843425397028638
cysG	Siroheme synthase	ec8739_00350	286.037	-0.36206	0.274557839189586	-1.3187	0.187268929645023	0.26165116947215
nirC	Nitrite transporter NirC	ec8739_00351	104.976147407853	-1.21733	0.347434052828989	-3.50377	0.000458713384088126	0.0012904626203198
nirD	Nitrite reductase (NADH) small subunit	ec8739_00352	102.243106086425	-0.322867	0.43306717694716	-0.745536	0.45594787509262	0.542798366624379
nasD	Nitrite reductase [NAD(P)H]	ec8739_00353	830.037075658266	-0.667508	0.372280919952325	-1.79302	0.072969275649014	0.11604656573644
tsgA	Protein TsgA	ec8739_00354	323.49866238304	-0.118769	0.315731644508691	-0.37617	0.706790634865839	0.771178686836645
ppiA	Peptidyl-prolyl cis-trans isomerase A	ec8739_00355	1282.89552816162	0.985915766565729	0.25224907345246	3.90850104252826	9.28705467044113e-05	0.000301073673228872
	hypothetical protein	ec8739_00356	138.643366798563	-0.115284	0.33019450113657	-0.349141	0.726983636617272	0.786952155913436
fic	putative adenosine monophosphate-protein transferase fic	ec8739_00357	209.618986584552	-1.46051	0.289402901514576	-5.04662	4.49683807587961e-07	2.26287500419981e-06
pabA	Aminodeoxychorismate synthase component 2	ec8739_00358	195.673134259197	-0.62117	0.286222995093679	-2.17023	0.0299893091913769	0.0539143323157527
argD	Acetylornithine/succinyldiaminopimelate aminotransferase	ec8739_00359	717.693411630582	-0.483582	0.344765367451252	-1.40264	0.160723717170911	0.229164623409272
yccS_1	Inner membrane protein YccS	ec8739_00360	1783.74290444929	0.762406934387319	0.199838824199193	3.81510918832957	0.000136122730835888	0.000426465996607359
crp	cAMP-activated global transcriptional regulator CRP	ec8739_00361	3904.92577686869	0.846703515312251	0.208898886941046	4.0531738953267	5.05274153401958e-05	0.00017247792946735
	OsmC-like protein	ec8739_00362	982.703750699578	1.03537535942696	0.252524996327305	4.10009058305255	4.12988456408913e-05	0.000143433312554696
cfxP	Phosphoribulokinase%2C plasmid	ec8739_00363	1334.07955375608	0.516406980451982	0.219068358820796	2.35728693651472	0.0184090160825363	0.0352036289222324
	hypothetical protein	ec8739_00364	213.749185031439	1.21712892462925	0.279771549926305	4.3504385093833	1.3586555251513e-05	5.19632388022526e-05
	alpha/beta hydrolase fold protein	ec8739_00365	534.136076669961	0.715916369969501	0.244218281610169	2.93146100795302	0.00337371715363665	0.00798865601533736
yheS	putative ABC transporter ATP-binding protein YheS	ec8739_00366	1313.28336900517	0.487934612810463	0.256631010464833	1.90130807624017	0.0572616718460432	0.0944591297332357
ywrO	General stress protein 14	ec8739_00367	292.354028766492	0.177542110353016	0.260800290704642	0.680758866768609	0.496024081235253	0.580372009624697
kefC_1	Glutathione-regulated potassium-efflux system protein KefC	ec8739_00368	397.232940359309	-0.580675	0.236118198122565	-2.45926	0.0139225458117743	0.0274876208527058
	hypothetical protein	ec8739_00369	91.7529325175069	0.79339069603613	0.38841304213937	2.04264689894591	0.0410874049222283	0.0711328659966468
slyD	FKBP-type peptidyl-prolyl cis-trans isomerase SlyD	ec8739_00370	5100.17690297552	2.02701133640103	0.249455150595353	8.12575459581948	4.44587732801407e-16	7.27100012264391e-15
slyX	Protein SlyX	ec8739_00371	127.696931134611	0.662231841749709	0.396162404605025	1.67161707938934	0.0945998546803327	0.145484618618912
fkpA	FKBP-type peptidyl-prolyl cis-trans isomerase FkpA	ec8739_00372	5810.88297106883	1.90899184119366	0.195157142674854	9.78181897433383	1.34766422337736e-22	4.18922857522196e-21
dauR	Transcriptional regulator DauR	ec8739_00373	1214.43014683673	0.544183224516586	0.235382530897316	2.3119099894205	0.02078264411755	0.0391449631144056
tusD	Sulfurtransferase TusD	ec8739_00374	373.155	0.438198583346818	0.260380410767857	1.68291686019919	0.0923911872119758	0.1424878865412
dsrF	Intracellular sulfur oxidation protein DsrF	ec8739_00375	292.766776105735	0.762049117304183	0.267810940843071	2.84547418005121	0.00443453544447253	0.010170888986459
tusB	Protein TusB	ec8739_00376	822.377640230595	-0.21685	0.213259991971168	-1.01683	0.309232106101201	0.39572680906323
rpsL	30S ribosomal protein S12	ec8739_00377	8941.52331264997	1.95302092399931	0.236827121603892	8.24661006211047	1.62951053684088e-16	2.78990026678655e-15
rpsG	30S ribosomal protein S7	ec8739_00378	11179.8417041176	1.8506605777583	0.229868707031669	8.05094613206025	8.21564267191402e-16	1.28146483384339e-14
fusA	Elongation factor G	ec8739_00379	43948.0209820283	1.71570597007431	0.251000950806804	6.83545605926764	8.17445525620461e-12	8.39078158968263e-11
tufA	Elongation factor Tu 1	ec8739_00380	28630.5098608048	1.51268776973893	0.224799556336904	6.72905140200495	1.70772724298395e-11	1.65596648362802e-10
chiA	putative bifunctional chitinase/lysozyme	ec8739_00381	457.200518847453	-0.287942	0.275698589245851	-1.04441	0.296295854788413	0.382247665453671
bfd	Bacterioferritin-associated ferredoxin	ec8739_00382	217.710880860024	-0.137568	0.263653191261788	-0.521775	0.601827030053724	0.678623069906218
bfr	Bacterioferritin	ec8739_00383	718.899259261163	-1.93689	0.288871734377575	-6.70501	2.0139760219006e-11	1.93156606214231e-10
gspO	Type 4 prepilin-like proteins leader peptide-processing enzyme	ec8739_00384	374.922340362423	-2.38896	0.299755937842148	-7.96969	1.59077391077386e-15	2.39600070478413e-14
gspM	Putative type II secretion system protein M	ec8739_00385	107.797791333134	-2.62142	0.370261934555587	-7.0799	1.44256392312845e-12	1.60069814558785e-11
gspL	Putative type II secretion system protein L	ec8739_00386	196.961779271407	-1.59485	0.319168796222157	-4.99689	5.82631294539284e-07	2.85645745410032e-06
gspK	Putative type II secretion system protein K	ec8739_00387	117.355952058293	-0.815338	0.353959695817124	-2.30348	0.0212519499752711	0.0398235556826051
gspJ	Putative type II secretion system protein J	ec8739_00388	73.6472191445716	-0.393188	0.418769821506723	-0.938911	0.347776276602388	0.435515262956647
gspI	Putative type II secretion system protein I	ec8739_00389	25.3750326989801	-0.562878	0.670024589785939	-0.840085	0.400860498238881	0.490363260893389
gspH	Putative type II secretion system protein H	ec8739_00390	27.8492590884245	0.187445074203332	0.6339182865269	0.295692801717873	0.767464694902584	0.820638633266168
gspG	Putative type II secretion system protein G	ec8739_00391	24.4269161625389	-1.12831	0.613148753410717	-1.8402	0.0657393940929547	0.105932266290228
gspF	Putative type II secretion system protein F	ec8739_00392	117.286477721153	0.107073733546174	0.3552932091225	0.301367239218064	0.7631344730439	0.817847077238105
gspE	Putative type II secretion system protein E	ec8739_00393	96.8278602157611	-1.10162	0.459643168088428	-2.39668	0.0165445409490946	0.0320214720677956
gspD	Putative type II secretion system protein D	ec8739_00394	327.733719420318	-1.21828	0.268667327939555	-4.53453	5.77308591183826e-06	2.3803796379668e-05
gspC	Putative type II secretion system protein C	ec8739_00395	171.340775792155	-3.44554	0.377546821603427	-9.12612	7.09963318194848e-20	1.71920951582764e-18
gspA_4	Putative general secretion pathway protein A	ec8739_00396	111.449396537874	-1.08511	0.371658779522576	-2.91963	0.00350446848105715	0.00824481232016827
gspB	Putative general secretion pathway protein B	ec8739_00397	54.708309199192	-0.544787	0.497084865949045	-1.09596	0.273094990124131	0.357117093575115
rpsJ	30S ribosomal protein S10	ec8739_00398	9848.6076382746	2.96749882677072	0.262675553857614	11.2972021308815	1.35465358944875e-29	7.61211113147934e-28
rplC	50S ribosomal protein L3	ec8739_00399	18486.1256965893	2.75992037512236	0.266146372751794	10.3699342079565	3.39758601836288e-25	1.31784243526411e-23
rplD	50S ribosomal protein L4	ec8739_00400	11329.8143291455	2.74967625035062	0.273629350836592	10.0489082839388	9.28907615438975e-24	3.15612564222405e-22
rplW	50S ribosomal protein L23	ec8739_00401	5353.8520213633	3.09099695099156	0.302917709793323	10.2040813430833	1.90111667231731e-24	6.8299953891531e-23
rplB	50S ribosomal protein L2	ec8739_00402	19217.8584254992	2.88918007868908	0.294722638028725	9.80304769940164	1.09238913659065e-22	3.41995827548344e-21
rpsS	30S ribosomal protein S19	ec8739_00403	5306.1207779314	2.99845594709395	0.291715888530747	10.2786857520718	8.79182438819018e-25	3.26564121130827e-23
rplV	50S ribosomal protein L22	ec8739_00404	8294.92863328919	3.08782120987658	0.290101747494685	10.6439248868473	1.86120364568e-26	7.84389959520716e-25
rpsC	30S ribosomal protein S3	ec8739_00405	15511.0715175672	3.11184857171218	0.228907022053407	13.5943779434872	4.32421519727083e-42	5.74334400292062e-40
rplP	50S ribosomal protein L16	ec8739_00406	8098.70798182547	3.30488552746652	0.209023837355303	15.8110460954212	2.61095168777035e-56	6.02305328815655e-54
rpmC	50S ribosomal protein L29	ec8739_00407	2032.13720308398	3.4307464718528	0.219768945882739	15.6106972169004	6.15605607326674e-55	1.34909968845641e-52
rpsQ	30S ribosomal protein S17	ec8739_00408	6277.70688812553	3.47289128141452	0.237958038616466	14.5945533153937	3.04198580876757e-48	5.3332095199313e-46
rplN	50S ribosomal protein L14	ec8739_00409	22671.9309962081	2.04138584769666	0.20902735160228	9.76611831919892	1.57366135942318e-22	4.82332708975649e-21
rplX	50S ribosomal protein L24	ec8739_00410	12047.7875488745	2.0339314602082	0.217912490542683	9.33370755913509	1.02230844757315e-20	2.68310055431923e-19
rplE	50S ribosomal protein L5	ec8739_00411	16899.9750127536	2.06513530568454	0.245114337820655	8.42519178619229	3.60159830733578e-17	6.68890058519182e-16
rpsN	30S ribosomal protein S14	ec8739_00412	9102.55726381828	2.26178618734654	0.248355062341708	9.10706697910824	8.46391403899275e-20	2.02717678868335e-18
rpsH	30S ribosomal protein S8	ec8739_00413	12094.0058972225	2.16974464454232	0.271744879199163	7.98449137638433	1.41102885527356e-15	2.15489180232196e-14
rplF	50S ribosomal protein L6	ec8739_00414	15758.8681629821	2.23938039371232	0.267414624532029	8.37418820167819	5.56058355614688e-17	1.01128787247269e-15
rplR	50S ribosomal protein L18	ec8739_00415	8388.21510179856	2.30700403724029	0.275430783526296	8.37598473091528	5.47640127432871e-17	1.00012778272428e-15
rpsE	30S ribosomal protein S5	ec8739_00416	12453.3345019226	2.30767637770569	0.27235117263101	8.47316483131945	2.38814283938842e-17	4.51173709699976e-16
rpmD	50S ribosomal protein L30	ec8739_00417	2323.33	2.1743566582476	0.266062320956372	8.17235845508594	3.02418410456032e-16	5.02083292813934e-15
rplO	50S ribosomal protein L15	ec8739_00418	13555.939491085	2.31323632972711	0.246891499906464	9.36944500156342	7.29149182152662e-21	1.92521738878019e-19
secY	Protein translocase subunit SecY	ec8739_00419	44738.4974168493	2.24900821320057	0.206589547968638	10.8863601054105	1.33884920637166e-27	6.37845225165975e-26
rpmJ	50S ribosomal protein L36	ec8739_00420	5895.7510627521	1.97029987537094	0.205551883556876	9.58541386863897	9.20876958466072e-22	2.65539717694526e-20
rpsM	30S ribosomal protein S13	ec8739_00421	13719.3881986927	1.91890568131301	0.196991210963428	9.74107256830488	2.01417081249376e-22	5.92490649071152e-21
rpsK	30S ribosomal protein S11	ec8739_00422	12509.992967144	1.93433623486913	0.217133012027444	8.90853130441832	5.17130345922579e-19	1.17439497729464e-17
rpsD	30S ribosomal protein S4	ec8739_00423	13480.5637000555	1.9774787695635	0.196207984775838	10.0784826459673	6.87800314453143e-24	2.39256252241915e-22
rpoA	DNA-directed RNA polymerase subunit alpha	ec8739_00424	22056.7395905264	2.14566689100623	0.218592251666476	9.81584147950518	9.62317208652048e-23	3.03441462267765e-21
rplQ	50S ribosomal protein L17	ec8739_00425	7950.46629421438	2.18876818273239	0.24636208924023	8.88435468899642	6.42928620909068e-19	1.45255471414662e-17
	hypothetical protein	ec8739_00426	282.619140392104	0.491683045662986	0.250105217215666	1.96590479453696	0.0493096091404358	0.083060729001741
zntR	HTH-type transcriptional regulator ZntR	ec8739_00427	213.557794856413	-0.10387	0.293756489886699	-0.353592	0.723644362214359	0.78469402265847
arfA	Alternative ribosome-rescue factor A	ec8739_00428	102.370279904654	-0.579676	0.367554919030572	-1.57711	0.11476913405816	0.171742271962074
mscL	Large-conductance mechanosensitive channel	ec8739_00429	1034.18428551989	0.177915513908263	0.242060934129103	0.735003004711915	0.462337664193117	0.54886944262146
trkA	Trk system potassium uptake protein TrkA	ec8739_00430	939.546162081212	0.971644920907518	0.233418118862116	4.16267993951869	3.14534101330737e-05	0.000112081541962002
rsmB	Ribosomal RNA small subunit methyltransferase B	ec8739_00431	1510.6401553592	0.959600813672438	0.251602764685783	3.81395178574784	0.000136762160663023	0.000428163250132877
fmt	Methionyl-tRNA formyltransferase	ec8739_00432	2992.99922590739	0.961411025594582	0.215507041601964	4.46115829184961	8.15178479484981e-06	3.245165554571e-05
def	Peptide deformylase	ec8739_00433	2652.32220946195	0.921820366939626	0.200461094125238	4.59850012772913	4.2554345408759e-06	1.7882617059117e-05
dprA	DNA processing protein DprA	ec8739_00434	924.77715106638	1.52441306973343	0.222184835754851	6.86101310449198	6.83738902266308e-12	7.11835536492454e-11
smg	Protein Smg	ec8739_00435	2000.05104418767	1.46050521050682	0.221299356660023	6.5996812306624	4.12042774623123e-11	3.77032041998569e-10
topA_1	DNA topoisomerase 1	ec8739_00436	2205.96848354826	0.92706860662608	0.244317388471227	3.7945256881921	0.000147925966928487	0.000457881012039237
tsaC	Threonylcarbamoyl-AMP synthase	ec8739_00437	1498.07806673434	0.655794209353058	0.260756031698554	2.51497234821853	0.0119041720054435	0.0241108992143526
aroE	Shikimate dehydrogenase (NADP(+))	ec8739_00438	1598.90724646259	0.561075260550993	0.243159299272252	2.30743904193764	0.0210303568414581	0.0394890970018864
	hypothetical protein	ec8739_00439	274.264318549675	0.756133312282942	0.27655179268975	2.73414720956523	0.00625420761203793	0.0136924035782029
caiE	Carnitine operon protein CaiE	ec8739_00440	847.841121316099	1.52700539549474	0.209494637104794	7.28899515805216	3.12275274149628e-13	3.73962438961152e-12
glnQ_1	Glutamine transport ATP-binding protein GlnQ	ec8739_00447	89.2393313411109	-2.84881	0.533488316911166	-5.33996	9.29664817937816e-08	5.23070718487991e-07
yhdY	Inner membrane amino-acid ABC transporter permease protein YhdY	ec8739_00448	109.899060634926	-3.60795	0.407803946282937	-8.84726	8.96960996585467e-19	1.9855454788051e-17
glnM_1	putative glutamine ABC transporter permease protein GlnM	ec8739_00449	251.009216144959	-3.57503	0.294076498955664	-12.1568	5.2792780396964e-34	4.20710466327079e-32
yhdW	Putative amino-acid ABC transporter-binding protein YhdW	ec8739_00450	450.90292333706	-4.26382	0.291518017282976	-14.6263	1.91015412743923e-48	3.64008936546353e-46
	hypothetical protein	ec8739_00451	748.320066926079	-0.744363	0.320231403904005	-2.32445	0.0201012766653304	0.0379758170793721
	hypothetical protein	ec8739_00452	4.41943640295997	-5.58392	1.80493238722753	-3.0937	0.00197675698210421	0.00494245627641913
acrF	Multidrug export protein AcrF	ec8739_00453	227.185730143141	-0.274201	0.273599564925552	-1.0022	0.316248336647892	0.402940831258055
acrE	Multidrug export protein AcrE	ec8739_00454	35.4417231257042	-0.783045	0.515871252213254	-1.51791	0.129037656998089	0.19023614215359
acrR_1	HTH-type transcriptional regulator AcrR	ec8739_00455	14.1400128232137	-1.75164	0.904574980286365	-1.93643	0.0528154810976895	0.0880860934745712
	hypothetical protein	ec8739_00456	13.5400265063177	-1.01285	0.801538435518258	-1.26363	0.206364123220153	0.284432060400607
yhdJ	DNA adenine methyltransferase YhdJ	ec8739_00457	124.406860994214	-0.293372	0.352088603977481	-0.833233	0.404713213303452	0.493973270372886
fis	DNA-binding protein Fis	ec8739_00458	545.454460074252	1.36539723643208	0.265836285579768	5.13623350346719	2.80299355615935e-07	1.45563042140361e-06
dus	putative tRNA-dihydrouridine synthase	ec8739_00459	1576.93068793967	1.19012544523897	0.292082608045302	4.07461934554618	4.60896725857513e-05	0.000158068102459584
prmA	Ribosomal protein L11 methyltransferase	ec8739_00460	542.783161986632	0.741309156528319	0.271931574801622	2.72608709403869	0.00640900846228866	0.0139963548032941
panF	Sodium/pantothenate symporter	ec8739_00461	397.305318593641	0.349135193216198	0.230931241909993	1.51185777345915	0.130570048287923	0.191785697602536
yhdT	putative membrane protein YhdT	ec8739_00462	78.1181857508812	1.49387743592072	0.434460900328115	3.43846232144829	0.00058502794609598	0.0016115355887073
accC	Biotin carboxylase	ec8739_00463	3270.38996789124	3.24049214829469	0.222402647813886	14.5703847510235	4.33442954275887e-48	7.03622395774523e-46
accB	Biotin carboxyl carrier protein of acetyl-CoA carboxylase	ec8739_00464	1519.70283556144	3.09598767241131	0.226462820923683	13.6710637966249	1.51168913367729e-42	2.07054171028361e-40
	hypothetical protein	ec8739_00465	223.802279778182	1.06359778045088	0.315088295897213	3.37555470736319	0.000736670443465885	0.00198697018689906
acuI	putative acrylyl-CoA reductase AcuI	ec8739_00466	339.302070324693	-0.0656098	0.257468091038267	-0.254827	0.798856922788505	0.843708407851089
csrD	RNase E specificity factor CsrD	ec8739_00467	1624.83114968895	0.0508034678482386	0.205197011276642	0.247583858712964	0.804456400848646	0.847376208824709
mreB	Rod shape-determining protein MreB	ec8739_00468	2689.38429684364	0.77988777583617	0.208122906224152	3.7472462305337	0.000178786563804617	0.000545697429774121
mreC	Cell shape-determining protein MreC	ec8739_00469	1309.24482152658	0.991929288753827	0.213408502259739	4.6480307872015	3.35118904631279e-06	1.43580269696862e-05
mreD	Rod shape-determining protein MreD	ec8739_00470	392.782485929767	0.952294118723133	0.250484936124644	3.80180195047442	0.000143647534650525	0.000446529889626418
yhdE	Maf-like protein YhdE	ec8739_00471	387.070021522157	1.08729869112371	0.241563724785863	4.5010843084472	6.76076807401579e-06	2.75138778722481e-05
rng	Ribonuclease G	ec8739_00472	1657.82481209653	1.36164574233033	0.247280968104607	5.50647206199189	3.66096030752474e-08	2.16545061105006e-07
	hypothetical protein	ec8739_00473	2085.36881022263	1.16729261210072	0.226299967580446	5.15816517598821	2.49381576986445e-07	1.31059886322732e-06
tldD	Metalloprotease TldD	ec8739_00474	1841.09328094785	0.858609059714265	0.219354821970431	3.91424748269269	9.06865864697594e-05	0.000295523649440116
dmlR_2	HTH-type transcriptional regulator DmlR	ec8739_00475	844.168205053816	-0.0614697	0.246771842630967	-0.249095	0.803287187271616	0.846600696478671
aaeX	Protein AaeX	ec8739_00476	165.647518109642	-0.738426	0.296084488465705	-2.49397	0.0126323345873827	0.0253398272295186
aaeA_1	p-hydroxybenzoic acid efflux pump subunit AaeA	ec8739_00477	129.542417279673	-0.582601	0.330780996094906	-1.76129	0.0781896448801471	0.123250617801121
aaeB_1	p-hydroxybenzoic acid efflux pump subunit AaeB	ec8739_00478	273.616285703173	-0.323048	0.247813769741777	-1.30359	0.19237254502013	0.267333184788596
	hypothetical protein	ec8739_00479	126.723610656762	-2.78305	0.36078311428209	-7.71391	1.2202449426663e-14	1.70873277434709e-13
bhsA_1	Multiple stress resistance protein BhsA	ec8739_00480	204.061946419779	-0.935623	0.28807356476764	-3.24786	0.00116276053180065	0.00303717485749836
argR	Arginine repressor	ec8739_00481	1182.57065920132	0.382759026740439	0.268007269872692	1.42816658265373	0.153243916647682	0.220219044808784
mdh_1	Malate dehydrogenase	ec8739_00482	8383.93460926102	0.49755622234974	0.356630230504779	1.39515997184393	0.16296760468395	0.231685699425804
degS	Serine endoprotease DegS	ec8739_00483	654.200108856605	-0.36348	0.209473615272536	-1.73521	0.0827041123458853	0.129000756018511
degQ	Periplasmic pH-dependent serine endoprotease DegQ	ec8739_00484	1178.19534197246	-0.381525	0.213032211702296	-1.79093	0.0733050276258454	0.116285174116569
yhcB	Inner membrane protein YhcB	ec8739_00485	3404.7523009262	1.45719002014672	0.251071977500074	5.80387359296716	6.48001369895565e-09	4.43087364157919e-08
zapE	Cell division protein ZapE	ec8739_00486	1495.1057596202	1.78312764803941	0.20318393213744	8.77592843726073	1.69499593608438e-18	3.67780553854348e-17
rplM	50S ribosomal protein L13	ec8739_00487	12210.358942578	2.88104833684024	0.255388308671706	11.2810502243614	1.62790808709091e-29	9.03179891863223e-28
rpsI	30S ribosomal protein S9	ec8739_00488	9099.41216484565	2.99913260409602	0.264740568706411	11.3285720384697	9.47366110771132e-30	5.49433151719136e-28
sspA	Stringent starvation protein A	ec8739_00489	6998.48518003061	1.20361467210241	0.185067853322364	6.50363988393961	7.83994498029388e-11	6.95596737826479e-10
sspB	Stringent starvation protein B	ec8739_00490	2676.19153283828	1.12493760337532	0.191961791864747	5.86021620473273	4.62264915020444e-09	3.22628522696593e-08
dcuD_1	Putative cryptic C4-dicarboxylate transporter DcuD	ec8739_00491	309.633425150767	0.455779246905422	0.276165011138417	1.65038737176224	0.0988637322959632	0.151316257055272
glcC_1	Glc operon transcriptional activator	ec8739_00492	1523.21253750407	0.80534894858629	0.206457968168184	3.90078889050308	9.58797349122298e-05	0.000309683771643554
nanA	N-acetylneuraminate lyase	ec8739_00493	52.5024775174592	0.200886824163964	0.447993765544155	0.448414329873447	0.653854201782773	0.725897407906255
nanT	Putative sialic acid transporter	ec8739_00494	121.386515792403	-0.700019	0.369950407855003	-1.8922	0.0584645939012489	0.0959379689513943
nanE2	Putative N-acetylmannosamine-6-phosphate 2-epimerase 2	ec8739_00495	66.6231562886145	-1.21049	0.488243378137211	-2.47928	0.0131647127896804	0.026251563310814
nanK_1	N-acetylmannosamine kinase	ec8739_00496	122.138	-1.78447	0.353663107363956	-5.04569	4.51892247699839e-07	2.27138041475733e-06
tabA_2	Toxin-antitoxin biofilm protein TabA	ec8739_00497	468.48836477016	-1.64801	0.261218957924308	-6.30894	2.80958031911367e-10	2.30606564394667e-09
	hypothetical protein	ec8739_00498	797.135318298605	-1.44384	0.299265938466129	-4.8246	1.40286988249286e-06	6.4250561075927e-06
	hypothetical protein	ec8739_00499	265.35883077268	-2.24567	0.31248371108055	-7.18653	6.64607395479886e-13	7.64560161256782e-12
gltD_1	Glutamate synthase [NADPH] small chain	ec8739_00500	3208.49867335884	-1.31909	0.305782425103958	-4.31382	1.60461071595711e-05	6.01111860516242e-05
gltB	Glutamate synthase [NADPH] large chain	ec8739_00501	10795.0256201418	-0.882155	0.328797208189967	-2.68298	0.00729701169170802	0.015700933846223
rimO_1	Ribosomal protein S12 methylthiotransferase RimO	ec8739_00502	147.713955263901	-0.208197	0.298373172133454	-0.697773	0.485319183087212	0.57012971843239
arcB	Aerobic respiration control sensor protein ArcB	ec8739_00503	1924.46708183512	0.556723272823691	0.187985875983508	2.96151649644431	0.00306128093878644	0.00736017243812451
elbB	Glyoxalase ElbB	ec8739_00504	454.858360368814	0.710469387498393	0.274653638706292	2.58678308740032	0.00968765562203328	0.0201523467448372
mtgA	Biosynthetic peptidoglycan transglycosylase	ec8739_00505	1106.64934786231	0.292332180457358	0.212703584335435	1.37436414797951	0.169328660613802	0.239331673482842
	PhoP regulatory network protein YrbL	ec8739_00506	4638.27345773556	0.887030613542145	0.197682211552029	4.48715444135287	7.21807518359042e-06	2.91047134587643e-05
ptsO	Phosphocarrier protein NPr	ec8739_00507	463.560451867563	0.940901373435528	0.258429828615133	3.64083890190852	0.000271751141827575	0.000798849936036392
rapZ	RNase adapter protein RapZ	ec8739_00508	2707.27042134409	1.21868584630838	0.271922355561772	4.48174201709405	7.40362096846329e-06	2.97161819640793e-05
ptsN	Nitrogen regulatory protein	ec8739_00509	2027.80101049666	1.23162018761174	0.259650695097093	4.74337335069021	2.10188371809133e-06	9.32444973319263e-06
hpf	Ribosome hibernation promoting factor	ec8739_00510	2299.73309799776	0.978174131290321	0.263928424476972	3.70620986818215	0.000210383987897665	0.000633754652203069
rpoN	RNA polymerase sigma-54 factor	ec8739_00511	5357.51782660094	1.25849667288041	0.218318261601385	5.7645	8.18979341700179e-09	5.48866430377964e-08
lptB_2	Lipopolysaccharide export system ATP-binding protein LptB	ec8739_00512	1320.29399827169	0.776671078009591	0.230428255590706	3.37055486541173	0.000750169661248702	0.00202089343900004
lptA	Lipopolysaccharide export system protein LptA	ec8739_00513	1029.05014988985	0.745799635914397	0.209400981669294	3.56158614906703	0.000368621113532937	0.00105323751017918
lptC	Lipopolysaccharide export system protein LptC	ec8739_00514	1126.82972841596	0.602785201798983	0.224945598585307	2.67969324845618	0.00736896544677342	0.0158392218568884
kdsC	3-deoxy-D-manno-octulosonate 8-phosphate phosphatase KdsC	ec8739_00515	1088.17554929375	0.914715597669606	0.229381110464759	3.98775468396791	6.67015824644016e-05	0.00022232170033572
kdsD	Arabinose 5-phosphate isomerase KdsD	ec8739_00516	1705.96259697317	1.17371596346986	0.208047264139386	5.64158326390439	1.68493522401099e-08	1.06720680445667e-07
yrbG	Inner membrane protein YrbG	ec8739_00517	1263.40549581518	0.780392919927289	0.198308771271436	3.93524156760127	8.31130558352425e-05	0.000273486879674075
mlaF	putative phospholipid import ATP-binding protein MlaF	ec8739_00518	1369.70375287209	0.965454605177012	0.26952159812162	3.58210478086197	0.000340837024907687	0.000979599134537961
mlaE	putative phospholipid ABC transporter permease protein MlaE	ec8739_00519	1278.86230639615	0.451776016749148	0.285453696689545	1.58265954159456	0.113499084501878	0.170190382268809
mlaD	putative phospholipid ABC transporter-binding protein MlaD	ec8739_00520	638.529440024216	0.883032915682015	0.260700469262643	3.3871550679581	0.000706214591099784	0.00191543227276631
mlaC	putative phospholipid-binding protein MlaC	ec8739_00521	987.453587928991	0.835843358657136	0.227387802276585	3.67584958510857	0.000237059173052779	0.000706823371081857
mlaB	putative phospholipid ABC transporter-binding protein MlaB	ec8739_00522	400.284280032395	0.981674668330375	0.251365852961957	3.90536207190778	9.40844094229659e-05	0.000304109119838392
ibaG	Acid stress protein IbaG	ec8739_00523	558.65091241811	1.32039153187989	0.291531119052412	4.52916153915805	5.92182124674645e-06	2.43712136380185e-05
murA	UDP-N-acetylglucosamine 1-carboxyvinyltransferase	ec8739_00524	1952.89364753089	1.4363747331352	0.245181088086601	5.85842384640964	4.67280803266383e-09	3.25610772768928e-08
	Winged helix-turn-helix DNA-binding protein	ec8739_00525	183.967761345067	0.0806503579846281	0.386784564868178	0.208514933919648	0.834826923314815	0.871409003307652
ispB	Octaprenyl diphosphate synthase	ec8739_00526	1191.21089768578	0.565305060086687	0.230850834257747	2.44878933144992	0.0143337256875615	0.0282485250398301
rplU	50S ribosomal protein L21	ec8739_00527	4831.49000564056	2.00888707200307	0.448331793220576	4.48080440062548	7.436223854799e-06	2.98197339026386e-05
rpmA	50S ribosomal protein L27	ec8739_00528	3702.63980426144	1.9563319007367	0.763385866787682	2.56270385115843	0.0103860597054415	0.0214625646812589
yhbE	putative inner membrane transporter YhbE	ec8739_00529	785.23377400757	0.610342192374371	0.277636023045483	2.19835374991804	0.0279239068428311	0.0507212945263691
obgE	GTPase ObgE/CgtA	ec8739_00530	866.135840976197	0.349064533429996	0.244640441412947	1.42684721877518	0.153623937351918	0.220548220574339
dacB	D-alanyl-D-alanine carboxypeptidase DacB	ec8739_00531	820.562177462519	1.12703635397524	0.232935904090324	4.83839689023732	1.30890569001914e-06	6.0072603553444e-06
greA	Transcription elongation factor GreA	ec8739_00532	1392.55024761726	0.473787521167873	0.255818209218531	1.85204768110601	0.0640189763390591	0.103550767075158
yhbY	RNA-binding protein YhbY	ec8739_00533	2028.76612883096	0.842091658900793	0.209941423672556	4.01107911040079	6.04418515238367e-05	0.000203156928856577
rlmE	Ribosomal RNA large subunit methyltransferase E	ec8739_00534	5483.3590100807	0.41642591911177	0.185801163231352	2.24124495169739	0.0250102125575367	0.0458852078860122
ftsH	ATP-dependent zinc metalloprotease FtsH	ec8739_00535	12440.6120567938	0.417242339490138	0.181433250910847	2.29970161144918	0.0214651307727819	0.0401543611511323
folP	Dihydropteroate synthase	ec8739_00536	516.106241634087	0.247787606310923	0.264677720414446	0.936186113145166	0.349177371842286	0.437020108733507
glmM	Phosphoglucosamine mutase	ec8739_00537	1646.98933074276	0.874844030807429	0.248723695164385	3.51733287907785	0.000435906746575892	0.00123025065694922
secG	Protein-export membrane protein SecG	ec8739_00538	1815.76689365905	0.842160051880548	0.761965579201943	1.10524684430312	0.269052643822785	0.352965500710945
yhbX	Putative phosphoethanolamine transferase YhbX	ec8739_00540	296.007326069384	-1.33314	0.295755824545309	-4.50758	6.5572020565854e-06	2.67102384888604e-05
argG	Argininosuccinate synthase	ec8739_00541	4782.34658912974	-0.611246	0.745670987571299	-0.819726	0.412372332470671	0.501506085798821
rimP	Ribosome maturation factor RimP	ec8739_00543	3166.28264469922	1.4139200124025	0.220016272911168	6.42643379825535	1.30632273453007e-10	1.11176942630005e-09
nusA	Transcription termination/antitermination protein NusA	ec8739_00544	5745.76515653881	1.26573951850765	0.192640554931009	6.57047275928451	5.0155759703865e-11	4.54199782607521e-10
infB	Translation initiation factor IF-2	ec8739_00545	8240.56651552803	1.65451389450867	0.248811227890737	6.64967537250864	2.93740162672031e-11	2.76279642272857e-10
rbfA	30S ribosome-binding factor	ec8739_00546	711.555934138029	1.36087417348952	0.297055555743619	4.58121097948443	4.62291169471756e-06	1.93341812575831e-05
truB	tRNA pseudouridine synthase B	ec8739_00547	2070.93547428197	1.68349193299113	0.232433485298263	7.24289760070862	4.39198519274697e-13	5.10611965512201e-12
rpsO	30S ribosomal protein S15	ec8739_00548	11372.1085744751	2.42106941405793	0.24030500766296	10.074985276435	7.12714678025565e-24	2.44049096389535e-22
pnp	Polyribonucleotide nucleotidyltransferase	ec8739_00549	25523.9	1.68111187463019	0.233893051568104	7.18752379927241	6.59769047196454e-13	7.60991508911068e-12
nlpI	Lipoprotein NlpI	ec8739_00550	21913.0743390627	1.09986232524095	0.181130722636114	6.07220193920685	1.26168132092824e-09	9.46909114662411e-09
deaD	ATP-dependent RNA helicase DeaD	ec8739_00551	20755.2655636992	0.753462827895417	0.218282586249495	3.45177707870025	0.000556907629541998	0.00154098872492587
mtr	Tryptophan-specific transport protein	ec8739_00552	855.79411921016	-2.86962	0.259943325685856	-11.0394	2.46660532656426e-28	1.22853763026491e-26
limB	Limonene 1%2C2-monooxygenase	ec8739_00553	445.753217728813	-0.692686	0.232562401298415	-2.9785	0.00289667373584795	0.00700668928489048
	Peptidase family U32	ec8739_00554	228.579303217794	1.06057902617482	0.307721694262193	3.44655266739548	0.000567787880211565	0.00156911366895794
yhbU	putative protease YhbU	ec8739_00555	401.008933185683	0.964845638011015	0.253088047655631	3.81229238973723	0.000137683864927658	0.000430741170576677
	SCP-2 sterol transfer family protein	ec8739_00556	1289.07653518374	0.0696400905452712	0.199605039886043	0.348889439790847	0.727172313474835	0.786962037027211
	Acetyltransferase (GNAT) domain protein	ec8739_00557	523.469430864805	-0.0252747	0.223986100037566	-0.11284	0.910157068454758	0.929237929428653
	GIY-YIG catalytic domain protein	ec8739_00558	278.736034945217	0.0644868685645691	0.262208942985165	0.245936953295363	0.805731037571431	0.84810738176647
	hypothetical protein	ec8739_00559	207.964468135074	-0.443135	0.28063652279753	-1.57903	0.114328279720271	0.171141000687823
yfkM	General stress protein 18	ec8739_00560	203.557663978195	-1.14428	0.307296159165375	-3.72372	0.000196308681199919	0.000595035234923406
	NAD(P)H-binding protein	ec8739_00561	155.817738479137	-0.58218	0.318993250672527	-1.82505	0.0679928249959523	0.109042280262444
	Putative two-component membrane permease complex subunit SMU_747c	ec8739_00562	252.689755540133	-0.135743	0.316376591643078	-0.429055	0.667883514207666	0.738410897674937
osmY_1	Osmotically-inducible protein Y	ec8739_00563	534.293692317032	1.01724836090121	0.226041760872636	4.50026737083501	6.786804216933e-06	2.75942141770105e-05
diaA	DnaA initiator-associating protein DiaA	ec8739_00564	684.443672471837	1.15075090655713	0.223651082062705	5.14529550201101	2.67100025800024e-07	1.39368977747798e-06
	hypothetical protein	ec8739_00565	252.482572122466	0.980073467861081	0.31126238155136	3.14870516307273	0.00163995561898547	0.00415967909607251
lpoA	Penicillin-binding protein activator LpoA	ec8739_00566	2225.6846011513	0.54196024566911	0.224493705898197	2.4141445012934	0.0157722058373448	0.0307379182681557
rsmI	Ribosomal RNA small subunit methyltransferase I	ec8739_00567	470.70156191924	0.6352704177358	0.233532119123425	2.7202700002052	0.00652286316160233	0.0142095970364329
yraK	putative fimbrial-like protein YraK	ec8739_00568	355.35527167859	-0.191274	0.250832072060801	-0.762559	0.445726401867055	0.533192909220333
yraJ	Outer membrane usher protein YraJ	ec8739_00569	475.758386027396	-1.38613	0.25419398592202	-5.45306	4.9510507287148e-08	2.88186657954276e-07
yraI	putative fimbrial chaperone YraI	ec8739_00570	54.6100471109776	-2.0917	0.473273085229543	-4.41966	9.88581796827955e-06	3.87216623368805e-05
yraH	putative fimbrial-like protein YraH	ec8739_00571	295.626238371951	0.584579664290555	0.312353558590141	1.87153194901685	0.0612713857824815	0.0997965380470518
nagB_1	Glucosamine-6-phosphate deaminase 1	ec8739_00572	40.0073557272111	-0.987313	0.608153952696955	-1.62346	0.104491160410157	0.158636908928895
manZ_1	PTS system mannose-specific EIID component	ec8739_00573	33.071185098604	-0.738849	0.544540380357301	-1.35683	0.174835185925956	0.246241201771678
agaC_1	N-acetylgalactosamine permease IIC component 1	ec8739_00574	33.5823716278982	-0.382894	0.640225723948689	-0.598061	0.549799098788428	0.630334671721077
sorB	PTS system sorbose-specific EIIB component	ec8739_00575	20.2840488651651	-0.768272	0.687862682360306	-1.1169	0.264038174940026	0.347531327556196
kbaY	D-tagatose-1%2C6-bisphosphate aldolase subunit KbaY	ec8739_00576	53.9821415561375	-1.97913	0.484584062435417	-4.08419	4.42312467144336e-05	0.000152170764795418
agaS	Putative tagatose-6-phosphate ketose/aldose isomerase	ec8739_00577	66.5771442375475	-0.544088	0.426671749838174	-1.27519	0.202241529265406	0.27936483541452
nagA_1	N-acetylglucosamine-6-phosphate deacetylase	ec8739_00578	98.6343275273335	-0.0534769	0.323951165969875	-0.165077	0.868883310805702	0.897552569234361
manX_1	PTS system mannose-specific EIIAB component	ec8739_00579	27.8410293332592	-0.721254	0.717537687096654	-1.00518	0.31481065759895	0.401692900220145
manZ_2	PTS system mannose-specific EIID component	ec8739_00580	36.5762039038542	-0.556588	0.514649800228121	-1.08149	0.279480074177251	0.363810040327521
agaC_2	N-acetylgalactosamine permease IIC component 1	ec8739_00581	18.9456313936109	-1.33781	0.891303135843787	-1.50096	0.133366095486091	0.195434168009206
levE	PTS system fructose-specific EIIB component	ec8739_00582	10.0451629849049	-2.02078	0.907363553168831	-2.22708	0.0259416302949803	0.0475144862444207
kbaZ	D-tagatose-1%2C6-bisphosphate aldolase subunit KbaZ	ec8739_00583	56.1607071898674	0.690177345193082	0.433278160072995	1.5929197656231	0.111178191556562	0.167053141444091
srlR_1	Glucitol operon repressor	ec8739_00584	1127.76588214585	0.571611722567061	0.228570043949569	2.50081643547823	0.0123907383915341	0.0249350809780046
yhaV	Toxin YhaV	ec8739_00585	1200.71016096432	-0.379355	0.198231945002941	-1.91369	0.0556595278819098	0.092197925437041
prlF	Antitoxin PrlF	ec8739_00586	424.743633156452	-0.954313	0.230469334030174	-4.14074	3.46188204511367e-05	0.000122071029796727
garD	Galactarate dehydratase (L-threo-forming)	ec8739_00587	429.995478723411	-1.35129	0.283131147125837	-4.77267	1.81797925742798e-06	8.14744691749165e-06
garP_1	putative galactarate transporter	ec8739_00588	56.356794934058	-2.14647	0.474638548487423	-4.52233	6.11633233000271e-06	2.50540977592541e-05
garL	5-keto-4-deoxy-D-glucarate aldolase	ec8739_00589	42.3987065429784	-0.878887	0.682394839059693	-1.28795	0.197765068015492	0.273958373297062
garR_1	2-hydroxy-3-oxopropionate reductase	ec8739_00590	70.8448378718028	-0.816289	0.39289081438412	-2.07765	0.0377418077674872	0.0660845314228048
garK	Glycerate 2-kinase	ec8739_00591	140.313264477461	-0.0371297	0.31974517356328	-0.116123	0.907555335436102	0.927229611938563
	hypothetical protein	ec8739_00592	11.0926057456073	-1.5566	0.963975728568326	-1.61477	0.106360541194869	0.161028757187257
	hypothetical protein	ec8739_00593	12.7409527442497	-2.07452	0.890898207399746	-2.32857	0.0198816580674207	0.0376095413506711
	hypothetical protein	ec8739_00594	69.9366050148098	-0.760433	0.401600932472939	-1.8935	0.0582909605354492	0.0957965054468969
tsaR_1	HTH-type transcriptional regulator TsaR	ec8739_00595	50.6906463442754	0.350148591536737	0.706827107675646	0.495380819063628	0.620331331629805	0.696442680976802
tdcB	L-threonine dehydratase catabolic TdcB	ec8739_00596	41.4012500817206	-0.75133	0.80716601581612	-0.930825	0.351944047685909	0.439854793557839
tdcC	Threonine/serine transporter TdcC	ec8739_00597	134.20874355515	-0.422747	0.374964516778217	-1.12743	0.259560316646611	0.342821428177958
tdcD	Propionate kinase	ec8739_00598	44.5695455661621	-1.17221	0.754309582150448	-1.55402	0.120180404562886	0.17874621216537
tdcE	PFL-like enzyme TdcE	ec8739_00599	73.5013179504362	-1.04618	0.577450593259675	-1.81172	0.070029374434859	0.111898923860003
tdcF	Putative reactive intermediate deaminase TdcF	ec8739_00600	17.0061682061201	0.225318673029937	0.747447254175122	0.301450934191467	0.763070659602457	0.817847077238105
tdcG	L-serine dehydratase TdcG	ec8739_00601	54.8271758444067	0.201648646745292	0.468026927641242	0.430848386783126	0.666578614196655	0.737408901066113
dlsT	putative serine transporter	ec8739_00602	142.375948646003	0.301766939441702	0.415477471322304	0.726313603674574	0.467646541662279	0.554418116382668
	Serine dehydratase alpha chain	ec8739_00603	171.456667993646	0.501823352265724	0.326355543458592	1.53765842904824	0.124132153042956	0.184080064128391
	hypothetical protein	ec8739_00604	195.159877374197	1.66209986426012	0.368476184938868	4.51073890850197	6.4602196296446e-06	2.63523587513596e-05
yhaK	Pirin-like protein YhaK	ec8739_00605	92.8115589292547	-0.606369	0.367886821374832	-1.64825	0.0993015442663193	0.151910624733821
yhaJ_1	HTH-type transcriptional regulator YhaJ	ec8739_00606	250.654728486748	1.37153246225351	0.281108863435928	4.87900824431356	1.06620607842698e-06	4.98206955409965e-06
yhaI	Inner membrane protein YhaI	ec8739_00607	63.9928989642265	-3.09649	0.48363191003793	-6.40258	1.52771067462165e-10	1.2901649107643e-09
yhaH	Inner membrane protein YhaH	ec8739_00608	445.925887927777	-1.22964	0.275168671273213	-4.46867	7.87079239269704e-06	3.14472954030913e-05
yqjG	Glutathionyl-hydroquinone reductase YqjG	ec8739_00609	341.277607902047	-1.6476	0.273359638397676	-6.02722	1.66798975404974e-09	1.22664414295303e-08
yqjF	Inner membrane protein YqjF	ec8739_00610	378.392340901819	-1.99408	0.252315474134726	-7.90313	2.7199365829307e-15	4.02752771722476e-14
	YqjK-like protein	ec8739_00611	669.350998796726	-0.141868	0.224511995863755	-0.631896	0.527454849870293	0.609339643379414
yqjE	Inner membrane protein YqjE	ec8739_00612	1055.92280116695	-0.419518	0.218501849172214	-1.91998	0.0548609373802246	0.091081624446032
	hypothetical protein	ec8739_00613	993.255490191181	-0.214417	0.213615037976525	-1.00376	0.315495983737842	0.402099126700484
	hypothetical protein	ec8739_00614	2367.86632780542	-0.214434	0.221749115418841	-0.967011	0.333538646379281	0.421521805762852
mzrA_1	Modulator protein MzrA	ec8739_00615	312.193850904061	-0.168595	0.269388080742446	-0.625845	0.531416809200179	0.612786075960112
yqjA	Inner membrane protein YqjA	ec8739_00616	836.011	-0.690953	0.235293004163078	-2.93656	0.00331870768282422	0.0078711557217633
lldR_2	Putative L-lactate dehydrogenase operon regulatory protein	ec8739_00617	1421.61708937043	0.639678365460334	0.199456157165542	3.20711265348115	0.00134074481292006	0.00345016086107479
	hypothetical protein	ec8739_00618	12.2966552080761	-1.92282	0.849743124829311	-2.26282	0.0236468054471586	0.0438240796088356
cfaB	CFA/I fimbrial subunit B	ec8739_00619	28.4810727372671	0.939174589322325	0.58996582070473	1.59191355899305	0.111404128517435	0.167335262265907
	TcfC Usher-like barrel domain protein	ec8739_00620	158.556869678679	-0.873078	0.290126153132803	-3.0093	0.00261846909058798	0.00638661659657604
cfaE	CFA/I fimbrial subunit E	ec8739_00621	1166.81553880056	0.530891289132502	0.207808742533361	2.55471104179976	0.0106275982585637	0.0218689028954389
exuT	Hexuronate transporter	ec8739_00622	270.015358764542	-0.31183	0.319703686228401	-0.975372	0.32937564097464	0.417482196180407
uxaC	Uronate isomerase	ec8739_00623	174.728714319087	-0.69499	0.298638879755496	-2.32719	0.0199550010054171	0.0377319971556269
uxaA	Altronate dehydratase	ec8739_00624	142.889392266992	-0.655281	0.356486690111665	-1.83816	0.0660380965762515	0.106335406794162
ygjV	Inner membrane protein YgjV	ec8739_00625	174.15446395428	-0.92647	0.281107993597207	-3.29578	0.000981489977795958	0.00260088910077369
sstT	Serine/threonine transporter SstT	ec8739_00626	1872.87796208063	-0.464437	0.235958496619401	-1.9683	0.0490336567280307	0.0827230629095298
alx	Inner membrane protein alx	ec8739_00627	700.043654109835	-2.76346	0.411481742806498	-6.71586	1.86955862101686e-11	1.79699022717476e-10
afr_1	1%2C5-anhydro-D-fructose reductase	ec8739_00628	510.171044360213	0.0635289009722798	0.267297100627054	0.237671492968861	0.812135895486515	0.85319303235714
	hypothetical protein	ec8739_00629	110.662503179319	-0.322578	0.333639361361941	-0.966847	0.333620612409613	0.421521805762852
	hypothetical protein	ec8739_00630	190.931502960661	0.458878456366077	0.308754748594217	1.48622315431709	0.137220105011274	0.200278295126345
rlmG	Ribosomal RNA large subunit methyltransferase G	ec8739_00631	251.949917387787	0.84389317520946	0.266921799380371	3.16157457790433	0.00156918630603657	0.00400101429863775
higB	mRNA interferase HigB	ec8739_00632	112.853047320286	-0.846689	0.325274352134086	-2.603	0.00924118984052538	0.019370700655678
higA	Antitoxin HigA	ec8739_00633	117.407082184958	-0.898242	0.380216819983888	-2.36245	0.0181548051518701	0.0347478213889286
fadH	2%2C4-dienoyl-CoA reductase [NADPH]	ec8739_00634	552.018727370819	-1.5735	0.360245074649237	-4.36785	1.25477086867601e-05	4.82849931291217e-05
ygjK	Glucosidase YgjK	ec8739_00635	77.4029600618701	-0.392418	0.386887229819719	-1.01429	0.310442051518069	0.396927512194777
	hypothetical protein	ec8739_00636	25.6283332136576	-1.21274	0.827904217858712	-1.46483	0.142966898105871	0.207766549866721
ygjI	Inner membrane transporter YgjI	ec8739_00637	21.4079357660266	-2.93364	0.718239010216079	-4.08449	4.41737925730163e-05	0.000152170764795418
ebgC	Evolved beta-galactosidase subunit beta	ec8739_00638	6.4312113266283	-1.19723	1.15737024877373	-1.03444	0.300929974754196	0.386933011442325
ebgA	Evolved beta-galactosidase subunit alpha	ec8739_00639	91.7848153052096	-0.317304	0.390201509749604	-0.813181	0.416114463136726	0.504238233875662
lacR	HTH-type transcriptional regulator LacR	ec8739_00640	411.229518652539	1.39870604326697	0.24652075910679	5.67378604680131	1.39675562440471e-08	9.00237060200928e-08
ygjH	tRNA-binding protein YgjH	ec8739_00641	62.7706189748401	-2.2701	0.432123786823652	-5.25337	1.49344308523167e-07	8.18220130321301e-07
patA	Putrescine aminotransferase	ec8739_00642	906.957342771584	-1.37489	0.211639207979858	-6.49639	8.22707858319863e-11	7.25538942256733e-10
aer	Aerotaxis receptor	ec8739_00643	218.15715921181	1.25719738856204	0.268890888641009	4.67549270604144	2.93248700583886e-06	1.27258322243482e-05
yqjI	Transcriptional regulator YqjI	ec8739_00644	971.105167245783	2.87744422394066	0.241394998515288	11.9200656253797	9.30352287796522e-33	6.37145949595649e-31
yqjH	NADPH-dependent ferric-chelate reductase	ec8739_00645	194.004847872837	2.08554322118736	0.452452604516146	4.60941809234946	4.03797575709204e-06	1.7099949510468e-05
mug	G/U mismatch-specific DNA glycosylase	ec8739_00647	414.247918872964	-0.0230283	0.278604628708837	-0.0826559	0.934125131544951	0.948845991091894
rpoD	RNA polymerase sigma factor RpoD	ec8739_00648	7721.34262666715	-0.294393	0.230746583777608	-1.27583	0.202016402218452	0.27914541365489
dnaG	DNA primase	ec8739_00649	3212.79566499498	0.681256112803802	0.206065954900199	3.3060100254491	0.000946347016176894	0.00251231918346658
rpsU	30S ribosomal protein S21	ec8739_00650	6424.34680943665	3.04646430261699	0.778083085839202	3.91534574913838	9.02747457667037e-05	0.000294400454386505
tsaD	tRNA N6-adenosine threonylcarbamoyltransferase	ec8739_00651	541.826673681057	0.113202527907172	0.27353786672063	0.413845911954808	0.678986957645354	0.747175454521613
ttdT	L-tartrate/succinate antiporter	ec8739_00652	162.973963915262	-0.864208	0.2964245619522	-2.91544	0.0035518892811123	0.00834294250756441
ttdB	L(+)-tartrate dehydratase subunit beta	ec8739_00653	37.7587951039822	-0.490621	0.540084830475752	-0.908415	0.36365888980731	0.451534536551116
ttdA	L(+)-tartrate dehydratase subunit alpha	ec8739_00654	38.862491372407	-0.181008	0.54282316838461	-0.333457	0.738789708940879	0.796976444569991
dmlR_3	HTH-type transcriptional regulator DmlR	ec8739_00655	141.476649863374	-0.303178	0.312056058247351	-0.97155	0.331274586504583	0.419282850895058
plsY	putative glycerol-3-phosphate acyltransferase	ec8739_00656	704.171532001056	0.698057660085646	0.253274767266319	2.75612793023175	0.00584901153514419	0.0129876386133057
folB	Dihydroneopterin aldolase	ec8739_00657	169.235324286938	0.858272934468191	0.346710435401786	2.47547476750615	0.0133059163586152	0.0264849370571346
uppP	Undecaprenyl-diphosphatase	ec8739_00658	744.150809575791	0.682039570234725	0.209115451330432	3.26154555244704	0.0011080662758992	0.00290817633968037
cca	Multifunctional CCA protein	ec8739_00659	1226.79513065264	0.522654777298668	0.208584723045527	2.50571935311193	0.012220257266121	0.0246485907029031
	Bacterial SH3 domain protein	ec8739_00660	361.029503260999	0.088288207431927	0.249938753508786	0.353239368415204	0.723908996076006	0.784765929675666
ygiF	Inorganic triphosphatase	ec8739_00661	426.631664564699	0.807642375904117	0.31190346777406	2.58939851380288	0.00961437577017093	0.020009405983219
glnE	Bifunctional glutamine synthetase adenylyltransferase/adenylyl-removing enzyme	ec8739_00662	1205.29737919898	1.02131744985875	0.268344096363911	3.80599932585698	0.000141232766683316	0.000440331909131077
hldE	Bifunctional protein HldE	ec8739_00663	998.340339677761	1.04281337550159	0.211194348665927	4.93769545486819	7.90511628516945e-07	3.7908232689166e-06
yqiK	Inner membrane protein YqiK	ec8739_00664	257.111831459343	-1.23613	0.285218040594926	-4.33397	1.46443656022875e-05	5.54285444169483e-05
yqiJ	Inner membrane protein YqiJ	ec8739_00665	174.999062786751	0.387774731563838	0.314077055505726	1.2346483920624	0.216961390568705	0.296151284603748
glgS	Surface composition regulator	ec8739_00666	1883.62037290995	-0.880231	0.244044784553779	-3.60684	0.000309943992897191	0.000901420182500584
	hypothetical protein	ec8739_00667	250.126269144031	-2.26256	0.345162182775198	-6.55505	5.56227736012474e-11	4.9957913257022e-10
papD_1	Chaperone protein PapD	ec8739_00668	31.9198303444519	-3.9648	0.746160497473469	-5.31361	1.07475946578449e-07	5.98560449623052e-07
papC_1	Outer membrane usher protein PapC	ec8739_00669	148.082907034572	-1.73579	0.352218057907605	-4.92818	8.29981155787466e-07	3.97140546486513e-06
ybgD_1	putative fimbrial-like protein YbgD	ec8739_00670	37.5585470966781	-0.916255	0.586094691936218	-1.56332	0.117976845999946	0.175822004766326
	Membrane fusogenic activity	ec8739_00671	664.342238032011	1.66452611598091	0.27633166087142	6.02365328218915	1.70523460025233e-09	1.25193354320033e-08
ribB	3%2C4-dihydroxy-2-butanone 4-phosphate synthase	ec8739_00672	3758.85775281157	0.599875900852111	0.245214423357159	2.44633204131871	0.0144318021786228	0.0284162573894447
	hypothetical protein	ec8739_00673	362.70150134659	0.0454179340202633	0.288069225272355	0.15766326297897	0.874722150252983	0.90145948378999
zupT	Zinc transporter ZupT	ec8739_00674	1476.2757270618	0.378305243412219	0.258486417760078	1.46354012210945	0.143319643337154	0.208072208263248
ygiD	4%2C5-DOPA dioxygenase extradiol	ec8739_00675	567.65735290289	0.392183272625782	0.239177536625096	1.63971616297946	0.10106419670041	0.154181821837068
ygiC	Putative acid--amine ligase YgiC	ec8739_00676	3428.4010717081	1.34336820817815	0.233346440332619	5.75696893538754	8.56376623815214e-09	5.72179686308244e-08
	hypothetical protein	ec8739_00677	2752.26439788177	1.03005829159398	0.297193439175431	3.46595232536727	0.000528356958095723	0.00146940897673449
tolC	Outer membrane protein TolC	ec8739_00678	3680.96893076333	0.524258139504689	0.263061485884175	1.99291104033191	0.0462711891748497	0.0789745413369806
nudF	ADP-ribose pyrophosphatase	ec8739_00679	463.065765622335	0.568583182447757	0.238330621929081	2.38569084344079	0.0170470749300778	0.0328716803425125
	hypothetical protein	ec8739_00680	489.028362172721	0.923953409884243	0.233325036978351	3.95994112697803	7.49682429087879e-05	0.000248176592650466
cpdA	3'%2C5'-cyclic adenosine monophosphate phosphodiesterase CpdA	ec8739_00681	1446.60816211103	0.874091319619244	0.254407317035982	3.43579473186149	0.000590818431751924	0.00162354682530952
	hypothetical protein	ec8739_00682	810.862308206848	0.901604029243191	0.24334187412827	3.70509199237916	0.000211314026171259	0.000636119077409772
parE	DNA topoisomerase 4 subunit B	ec8739_00683	2213.2655660445	0.813722353229452	0.207317242727058	3.92501049370385	8.67259572720248e-05	0.000284520861319824
ygiN	putative quinol monooxygenase YgiN	ec8739_00684	2029.3104475743	1.04621150158172	0.239693995391138	4.36477976794744	1.2725089542832e-05	4.88389382366309e-05
mdaB	Modulator of drug activity B	ec8739_00685	289.764604362601	-1.3132	0.282404772193481	-4.65005	3.31858300770517e-06	1.42461795521761e-05
qseC	Sensor protein QseC	ec8739_00686	144.126190149913	0.252398357216083	0.324897410759225	0.776855551499395	0.437243997758769	0.525196065271769
qseB	Transcriptional regulatory protein QseB	ec8739_00687	60.524707886351	-0.0654273	0.490723050028065	-0.133328	0.893933760644043	0.916731790571558
	Bacterial OB fold (BOF) protein	ec8739_00688	186.885387597463	-0.632657	0.310972714151315	-2.03445	0.0419066481506521	0.0723137160804362
sbmC_1	DNA gyrase inhibitor	ec8739_00689	84.8215432573376	0.0674854005126474	0.389333131759593	0.173335878731016	0.862387423359672	0.891682962157453
mqsR	mRNA interferase MqsR	ec8739_00690	3629.53200147564	1.5012292126037	0.222430431872329	6.74920783081237	1.48654528034916e-11	1.45761251985914e-10
mqsA	Antitoxin MqsA	ec8739_00691	358.816404093537	-0.590961	0.287067810756875	-2.05861	0.0395313466965703	0.0686923365787841
ygiS	putative deoxycholate-binding periplasmic protein YgiS	ec8739_00692	445.510166527968	0.181062426518049	0.260467499836129	0.695144026152833	0.486965046379364	0.57175670996002
parC	DNA topoisomerase 4 subunit A	ec8739_00693	1158.01813245197	0.917747412912849	0.218421903338573	4.20171877858907	2.64896075530393e-05	9.57953382054218e-05
plsC	1-acyl-sn-glycerol-3-phosphate acyltransferase	ec8739_00694	809.120776276137	0.247415474477441	0.207977667342992	1.18962520177423	0.234193735967351	0.315061738718508
ftsP	Cell division protein FtsP	ec8739_00695	1651.45338561212	0.426653070373985	0.223327329257863	1.91043824234048	0.0560768108936872	0.0927489291120872
rimO_2	Ribosomal protein S12 methylthiotransferase RimO	ec8739_00696	1676.80735285534	0.740234054741059	0.224946069621606	3.29071788623045	0.000999320776929849	0.00264494140415672
lpp_1	Major outer membrane lipoprotein Lpp	ec8739_00697	36.6450890006245	0.565907239832433	0.534627499860626	1.05850754025927	0.289824114970661	0.375162166543535
	hypothetical protein	ec8739_00698	139.831193989016	-1.20535	0.312269117967555	-3.85996	0.000113406933321838	0.000361763165028832
dkgA	2%2C5-diketo-D-gluconic acid reductase A	ec8739_00699	869.596571131243	-2.71339	0.255948790328766	-10.6013	2.93830580007986e-26	1.22653279254762e-24
yqhD	Alcohol dehydrogenase YqhD	ec8739_00700	2748.6809602835	-2.81277	0.253352278672964	-11.1022	1.22391691373547e-28	6.31109156812064e-27
rclR_1	RCS-specific HTH-type transcriptional activator RclR	ec8739_00701	474.38324198284	-1.22552	0.240561752943643	-5.09442	3.49801953220131e-07	1.78692536242871e-06
yghB	Inner membrane protein YghB	ec8739_00702	2016.09104788211	0.154072804131376	0.242289045871949	0.635904952190055	0.524838374712181	0.607277348564807
metC	Cystathionine beta-lyase MetC	ec8739_00703	322.135960902809	0.1133201379495	0.265141393146891	0.427395121540754	0.669091560102341	0.739255938474555
exbB_1	Biopolymer transport protein ExbB	ec8739_00704	285.46992360024	0.863696238085356	0.284832934418519	3.03229062976364	0.00242705401472156	0.00595620254564647
exbD_1	Biopolymer transport protein ExbD	ec8739_00705	156.440890860652	0.607738264270479	0.306095647600901	1.98545215861047	0.0470941878266123	0.0799160291550656
yghA	putative oxidoreductase YghA	ec8739_00706	140.559454535057	-1.5413	0.320244217608674	-4.8129	1.48758142022152e-06	6.7710627138795e-06
	hypothetical protein	ec8739_00707	690.373447625271	0.83889823858759	0.241696686239818	3.47087190825286	0.000518771401054971	0.00144550225735787
gpr_1	L-glyceraldehyde 3-phosphate reductase	ec8739_00708	769.116031933097	0.821950831234285	0.37609418546985	2.18549199373405	0.0288527923448796	0.0521555902556814
	hypothetical protein	ec8739_00709	16.1205577501008	0.272226297037759	0.706498048703556	0.385317832847948	0.700001950936712	0.764923597844829
clcD_1	Carboxymethylenebutenolidase	ec8739_00710	82.3084641398309	-0.291138	0.369439183650961	-0.788055	0.43066441717319	0.518857102932956
	hypothetical protein	ec8739_00711	45.2711960579349	-0.130481	0.449543927903898	-0.290253	0.771623006849256	0.824079834069272
hybO	Hydrogenase-2 small chain	ec8739_00712	2446.93371544138	1.33515711054324	0.246088960228417	5.42550591990784	5.77906143760145e-08	3.34163935105635e-07
fdnH_1	Formate dehydrogenase%2C nitrate-inducible%2C iron-sulfur subunit	ec8739_00713	1341.12255002152	1.75825	0.264067591283549	6.6583315671329	2.76953430862803e-11	2.62178593406408e-10
hybB	putative Ni/Fe-hydrogenase 2 b-type cytochrome subunit	ec8739_00714	1525.88196974872	1.85881714333285	0.2452994929473	7.57774555910801	3.51611099816168e-14	4.71287905349928e-13
hybC	Hydrogenase-2 large chain	ec8739_00715	1892.22600636381	2.05407568249071	0.198008544917632	10.373671920801	3.26723610300013e-25	1.278597842808e-23
hybD	Hydrogenase 2 maturation protease	ec8739_00716	504.648472666888	1.98214657541968	0.231524247702826	8.56129150655473	1.11610108029807e-17	2.17416490442063e-16
hybE	Hydrogenase-2 operon protein HybE	ec8739_00717	585.157961616419	1.9193050455503	0.234009155604304	8.2018374050105	2.36740359348148e-16	3.99089613470358e-15
hypA_1	hydrogenase nickel incorporation protein HypA	ec8739_00718	340.416262061206	1.7546730035547	0.2464115759113	7.12090329792918	1.07222003409942e-12	1.20393258527327e-11
hybG	Hydrogenase-2 operon protein HybG	ec8739_00719	302.490811160506	1.49917493421874	0.259831298713172	5.76980118116442	7.93651130269506e-09	5.33523451529332e-08
yghU	Disulfide-bond oxidoreductase YghU	ec8739_00720	614.249339673866	1.05980237215305	0.229774669806315	4.6123551087959	3.9813205943401e-06	1.68763328481554e-05
gss	Bifunctional glutathionylspermidine synthetase/amidase	ec8739_00721	2391.63783358002	0.0303658424428109	0.206488125282371	0.147058541024022	0.883085813490666	0.908370129201969
pitA_2	Low-affinity inorganic phosphate transporter 1	ec8739_00722	103.05618274515	-2.11327	0.412070126993975	-5.12842	2.92177225064883e-07	1.50837782975192e-06
tmk_1	Thymidylate kinase	ec8739_00723	21.2702552679982	-1.62938	0.787606087441939	-2.06878	0.0385669643426523	0.0672658196234959
	hypothetical protein	ec8739_00724	33.2869118392684	-1.8916	0.548935847354045	-3.44594	0.000569070174543347	0.00157166639888058
tmk_2	Thymidylate kinase	ec8739_00725	27.8638100871893	-1.76299	0.61198096895515	-2.88079	0.00396685000045013	0.00919931404866292
yghQ	Inner membrane protein YghQ	ec8739_00726	64.0856475091897	-0.939346	0.4054054806555	-2.31705	0.0205008260538023	0.0386748211709457
	hypothetical protein	ec8739_00727	99.8110662817492	-1.17041	0.349226371037889	-3.35143	0.000803949705584541	0.00215486470417009
	Bacterial protein of unknown function (YtfJ_HI0045)	ec8739_00728	52.7934891659806	-1.05449	0.441416632484489	-2.38888	0.0168998466500863	0.0326164807870225
lptF_1	Lipopolysaccharide export system permease protein LptF	ec8739_00729	64.7503805043184	-0.754692	0.400495498919574	-1.8844	0.059511438759792	0.0972915464692906
lptG_1	Lipopolysaccharide export system permease protein LptG	ec8739_00730	177.573904175792	-0.509398	0.295092798143689	-1.72623	0.0843059416025799	0.13117250338804
bioF_1	8-amino-7-oxononanoate synthase	ec8739_00731	91.7952636866663	-1.4584	0.3929132466609	-3.71177	0.000205812872610887	0.000620838142225408
acpP_1	Acyl carrier protein	ec8739_00732	9.65234774376884	-0.113894	0.977048118391052	-0.116569	0.907201524478196	0.927084234504064
gnu_1	N-acetyl-alpha-D-glucosaminyl-diphospho-ditrans%2C octacis-undecaprenol 4-epimerase	ec8739_00733	21.1426460489325	-0.827696	0.711908496778834	-1.16264	0.244974166483856	0.326955472502662
	Putative ligase	ec8739_00734	123.887768914474	-0.608913	0.308100654487266	-1.97635	0.0481156402926031	0.0813308335528267
	hypothetical protein	ec8739_00735	89.8701142483141	-1.75322	0.387255519419905	-4.52731	5.97406566426984e-06	2.45631611693196e-05
glcC_2	Glc operon transcriptional activator	ec8739_00736	284.465003244424	-1.08674	0.327955225702941	-3.31369	0.000920734983724321	0.00244729013563596
	putative FAD-linked oxidoreductase	ec8739_00737	5022.93124377546	-5.28309	0.314436596207589	-16.8018	2.36927648365888e-63	7.5913518047278e-61
	putative FAD-linked oxidoreductase	ec8739_00738	1225.4	-5.06478	0.408562212097087	-12.3966	2.72670918446496e-35	2.34336595206076e-33
lutA_1	Lactate utilization protein A	ec8739_00739	1500.33487382794	-4.46505	0.400232241543613	-11.1562	6.68195597567877e-29	3.5715869562683e-27
	heme-degrading	ec8739_00740	611.655667956135	-3.87972	0.36773677639636	-10.5503	5.06611000696196e-26	2.09478869438814e-24
glcB	Malate synthase G	ec8739_00741	3250.15792084103	-3.64815	0.353254015371532	-10.3273	5.30430995800882e-25	2.00420608154764e-23
glcA	Glycolate permease GlcA	ec8739_00742	612.841759496737	-3.78658	0.330804094815511	-11.4466	2.44539150771773e-30	1.44839878085497e-28
	Procyclic acidic repetitive protein (PARP)	ec8739_00743	99.8340646140629	-2.0224	0.365156734637257	-5.53845	3.05163757388922e-08	1.83223664196664e-07
	Transposase	ec8739_00744	7.3134496144676	-1.07798	1.10881246745328	-0.97219	0.330955806710612	0.419000375740211
	Integrase core domain protein	ec8739_00745	28.4780961303641	-0.55966	0.551410786664659	-1.01496	0.310124628974803	0.396637364691148
acuR	Transcriptional regulator AcuR	ec8739_00746	370.50119364042	-0.405149	0.272810401640193	-1.48509	0.137519404595666	0.200581547535043
	hypothetical protein	ec8739_00747	58.5198426838725	-0.433137	0.423456913397347	-1.02286	0.306374725281845	0.392413916104712
	Integrase core domain protein	ec8739_00748	47.8027089991361	-0.381735	0.459314319769188	-0.831097	0.405918669644695	0.495168808531227
	Transposase	ec8739_00749	24.6498113091179	-0.116996	0.594864614698664	-0.196676	0.844081212101742	0.877573161156278
	Glycine betaine transporter	ec8739_00750	908.006837985569	-0.392659	0.226924730815453	-1.73035	0.0835677722458855	0.130301510406872
	Integrase core domain protein	ec8739_00751	372.024503662343	0.38767606757802	0.256082947389083	1.51386912533852	0.130059036167932	0.191355742035598
	Helix-turn-helix domain protein	ec8739_00752	56.3301085302747	0.663650948228827	0.463923137182826	1.43051918526601	0.152568063485438	0.219535726282559
	Integrase core domain protein	ec8739_00753	15.5314032807232	-0.823314	0.705228667699422	-1.16744	0.243031834124006	0.324758697855342
	Integrase core domain protein	ec8739_00754	16.6828346752819	-0.809256	0.69113236746283	-1.17091	0.241633860257331	0.32318620979795
	hypothetical protein	ec8739_00755	21.8661528379553	-1.45237	0.664042537076697	-2.18717	0.0287303767063315	0.0519707969887952
fecE	Fe(3+) dicitrate transport ATP-binding protein FecE	ec8739_00756	104.689152323656	-0.953299	0.3401454657744	-2.80262	0.00506892392746357	0.011457102606802
fecD	Fe(3+) dicitrate transport system permease protein FecD	ec8739_00757	78.5293088073317	-0.557817	0.366554077284244	-1.52179	0.128062418991567	0.188925473726031
fecC	Fe(3+) dicitrate transport system permease protein FecC	ec8739_00758	40.8987360285234	-0.116096	0.496237509959844	-0.233953	0.815021452465381	0.854805852637966
fecB	Fe(3+) dicitrate-binding periplasmic protein	ec8739_00759	95.9121155890465	-0.500976	0.377405325229609	-1.32742	0.184369398751749	0.258093604193202
fecA_1	Fe(3+) dicitrate transport protein FecA	ec8739_00760	123.040444234191	-0.0922598	0.377832622161775	-0.244182	0.807090031898062	0.849255363368311
	FecR protein	ec8739_00761	33.2914504822003	0.529039489055813	0.588635425056782	0.898755777406328	0.368782759951978	0.456345239093597
fecI	putative RNA polymerase sigma factor FecI	ec8739_00762	71.4807833860337	1.15559589543627	0.465129231659652	2.48446198772097	0.0129747359480081	0.0259435527646531
	IS1 transposase	ec8739_00763	361.374813264167	-0.158347	0.235726503268199	-0.67174	0.501749375608235	0.585975889499306
	IS1 transposase	ec8739_00764	150.814907996715	-0.383507	0.308154688149064	-1.24453	0.213304996551597	0.292252516375633
intS_2	Prophage integrase IntS	ec8739_00765	468.533664881969	-0.495984	0.229543052675962	-2.16075	0.0307148940177958	0.0549758899730913
ydfK	putative membrane protein YdfK	ec8739_00767	208.648123589369	0.553131127684707	0.305967937631905	1.80780748455465	0.0706364684887684	0.112745681495365
speC	Constitutive ornithine decarboxylase	ec8739_00768	533.113216918379	-0.102189	0.271734711093709	-0.376062	0.70687061893824	0.771178686836645
nupG	Nucleoside permease NupG	ec8739_00769	469.530239746904	0.207602984561258	0.332017464361328	0.625277302688293	0.531789074032855	0.613054053520779
mltC	Membrane-bound lytic murein transglycosylase C	ec8739_00770	374.929047658009	0.347455065000292	0.262578324693382	1.32324351374403	0.185754409634752	0.259783528216056
yggX	putative Fe(2+)-trafficking protein	ec8739_00771	138.012116558796	1.7408396708599	0.322175429282119	5.40339055259085	6.53928627529219e-08	3.76137686937082e-07
mutY	Adenine DNA glycosylase	ec8739_00772	447.412026775018	0.996974029790222	0.227230457763171	4.38750174428337	1.14660074477045e-05	4.44739032241493e-05
trmB	tRNA (guanine-N(7)-)-methyltransferase	ec8739_00773	505.338714025377	-0.221643	0.250191731565511	-0.885892	0.37567581990189	0.462974236098229
	hypothetical protein	ec8739_00774	359.286588987111	0.507462586919598	0.267755505324694	1.89525	0.0580598005039465	0.095488219740637
	hypothetical protein	ec8739_00775	240.849528126753	-0.663462	0.299478627775268	-2.21539	0.0267333685205499	0.0488421651628055
ansB	L-asparaginase 2	ec8739_00776	634.373228550561	0.923869327649616	0.301885655552258	3.06032867298555	0.00221094215464398	0.00546254761206571
	hypothetical protein	ec8739_00777	157.044580823703	-0.299578	0.310538816244542	-0.964704	0.334693223178485	0.422307753827984
hemN_1	Oxygen-independent coproporphyrinogen-III oxidase-like protein YqeR	ec8739_00778	876.380729277168	0.705770912228658	0.232732008120163	3.03254768404808	0.00242498781097558	0.0059544658686308
rdgB	dITP/XTP pyrophosphatase	ec8739_00779	467.080540545256	0.858885693292295	0.238279539224497	3.60452977241613	0.000312718601237999	0.000907712337235862
	putative ACR%2C YggU family	ec8739_00780	300.817017968311	0.853647409780539	0.249088412407144	3.42708599541444	0.000610095827441893	0.00167337297351553
	YGGT family protein	ec8739_00781	724.941790226702	0.755468426400134	0.229360353956875	3.29380563539843	0.000988408194389561	0.00261763934502081
	hypothetical protein	ec8739_00782	779.341273970571	1.0014743981057	0.240943112065399	4.1564765621267	3.2319331077427e-05	0.000114886965216839
pilT	Twitching mobility protein	ec8739_00783	218.092085356425	0.683329382175195	0.303064991112594	2.25472886085126	0.0241503529507641	0.0446252095207417
yqgF	Putative pre-16S rRNA nuclease	ec8739_00784	701.954307836325	1.1457819176267	0.246084644051236	4.65604801162704	3.22336796558639e-06	1.38918601702705e-05
	putative ACR_	ec8739_00785	2350.42889705794	1.23950974885856	0.208227751543637	5.95266356030743	2.63813264970095e-09	1.88936853000642e-08
gshB	Glutathione synthetase	ec8739_00786	871.805412482683	0.127754182833907	0.231421851779472	0.552040275590082	0.580920759470251	0.65980194059552
rsmE	Ribosomal RNA small subunit methyltransferase E	ec8739_00787	425.610897701419	-0.452275	0.225092366705825	-2.00929	0.0445068598954177	0.0762900144394275
endA	Endonuclease-1	ec8739_00788	73.2332187089844	0.055194733450133	0.44835881851135	0.123103931876241	0.902024797778294	0.922869908651322
sprT	Protein SprT	ec8739_00789	109.937	-0.336222	0.326718065004618	-1.02909	0.303437420068266	0.389448378377514
galP	Galactose-proton symporter	ec8739_00790	184.011726723641	0.623690873558897	0.275706303602362	2.26215674219192	0.0236877208784553	0.0438813527515932
metK	S-adenosylmethionine synthase	ec8739_00791	595.970263742257	-1.5977	0.236658829840869	-6.75106	1.46768671893482e-11	1.44234773298012e-10
	hypothetical protein	ec8739_00792	84.7567324942296	-1.78601	0.366546426144876	-4.87253	1.10178124479074e-06	5.1210044495417e-06
speA	Biosynthetic arginine decarboxylase	ec8739_00793	2236.96130835118	0.733023433925433	0.195070964239616	3.75772702402302	0.000171463782291644	0.000525175232553651
speB	Agmatinase	ec8739_00794	494.333375498287	0.475744537708458	0.263950256240208	1.8024	0.0714821402887211	0.113929534867442
loiP_1	Metalloprotease LoiP	ec8739_00795	473.967372676997	0.567267968061023	0.259566503065691	2.18544365841173	0.028856332733294	0.0521555902556814
tktA	Transketolase 1	ec8739_00796	7363.92909039646	1.6228623877363	0.23255789300712	6.97831566476486	2.98739845214895e-12	3.20925671955119e-11
cmtB	Mannitol-specific cryptic phosphotransferase enzyme IIA component	ec8739_00797	23.5942305721506	-0.278721	0.638336614947179	-0.436636	0.662375622035732	0.733314562107253
mtlA_2	PTS system mannitol-specific EIICB component	ec8739_00798	41.250177518525	-0.662808	0.533430129569049	-1.24254	0.21403766951348	0.292981606957396
adhT	Alcohol dehydrogenase	ec8739_00799	60.5912735863953	-1.37817	0.484136114294891	-2.84667	0.00441794481669933	0.0101381424772739
yggF	Fructose-1%2C6-bisphosphatase 2 class 2	ec8739_00800	34.0630681764204	-0.690064	0.570116276921376	-1.21039	0.226128525862346	0.305807259751516
mtlR_2	Mannitol operon repressor	ec8739_00801	325.862168711391	0.323419956381566	0.289241326863147	1.11816648018141	0.263495897453275	0.346921753841304
coaA_1	Pantothenate kinase	ec8739_00802	453.227310867805	0.0832156135011092	0.227031477801148	0.366537778404438	0.713963827938833	0.777522090534589
epd	D-erythrose-4-phosphate dehydrogenase	ec8739_00803	10327.2279356422	0.90154841506709	0.234266520448749	3.84838778217275	0.000118897739619622	0.000376810406907305
pgk	Phosphoglycerate kinase	ec8739_00804	13894.1870709749	1.57296410146778	0.200107057008102	7.86061	3.82258590362577e-15	5.60347625939523e-14
fbaA_1	Fructose-bisphosphate aldolase class 2	ec8739_00805	12218.9053452389	1.79249333672906	0.233767416422387	7.66784936994923	1.74904112444187e-14	2.40314960765791e-13
mscS	Small-conductance mechanosensitive channel	ec8739_00806	2715.02118878828	0.576323997545242	0.286673338242318	2.01038576199259	0.0443903762311382	0.0761201169879025
argO	Arginine exporter protein ArgO	ec8739_00807	365.388559587029	-1.23409	0.285184351860238	-4.32733	1.50928359645535e-05	5.69293459833375e-05
	26 kDa periplasmic immunogenic protein	ec8739_00808	747.521863150146	-0.581564	0.247204316440264	-2.35256	0.0186444862063939	0.0355918044610733
cynR_1	HTH-type transcriptional regulator CynR	ec8739_00809	197.131504769952	-1.66105	0.286528076710017	-5.79718	6.74405717158186e-09	4.57572795403147e-08
scpC	Propionyl-CoA:succinate CoA transferase	ec8739_00810	114.296686218261	-0.944991	0.376227544587116	-2.51175	0.0120133141725863	0.0242982722743173
scpB	Methylmalonyl-CoA decarboxylase	ec8739_00811	35.9026092279516	-0.913836	0.636889806134317	-1.43484	0.151332321568549	0.218043907112081
argK	GTPase ArgK	ec8739_00812	46.8834506800271	-0.228874	0.45082484639777	-0.507677	0.611679686405003	0.687963065310015
scpA	Methylmalonyl-CoA mutase	ec8739_00813	192.614548787669	-1.10986	0.283115463846901	-3.92017	8.84882333483871e-05	0.000289435766243269
argP	HTH-type transcriptional regulator ArgP	ec8739_00814	878.889679420742	0.616740118261572	0.230165569457685	2.67954985497932	0.0073721224248351	0.0158392218568884
	LysR substrate binding domain protein	ec8739_00815	28.3661700582781	0.210446446280372	0.578160138870597	0.363993350858583	0.715862974561048	0.778254516542993
rpiA	Ribose-5-phosphate isomerase A	ec8739_00816	1053.04329358669	1.19802823335084	0.211526838603703	5.66371738574201	1.48128301467472e-08	9.44985279076943e-08
serA	D-3-phosphoglycerate dehydrogenase	ec8739_00817	8515.76749494186	0.995473831629532	0.253373663713832	3.92887649425889	8.53436544378883e-05	0.00028019568344664
ygfA	5-formyltetrahydrofolate cyclo-ligase	ec8739_00818	5314.57458120124	-0.236252	0.202846849728429	-1.16468	0.244147534078945	0.326050774487513
zapA	Cell division protein ZapA	ec8739_00819	2609.57136540565	0.893481678931303	0.276989710893101	3.22568544532011	0.00125671391859757	0.00324966200897532
	hypothetical protein	ec8739_00820	2351.94730525738	0.791226647067794	0.228248358607724	3.4665162627856	0.000527249838163702	0.00146726097820413
pepP	Xaa-Pro aminopeptidase	ec8739_00821	4065.99914533529	1.13096639732891	0.265706430012028	4.25645099095914	2.07697538976956e-05	7.66923600114574e-05
ubiH	2-octaprenyl-6-methoxyphenol hydroxylase	ec8739_00822	1598.78206641647	1.18509742967818	0.248353222366523	4.77182223925082	1.82566601075235e-06	8.17353843220381e-06
ubiI	2-octaprenylphenol hydroxylase	ec8739_00823	1313.29476632041	1.42739861572609	0.275902102140332	5.17356919230748	2.29664018405268e-07	1.21572148873223e-06
gcvT	Aminomethyltransferase	ec8739_00824	4361.40052332197	1.3312705618052	0.349785198502545	3.80596596855572	0.000141251805666962	0.000440331909131077
gcvH	Glycine cleavage system H protein	ec8739_00825	2741.20822686468	2.21749795336458	0.238247381267087	9.30754387129508	1.30822477017735e-20	3.3729112751102e-19
gcvP	Glycine dehydrogenase (decarboxylating)	ec8739_00826	13742.6813694949	1.98720513992098	0.269982779795018	7.36048847793089	1.83238451451982e-13	2.23092814642788e-12
fabG_1	3-oxoacyl-[acyl-carrier-protein] reductase FabG	ec8739_00827	718.753980532353	1.65896001345844	0.224606517385737	7.38607246471552	1.51229394835629e-13	1.87772928488545e-12
bglA	6-phospho-beta-glucosidase BglA	ec8739_00828	697.966737608571	0.660792707752821	0.249040431790348	2.65335513194541	0.00796959723743573	0.0169896618150198
	ASCH domain protein	ec8739_00829	209.732258824904	0.0709195826550936	0.263414996605598	0.269231378505298	0.787751634886968	0.835199665145037
	hemolysin-III related	ec8739_00830	1922.72230913241	-2.12277	0.26365519162851	-8.05129	8.1923323489201e-16	1.28146483384339e-14
ygfZ	tRNA-modifying protein YgfZ	ec8739_00831	1307.99608394712	-0.243498	0.214849977870387	-1.13334	0.25707071964494	0.340096880230538
sdhE	FAD assembly factor SdhE	ec8739_00832	1519.32004626695	1.40435490884029	0.216497374562242	6.48670641701727	8.77330549623265e-11	7.64481073359596e-10
ygfX	Inner membrane protein YgfX	ec8739_00833	811.146665467495	0.68426140919159	0.23216571237579	2.9472974376338	0.00320564697646624	0.00765054327291614
fldB	Flavodoxin 2	ec8739_00834	1653.38083669714	0.601691232141062	0.189757120499516	3.17084929702333	0.00151993974291862	0.00388448740128997
xerD_1	Tyrosine recombinase XerD	ec8739_00835	847.707	0.360490688798976	0.233168940037168	1.54604935263467	0.122092649180144	0.181216417662233
dsbC	Thiol:disulfide interchange protein DsbC	ec8739_00836	858.88131973157	0.548693241325029	0.25428954801256	2.15774987848863	0.0309472836714503	0.0553414705556779
recJ	Single-stranded-DNA-specific exonuclease RecJ	ec8739_00837	1381.34316234524	0.668062055953387	0.227988378412968	2.93024609676941	0.00338693653575107	0.00800698103354743
prfB	Peptide chain release factor RF2	ec8739_00838	2621.73012563548	0.951223131255066	0.20543615500759	4.63026155848723	3.65204115229267e-06	1.5570910866244e-05
lysS	Lysine--tRNA ligase	ec8739_00839	5368.64327037981	1.08921555934997	0.200468180679338	5.43335882861252	5.53030391634591e-08	3.20625953245292e-07
idi	Isopentenyl-diphosphate Delta-isomerase	ec8739_00840	152.609088951156	-0.273746	0.294736892810824	-0.928781	0.353002596305016	0.440675129480173
	hypothetical protein	ec8739_00841	5.44273539200403	-3.01817	1.58412721088869	-1.90526	0.0567469060828012	0.0936804856349972
uacT	Uric acid transporter UacT	ec8739_00842	70.4777654531188	-2.63405	0.50014041564359	-5.26662	1.38958050060847e-07	7.67069437552509e-07
gltD_2	Glutamate synthase [NADPH] small chain	ec8739_00843	146.086945854226	-1.12954	0.291053906632022	-3.88085	0.000104094018689124	0.000333024878769656
hyfA_2	Hydrogenase-4 component A	ec8739_00844	49.8279791672744	-0.453053	0.435428729037194	-1.04048	0.298118953310488	0.383971605160114
ghxQ	Guanine/hypoxanthine permease GhxQ	ec8739_00845	224.729115454963	-1.16707	0.262836656277659	-4.4403	8.98337086628651e-06	3.55683057876547e-05
guaD	Guanine deaminase	ec8739_00846	179.372448214541	-1.18768	0.303076254626226	-3.91875	8.90098694241277e-05	0.000290904574457277
xanQ	Xanthine permease XanQ	ec8739_00847	173.075945725214	-1.37224	0.303263050097945	-4.5249	6.04229396550688e-06	2.47739704871999e-05
xdhA_1	Putative xanthine dehydrogenase molybdenum-binding subunit XdhA	ec8739_00848	673.758137615912	-1.67596	0.267201929133805	-6.27228	3.55805882212875e-10	2.86672276054969e-09
	FAD binding domain in molybdopterin dehydrogenase	ec8739_00849	124.564182662522	-1.63346	0.348133826953201	-4.69205	2.70475597577468e-06	1.17842400018096e-05
	8-oxoguanine deaminase	ec8739_00850	166.924477219529	-1.91112	0.296236581950861	-6.45132	1.10877341779654e-10	9.56644466575241e-10
sfrB	NADPH-Fe(3+) oxidoreductase subunit beta	ec8739_00851	579.44114561723	-1.80387	0.244193654595192	-7.38704	1.50138202120533e-13	1.86947653379062e-12
mocA	Molybdenum cofactor cytidylyltransferase	ec8739_00852	512.865844791026	-1.60257	0.260449753606261	-6.15307	7.59982176113677e-10	5.85413335308655e-09
	hypothetical protein	ec8739_00853	251.529616543844	-1.43732	0.407747760703695	-3.52502	0.00042344429813578	0.00119739119918008
pucA	putative xanthine dehydrogenase subunit A	ec8739_00854	476.553365364041	-0.921129	0.284499253517838	-3.23772	0.00120488921197217	0.0031285719289538
arcC1_1	Carbamate kinase 1	ec8739_00855	128.638381872266	-0.339589	0.338991647365339	-1.00176	0.316459067952341	0.403092151942782
hyuA	D-phenylhydantoinase	ec8739_00856	107.882203976919	-0.970199	0.327987634862519	-2.95803	0.0030960781865803	0.00743975366873983
argE_1	Acetylornithine deacetylase	ec8739_00857	238.268071606715	-2.67195	0.298316729668983	-8.95677	3.34329501639619e-19	7.75326034754736e-18
ygeX	Diaminopropionate ammonia-lyase	ec8739_00858	168.175229198316	-1.27512	0.296431355975886	-4.30156	1.69597432799518e-05	6.3425388051219e-05
argF	Ornithine carbamoyltransferase	ec8739_00859	201.293249703302	-1.31196	0.334803876668547	-3.91859	8.90700294140236e-05	0.000290904574457277
	Limonene hydroxylase	ec8739_00860	1032.41412435304	-0.79602	0.323439061533508	-2.46111	0.0138507189420709	0.0273951719869571
ndhS	Nicotinate dehydrogenase small FeS subunit	ec8739_00861	149.196390957098	-1.3491	0.365684602279154	-3.68924	0.000224926529280054	0.00067385712770641
ndhF	Nicotinate dehydrogenase FAD-subunit	ec8739_00862	210.09001711131	-1.3447	0.324460701490253	-4.14442	3.40668074583728e-05	0.000120512362461701
xdhA_2	Putative xanthine dehydrogenase molybdenum-binding subunit XdhA	ec8739_00863	713.055086369501	-1.29252	0.297311125657513	-4.34735	1.37790314393897e-05	5.26075738665899e-05
nlpD_1	Murein hydrolase activator NlpD	ec8739_00864	818.542913535769	0.685100168207825	0.291165130860206	2.35296089948612	0.0186245924077436	0.035569319617926
	Glycosyl hydrolases family 15	ec8739_00866	163.936115268104	-1.66295	0.329116465003435	-5.05276	4.35461449860371e-07	2.1963492919885e-06
spaO	Surface presentation of antigens protein SpaO	ec8739_00867	40.8956406268056	-1.48369	0.510131007203767	-2.90846	0.00363218071754271	0.00849777763502609
fliP_1	Flagellar biosynthetic protein FliP	ec8739_00868	20.7743342962852	-1.64285	0.70649151232152	-2.32536	0.0200524912240855	0.0378999866473337
	Bacterial export proteins%2C family 3	ec8739_00869	6.92835881803975	-2.53461	1.27526562443805	-1.98752	0.0468650423934844	0.0796469487439481
	Bacterial export proteins%2C family 1	ec8739_00870	24.5949079410697	-1.60729	0.741924458634309	-2.16637	0.0302825709075841	0.0543220042071546
spaS_1	Surface presentation of antigens protein SpaS	ec8739_00871	7.91244221372266	-1.97868	1.10905500586347	-1.78412	0.0744049205981583	0.117859330315044
spaS_2	Surface presentation of antigens protein SpaS	ec8739_00872	3.61438315473655	-0.738549	1.97510032639457	-0.37393	0.708456572409948	0.772429143500697
	InvH outer membrane lipoprotein	ec8739_00873	10.1636125073707	-0.893095	1.02582	-0.870615	0.383964509885779	0.472596587146691
	Bacterial regulatory proteins%2C luxR family	ec8739_00874	5.74157061064427	-1.59292	1.52137867066567	-1.04702	0.295088784604893	0.381076647885459
	Type III secretion system protein PrgH-EprH (PrgH)	ec8739_00875	29.5152583603521	-1.62988	0.698449401575929	-2.33357	0.0196182687456086	0.0372076468680236
yscF	Yop proteins translocation protein F	ec8739_00876	11.017648145551	-1.28739	1.12673419738341	-1.14259	0.25321002031793	0.335597072589503
	hypothetical protein	ec8739_00877	32.8647619854229	-1.61856	0.566515451212221	-2.85704	0.00427606573968352	0.00984865798057429
prgK	Lipoprotein PrgK	ec8739_00878	37.1102516854901	-1.08814	0.528077627725313	-2.06056	0.0393448117538041	0.0685134326249199
	IS1 transposase	ec8739_00879	7.82479547919527	-1.53365	0.969927592043138	-1.5812	0.113832404325511	0.170515183923006
	hypothetical protein	ec8739_00880	5.52992738952403	0.887873796820805	1.26841569956812	0.699986445392559	0.483935769445282	0.568962037950288
	Bacterial type III secretion apparatus protein (OrgA_MxiK)	ec8739_00881	3.3584210017394	0.909886461718309	1.9729327687511	0.461184727695654	0.644666077838797	0.718243878791929
	hypothetical protein	ec8739_00882	3.77408082608095	-4.58393	1.86376410814701	-2.4595	0.0139130537742735	0.0274812594378732
liaR	Transcriptional regulatory protein LiaR	ec8739_00883	20.3510580739864	-0.192977	0.775214927572226	-0.248933	0.803412652482343	0.846600696478671
	Transglycosylase SLT domain protein	ec8739_00884	8.96692190554735	-0.969098	1.06887954029265	-0.906649	0.364592526256615	0.452437441274842
	hypothetical protein	ec8739_00885	12.4418156972729	0.171874029709318	1.08093238595895	0.159005347551724	0.873664660698243	0.90079327401562
hilA	Transcriptional regulator HilA	ec8739_00886	52.6460692230131	-0.766985	0.684407122788239	-1.12066	0.262434568427821	0.345664868213814
sicA	Chaperone protein SicA	ec8739_00887	10.7271617008586	-1.71744	1.04039788700276	-1.65076	0.098788397685571	0.151289149914695
	hypothetical protein	ec8739_00888	28.6794625229265	-1.15647	0.579224349998506	-1.99658	0.0458704092836135	0.0783820677934028
	hypothetical protein	ec8739_00889	2.5209530358273	-0.160538	2.16920368075003	-0.0740077	0.941004257910868	0.953623505762621
	hypothetical protein	ec8739_00890	12.6773643102918	-0.374677	0.94139280331768	-0.398003	0.690628039651207	0.757702802951499
	hypothetical protein	ec8739_00891	3.45285658801704	-0.362977	1.38443365012972	-0.262184	0.793179307577745	0.839532698650871
	hypothetical protein	ec8739_00892	42.3325183462613	0.9382102108074	0.505543688239399	1.8558439807147	0.0634757996707905	0.102928017002247
	hypothetical protein	ec8739_00893	190.321811051144	1.75870782487228	0.326429891176936	5.38770459571364	7.136321795393e-08	4.07803108594622e-07
	hypothetical protein	ec8739_00894	1.42502774558398	-0.745311	2.53843343751149	-0.293611	0.769055341669339	0.821938444900442
ecpR_1	HTH-type transcriptional regulator EcpR	ec8739_00895	12.0145866287417	-2.29536	0.974430003463227	-2.3556	0.0184930306711748	0.0353385173867198
yqeG	Inner membrane transport protein YqeG	ec8739_00896	201.293193469485	-1.02894	0.330645691971483	-3.11192	0.00185873755414955	0.00469288404368518
thlA	Acetyl-CoA acetyltransferase	ec8739_00897	906.476886602617	-0.831672	0.36018509515071	-2.30901	0.0209428373014938	0.0393790029568628
kduI	4-deoxy-L-threo-5-hexosulose-uronate ketol-isomerase	ec8739_00898	150.495232923497	-1.12258	0.297769041765135	-3.76997	0.000163267781197015	0.00050182516478718
kduD_1	2-dehydro-3-deoxy-D-gluconate 5-dehydrogenase	ec8739_00899	98.7506394992025	-0.318743	0.334943401900002	-0.951631	0.341283963727869	0.428609631237608
araE	Arabinose-proton symporter	ec8739_00900	262.84265404988	-0.651398	0.418777146273673	-1.55548	0.119832738465379	0.178345294632855
	Aspartate racemase	ec8739_00901	157.009144031582	-0.135424	0.328597820155469	-0.412127	0.680246309231463	0.748373386887927
cmpR_1	HTH-type transcriptional activator CmpR	ec8739_00902	243.504516487545	0.0568060295266974	0.288960840739297	0.196587293217174	0.844150515114825	0.877573161156278
lysA	Diaminopimelate decarboxylase	ec8739_00903	794.863173473915	0.987779034947499	0.220588661458573	4.47792297399206	7.53727854013953e-06	3.01697642387503e-05
galR	HTH-type transcriptional regulator GalR	ec8739_00904	1952.41547121726	0.506759485037315	0.196390166279928	2.58037097598358	0.00986942288968961	0.0204818563094269
aas	Bifunctional protein Aas	ec8739_00905	676.712891268551	0.638426109123609	0.231882568876527	2.75323027606943	0.0059010373091983	0.0130693514533684
lplT	Lysophospholipid transporter LplT	ec8739_00906	532.693183695938	0.181845113119867	0.288197340943763	0.630974291866735	0.528057333927852	0.609874912939599
yhdN_1	General stress protein 69	ec8739_00907	1020.18887865273	0.582828461803804	0.211640307718927	2.75386323184636	0.0058896374677057	0.0130506981905734
ygdR_1	putative lipoprotein YgdR	ec8739_00908	297.029311024106	-0.846906	0.276782988172369	-3.05982	0.0022147109088406	0.00546569702333804
	Integral membrane protein TerC family protein	ec8739_00909	787.722621628757	0.111455465995439	0.227488031845198	0.489939910646738	0.624176420173786	0.70022146138257
mutH	DNA mismatch repair protein MutH	ec8739_00910	245.080020242572	0.14628222572732	0.260419820895293	0.561716943143648	0.57430888864109	0.653986972957625
	hypothetical protein	ec8739_00911	26.5116457723109	0.638626389894633	0.576343314006895	1.1080659294106	0.267833343796905	0.351787097950805
rppH	RNA pyrophosphohydrolase	ec8739_00912	1455.39182635686	0.940512758380086	0.228769626868834	4.11117844292912	3.93644816678854e-05	0.000137040923868421
ptsP	Phosphoenolpyruvate-dependent phosphotransferase system	ec8739_00913	2325.11720698649	0.977344790906069	0.218816572971867	4.46650259453484	7.95086984365085e-06	3.17094290488823e-05
lgt	Prolipoprotein diacylglyceryl transferase	ec8739_00914	1554.60275618718	0.919488734016228	0.220914018872935	4.16220183176831	3.15193565893935e-05	0.000112225296451106
thyA	Thymidylate synthase	ec8739_00915	1131.32222965605	1.11743161152648	0.235610532192875	4.74270653831268	2.1088164855649e-06	9.34574586069865e-06
	hypothetical protein	ec8739_00916	34.1782401017067	0.353731990776349	0.5141612958792	0.687978643300014	0.491466230431937	0.576269793467945
	hypothetical protein	ec8739_00917	51.8462470238903	0.0338469277665916	0.453489772437593	0.0746365846018047	0.940503864987117	0.953336827067191
	hypothetical protein	ec8739_00918	34.1835161432893	-0.269045	0.616093704072473	-0.436694	0.662332924447344	0.733314562107253
	Type II secretion prepilin peptidase dependent protein C	ec8739_00919	31.3631472258787	-0.128488	0.546323419794735	-0.235187	0.814063303280194	0.854359850679442
recC	RecBCD enzyme subunit RecC	ec8739_00920	1591.52283799295	0.596132553080484	0.248027500190519	2.40349377638598	0.0162392434332191	0.0315359344119626
ptrA	Protease 3	ec8739_00921	1109.85658537376	0.805294435672192	0.223524732000172	3.60270842723379	0.000314918707398573	0.000913493510607508
recB	RecBCD enzyme subunit RecB	ec8739_00922	1316.30976802396	1.45665656272241	0.263917621422355	5.51936075686013	3.40235067498848e-08	2.02891197394211e-07
recD	RecBCD enzyme subunit RecD	ec8739_00923	687.607868290749	0.654077777175853	0.277290136941664	2.35882092450139	0.0183331001880942	0.0350737573655245
argA_1	Amino-acid acetyltransferase	ec8739_00924	973.338591205371	-1.43725	0.338399677277135	-4.24719	2.16471860062792e-05	7.95969935113436e-05
amiC	N-acetylmuramoyl-L-alanine amidase AmiC	ec8739_00925	808.197808619823	1.88761178022055	0.214193599680631	8.81264324907482	1.22229045110128e-18	2.67864952358845e-17
mltA	Membrane-bound lytic murein transglycosylase A	ec8739_00929	811.800051615843	0.9670571124198	0.225389335506233	4.29060722969768	1.78185221476541e-05	6.61852394687864e-05
tcdA	tRNA threonylcarbamoyladenosine dehydratase	ec8739_00930	349.465582000725	-0.0610818	0.245185495121826	-0.249125	0.80326430954675	0.846600696478671
csdE	Sulfur acceptor protein CsdE	ec8739_00931	348.624568175073	0.520883651591105	0.24107061938284	2.16070980746061	0.0307177628437373	0.0549758899730913
csdA	Cysteine desulfurase CsdA	ec8739_00932	1756.50569487779	0.273886315059409	0.208708292884457	1.31229244067956	0.189421481750139	0.264226069096313
ygdR_2	putative lipoprotein YgdR	ec8739_00933	610.657785989206	1.45875532179727	0.291279368561957	5.00809696546352	5.49708408041351e-07	2.70715949712949e-06
gcvA	Glycine cleavage system transcriptional activator	ec8739_00934	621.16761777724	0.388438756619335	0.267485953609875	1.45218375536036	0.146450518317965	0.211915688936164
	hypothetical protein	ec8739_00935	132.626101928596	-0.579005	0.384173301429492	-1.50715	0.131773419508172	0.193294142471325
rlmM	Ribosomal RNA large subunit methyltransferase M	ec8739_00936	685.031829743809	-0.0486943	0.241951236516728	-0.201257	0.84049793717921	0.875529913011599
glpR_2	Glycerol-3-phosphate regulon repressor	ec8739_00937	322.12869767421	-0.0521123	0.243278004398358	-0.214209	0.830384064298848	0.86780480539386
fucU	L-fucose mutarotase	ec8739_00938	169.72225184455	0.178349514142224	0.286392374757506	0.622745330748542	0.533451888858662	0.614372166020843
fucK	L-fuculokinase	ec8739_00939	208.850808582933	0.148085212846342	0.284683	0.520176602924002	0.602940491152783	0.679528972158047
fucI	L-fucose isomerase	ec8739_00940	286.498960928808	-0.388033	0.340590256568757	-1.1393	0.254579513192674	0.337310159106255
fucP	L-fucose-proton symporter	ec8739_00941	132.077365884526	-0.569755	0.53377663257849	-1.0674	0.285789836037906	0.370596701584066
fucA_1	L-fuculose phosphate aldolase	ec8739_00942	166.392202178609	0.599864696580701	0.329404017744404	1.82106065581191	0.0685976371122568	0.109971998340535
fucO	Lactaldehyde reductase	ec8739_00943	600.996089545622	0.445122535448493	0.352704427290245	1.2620270714158	0.206939045336513	0.285115217675673
ygdG	Flap endonuclease Xni	ec8739_00944	282.774	0.435142065261536	0.249094778619687	1.74689356265433	0.0806558026775059	0.126345383536636
sdaB	L-serine dehydratase 2	ec8739_00945	205.475573528338	0.149419573031612	0.328674022229448	0.454613273108947	0.64938748406393	0.721852737167691
sdaC	Serine transporter	ec8739_00946	469.03925362683	1.05694426317423	0.35164264721622	3.00573400735529	0.00264940648169124	0.00645130478291817
	hypothetical protein	ec8739_00947	4625.7779772175	1.22976939296929	0.244947004068419	5.0205529055003	5.15229574395402e-07	2.54881628055874e-06
queF	NADPH-dependent 7-cyano-7-deazaguanine reductase	ec8739_00948	786.824042742808	0.66977345901159	0.226607715172161	2.95565161363877	0.00312009304565004	0.00748183235398233
syd	Protein Syd	ec8739_00949	531.811588302916	0.83128975267483	0.238481476837259	3.48576234808419	0.000490736762923275	0.00137087267807056
	tRNA pseudouridine synthase C	ec8739_00950	126.29680144027	-1.10301	0.388370763603686	-2.84008	0.00451015801893897	0.0103281204791063
truC	tRNA pseudouridine synthase C	ec8739_00951	270.792414642722	-1.10835	0.376850082951949	-2.94109	0.00327059058833932	0.00776543800037446
cysJ_1	Sulfite reductase [NADPH] flavoprotein alpha-component	ec8739_00952	1101.75568471687	0.760548393591975	0.199929245942603	3.80408774117178	0.000142327729503706	0.000442741262182218
gudP	putative glucarate transporter	ec8739_00953	126.216000457357	-2.00192	0.372205403295796	-5.37853	7.50974555869805e-08	4.26362885800175e-07
gudX	Glucarate dehydratase-related protein	ec8739_00954	98.5450677036399	-0.465027	0.334558715932566	-1.38997	0.164537258087143	0.233614124456089
gudD	Glucarate dehydratase	ec8739_00955	177.209976032137	-1.11549	0.290827894788496	-3.83557	0.000125275100013795	0.000393888639426444
barA	Signal transduction histidine-protein kinase BarA	ec8739_00956	928.340047383431	0.477508306369457	0.203540318286382	2.34601336182251	0.018975427198917	0.0361448489408315
rlmD	23S rRNA (uracil(1939)-C(5))-methyltransferase RlmD	ec8739_00957	938.747437235039	0.168257355845853	0.250362257950992	0.672055593454462	0.501548305111635	0.585897180518203
relA	GTP pyrophosphokinase	ec8739_00958	3139.52451029672	0.442517894542327	0.279225579161023	1.58480428573894	0.113010808368221	0.169574246175252
mazE	Antitoxin MazE	ec8739_00959	1398.19642647065	2.84921375483347	0.221367460166842	12.8709691690281	6.55741377284481e-38	6.53207831054063e-36
mazF	Endoribonuclease MazF	ec8739_00960	1165.27867299716	2.54211500979603	0.238096990078833	10.6768044776809	1.30693241111336e-26	5.61596544893124e-25
mazG	Nucleoside triphosphate pyrophosphohydrolase	ec8739_00961	1890.97028007143	2.27936977570752	0.217214775767042	10.4936221196669	9.24161805437603e-26	3.78560859180656e-24
pyrG	CTP synthase	ec8739_00962	15892.0665617317	0.672236115185496	0.185318285123864	3.62746781698407	0.000286214437009894	0.000836318584942911
eno	Enolase	ec8739_00963	29752.6796139162	1.47971558254835	0.181325270643017	8.16055907321117	3.334774179126e-16	5.49485534853731e-15
	TPM domain protein	ec8739_00964	118.108889177803	-1.36135	0.354888112725392	-3.836	0.000125056239052084	0.00039348276795785
queE	7-carboxy-7-deazaguanine synthase	ec8739_00965	1257.83695660002	0.451624088636662	0.214472102616895	2.10574747543453	0.0352262935257431	0.0621565396631771
	hypothetical protein	ec8739_00966	31.4833251545288	-1.20525	0.577990101987624	-2.08524	0.0370479697978399	0.065030537294326
	Transposase DDE domain protein	ec8739_00967	16.7207624305706	-1.11594	0.722386576104272	-1.5448	0.12239415336336	0.181602428636292
lsrK_1	Autoinducer-2 kinase	ec8739_00968	104.228728223457	-0.0181399	0.346746984431728	-0.0523146	0.958278033766883	0.966214083735967
yqcE	Inner membrane protein YqcE	ec8739_00969	55.9201961591429	-1.01251	0.507849849218978	-1.99371	0.046183725904498	0.078855968305187
kduD_2	2-dehydro-3-deoxy-D-gluconate 5-dehydrogenase	ec8739_00970	26.2671698586256	-0.665652	0.676094655603328	-0.984555	0.324842707680636	0.412691474714269
	putative FAD-linked oxidoreductase	ec8739_00971	78.332705697421	-0.419763	0.359061848305189	-1.16905	0.242382048837984	0.323989179645283
ygcS_1	Inner membrane metabolite transport protein YgcS	ec8739_00972	42.9422013912901	-1.20365	0.456764140891742	-2.63517	0.00840943614188065	0.0178319103095612
etfB_1	Electron transfer flavoprotein subunit beta	ec8739_00973	33.547135490706	-0.392745	0.546645319066266	-0.718464	0.472470933868742	0.558821800066179
etfA_1	Electron transfer flavoprotein subunit alpha	ec8739_00974	50.3286536022121	0.402019460578418	0.466597746503966	0.861597518613391	0.388909036961283	0.477342007561273
glpP	Glycerol uptake operon antiterminator regulatory protein	ec8739_00975	134.181570051241	2.00530657451502	0.495272747775004	4.04889342998134	5.14603692799201e-05	0.00017552591327151
fixX_1	Ferredoxin-like protein FixX	ec8739_00976	33.6861307471713	1.3517	0.64248620127299	2.10386360533939	0.0353903465139242	0.0624208807929698
	Electron transfer flavoprotein-ubiquinone oxidoreductase	ec8739_00977	485.755438733041	1.67182015236066	0.329086923862564	5.08017800506365	3.77081369866817e-07	1.91734065443881e-06
queD	6-carboxy-5%2C6%2C7%2C8-tetrahydropterin synthase	ec8739_00978	224.481646328526	1.94053103087011	0.339373915642369	5.71797342526182	1.07801996837444e-08	7.10520529531602e-08
cysJ_2	Sulfite reductase [NADPH] flavoprotein alpha-component	ec8739_00979	9071.73719217307	0.626259986764571	0.2113872983942	2.96261881164074	0.00305034062347615	0.00734343757890115
cysI	Sulfite reductase [NADPH] hemoprotein beta-component	ec8739_00980	8930.46382789083	1.49801663511215	0.211714269377462	7.07565266865108	1.4874699919328e-12	1.64635883198016e-11
cysH_1	Phosphoadenosine phosphosulfate reductase	ec8739_00981	3720.58548281048	2.62921400035653	0.342217801474815	7.68286742836206	1.55566556496065e-14	2.14417678340331e-13
ygcB	CRISPR-associated endonuclease/helicase Cas3	ec8739_00982	200.607852732714	-0.957694	0.28001746163686	-3.42012	0.000625927772023731	0.00170930929892836
casA	CRISPR system Cascade subunit CasA	ec8739_00983	75.0362918761245	-0.784773	0.381234251523602	-2.05851	0.0395415845740982	0.0686923365787841
casB	CRISPR system Cascade subunit CasB	ec8739_00984	41.8762519248664	-1.01421	0.47843298628002	-2.11986	0.0340176449645762	0.0602421567190858
casC	CRISPR system Cascade subunit CasC	ec8739_00985	141.479126762477	-0.928583	0.362483394983668	-2.56172	0.0104153905464798	0.0214927762548121
casD	CRISPR system Cascade subunit CasD	ec8739_00986	112.025	-0.824994	0.403639592086024	-2.04389	0.0409647483290366	0.0709677833700267
casE	CRISPR system Cascade subunit CasE	ec8739_00987	83.8719321223034	-0.955922	0.378864775567224	-2.52312	0.0116318274734715	0.0236906597659042
ygbT	CRISPR-associated endonuclease Cas1	ec8739_00988	160.216192534722	-1.07974	0.300924609715329	-3.58807	0.000333136808152448	0.000959985950119777
ygbF	CRISPR-associated endoribonuclease Cas2	ec8739_00989	107.346006421127	-0.691407	0.351447578281342	-1.96731	0.049147389923234	0.0828511577052056
ywaD	Aminopeptidase YwaD	ec8739_00990	599.304538874732	-0.32206	0.211508672090777	-1.52268	0.127839401914195	0.188659965855191
cysD	Sulfate adenylyltransferase subunit 2	ec8739_00991	5808.93976549166	0.277244984717776	0.294498377455106	0.941414302902364	0.346492586740027	0.434170085663765
cysN	Sulfate adenylyltransferase subunit 1	ec8739_00992	8613.35282692169	1.03540591486825	0.21963580791505	4.71419448721549	2.42668799498094e-06	1.06511567657895e-05
cysC	Adenylyl-sulfate kinase	ec8739_00993	2111.13016050008	1.54677605296231	0.211094418401842	7.32741331899096	2.34637332299711e-13	2.83310035115601e-12
ygbE	Inner membrane protein YgbE	ec8739_00994	1559.49581912969	1.42484961883304	0.204855302201701	6.95539536208891	3.51574652308495e-12	3.7492742118446e-11
ftsB	Cell division protein FtsB	ec8739_00995	715.489431507413	0.587547773195163	0.207931923933745	2.82567372089713	0.00471812961681231	0.0107482131551395
ispD	2-C-methyl-D-erythritol 4-phosphate cytidylyltransferase	ec8739_00996	477.556684932576	0.642430878294646	0.220458539608713	2.91406665142063	0.00356753729542691	0.00837520940859997
ispF	2-C-methyl-D-erythritol 2%2C4-cyclodiphosphate synthase	ec8739_00997	277.831173349023	0.14983695371145	0.25295666922769	0.592342372980012	0.553621346898352	0.634053400432579
truD	tRNA pseudouridine synthase D	ec8739_00998	634.199101999318	0.559543771698691	0.221705470818811	2.52381580676455	0.0116088736762703	0.0236611211641335
surE	5'/3'-nucleotidase SurE	ec8739_00999	540.198809075613	0.716668941193896	0.233587619972466	3.06809471014933	0.00215428329432203	0.00533760524534395
pcm	Protein-L-isoaspartate O-methyltransferase	ec8739_01000	590.043965032784	0.391221103267309	0.227130911285485	1.7224476450745	0.0849884591210142	0.13214062303207
nlpD_2	Murein hydrolase activator NlpD	ec8739_01001	4047.86702842242	0.85462334482579	0.2495325265389	3.42489757419484	0.000615031241608815	0.00168480120748215
rpoS	RNA polymerase sigma factor RpoS	ec8739_01002	5479.82947743372	0.667448188491314	0.241469038919202	2.76411498334845	0.00570774221223189	0.0127183701658426
ygbN	Inner membrane permease YgbN	ec8739_01003	187.929193904629	-0.957143	0.319754302412338	-2.99337	0.00275913718750866	0.00669988825088668
ygbM	Putative hydroxypyruvate isomerase YgbM	ec8739_01004	64.5156380431154	-1.48525	0.393610260248781	-3.7734	0.000161038483391009	0.000495320472072134
fucA_2	L-fuculose phosphate aldolase	ec8739_01005	30.0171418419218	-1.20318	0.629851015737479	-1.91027	0.0560989437375796	0.0927505357984955
	hypothetical protein	ec8739_01006	99.7171175517456	-0.918462	0.360218055057632	-2.54974	0.0107803601502107	0.022131296739285
garR_2	2-hydroxy-3-oxopropionate reductase	ec8739_01007	59.5973943708531	-1.32627	0.406965077671805	-3.25892	0.00111837241461083	0.00292880859127771
glcR	HTH-type transcriptional repressor GlcR	ec8739_01008	510.153287211398	-0.189789	0.219575201845535	-0.864345	0.387398162893742	0.475754034172954
	hypothetical protein	ec8739_01009	26.8792390109336	-0.346875	0.55271363656309	-0.627585	0.530275648906062	0.611801881639119
	IS1 transposase	ec8739_01010	43.5482829803967	1.05802082267559	0.504955598274119	2.09527496336664	0.0361465567602181	0.0636011072982882
mutS	DNA mismatch repair protein MutS	ec8739_01011	875.582333509285	0.946282447757521	0.207750849212818	4.5548908769473	5.24127795339419e-06	2.17131580999308e-05
	hypothetical protein	ec8739_01012	6.07860818331051	-1.11281	1.19647497377211	-0.93007	0.352335046103267	0.440217932460268
	Nitrous oxide-stimulated promoter	ec8739_01013	40.9383247012103	-0.0657135	0.545567572495965	-0.12045	0.904126805692751	0.924588844925648
fhlA	Formate hydrogenlyase transcriptional activator FhlA	ec8739_01014	368.413786739911	-0.0549986	0.274817448116082	-0.200128	0.84138079982243	0.875955355254563
hypE	Hydrogenase isoenzymes formation protein HypE	ec8739_01015	375.097707736693	1.02713886708606	0.324952136323095	3.16089279703887	0.00157286374987866	0.004005272638567
hypD	Hydrogenase isoenzymes formation protein HypD	ec8739_01016	571.503567432184	1.00702989571846	0.340736472481035	2.95545084559302	0.00312212442971336	0.00748183235398233
hypC	Hydrogenase isoenzymes formation protein HypC	ec8739_01017	76.3537735385292	1.19379799644628	0.461930856683179	2.58436512559078	0.00975584532284972	0.020265341255948
hypB	Hydrogenase isoenzymes nickel incorporation protein HypB	ec8739_01018	377.951550918854	1.10380168886947	0.291947027969866	3.78082865424273	0.000156307227972918	0.000482460971975562
hypA_2	hydrogenase nickel incorporation protein HypA	ec8739_01019	68.382720965267	1.08642371450937	0.422864205333254	2.56920236049105	0.0101932914152538	0.0211040133552468
hycA	Formate hydrogenlyase regulatory protein HycA	ec8739_01020	8.88287784022296	-0.588771	1.04472065236535	-0.563568	0.573048007347389	0.652890412322227
hyfA_3	Hydrogenase-4 component A	ec8739_01021	6.61993595479901	-0.547754	1.19795020518163	-0.457243	0.647496586238514	0.720664687019656
hyfB_1	Hydrogenase-4 component B	ec8739_01022	37.1385489319873	-0.623878	0.512448407384261	-1.21745	0.223434496506497	0.30281799572912
hycD	Formate hydrogenlyase subunit 4	ec8739_01023	20.1566444768375	-0.743538	0.676075222534697	-1.09979	0.271425209885575	0.355652225688632
hycE	Formate hydrogenlyase subunit 5	ec8739_01024	45.4306423482987	-0.241882	0.473801313088665	-0.510513	0.609692407372815	0.686080056871643
nqo9	NADH-quinone oxidoreductase subunit 9	ec8739_01025	13.9391923523551	-0.811477	0.833919949093733	-0.973087	0.330509860095712	0.418677663814885
hycG_1	Formate hydrogenlyase subunit 7	ec8739_01026	28.3567047828229	-0.260657	0.56809484139635	-0.458826	0.646359292107575	0.719947338578781
	Formate hydrogenlyase maturation protein HycH	ec8739_01027	30.5519310742861	-0.605545	0.578755149064998	-1.04629	0.295427736710434	0.381401994109523
hycI	Hydrogenase 3 maturation protease	ec8739_01028	152.694696255695	-0.540164	0.353189231639266	-1.52939	0.126167746267032	0.186537280179671
bglH_1	Aryl-phospho-beta-D-glucosidase BglH	ec8739_01029	198.535809314469	-0.617406	0.28568511054639	-2.16114	0.0306842636822216	0.0549608204818869
bglF_1	PTS system beta-glucoside-specific EIIBCA component	ec8739_01030	77.0159975365466	-0.828956	0.366564723741802	-2.26142	0.0237334607003966	0.0439475108786812
ascG	HTH-type transcriptional regulator AscG	ec8739_01031	308.534279933455	0.23740318444983	0.242560328670919	0.978738715232836	0.327709097531975	0.415610235672062
hyfA_4	Hydrogenase-4 component A	ec8739_01032	92.7569085357427	-0.633149	0.406923277908928	-1.55594	0.119721892209603	0.178240846995479
hypF	Carbamoyltransferase HypF	ec8739_01033	383.296893031881	-0.270439	0.280567440392871	-0.963899	0.335096451227808	0.422533873915846
norW	Nitric oxide reductase FlRd-NAD(+) reductase	ec8739_01034	87.2981416274613	-1.19677	0.364537291707372	-3.28299	0.00102710987607549	0.0027103086013479
norV	Anaerobic nitric oxide reductase flavorubredoxin	ec8739_01035	81.8190859859842	-1.52769	0.407615697746151	-3.74786	0.000178346470889396	0.000544739876977669
norR	Anaerobic nitric oxide reductase transcription regulator NorR	ec8739_01036	114.65	-1.08848	0.336951952650812	-3.23038	0.00123625123807804	0.00320052520761727
gutQ	Arabinose 5-phosphate isomerase GutQ	ec8739_01037	146.297404880833	0.285072619388214	0.351529098340392	0.810950276190717	0.417394226325917	0.50550950372658
srlR_2	Glucitol operon repressor	ec8739_01038	130.554831154556	-0.258372	0.34712195263054	-0.744328	0.456678281038328	0.543328150323288
	Glucitol operon activator protein (GutM)	ec8739_01039	21.809005721589	-0.569035	0.62264343999579	-0.913902	0.360768216319865	0.448326365786778
srlD	Sorbitol-6-phosphate 2-dehydrogenase	ec8739_01040	52.1247037003549	-0.634335	0.434461364153187	-1.46005	0.144276532224974	0.209253488002005
srlB	PTS system glucitol/sorbitol-specific EIIA component	ec8739_01041	7.80390643911212	-2.67585	1.09151952674745	-2.45149	0.0142264626210264	0.0280497461394327
srlE	PTS system glucitol/sorbitol-specific EIIB component	ec8739_01042	58.3306029832819	-0.0267962	0.408346721068578	-0.0656211	0.947679498743079	0.95883639034878
srlA	PTS system glucitol/sorbitol-specific EIIC component	ec8739_01043	24.6750618226649	-0.61527	0.62134015061178	-0.990231	0.322061279657896	0.40963278837509
mltB	Membrane-bound lytic murein transglycosylase B	ec8739_01044	268.878762362123	0.629693069070187	0.309778213752087	2.03272225455508	0.0420805916020356	0.0725852943690366
pncC_1	Nicotinamide-nucleotide amidohydrolase PncC	ec8739_01045	141.396505018981	0.605051069516703	0.338221877568525	1.7889176000867	0.0736280868872629	0.116736449893515
recA	Protein RecA	ec8739_01046	2875.39413531971	1.30165227216162	0.276435145243437	4.70870761029808	2.49292369081071e-06	1.09046751864504e-05
recX	Regulatory protein RecX	ec8739_01047	112.742611221256	0.023555807717392	0.36946069986619	0.0637572757425169	0.949163498024268	0.959673266860523
alaS	Alanine--tRNA ligase	ec8739_01048	12044.7250151243	1.77633338642768	0.222884959834267	7.96973195386774	1.59018897295161e-15	2.39600070478413e-14
csrA	Carbon storage regulator	ec8739_01049	5901.34956794224	0.97042223242813	0.23289868380058	4.1667141118713	3.09021643403845e-05	0.000110206823680964
yqaB	Fructose-1-phosphate phosphatase YqaB	ec8739_01056	494.134903006735	0.426165689663729	0.230698726956676	1.84728236382406	0.0647062276196698	0.104459445914185
yqaA	Inner membrane protein YqaA	ec8739_01057	591.947643882451	0.322227677282959	0.232378168798139	1.38665	0.165547871276721	0.234820815471154
gshA	Glutamate--cysteine ligase	ec8739_01058	3266.06467231047	0.493711591887356	0.196362609367787	2.51428514561361	0.0119273953742067	0.0241467777945257
luxS	S-ribosylhomocysteine lyase	ec8739_01059	1620.25599317411	0.80121240204032	0.28488863340878	2.81237054793506	0.00491778141284792	0.0111682051463795
emrB	Multidrug export protein EmrB	ec8739_01060	500.456295015209	-0.191394	0.272288727590948	-0.702909	0.482112247544103	0.567122378149706
emrA	Multidrug export protein EmrA	ec8739_01061	314.515587575881	0.141109741915077	0.252811298586547	0.558162323851876	0.576733545604432	0.655895986088278
mprA	Transcriptional repressor MprA	ec8739_01062	857.580552430059	0.928553791599424	0.232886271884855	3.98715555057931	6.68701858712162e-05	0.000222714304463177
	Branched-chain amino acid transport protein (AzlD)	ec8739_01063	39068.2826526768	1.18374484432142	0.252624582421918	4.68578644632611	2.78886942696792e-06	1.21266018833337e-05
ygaZ	Inner membrane protein YgaZ	ec8739_01064	168201.47872796	1.12513262629093	0.19643089386416	5.72788019316865	1.01693341598471e-08	6.75336236706211e-08
	putative transporter	ec8739_01065	232.900672651743	0.438849513843147	0.330458509511353	1.32800185564013	0.184177493893014	0.257907334100026
proX	Glycine betaine/proline betaine-binding periplasmic protein	ec8739_01066	4929.48651965061	3.86079184104266	0.255390856707305	15.117188966038	1.24755532508474e-51	2.60382618564115e-49
proW	Glycine betaine/proline betaine transport system permease protein ProW	ec8739_01067	5691.81042549194	3.41099809844462	0.258765610201782	13.1818060977453	1.11684662497419e-39	1.2551637839133e-37
proV	Glycine betaine/proline betaine transport system ATP-binding protein ProV	ec8739_01068	9048.42642541751	3.09138246411438	0.305398874287602	10.1224422366506	4.39314490941597e-24	1.55283501112663e-22
nrdF	Ribonucleoside-diphosphate reductase 2 subunit beta	ec8739_01069	78.0667776863824	-0.316882	0.367588023387248	-0.862056	0.38865663437145	0.477165834299738
nrdE	Ribonucleoside-diphosphate reductase 2 subunit alpha	ec8739_01070	215.923498883119	0.284382282141636	0.273836676308847	1.0385105675943	0.299032417998805	0.38503498474993
	Putative NrdI-like protein	ec8739_01071	31.9486742394823	0.403529176507808	0.542342099164086	0.744049147447283	0.456846742410271	0.543378880004377
nrdH	Glutaredoxin-like protein NrdH	ec8739_01072	36.1191374728071	0.93041741326815	0.651883968542226	1.42727457364658	0.153500766552765	0.220443597575612
	hypothetical protein	ec8739_01073	431.003213937922	-0.770649	0.280109001914056	-2.75125	0.00593691181599229	0.0131090601962188
	hypothetical protein	ec8739_01074	252.057759538894	-1.29234	0.301038007325066	-4.29295	1.76314427670105e-05	6.56572758265139e-05
alaE	L-alanine exporter AlaE	ec8739_01075	1948.70640936984	-0.961369	0.33971890260562	-2.82989	0.00465634105967391	0.0106240202314163
stpA	DNA-binding protein StpA	ec8739_01076	233.349840819204	-1.18354	0.303605954245339	-3.89828	9.68790308818353e-05	0.000312450914168568
ygaP	Inner membrane protein YgaP	ec8739_01077	311.30788919869	-1.08335	0.246593145260815	-4.39327	1.11658710990918e-05	4.34250337420756e-05
ygaV	putative HTH-type transcriptional regulator YgaV	ec8739_01078	149.219240874181	-0.633886	0.374706191418847	-1.69169	0.0907054328612327	0.140233478741017
	Proteolipid membrane potential modulator	ec8739_01079	423.082054103022	-2.21985	0.280141631007825	-7.92403	2.2993642770246e-15	3.42792980482953e-14
	LysM domain protein	ec8739_01080	830.05320169598	-2.07363	0.28124986983194	-7.3729	1.66955630314955e-13	2.05552395413048e-12
	FCD domain protein	ec8739_01081	456.012127345949	-1.28016	0.243983172672551	-5.24692	1.54659923735542e-07	8.46285200665269e-07
gabP	GABA permease	ec8739_01082	126.852152734646	-2.29285	0.341312573447815	-6.71773	1.84572283581981e-11	1.77797872294467e-10
gabT	4-aminobutyrate aminotransferase GabT	ec8739_01083	203.426015422309	-2.27505	0.30221512032337	-7.52792	5.15567937849084e-14	6.78598880358119e-13
gabD	Succinate-semialdehyde dehydrogenase [NADP(+)] GabD	ec8739_01084	242.570230772161	-2.15401	0.373812246921144	-5.76227	8.29881721382925e-09	5.55323906079597e-08
lhgO	L-2-hydroxyglutarate oxidase LhgO	ec8739_01085	195.737797075406	-1.40526	0.345157098091407	-4.07137	4.67379156625995e-05	0.000160040847147792
csiD	Protein CsiD	ec8739_01086	23.5435519350685	-1.49433	0.639159215472475	-2.33796	0.0193891629644589	0.0368368882848823
	Alpha amylase%2C catalytic domain	ec8739_01087	107.954626629422	-1.7413	0.479007251552501	-3.63522	0.000277740772937591	0.000813728481140016
	hypothetical protein	ec8739_01089	2.24511532327008	-3.90585	2.23111995308281	-1.75062	0.0800106714255645	0.125559173955693
	hypothetical protein	ec8739_01090	19.6630296596487	-1.89176	0.738866830939342	-2.56035	0.0104567519820027	0.0215679736174672
	putative autotransporter	ec8739_01091	551.277622170565	-1.33238	0.273441087874746	-4.87264	1.10119116475267e-06	5.1210044495417e-06
traC_2	DNA primase TraC	ec8739_01092	61.1234750530231	-1.53973	0.431289945274492	-3.57005	0.000356908706393734	0.00102243847066911
	hypothetical protein	ec8739_01093	0.255773249714121	-1.58389	5.58717758064839	-0.283487	0.776803859687822	0.828401780294823
	hypothetical protein	ec8739_01094	10.0021868275758	-0.0501492	0.912850569347907	-0.054937	0.956188689841022	0.964334814164442
	hypothetical protein	ec8739_01095	0.617979427989186	-3.16885	3.56186463115944	-0.88966	0.373648607349936	0.460675624758022
	Ash protein family protein	ec8739_01096	0.764849693615109	0.845363223281852	3.46420670979484	0.244027938890493	0.807209181791554	0.849255363368311
	Prophage CP4-57 regulatory protein (AlpA)	ec8739_01097	23.3202246272701	-0.445671	0.624125970737225	-0.714072	0.47518257704795	0.561078996552037
	hypothetical protein	ec8739_01098	24.1309512229046	-1.0913	0.58732295943859	-1.8581	0.0631553805582705	0.102522234439592
	Ogr/Delta-like zinc finger	ec8739_01099	20.4216989653822	0.719736405184565	0.695798974910783	1.03440279611917	0.300947897788475	0.386933011442325
	Phage polarity suppression protein (Psu)	ec8739_01100	17.6781188725121	0.382176653619261	0.7099762400605	0.538294990810811	0.590373409048459	0.668766278270075
	hypothetical protein	ec8739_01101	372.697297475459	0.210032669177387	0.259735470495086	0.808640686530185	0.41872185457992	0.506672244687179
intA_1	Prophage integrase IntA	ec8739_01102	582.694614141568	1.21234096901785	0.23919252847927	5.06847340393794	4.01019002737927e-07	2.03198414913333e-06
	hypothetical protein	ec8739_01104	323076.636337148	1.76801966151625	1.0727645606034	1.64809663410376	0.099332842912875	0.151910624733821
smpB	SsrA-binding protein	ec8739_01105	1391.48512300096	1.29644428244785	0.213491314877232	6.07258559062869	1.25866972305768e-09	9.46269193166695e-09
ratA	Ribosome association toxin RatA	ec8739_01106	799.764386869714	0.710583532621281	0.29545508747023	2.40504754446944	0.0161703618596262	0.0314160886661089
pasI	Persistence and stress-resistance antitoxin PasI	ec8739_01107	241.039118775428	1.01356852580055	0.351930024044877	2.88002857542868	0.00397639128979896	0.0092165642639814
bamE	Outer membrane protein assembly factor BamE	ec8739_01108	1171.84877196275	0.590758682929269	0.249499461587449	2.36777538184069	0.0178953967497539	0.0343262686889153
recN	DNA repair protein RecN	ec8739_01109	615.203954999577	0.139813893957401	0.227170974357965	0.615456681261968	0.538253168756125	0.618715876910069
nadK	NAD kinase	ec8739_01110	893.228735486897	0.248065350633271	0.203548818732824	1.21870199089133	0.222957322058463	0.302298411841359
grpE	Protein GrpE	ec8739_01111	2041.72365567711	0.968543922289107	0.378080454302718	2.5617402625993	0.0104149175633166	0.0214927762548121
tlyC_1	Hemolysin C	ec8739_01112	1048.18568902894	0.622991423621322	0.222670504701381	2.79781744985401	0.00514491816397262	0.0115939209833892
ypjD	Inner membrane protein YpjD	ec8739_01113	1000.66010200021	0.446960873136057	0.229675511590311	1.94605367390379	0.0516482925443238	0.0864278346167329
ffh	Signal recognition particle protein	ec8739_01114	3806.94281380554	0.996440011164864	0.207888487247616	4.7931466737646	1.64185495420316e-06	7.42625074759761e-06
rpsP	30S ribosomal protein S16	ec8739_01115	5154.17421395701	2.17930385496468	0.249787147652325	8.72464366340423	2.67020104836219e-18	5.52051471460918e-17
rimM	Ribosome maturation factor RimM	ec8739_01116	9286.28698337657	2.02463011739121	0.274892474915295	7.3651711201446	1.76919776165614e-13	2.15999827001083e-12
trmD	tRNA (guanine-N(1)-)-methyltransferase	ec8739_01117	9669.62555405596	2.18778079859733	0.270953368270914	8.07438125814278	6.78196611300618e-16	1.08486706106957e-14
rplS	50S ribosomal protein L19	ec8739_01118	4811.39047125994	2.38589470572838	0.266792077869285	8.9429	3.79090897646231e-19	8.69924295488706e-18
	Outer membrane protein Omp38	ec8739_01119	503.465841224286	0.604781916265817	0.254360674069223	2.37765495188626	0.0174231209593313	0.0335083541749666
yfiN	putative diguanylate cyclase YfiN	ec8739_01120	776.601757299662	-0.182277	0.258030331409994	-0.706416	0.479929721565891	0.565473493766591
	YfiR/HmsC-like protein	ec8739_01121	1629.68926577413	-0.400658	0.228893208176843	-1.75041	0.0800467353840877	0.125561423682896
	hypothetical protein	ec8739_01122	212.974297867306	-1.96106	0.29730409908855	-6.59615	4.21958501440602e-11	3.85300856627949e-10
aroF	Phospho-2-dehydro-3-deoxyheptonate aldolase%2C Tyr-sensitive	ec8739_01123	2050.89796914599	0.516549220072776	0.293209204199749	1.76170874813629	0.078118519036311	0.123217410927468
tyrA	T-protein	ec8739_01124	1270.7674612052	0.216913548260187	0.259845026659121	0.834780449905421	0.403841335291163	0.493183776144098
pheA	P-protein	ec8739_01125	12397.4994938202	1.15938206623017	0.299981973789837	3.86483911544104	0.000111162447522852	0.000354861622354451
raiA	Ribosome-associated inhibitor A	ec8739_01126	9065.29724355387	0.026429588059161	0.366512841020399	0.0721109470150596	0.942513614449459	0.954711618241733
bamD	Outer membrane protein assembly factor BamD	ec8739_01127	4185.58787083272	1.37735386939525	0.197212138315586	6.98412319423845	2.8664045985769e-12	3.0868430849048e-11
rluD	Ribosomal large subunit pseudouridine synthase D	ec8739_01128	1831.44215102555	1.14012590562392	0.207434291289229	5.49632319004683	3.87791523519022e-08	2.28452990266649e-07
yfiH	Laccase domain protein YfiH	ec8739_01129	1061.05613502492	1.44226357804282	0.233936188698297	6.16520080141548	7.03937534387917e-10	5.43196868525042e-09
clpB	Chaperone protein ClpB	ec8739_01130	10711.7556486733	-2.14429	0.19607915907305	-10.9359	7.76735267925765e-28	3.74113261463585e-26
kgtP	Alpha-ketoglutarate permease	ec8739_01134	1419.25761402581	-2.81481	0.213153379127113	-13.2056	8.14800916611497e-40	9.39808530923208e-38
	hypothetical protein	ec8739_01135	175.560871023578	-0.131916	0.337152506099869	-0.391266	0.695600448770486	0.761632967014999
pssA	CDP-diacylglycerol--serine O-phosphatidyltransferase	ec8739_01136	4298.72310480786	1.1990990898695	0.212777212448699	5.63546761455298	1.7458395232316e-08	1.10259576805823e-07
	Acetyltransferase Pat	ec8739_01137	1712.13110512901	0.742438181937073	0.383110562083736	1.93792146553976	0.0526328046757632	0.0878148393200877
	DTW domain protein	ec8739_01138	269.857130309894	-0.69899	0.247586311179016	-2.82322	0.00475445204963106	0.0108253316018353
trxC	Thioredoxin 2	ec8739_01139	1052.49698124916	-1.70199	0.262232403639569	-6.49039	8.56167293576905e-11	7.50516249549515e-10
rlmB_1	23S rRNA (guanosine-2'-O-)-methyltransferase RlmB	ec8739_01140	1021.33859884749	0.314874484881568	0.199806984629306	1.57589328253836	0.115050399352746	0.171988931512199
ung	Uracil-DNA glycosylase	ec8739_01141	815.254108074038	0.701219585988367	0.230427507680071	3.04312446481846	0.00234135471073364	0.00576525713322784
grcA	Autonomous glycyl radical cofactor	ec8739_01142	13136.2567589383	0.832392218817587	0.797213797565104	1.04412670899566	0.296426770121239	0.382247665453671
eamB	Cysteine/O-acetylserine efflux protein	ec8739_01143	157.625802023313	-1.05288	0.456461341153604	-2.30662	0.0210759286086121	0.0395106052572913
cmpR_2	HTH-type transcriptional activator CmpR	ec8739_01144	936.773014768106	0.235675090209328	0.234009105118401	1.0071193173876	0.313877439195499	0.400852219112434
srmB_1	ATP-dependent RNA helicase SrmB	ec8739_01145	1002.49	0.288039875966585	0.208858298309879	1.37911626350237	0.167858910221869	0.237637468831541
yfiC	tRNA1(Val) (adenine(37)-N6)-methyltransferase	ec8739_01146	726.528600450855	-0.463188	0.244760492049097	-1.89241	0.0584360949412071	0.0959271176506781
nadB	L-aspartate oxidase	ec8739_01147	8908.47062387593	-0.111368	0.224602953356994	-0.495845	0.620003625356151	0.696253110411481
rpoE	ECF RNA polymerase sigma-E factor	ec8739_01148	2759.25815103842	-0.714978	0.21798298496801	-3.27997	0.0010381733465666	0.00273620792423416
rseA	Anti-sigma-E factor RseA	ec8739_01149	2033.2578226097	-0.682931	0.211189289436236	-3.23374	0.00122181506653051	0.0031668926295702
rseB	Sigma-E factor regulatory protein RseB	ec8739_01150	1967.49210251847	0.0980734726962661	0.231778488433482	0.423134490862866	0.672197139022898	0.741752281051702
	Positive regulator of sigma(E)%2C RseC/MucC	ec8739_01151	857.363856576204	0.251193624977962	0.23985559136836	1.04727024934011	0.294974953384338	0.381041915910272
lepA	Elongation factor 4	ec8739_01152	2920.21462902115	0.404207993138371	0.22065128098396	1.83188600281797	0.066968406361136	0.107635689431925
lepB	Signal peptidase I	ec8739_01153	1561.80714491914	0.84596977431107	0.23125146779648	3.65822445311176	0.00025396858889351	0.000752633079864946
rnc	Ribonuclease 3	ec8739_01154	1604.83818947098	0.190433286682903	0.205526871427239	0.926561501960684	0.354154251072553	0.441861110859949
era_1	GTPase Era	ec8739_01155	1540.77133418956	0.266304389272436	0.193015542479738	1.37970437950816	0.16767768393393	0.237534353161737
recO	DNA repair protein RecO	ec8739_01156	640.219434678112	0.539310825829219	0.216802554849481	2.48756674571314	0.0128620315930625	0.0257299335793669
pdxJ	Pyridoxine 5'-phosphate synthase	ec8739_01157	559.414117927316	1.23100530885449	0.230659224170844	5.33690041349791	9.45489352290589e-08	5.31292286037135e-07
acpS	Holo-[acyl-carrier-protein] synthase	ec8739_01158	194.290782154224	0.712618569726067	0.3733136561714	1.90890035214485	0.0562749476040924	0.0929713891250421
yfhL	putative ferredoxin-like protein YfhL	ec8739_01159	118.427602718946	0.200764872712912	0.373756505610808	0.537154189155354	0.591161112148504	0.668831673363568
murR_1	HTH-type transcriptional regulator MurR	ec8739_01160	156.862377719743	-1.56005	0.307027581398481	-5.08114	3.75170632129211e-07	1.91206148909574e-06
pgpC	Phosphatidylglycerophosphatase C	ec8739_01161	1632.52001319832	0.254299607917424	0.199882895395882	1.27224296713216	0.203286805573142	0.280720248527751
tadA	tRNA-specific adenosine deaminase	ec8739_01162	427.11967722829	0.549048919478732	0.231588484728775	2.37079542241382	0.0177498526273599	0.0340619982774599
mltF	Membrane-bound lytic murein transglycosylase F	ec8739_01163	345.31477606335	-0.0148257	0.25762264579406	-0.0575482	0.954108504572626	0.96356165335065
purL	Phosphoribosylformylglycinamidine synthase	ec8739_01164	4996.37108915809	1.34607633064941	0.353500506376212	3.80784838032693	0.000140181174218946	0.00043824114593555
glrK	Sensor histidine kinase GlrK	ec8739_01165	962.436717208029	0.321349412251167	0.230412237923053	1.39467163353746	0.163114882693937	0.231819886785838
qseG	Quorum-sensing regulator protein G	ec8739_01166	455.646839254083	0.258900743401867	0.252590145354842	1.02498354810383	0.30537095048349	0.39158597892602
glrR_2	Transcriptional regulatory protein GlrR	ec8739_01167	583.360314462067	0.201467993529753	0.26618043402478	0.756885059068607	0.449118727315381	0.536372583603083
glnB	Nitrogen regulatory protein P-II 1	ec8739_01168	338.504216119079	1.1221181762644	0.309322327627477	3.62766627572966	0.00028599459176729	0.000836233686268201
hmp	Flavohemoprotein	ec8739_01169	310.407839886017	0.341999185688767	0.259491332893243	1.31795995602469	0.187517053226598	0.261914354458948
glyA	Serine hydroxymethyltransferase	ec8739_01170	11245.4707787881	3.0593576061739	0.233819861764272	13.0842503416507	4.0513747388199e-39	4.43929387006191e-37
nanK_2	N-acetylmannosamine kinase	ec8739_01171	305.838488107485	0.833338	0.269628032815828	3.09069369113492	0.00199689516456385	0.00498144081177198
lapB_1	Lipopolysaccharide assembly protein B	ec8739_01172	104.987210699404	-0.381704	0.330736968574613	-1.1541	0.248459215521031	0.330800954322199
yphF	ABC transporter periplasmic-binding protein YphF	ec8739_01173	62.9311485279196	-2.16406	0.451528098286374	-4.79274	1.64519495229689e-06	7.42625074759761e-06
mglA_1	Galactose/methyl galactoside import ATP-binding protein MglA	ec8739_01174	109.198709684308	-1.14684	0.331408865936137	-3.4605	0.000539172459476883	0.00149853702592719
rbsC_1	Ribose import permease protein RbsC	ec8739_01175	51.5865549316253	-1.40374	0.56369663382045	-2.49023	0.0127658861183014	0.0255609314100114
gutB_1	Sorbitol dehydrogenase	ec8739_01176	107.642323847064	-0.449782	0.357020361150789	-1.25982	0.207733911362188	0.286050183317772
galM_1	Aldose 1-epimerase	ec8739_01177	99.3032637885294	-1.2473	0.353657602388662	-3.52685	0.00042054026375936	0.00119071574680703
yphA	Inner membrane protein YphA	ec8739_01178	119.163303439061	-0.225789	0.400382115645474	-0.563933	0.572799773223154	0.652890412322227
hcaD	3-phenylpropionate/cinnamic acid dioxygenase ferredoxin--NAD(+) reductase component	ec8739_01179	105.767737638757	-0.482304	0.385417800034992	-1.25138	0.210796311688132	0.289630167438583
hcaB	3-phenylpropionate-dihydrodiol/cinnamic acid-dihydrodiol dehydrogenase	ec8739_01180	34.638429954114	-0.530982	0.692903191905607	-0.766315	0.443489010325213	0.531096265643554
hcaC	3-phenylpropionate/cinnamic acid dioxygenase ferredoxin subunit	ec8739_01181	13.6933559547261	-2.21764	0.843655882824058	-2.62861	0.00857344863067891	0.0181356017088338
hcaF	3-phenylpropionate/cinnamic acid dioxygenase subunit beta	ec8739_01182	13.2815888313419	-3.254	0.930631565513047	-3.49655	0.00047131037348739	0.00132165922392529
hcaE	3-phenylpropionate/cinnamic acid dioxygenase subunit alpha	ec8739_01183	45.8533388200547	-1.88291	0.613025947056227	-3.0715	0.00212984427995489	0.00528003816687912
hcaR_1	Hca operon transcriptional activator HcaR	ec8739_01184	672.772491649967	-2.88916	0.385985096246312	-7.48515	7.1465368268306e-14	9.26723991479246e-13
hcaT	putative 3-phenylpropionic acid transporter	ec8739_01185	723.836265681666	-1.06609	0.24949575135307	-4.27299	1.92870116720137e-05	7.14581336926764e-05
manR_1	Transcriptional regulator ManR	ec8739_01186	441.036203334899	-0.682894	0.230935859222651	-2.95707	0.0031057501191733	0.00745482079536505
	Serine aminopeptidase%2C S33	ec8739_01187	229.905808811191	0.0927658143882401	0.292218392133064	0.31745371573326	0.750899354000549	0.80725824591229
suhB	Inositol-1-monophosphatase	ec8739_01188	1633.42014009279	2.23773943961519	0.268079927871954	8.34728454822632	6.98502921131683e-17	1.2445277655773e-15
trmJ	tRNA (cytidine/uridine-2'-O-)-methyltransferase TrmJ	ec8739_01189	3722.60199428599	1.25140126238249	0.207035106903819	6.0443916063175	1.49974839768519e-09	1.11224995381627e-08
iscR	HTH-type transcriptional regulator IscR	ec8739_01190	3502.61092521086	0.164146823981721	0.207770805398623	0.790037963547351	0.429505597661122	0.517638276295464
iscS	Cysteine desulfurase IscS	ec8739_01191	6070.47400826405	0.288962434853086	0.246403665307929	1.17271970971687	0.240908224846292	0.322412442595817
iscU	Iron-sulfur cluster assembly scaffold protein IscU	ec8739_01192	1884.05778946769	0.568416420691937	0.274043039949994	2.07418667080784	0.0380619776597112	0.0665439362116131
iscA_1	Iron-binding protein IscA	ec8739_01193	2424.88847071264	0.457495307656254	0.211682304808107	2.16123548007935	0.0306771539976337	0.0549608204818869
hscB	Co-chaperone protein HscB	ec8739_01194	1062.19049791979	0.182265238446254	0.269139071599087	0.677215825124635	0.498269028514204	0.582376840527402
hscA	Chaperone protein HscA	ec8739_01195	2030.88651510916	0.476928478663716	0.198293405096857	2.40516561017629	0.0161651382893284	0.0314160886661089
fdx	2Fe-2S ferredoxin	ec8739_01196	318.306958915763	0.710601195473997	0.26602005195894	2.6712316994197	0.00755734613083468	0.0162054051328026
	Iron-sulfur cluster assembly	ec8739_01197	225.719626176822	1.16630635454528	0.277364371559769	4.20496096159184	2.61127224618013e-05	9.45103736994841e-05
pepB	Peptidase B	ec8739_01198	578.014042185253	0.65937688175978	0.218484163705634	3.01796189973826	0.00254480896973103	0.0062173342889248
	hypothetical protein	ec8739_01199	330.627116894041	0.627417314709849	0.241158267800151	2.60168278878912	0.00927676139283502	0.0194266818847568
sseA	3-mercaptopyruvate sulfurtransferase	ec8739_01200	652.491529331433	0.449653091600459	0.240386192982533	1.87054458503418	0.0614082316720256	0.0999822731866598
yfhM	putative lipoprotein YfhM	ec8739_01201	2586.02790126454	0.683742873495068	0.200219837068106	3.41496069274339	0.00063791216506188	0.00173770604068752
pbpC	Penicillin-binding protein 1C	ec8739_01202	455.810060435707	0.369167431890851	0.238637132350321	1.54698235037836	0.121867501658108	0.180943516181398
ndk	Nucleoside diphosphate kinase	ec8739_01203	399.134686205343	1.08304003043219	0.281457286777286	3.84797296539417	0.000119099192368316	0.000377176127276251
rlmN	Dual-specificity RNA methyltransferase RlmN	ec8739_01204	1176.44385609042	0.197663845406585	0.237528555201715	0.83216876909273	0.405313689469786	0.494568457947124
rodZ	Cytoskeleton protein RodZ	ec8739_01205	4217.66537532897	0.862070527837428	0.194600507756841	4.42995004367929	9.42549198434127e-06	3.7051059522303e-05
ispG	4-hydroxy-3-methylbut-2-en-1-yl diphosphate synthase (flavodoxin)	ec8739_01206	2964.74840146365	0.792038785731873	0.192259878865023	4.11962594800097	3.79487947956989e-05	0.00013285109232392
hisS	Histidine--tRNA ligase	ec8739_01207	4219.09786933472	1.20692893082096	0.199008851459041	6.06469974562597	1.3220038795943e-09	9.88795734515667e-09
	Tetratricopeptide repeat-like domain protein	ec8739_01208	1589.92200026702	1.01612847670494	0.241004817771853	4.21621644786726	2.48435319710123e-05	9.04395354061021e-05
bamB	Outer membrane protein assembly factor BamB	ec8739_01209	3492.35080731513	1.17053875783421	0.211933345406526	5.52314575881821	3.32983268805119e-08	1.98837284355973e-07
der	GTPase Der	ec8739_01210	2757.8198221987	0.232023068571145	0.241751754522546	0.959757537352251	0.337177257842003	0.424303164261125
	zinc-ribbons	ec8739_01211	612.581665537981	0.701585329244143	0.24035371839956	2.91897014914427	0.00351189851608734	0.00825786008369678
xseA	Exodeoxyribonuclease 7 large subunit	ec8739_01212	5913.90473822132	0.798770646765018	0.215171968979605	3.7122430516994	0.000205430570962491	0.000620268820691388
guaB	Inosine-5'-monophosphate dehydrogenase	ec8739_01213	2386.06777617972	1.80210733330782	0.308882735917198	5.83428	5.40244213420154e-09	3.72896124003234e-08
guaA	GMP synthase [glutamine-hydrolyzing]	ec8739_01214	3069.15707343931	1.97765845500067	0.253502456043919	7.80133844012166	6.12539911492791e-15	8.68855156010649e-14
	hypothetical protein	ec8739_01215	103.876031857762	0.426406864015146	0.412461640678037	1.03380974607526	0.301225114497933	0.387088022838356
	Glycine zipper 2TM domain protein	ec8739_01216	56.6683066445537	-1.49131	0.482349194378876	-3.09177	0.00198966119336359	0.00496622153218258
	hypothetical protein	ec8739_01217	2509.24333225485	0.231814336819729	0.20534625126842	1.12889490500954	0.258942170346908	0.342159642035121
	hypothetical protein	ec8739_01218	6.35590592526178	-2.81792	1.31930832360981	-2.1359	0.0326871835309333	0.058215329303568
yfgF_1	Cyclic di-GMP phosphodiesterase YfgF	ec8739_01219	451.27904870175	-0.0767591	0.268648499562264	-0.285723	0.77509017725719	0.826775431228587
ppx	Exopolyphosphatase	ec8739_01220	2338.13586261796	0.962968072846529	0.233242154139402	4.12861935870731	3.64947979492209e-05	0.000128376163251553
ppk	Polyphosphate kinase	ec8739_01221	4634.85534394838	0.692012515081634	0.248703556937787	2.78247936459848	0.00539452957022763	0.0121004212417132
purN	Phosphoribosylglycinamide formyltransferase	ec8739_01222	559.121439010798	0.953466090603493	0.364006249399863	2.61936736574021	0.00880930222252545	0.0185809295675308
purM	Phosphoribosylformylglycinamidine cyclo-ligase	ec8739_01223	750.151878132552	0.858607230779889	0.378520712186188	2.26832298243578	0.0233095281437276	0.0432721990063355
upp	Uracil phosphoribosyltransferase	ec8739_01224	269.332706036048	2.45094491981893	0.374581312786419	6.54315855104183	6.02329119082879e-11	5.38777250804134e-10
uraA	Uracil permease	ec8739_01225	238.91815123199	0.548797794451118	0.315248521668562	1.74084176999916	0.0817113179714933	0.127770498276509
hda	DnaA regulatory inactivator Hda	ec8739_01226	1247.9543301922	0.325659854827335	0.249009629557948	1.30782032568563	0.19093425844114	0.26567138245953
arsC_2	Arsenate reductase	ec8739_01227	686.051084844725	0.751266379919763	0.228344463873549	3.29005734220819	0.00100166967725466	0.00264746462497135
bepA_1	Beta-barrel assembly-enhancing protease	ec8739_01228	1441.3350290209	0.475262575778173	0.240978095229156	1.97222314055652	0.0485841391363846	0.0820594535008761
	AI-2E family transporter	ec8739_01229	1124.1123767061	-0.225566	0.202078335984502	-1.11623	0.264323332304995	0.347802211195674
focB	putative formate transporter 2	ec8739_01230	248.818373551965	-0.424498	0.260084147093107	-1.63216	0.102646438019124	0.156432314964471
hyfR	DNA-binding transcriptional activator HyfR	ec8739_01231	156.712592698482	-0.423201	0.288975005423187	-1.46449	0.143060320179931	0.207833405153676
	Formate hydrogenlyase maturation protein HycH	ec8739_01232	14.7739867013739	-1.20792	0.939302324145271	-1.28597	0.198453091951321	0.274824613593251
hycG_2	Formate hydrogenlyase subunit 7	ec8739_01233	52.3072309366625	0.453627424778715	0.486896739731968	0.93167069680613	0.351506734752325	0.439433547752265
nuoI_1	NADH-quinone oxidoreductase subunit I	ec8739_01234	43.976409692205	-0.302766	0.486189369581775	-0.622732	0.53346036437159	0.614372166020843
hyfG	Hydrogenase-4 component G	ec8739_01235	141.409807420157	-0.0582424	0.331869018929111	-0.175498	0.860688315940467	0.890556394893075
hyfB_2	Hydrogenase-4 component B	ec8739_01236	168.089799729174	-0.795043	0.288064993910809	-2.75994	0.00578116653449765	0.012868894322348
hyfE	Hydrogenase-4 component E	ec8739_01237	10.3641028605697	-0.500594	0.934432598799356	-0.53572	0.592152180780192	0.669090747192468
mrpA	Na(+)/H(+) antiporter subunit A	ec8739_01238	26.4718681708229	-1.69501	0.673886396634687	-2.51528	0.0118939188601203	0.0241108992143526
hyfC	Hydrogenase-4 component C	ec8739_01240	18.7876588955052	-0.533598	0.686424412641902	-0.777359	0.436947271109298	0.524983522278523
hyfB_3	Hydrogenase-4 component B	ec8739_01241	68.5533069727372	-0.513886	0.455840209934681	-1.12734	0.259599434205485	0.342821428177958
hyfA_5	Hydrogenase-4 component A	ec8739_01242	22.9742658710342	-0.273511	0.63589915993489	-0.430117	0.667110664630078	0.737811264969375
bcp	Putative peroxiredoxin bcp	ec8739_01243	1016.60914945529	1.08995471524758	0.202772219821257	5.37526647490652	7.64695031144248e-08	4.33590985964455e-07
gcvR	Glycine cleavage system transcriptional repressor	ec8739_01244	845.930276975451	0.603754991713763	0.216950855030049	2.78291132630078	0.00538735280368602	0.0120905106700235
dapA	4-hydroxy-tetrahydrodipicolinate synthase	ec8739_01245	6085.27549020696	1.28232846123423	0.214388688344793	5.9813251862053	2.21329509758852e-09	1.60080402850338e-08
bamC	Outer membrane protein assembly factor BamC	ec8739_01246	2881.54722975015	1.2661227753173	0.235360514485496	5.37950377141667	7.46914301765919e-08	4.2515914086234e-07
	hypothetical protein	ec8739_01247	68.2796	0.3292127089197	0.515654289023773	0.638436867349555	0.523189338339131	0.606169407861594
purC	Phosphoribosylaminoimidazole-succinocarboxamide synthase	ec8739_01248	534.814341163433	0.330828771002291	0.296661487328374	1.11517262986043	0.264776452461055	0.348293874890998
	Putative neutral zinc metallopeptidase	ec8739_01249	743.262213765707	-0.412581	0.217030502981847	-1.90103	0.0572984894919448	0.0944843037784778
tmcA	tRNA(Met) cytidine acetyltransferase TmcA	ec8739_01250	1026.48844116854	0.136484934187176	0.240087939019572	0.568478927948355	0.569709810086046	0.649931831756153
	Phospholipase/Carboxylesterase	ec8739_01251	783.117015319012	-0.101268	0.2259989313716	-0.44809	0.654088260338268	0.725973371755541
	hypothetical protein	ec8739_01252	413.153844930358	0.302712186342116	0.258058735184761	1.1730359994417	0.240781369673718	0.322412442595817
dapE	Succinyl-diaminopimelate desuccinylase	ec8739_01253	2480.25460374844	0.555993072675052	0.225474762223434	2.46587718817103	0.013667818749458	0.0270530473040922
spxA	Regulatory protein Spx	ec8739_01254	192.213442513859	0.312642062871732	0.309211404693948	1.01109486301509	0.311971028793545	0.398649859825687
acrB_1	Multidrug efflux pump subunit AcrB	ec8739_01255	1185.18993644411	-0.357565	0.329578071574997	-1.08492	0.277957752599605	0.362262512531689
narX_1	Nitrate/nitrite sensor protein NarX	ec8739_01256	1209.11574197732	0.388863030253404	0.232162154454152	1.67496304971704	0.0939414816537318	0.144624346360487
gltD_3	Glutamate synthase [NADPH] small chain	ec8739_01257	262.345882537584	0.447691712894197	0.291939902013387	1.53350641624066	0.125151126967838	0.185336319722308
nudK	GDP-mannose pyrophosphatase NudK	ec8739_01258	303.726781973537	0.958491049231009	0.305713467889792	3.13525948283227	0.00171702161761221	0.00434760586365934
	hypothetical protein	ec8739_01259	526.941963648239	-0.668402	0.281265235953857	-2.37641	0.0174819293810039	0.0336014577088699
tktB	Transketolase 2	ec8739_01260	2004.50474668506	-2.30964	0.347613851135739	-6.64427	3.04731848369594e-11	2.86004216574717e-10
tal_1	Transaldolase	ec8739_01261	1591.79455878297	-2.167	0.250843546513235	-8.63883	5.67903595938047e-18	1.14706058110436e-16
maeB	NADP-dependent malic enzyme	ec8739_01262	3627.73046687222	0.149874710834247	0.273108420242249	0.548773672746186	0.58316077988167	0.662003029842362
eutS	Ethanolamine utilization protein EutS	ec8739_01263	32.1665673065064	-3.09269	0.586674112843948	-5.27157	1.35264466311021e-07	7.48565853334854e-07
pduV	Propanediol utilization protein PduV	ec8739_01264	23.0669806285572	-1.66381	0.613611925242402	-2.7115	0.0066979467505694	0.0145476217084964
eutQ	Ethanolamine utilization protein EutQ	ec8739_01265	32.1789870649414	-1.86665	0.706144827525965	-2.64344	0.00820680181371117	0.017444428879484
	Cobalamin adenosyltransferase	ec8739_01266	29.7291358827442	-2.01251	0.570658817377109	-3.52664	0.000420868019232866	0.00119087445338777
eutD	Ethanolamine utilization protein EutD	ec8739_01267	51.6432766147292	-0.983064	0.468897146310275	-2.09654	0.0360339248880701	0.0634500370472016
eutM	Ethanolamine utilization protein EutM	ec8739_01268	48.9074882058402	0.0926456265987105	0.505472095203486	0.183285343499357	0.854574133793526	0.885484262037122
eutN	Ethanolamine utilization protein EutN	ec8739_01269	7.48594266305348	-2.56289	1.15022194166105	-2.22817	0.0258690887325282	0.047401428057973
adhE_1	Aldehyde-alcohol dehydrogenase	ec8739_01270	16.1616430745026	-2.02798	0.822450266572717	-2.46578	0.0136715719321388	0.0270530473040922
ftsA_1	Cell division protein FtsA	ec8739_01271	10.2915560294718	-3.00643	1.11762814469401	-2.69001	0.00714494662638613	0.0153964115356197
mdh_2	NAD-dependent methanol dehydrogenase	ec8739_01272	27.0453202730463	-1.54673	0.57330604745742	-2.69791	0.00697769173930115	0.0150879244663823
	Ethanolamine utilization protein%2C EutH	ec8739_01273	67.247444756998	-1.40376	0.404935150761799	-3.46663	0.000527025347871794	0.00146726097820413
	Ethanolamine utilization protein EutA	ec8739_01274	83.0936086296876	-1.52537	0.364134757446384	-4.18901	2.80168472390133e-05	0.000100985066980753
	hypothetical protein	ec8739_01275	31276.8136022451	0.774522228639209	0.310427782276141	2.49501582287578	0.0125951513616514	0.0252883868154457
	hypothetical protein	ec8739_01276	94.8665155318783	-0.206317	0.34011892684056	-0.606602	0.544115112195656	0.625126221953752
	hypothetical protein	ec8739_01277	60.5497525720583	-0.57245	0.471478227476987	-1.21416	0.224687010046269	0.304233291638182
	hypothetical protein	ec8739_01278	276.228166066888	-1.05665	0.293086199109627	-3.60527	0.000311829516701028	0.000905731459046128
	hypothetical protein	ec8739_01279	35.7365598241883	-1.49651	0.544809472722447	-2.74685	0.00601701901785284	0.0132459037444746
	hypothetical protein	ec8739_01280	31.4082557602499	-2.78981	0.697946789283471	-3.99716	6.41068688526364e-05	0.000214488859680233
	hypothetical protein	ec8739_01281	311.629757496232	0.142915880670806	0.291868812337184	0.489657937504132	0.62437597100147	0.700266090301802
	hypothetical protein	ec8739_01282	27.7276668131009	-2.27387	0.612543414781001	-3.71218	0.000205482620954574	0.000620268820691388
	HNH endonuclease	ec8739_01283	68.5535868137342	-3.30186	0.518724626463246	-6.36535	1.94847802964308e-10	1.62670080074773e-09
	hypothetical protein	ec8739_01284	15.5095719338058	-1.78732	0.716582350021574	-2.49423	0.0126231609461705	0.0253330194263119
intS_3	Prophage integrase IntS	ec8739_01285	151.826721245945	-0.986603	0.333024388628946	-2.96256	0.00305096961696988	0.00734343757890115
eutB	Ethanolamine ammonia-lyase heavy chain	ec8739_01286	44.4247248213187	-0.989583	0.454495403658221	-2.17732	0.0294564722091277	0.0531088925103277
eutC	Ethanolamine ammonia-lyase light chain	ec8739_01287	34.2868789649562	-0.809585	0.541826646630207	-1.49418	0.13512924073245	0.197621442152262
eutL	Ethanolamine utilization protein EutL	ec8739_01288	39.8427530534534	-1.77909	0.503631890278724	-3.53253	0.000411608350070412	0.00116693363412588
eutK	Ethanolamine utilization protein EutK	ec8739_01289	32.3122194676241	-1.05896	0.524480955059588	-2.01906	0.043480940560637	0.0747067669452261
rhaS_1	HTH-type transcriptional activator RhaS	ec8739_01290	221.681391089852	0.591133359608172	0.334394059398265	1.76777470470589	0.0770985753074032	0.121730207338742
hemF	Oxygen-dependent coproporphyrinogen-III oxidase	ec8739_01291	814.944293760796	0.588124896296914	0.30691199965093	1.91626556461078	0.0553313016518075	0.0917929958894293
amiA	N-acetylmuramoyl-L-alanine amidase AmiA	ec8739_01292	1678.90624728038	0.845712917652507	0.228783132569984	3.69657023292049	0.00021853182264741	0.000656044505933973
ypeA	Acetyltransferase YpeA	ec8739_01293	319.625560953895	-0.177744	0.266775419153591	-0.666268	0.505239685617126	0.589267041527372
yfeZ	Inner membrane protein YfeZ	ec8739_01294	304.681312785295	-0.0159777	0.285658451852627	-0.0559328	0.955395357921586	0.963972802433313
	hypothetical protein	ec8739_01295	307.299094266624	-0.532105	0.308209020634214	-1.72644	0.0842676629895342	0.131159505285202
yfeX	putative deferrochelatase/peroxidase YfeX	ec8739_01296	1192.51213608718	1.32328958308918	0.286840607403909	4.61332722401407	3.96273684985456e-06	1.68138195671951e-05
ampH_1	D-alanyl-D-alanine- carboxypeptidase/endopeptidase AmpH	ec8739_01297	174.397561034576	0.259666769316131	0.299678853929113	0.866483456912691	0.386225094563041	0.474712447972465
murP	PTS system N-acetylmuramic acid-specific EIIBC component	ec8739_01298	236.322822549945	0.470276447340512	0.283807414016223	1.65702664594107	0.0975140880381037	0.149703764578287
murQ	N-acetylmuramic acid 6-phosphate etherase	ec8739_01299	369.971955625556	0.171593921795038	0.267544977839069	0.641364764836861	0.521285719944058	0.604283340522297
murR_2	HTH-type transcriptional regulator MurR	ec8739_01300	54.8053093468127	-0.327294	0.423891581739031	-0.772117	0.440044969086737	0.527404183622414
fabG2	putative oxidoreductase	ec8739_01301	893.469808372241	1.97935251053355	0.348478421243118	5.67998587537402	1.3470586557812e-08	8.72106069171199e-08
cysP	Thiosulfate-binding protein	ec8739_01302	5980.87966662806	0.731720490151731	0.271135106900893	2.69873015898009	0.00696045888187101	0.0150580904635936
cysT	Sulfate transport system permease protein CysT	ec8739_01303	4412.75170824403	1.05323974930773	0.234228491350985	4.49663379221224	6.90377439095112e-06	2.801781773661e-05
cysW_1	Sulfate transport system permease protein CysW	ec8739_01304	5008.92862138105	1.82689288155382	0.18929913897848	9.6508250983725	4.87617952077892e-22	1.4153837642102e-20
cysA_1	Sulfate/thiosulfate import ATP-binding protein CysA	ec8739_01305	7050.43428892691	2.91788985848886	0.24523373596761	11.8984031580151	1.20633352559276e-32	8.1343997579586e-31
cysM	Cysteine synthase B	ec8739_01306	2342.18399690471	2.76555871774901	0.256881300316298	10.7659012716915	4.98711735555837e-27	2.2079328655972e-25
	hypothetical protein	ec8739_01307	866.237749954348	2.00908758774156	0.315248233071459	6.37303361914847	1.85325239212645e-10	1.55311763569603e-09
pdxK	Pyridoxine/pyridoxal/pyridoxamine kinase	ec8739_01308	970.454781409868	1.53080163746786	0.221331832496526	6.91631935723428	4.63528820819767e-12	4.88376639820442e-11
crr	PTS system glucose-specific EIIA component	ec8739_01309	8671.18113827146	0.755991706794063	0.24972871164545	3.02725185987976	0.00246788240432061	0.00604286512745098
ptsI_1	Phosphoenolpyruvate-protein phosphotransferase	ec8739_01310	20140.9684955063	0.649676236281676	0.209474306775323	3.10146025201316	0.00192568723352402	0.00483684077050762
ptsH	Phosphocarrier protein HPr	ec8739_01311	7403.27123950944	0.884269838919181	0.271348045277523	3.25880305500188	0.00111883307971852	0.00292880859127771
cysK	Cysteine synthase A	ec8739_01312	17801.8776025222	0.909599079913796	0.209181244818063	4.34837779412264	1.37148204362797e-05	5.24080714666205e-05
cysZ	Sulfate transporter CysZ	ec8739_01313	444.371004705024	0.358163364294595	0.227436541537866	1.57478372592543	0.115306374098086	0.172238384762073
zipA	Cell division protein ZipA	ec8739_01314	3157.76071497462	1.21754901643708	0.245428683434489	4.96090758178262	7.0164570929967e-07	3.39813607056404e-06
ligA	DNA ligase	ec8739_01315	1242.21129543526	0.766489483718544	0.260546051414829	2.94185799230623	0.00326249500360878	0.00775041495979256
	Putative quorum-sensing-regulated virulence factor	ec8739_01316	78.699461556595	-0.167206	0.36564373351516	-0.457292	0.647461101007971	0.720664687019656
	hypothetical protein	ec8739_01317	735.303367622719	-1.78544	0.229253519884949	-7.78807	6.8040649416019e-15	9.62006988356165e-14
cynR_2	HTH-type transcriptional regulator CynR	ec8739_01318	179.475271649834	-0.666569	0.304495941274097	-2.18909	0.0285902540597967	0.0517600510301895
	FlxA-like protein	ec8739_01319	54.9364955507292	-0.304773	0.509962461807004	-0.597638	0.550081478116546	0.630493493353771
gltX	Glutamate--tRNA ligase	ec8739_01324	3744.11171257348	1.09237955761879	0.204339034961991	5.34591718034679	8.99603381729897e-08	5.07459668226787e-07
	hypothetical protein	ec8739_01325	611.953869069321	1.11157521096875	0.288549524317864	3.85228571627881	0.000117020367793666	0.00037166686379684
	hypothetical protein	ec8739_01326	623.606073052319	1.58374792191166	0.332253759127779	4.76668172564626	1.87284807896003e-06	8.36767903168381e-06
yfgF_2	Cyclic di-GMP phosphodiesterase YfgF	ec8739_01329	649.113045743554	-0.272754	0.208411041812238	-1.30873	0.190625382606846	0.265437453689041
	Transposase DDE domain protein	ec8739_01330	55.0186976206278	0.525862345304368	0.456765525593437	1.15127415673755	0.249619465542162	0.332043131250773
	hypothetical protein	ec8739_01331	61.3855261005278	0.128214348866009	0.466544399930043	0.274817035388774	0.783456809497427	0.832660328813584
nupC	Nucleoside permease NupC	ec8739_01332	1583.84907468288	0.610394903230656	0.267058021147218	2.28562654889954	0.0222761156323281	0.0415119960954482
mntH	Divalent metal cation transporter MntH	ec8739_01333	1385.98804419918	-2.71603	0.226746174513969	-11.9783	4.6190454662173e-33	3.37421271307174e-31
	hypothetical protein	ec8739_01334	312.939121507404	-1.67409	0.269326953186158	-6.21583	5.10552090363137e-10	3.98176123142639e-09
yfeO	Putative ion-transport protein YfeO	ec8739_01335	699.869166271471	-1.40126	0.215451272998542	-6.50384	7.82940641034733e-11	6.95596737826479e-10
glk	Glucokinase	ec8739_01336	2314.88937347613	0.359976367863367	0.263549302170939	1.36587866064576	0.171977051597584	0.24284001841244
fryB_1	PTS system fructose-like EIIB component 1	ec8739_01337	9.80111872347454	-2.72755	1.01933877642846	-2.67581	0.00745494983214517	0.0160014912410834
fryC	Fructose-like permease IIC component 1	ec8739_01338	50.9245917470969	-1.73089	0.504308092266282	-3.4322	0.000598704949444963	0.00164418784048701
ypdF	Aminopeptidase YpdF	ec8739_01339	17.6401351521327	-0.814066	0.733269709092309	-1.11019	0.266918474248825	0.351006202410021
ypdE	Aminopeptidase YpdE	ec8739_01340	25.4800775562162	-0.534659	0.598834934404888	-0.892833	0.371946725842604	0.458964667614902
ptsI_2	Phosphoenolpyruvate-protein phosphotransferase	ec8739_01341	153.233986731559	-0.175592	0.290716674439912	-0.603998	0.545844829281678	0.626620714180617
rhaR_1	HTH-type transcriptional activator RhaR	ec8739_01342	302.530156202102	0.222677393152199	0.248819936783544	0.894933886852936	0.3708224307295	0.45809321135496
ypdB	Transcriptional regulatory protein YpdB	ec8739_01343	303.486786754439	-0.439533	0.24708135645694	-1.7789	0.0752563472082062	0.118992990553235
ypdA	Sensor histidine kinase YpdA	ec8739_01344	469.907369203495	0.00095925330205303	0.243997310150415	0.00393140933177372	0.996863197272376	0.997318282046297
alaC	Glutamate-pyruvate aminotransferase AlaC	ec8739_01345	29.9582831165996	-0.768632	0.600746886863945	-1.27946	0.20073499913231	0.2776337965279
lpxP	Lipid A biosynthesis palmitoleoyltransferase	ec8739_01346	7805.88601420605	1.41228007350546	0.189032037254263	7.47111491797463	7.95181707993229e-14	1.02810661537886e-12
	hypothetical protein	ec8739_01347	712.153417509315	0.299402566027448	0.251451595810369	1.19069662319121	0.233772704051076	0.314591882669901
	hypothetical protein	ec8739_01348	208.419170431457	-0.704387	0.27020225384641	-2.60689	0.00913697174290921	0.0191889540724346
	YfdX protein	ec8739_01349	74.6886377588746	-2.58398	0.451807180948121	-5.7192	1.07027201793789e-08	7.06476243165926e-08
frc	Formyl-CoA:oxalate CoA-transferase	ec8739_01350	55.1674371706413	-1.38573	0.513944514117444	-2.69627	0.00701208707797433	0.0151473522241309
oxc	Oxalyl-CoA decarboxylase	ec8739_01351	83.7446	-1.47049	0.453802655488901	-3.24038	0.0011937184772983	0.00310270109694956
	Membrane transport protein	ec8739_01352	74.8102594366863	-1.74119	0.473000444938995	-3.68116	0.000232176645198263	0.000694154321899036
yfdE	Acetyl-CoA:oxalate CoA-transferase	ec8739_01353	138.703722352407	-1.11	0.320965568193408	-3.45831	0.000543579275575057	0.0015079164334465
evgS	Sensor protein EvgS	ec8739_01354	5463.88345867087	0.907137448499613	0.219595983375901	4.13093825558178	3.61285619647301e-05	0.000127189949471014
evgA	DNA-binding transcriptional activator EvgA	ec8739_01355	2549.89933499466	0.502694091608841	0.185444579737556	2.71075106277176	0.00671310051021355	0.0145733132918603
emrK_2	putative multidrug resistance protein EmrK	ec8739_01356	69.8792215731871	-1.93711	0.419488009828966	-4.6178	3.87839022523497e-06	1.64878606762414e-05
emrY	putative multidrug resistance protein EmrY	ec8739_01357	86.5948902733672	-1.57395	0.361341962854233	-4.35583	1.32561592273513e-05	5.07882079105526e-05
dsdA	D-serine dehydratase	ec8739_01358	216.119617355313	-0.260679	0.270820531372773	-0.962552	0.335772595693141	0.423142980713927
dsdX	DsdX permease	ec8739_01359	123.425852471435	-0.614842	0.341807309541047	-1.7988	0.0720508934320339	0.114710884821142
perR	HTH-type transcriptional regulator PerR	ec8739_01360	136.001177557665	-1.26717	0.375467649933352	-3.3749	0.000738426381695585	0.00199048144586208
yfdC	Inner membrane protein YfdC	ec8739_01362	206.956093314426	-0.608896	0.302412191295289	-2.01346	0.0440657890852013	0.0755930933700341
mlaA	putative phospholipid-binding lipoprotein MlaA	ec8739_01363	680.656897398576	0.672739335313856	0.306987950051368	2.19141935441208	0.0284214597867417	0.0514970063023104
	hypothetical protein	ec8739_01364	70.5594015141209	-1.25944	0.406390954677717	-3.09908	0.00194125337173009	0.00487314635068326
fadL	Long-chain fatty acid transport protein	ec8739_01365	398.263742830293	-1.14594	0.242736934061873	-4.72093	2.3477438665997e-06	1.03522750174109e-05
	hypothetical protein	ec8739_01366	381.183533936127	1.06166488705749	0.460136439920178	2.30728278603985	0.0210390605263938	0.0394890970018864
fadI	3-ketoacyl-CoA thiolase	ec8739_01367	750.190336116671	-2.25769	0.425848805687828	-5.30162	1.14781014103852e-07	6.37623808386798e-07
fadJ	Fatty acid oxidation complex subunit alpha	ec8739_01368	1261.25801688075	-1.03384	0.356362247135322	-2.90109	0.00371867009574016	0.00868350081493294
sixA	Phosphohistidine phosphatase SixA	ec8739_01369	1479.1303281521	-0.88262	0.20206714748927	-4.36795	1.25416071051543e-05	4.82849931291217e-05
yfcV	putative fimbrial-like protein YfcV	ec8739_01370	109.639820867356	-2.42366	0.393992272238904	-6.15154	7.67318180101865e-10	5.9002729533096e-09
papC_2	Outer membrane usher protein PapC	ec8739_01371	373.920727457507	-0.560804	0.258624188465295	-2.16841	0.0301273819535741	0.0541352586911569
yfcS	putative fimbrial chaperone YfcS	ec8739_01372	79.7180979450183	-1.94218	0.371386397728977	-5.22954	1.69933061392002e-07	9.26388816021324e-07
yfcR	putative fimbrial-like protein YfcR	ec8739_01373	97.5212889098328	-1.64378	0.365457735984076	-4.49786	6.86418762467157e-06	2.78829790166223e-05
yfcQ	putative fimbrial-like protein YfcQ	ec8739_01374	68.5479969134198	-1.53933	0.450588194559471	-3.41626	0.000634880483062664	0.00173052310775103
yfcP	putative fimbrial-like protein YfcP	ec8739_01375	297.667793974998	-0.693527	0.248623316489299	-2.78947	0.00527944651335024	0.011878754655038
	hypothetical protein	ec8739_01376	785.761754781169	-0.245887	0.2299056567791	-1.06951	0.284838533870515	0.3696912330336
mutS2	Endonuclease MutS2	ec8739_01377	637.234048802454	0.774746748070305	0.267171256475838	2.89981324446992	0.00373385053962821	0.0087050355931864
prmB	50S ribosomal protein L3 glutamine methyltransferase	ec8739_01378	771.563074037963	0.664763726805523	0.255909395464418	2.59765267937555	0.00938633813930219	0.0195999619173709
aroC	Chorismate synthase	ec8739_01379	1384.48407237201	0.800687104106585	0.238918222506688	3.35130194635602	0.000804325497609461	0.00215486470417009
mepA	Penicillin-insensitive murein endopeptidase	ec8739_01380	705.172915865315	0.886723416171296	0.263476318239559	3.36547672328208	0.00076411513951241	0.00205593410465494
	Sulfite exporter TauE/SafE	ec8739_01381	962.770929907885	1.18614162392359	0.20716145229976	5.72568694974806	1.03016031009172e-08	6.82843112248657e-08
epmC	Elongation factor P hydroxylase	ec8739_01382	841.227382034313	1.47936826799247	0.210675729179909	7.02201565292388	2.18690027922687e-12	2.39032018051156e-11
	YfcL protein	ec8739_01383	519.077557632916	2.22141287115243	0.265761729922673	8.35866349831024	6.34327596798692e-17	1.14413903570727e-15
mnmC	tRNA 5-methylaminomethyl-2-thiouridine biosynthesis bifunctional protein MnmC	ec8739_01384	598.036451230352	-0.105433	0.223612217634317	-0.471499	0.637284146802362	0.71255520801907
fabB	3-oxoacyl-[acyl-carrier-protein] synthase 1	ec8739_01385	2004.17585008416	-1.20231	0.209489207249921	-5.73924	9.51048646679769e-09	6.33228414085369e-08
garP_2	putative galactarate transporter	ec8739_01386	427.679426321812	-1.24878	0.308525350179566	-4.04759	5.17485837315907e-05	0.000176175202030174
flk	Flagellar regulator flk	ec8739_01387	544.082973944545	0.312614348798535	0.252722434497904	1.23698693160986	0.216091934324726	0.295332381710407
pdxB	Erythronate-4-phosphate dehydrogenase	ec8739_01388	1758.65211164366	0.846018647957241	0.230036548735626	3.67775752421649	0.000235293472908937	0.000702484932247891
usg	USG-1 protein	ec8739_01389	929.926858705348	0.486505466245858	0.232066474323901	2.0964056426644	0.0360462222786977	0.0634500370472016
truA	tRNA pseudouridine synthase A	ec8739_01390	501.809351907982	0.369433594382167	0.271678512068832	1.35981896974085	0.1738872178961	0.24530018540026
	putative membrane protein	ec8739_01391	755.692337887339	0.693102417471486	0.213566581562127	3.24536925394322	0.00117298415070111	0.00305943721659204
accD	Acetyl-coenzyme A carboxylase carboxyl transferase subunit beta	ec8739_01392	4006.93082161328	2.15712364925651	0.246185058719568	8.76220376848177	1.9146976153177e-18	4.13404908765394e-17
folC	Dihydrofolate synthase/folylpolyglutamate synthase	ec8739_01393	524.331243335278	1.09776423947666	0.252596070033034	4.34592762798367	1.38688294559052e-05	5.29043337730482e-05
dedD	Cell division protein DedD	ec8739_01394	455.375164170419	0.933342357707029	0.251506580253087	3.71100571908624	0.000206437439338778	0.000622293876631267
cvpA	Colicin V production protein	ec8739_01395	981.13452294258	0.335665448354745	0.36692561340276	0.914805170568177	0.360293919904732	0.447951845295427
purF	Amidophosphoribosyltransferase	ec8739_01396	1239.42169646069	0.0412811044203873	0.368875744903515	0.11191059588693	0.910894295080059	0.929752697759343
ubiX	Flavin prenyltransferase UbiX	ec8739_01397	454.395074419737	0.259307703412346	0.266267144243345	0.973862938100094	0.330124597888172	0.418310526899063
argT	Lysine/arginine/ornithine-binding periplasmic protein	ec8739_01398	598.170596891381	-2.35295	0.236059554462638	-9.96762	2.11231461570413e-23	7.06738546613068e-22
hisJ	Histidine-binding periplasmic protein	ec8739_01399	4800.49051203713	0.296697289070044	0.245894887276809	1.20660210692403	0.227585414968994	0.30758768850111
hisQ	Histidine transport system permease protein HisQ	ec8739_01400	3225.41732845733	-0.0754839	0.253211020887724	-0.298107	0.765621797961256	0.81946772660908
hisM	Histidine transport system permease protein HisM	ec8739_01401	2136.09210367985	0.114125930248505	0.299358291137453	0.381235240937767	0.703028701618461	0.768039581055262
hisP	Histidine transport ATP-binding protein HisP	ec8739_01402	1409.28216509763	0.349798754574681	0.261632729509517	1.33698392869443	0.181227882859643	0.25434576067045
	Putative transposase%2C YhgA-like	ec8739_01403	862.645786792261	-0.366492	0.204456968274152	-1.79252	0.0730504957055817	0.116081646728718
	Epimerase family protein	ec8739_01404	954.488627933974	-0.63046	0.20300185712961	-3.10569	0.00189838552600815	0.00478471751609759
folX	Dihydroneopterin triphosphate 2'-epimerase	ec8739_01405	329.344338057032	-0.115454	0.290904186269887	-0.39688	0.691455948804379	0.758421277179578
yfcG	Disulfide-bond oxidoreductase YfcG	ec8739_01406	135.092029537394	-2.42426	0.338479013509533	-7.16223	7.93774518494171e-13	9.03665899885702e-12
yfcF	Glutathione S-transferase YfcF	ec8739_01407	318.760253559198	1.10104084242444	0.277633277112578	3.96581005661643	7.31470971798055e-05	0.00024233085936439
yfcE	Phosphodiesterase YfcE	ec8739_01408	625.681807619554	1.37792626830918	0.248547459291237	5.54391612868827	2.95780553454541e-08	1.78077770026271e-07
yfcD	putative Nudix hydrolase YfcD	ec8739_01409	554.157323259479	1.51664836293191	0.235588067665706	6.43771298758645	1.21287064629958e-10	1.04031546824482e-09
	C4-dicarboxylate anaerobic carrier	ec8739_01410	337.236432493666	-0.627111	0.247729517739442	-2.53143	0.0113597516536665	0.0232228505121362
pta	Phosphate acetyltransferase	ec8739_01411	5631.90536314231	-2.67801	0.29214186133963	-9.16681	4.87244215750957e-20	1.19306781990863e-18
ackA	Acetate kinase	ec8739_01412	7537.69678194056	-2.64173	0.264362110391254	-9.99284	1.63812389357645e-23	5.52299771195815e-22
	hypothetical protein	ec8739_01413	1670.65280887613	0.155883946089364	0.197324397893491	0.789988200919306	0.429534659111705	0.517638276295464
	YfbU domain protein	ec8739_01414	2264.7826039098	0.976188547933075	0.199251438330315	4.89927980502089	9.61885813447566e-07	4.52840549982888e-06
yfbT	Sugar phosphatase YfbT	ec8739_01415	2750.12563586676	1.08402287826821	0.194232792229847	5.58104975902022	2.39071230185712e-08	1.46757591303078e-07
sdcS	Sodium-dependent dicarboxylate transporter SdcS	ec8739_01416	1689.39860106357	1.24806113089301	0.219089517659926	5.69658075942394	1.22234004664971e-08	7.9506857425659e-08
yfbR	5'-deoxynucleotidase YfbR	ec8739_01417	438.388175463736	1.04008026861104	0.287554729015006	3.61698196435074	0.000298058063277658	0.000868609369245993
alaA	Glutamate-pyruvate aminotransferase AlaA	ec8739_01418	438.004610619311	0.867007319518466	0.324829884600564	2.66911192787759	0.00760521017776218	0.016284140795863
gltC_2	HTH-type transcriptional regulator GltC	ec8739_01419	4984.49174328881	0.938395653084706	0.203240628580998	4.61716567025242	3.89016700733685e-06	1.65219011561603e-05
	hypothetical protein	ec8739_01420	538.654848244176	2.00866579725797	0.26092245345489	7.69832481130354	1.37861574748433e-14	1.90614284581193e-13
ndhC	NAD(P)H-quinone oxidoreductase subunit 3	ec8739_01421	2917.86473918207	1.04276929291005	0.238071090855204	4.38007525048166	1.18638332092995e-05	4.58951288229125e-05
nuoB	NADH-quinone oxidoreductase subunit B	ec8739_01422	3319.88131881725	1.11250279345169	0.241443299288689	4.6077186516636	4.07111007730664e-06	1.72070158812295e-05
nuoC	NADH-quinone oxidoreductase subunit C/D	ec8739_01423	6130.80094964887	1.41392696370174	0.262261957337825	5.39127740086384	6.99585814464563e-08	4.00821519581462e-07
nuoE	NADH-quinone oxidoreductase subunit E	ec8739_01424	860.138948882349	1.79425955100829	0.269515636030503	6.65734863266048	2.78811301664455e-11	2.63368520516229e-10
nuoF	NADH-quinone oxidoreductase subunit F	ec8739_01425	2748.35098882589	1.96649130324082	0.242717986412693	8.10195953050302	5.40809355615752e-16	8.74674319433152e-15
nuoG	NADH-quinone oxidoreductase subunit G	ec8739_01426	7015.45108042358	2.3545718539999	0.220875916349277	10.6601565843718	1.56334011580971e-26	6.65254342484852e-25
nuoH	NADH-quinone oxidoreductase subunit H	ec8739_01427	2370.25292859083	2.38352004751565	0.252452360068877	9.44146470591661	3.67604299245202e-21	1.00075133142343e-19
nuoI_2	NADH-quinone oxidoreductase subunit I	ec8739_01428	1174.13552324521	2.50646914850801	0.286907166674177	8.73616779100696	2.41151702562145e-18	5.00932659871982e-17
nuoJ	NADH-quinone oxidoreductase subunit J	ec8739_01429	1070.46510444651	2.54359976443479	0.270832715994176	9.3917743840426	5.89978451255053e-21	1.58642671892693e-19
nuoK	NADH-quinone oxidoreductase subunit K	ec8739_01430	426.003454850318	2.51496010765139	0.28172271426987	8.92707609384398	4.37416543026354e-19	9.98539952127348e-18
nuoL	NADH-quinone oxidoreductase subunit L	ec8739_01431	3845.39751675375	2.41812003379105	0.299995494168873	8.06052117712759	7.59698499765229e-16	1.19775486491762e-14
nuoM	NADH-quinone oxidoreductase subunit M	ec8739_01432	4024.84055278906	2.43232168343728	0.334837061887594	7.26419491834455	3.75266554690392e-13	4.42148739034406e-12
nuoN	NADH-quinone oxidoreductase subunit N	ec8739_01433	3109.21018721246	2.24784916288505	0.290418273611072	7.74004037326994	9.93852499892e-15	1.39617163686751e-13
	hypothetical protein	ec8739_01434	30.3400658216376	-0.396735	0.57715223347279	-0.687401	0.491829810386083	0.576457383404432
	hypothetical protein	ec8739_01435	11.0764931370198	-0.890112	1.0638040534154	-0.836725	0.402747121719744	0.492258961098059
elaD	Protease ElaD	ec8739_01436	55.1637982060036	-2.23889	0.45202236609516	-4.95305	7.30582113450797e-07	3.51883670687345e-06
rbn	Ribonuclease BN	ec8739_01437	236.494097019223	0.292995946660285	0.284670945172588	1.02924429636699	0.303364891730398	0.389448378377514
	Acetyltransferase	ec8739_01438	244.032190187011	0.479901932267628	0.288929116061208	1.66096771003848	0.0967199319675129	0.14853660189685
	hypothetical protein	ec8739_01439	1091.46379741722	-0.269406	0.233075207767841	-1.15587	0.247732697393187	0.330134512822846
menF	Isochorismate synthase MenF	ec8739_01440	956.357638251685	-0.189747	0.262231057104485	-0.723586	0.469319831848644	0.556083515655741
menD	2-succinyl-5-enolpyruvyl-6-hydroxy-3- cyclohexene-1-carboxylate synthase	ec8739_01441	478.371722234249	0.732364424259583	0.269116568069863	2.72136505571615	0.0065012922592556	0.0141696489171145
menH	2-succinyl-6-hydroxy-2%2C 4-cyclohexadiene-1-carboxylate synthase	ec8739_01442	90.7999756822211	1.07244030887828	0.347848301651725	3.08306898089165	0.00204877658381633	0.00509636082115038
menB	1%2C4-dihydroxy-2-naphthoyl-CoA synthase	ec8739_01443	381.708056771245	1.37955679527757	0.240289203952334	5.74123503089732	9.39885345449562e-09	6.27019401690324e-08
menC	o-succinylbenzoate synthase	ec8739_01444	256.518081732627	1.27899491520816	0.265306410685268	4.82082175061134	1.42968062862116e-06	6.52059333532419e-06
menE	2-succinylbenzoate--CoA ligase	ec8739_01445	422.336935088079	0.981039974305913	0.244176477644992	4.01774971843213	5.87565551792674e-05	0.000197795684601174
pmrD	Signal transduction protein PmrD	ec8739_01446	168.885768285425	0.254756543266273	0.335042436214401	0.760370973136217	0.447032868869614	0.534172591127458
arnF	putative 4-amino-4-deoxy-L-arabinose-phosphoundecaprenol flippase subunit ArnF	ec8739_01447	168.34384280325	-0.498802	0.286286188078002	-1.74232	0.0814524910468875	0.127411230641866
arnE	putative 4-amino-4-deoxy-L-arabinose-phosphoundecaprenol flippase subunit ArnE	ec8739_01448	96.1306919189557	-0.905477	0.382609348755848	-2.36658	0.0179531269093691	0.0344068890440598
arnT	Undecaprenyl phosphate-alpha-4-amino-4-deoxy-L-arabinose arabinosyl transferase	ec8739_01449	335.681334978218	-0.348881	0.246496132661047	-1.41536	0.156962444783369	0.224651567341336
arnD	putative 4-deoxy-4-formamido-L-arabinose-phosphoundecaprenol deformylase ArnD	ec8739_01450	292.438188970617	-0.576781	0.307806677908133	-1.87384	0.0609521970985239	0.0993444243301875
arnA	Bifunctional polymyxin resistance protein ArnA	ec8739_01451	1331.80391864923	-0.879773	0.218613022800206	-4.02434	5.71350344860538e-05	0.00019292978131924
arnC	Undecaprenyl-phosphate 4-deoxy-4-formamido-L-arabinose transferase	ec8739_01452	966.462367490481	-1.1243	0.306250249525837	-3.67118	0.000241431823868832	0.00071888293751161
arnB	UDP-4-amino-4-deoxy-L-arabinose--oxoglutarate aminotransferase	ec8739_01453	1528.44978945594	-1.10982	0.252745185479604	-4.39107	1.12796261706864e-05	4.3789726754755e-05
ais	Lipopolysaccharide core heptose(II)-phosphate phosphatase	ec8739_01454	549.945579746864	-0.790791	0.280191733640403	-2.82232	0.00476774615768146	0.0108499643868732
nudI	Nucleoside triphosphatase NudI	ec8739_01455	187.339376928445	-0.51064	0.329483966923982	-1.54982	0.121185189705476	0.179991422053237
	YfaZ precursor	ec8739_01456	210.275511060887	-0.21581	0.277327552004302	-0.778178	0.43646399701019	0.524690537272535
pncC_2	Nicotinamide-nucleotide amidohydrolase PncC	ec8739_01457	1294.69592304501	0.835982685794379	0.230621252918327	3.62491607003123	0.000289055310071859	0.000844056911422356
rhmR	putative HTH-type transcriptional regulator RhmR	ec8739_01458	101.397512084655	0.147039968784235	0.367591044469178	0.400009660182469	0.689149401679592	0.756578680705964
rhmD	L-rhamnonate dehydratase	ec8739_01459	59.3143322792504	-1.32145	0.544050108386611	-2.42891	0.0151443847467195	0.0296329635468177
rhmT	Inner membrane transport protein RhmT	ec8739_01460	69.6525708285985	-0.957168	0.410300021410236	-2.33285	0.0196560514811408	0.0372631806409343
rhmA	2-keto-3-deoxy-L-rhamnonate aldolase	ec8739_01461	88.3301464604091	0.0273822815387872	0.40648606523737	0.0673633954039659	0.946292409205285	0.95784679595238
	hypothetical protein	ec8739_01462	196.606928940712	2.29223084077104	0.315301488201108	7.26996518109991	3.59580171340281e-13	4.27111081567603e-12
	Putative transposase%2C YhgA-like	ec8739_01463	281.909748806481	1.79811146841577	0.261001820895112	6.88926790720885	5.60802380624e-12	5.86634089325774e-11
glpC	Anaerobic glycerol-3-phosphate dehydrogenase subunit C	ec8739_01464	546.986528033055	1.0650066329287	0.814254304731418	1.30795333440699	0.190889137820251	0.26567138245953
glpB	Anaerobic glycerol-3-phosphate dehydrogenase subunit B	ec8739_01465	772.874296050005	0.592268860473391	0.796223728798645	0.743847286951641	0.456968868741988	0.543378880004377
glpA	Anaerobic glycerol-3-phosphate dehydrogenase subunit A	ec8739_01466	1140.83027373333	0.418269034957085	0.891204394803499	0.469330085663804	0.638833713619654	0.713559675533879
glpT	Glycerol-3-phosphate transporter	ec8739_01467	4560.97900016393	0.510591320606774	1.08756105486574	0.469482902428687	0.638724503142121	0.713559675533879
glpQ	Glycerophosphodiester phosphodiesterase%2C periplasmic	ec8739_01468	2797.39062641901	0.538882681851438	0.975032710151678	0.552681644667704	0.580481424393088	0.659473842175973
	hypothetical protein	ec8739_01469	205.658914941746	-0.392235	0.529067681620504	-0.74137	0.458469418534657	0.545015313652672
rfaP_2	Lipopolysaccharide core heptose(I) kinase RfaP	ec8739_01470	532.528596280607	0.408075912309471	0.247698678749785	1.6474690715718	0.0994616682909498	0.152054484683229
ascD	CDP-6-deoxy-L-threo-D-glycero-4-hexulose-3- dehydrase reductase	ec8739_01471	256.471116658699	1.63886425052308	0.261916211245408	6.25720814580474	3.91930174484438e-10	3.14620870836134e-09
nrdB	Ribonucleoside-diphosphate reductase 1 subunit beta	ec8739_01472	1502.77815931958	2.04294561464228	0.24280356765795	8.41398515824235	3.96310887876036e-17	7.32924312894795e-16
nrdA	Ribonucleoside-diphosphate reductase 1 subunit alpha	ec8739_01473	2872.79657889219	3.56275798687419	0.26274144429688	13.5599391120364	6.91935022392053e-42	8.91985647983638e-40
aidA-I	AIDA-I autotransporter	ec8739_01474	678.310748401436	0.0314424417574711	0.230004287563813	0.136703720137163	0.891264988897554	0.914494031116346
ubiG	Ubiquinone biosynthesis O-methyltransferase	ec8739_01475	895.804058865337	1.05097626809224	0.261052483506484	4.02591943955261	5.67531181675545e-05	0.00019193589269166
gyrA	DNA gyrase subunit A	ec8739_01476	2754.54088444955	1.46273932053591	0.249332296495557	5.86662594896516	4.44752456575975e-09	3.10901119166268e-08
	hypothetical protein	ec8739_01477	132.165966286358	-0.238002	0.298334656156672	-0.79777	0.425004222013788	0.513166254844747
	hypothetical protein	ec8739_01478	45.8142251394049	-0.0600459	0.439523227808814	-0.136616	0.891334360239341	0.914494031116346
	MG2 domain protein	ec8739_01479	427.588820549124	-0.581312	0.296930776877203	-1.95773	0.0502612054021018	0.0844688892934863
	hypothetical protein	ec8739_01480	95.5087055524329	-0.686109	0.35144887449072	-1.95223	0.050910880430144	0.0853316974857825
	hypothetical protein	ec8739_01481	48.6952770041316	-0.62295	0.44352864914373	-1.40453	0.160160907053456	0.228436464567294
atoB	Acetyl-CoA acetyltransferase	ec8739_01482	60.9416122242122	-0.635954	0.429210068664638	-1.48169	0.138423969072672	0.201766630011813
atoE	Putative short-chain fatty acid transporter	ec8739_01483	40.1717154136966	-0.96969	0.485569356893985	-1.99702	0.0458234463188322	0.0783323577283313
atoA	Acetate CoA-transferase subunit beta	ec8739_01484	6.73563662683672	-1.44754	1.26497722797648	-1.14432	0.252492133294484	0.335152338046554
atoD	Acetate CoA-transferase subunit alpha	ec8739_01485	53.2461342917306	-0.301441	0.436265717844309	-0.690957	0.489592438173067	0.574533776844057
zraR_1	Transcriptional regulatory protein ZraR	ec8739_01486	246.507064422649	-0.281933	0.293272845200752	-0.961334	0.336384493149654	0.423556075509804
zraS_1	Sensor protein ZraS	ec8739_01487	282.691573600543	-0.385068	0.279434418527779	-1.37803	0.168194857246454	0.238036183180887
rcsC	Sensor histidine kinase RcsC	ec8739_01488	1507.30531052074	0.286219374964372	0.195333	1.46528769094777	0.142842443373544	0.207654537083331
rcsB	Transcriptional regulatory protein RcsB	ec8739_01489	2768.67268989065	0.949613654822252	0.188839543226846	5.02868010902524	4.93867496122524e-07	2.45421908787418e-06
rcsD	Phosphotransferase RcsD	ec8739_01490	4786.30490732962	1.32785145714999	0.206021446110722	6.44520986633773	1.1544056331048e-10	9.94058917465295e-10
ompC	Outer membrane protein C	ec8739_01491	82528.6824900188	2.3663236486524	0.19786595249672	11.959226025466	5.8100921980372e-33	4.10736033935436e-31
apbE	FAD:protein FMN transferase	ec8739_01492	679.254199411678	0.0219987191944005	0.303180765991631	0.0725597454127671	0.942156460749265	0.954570450176613
ada	Bifunctional transcriptional activator/DNA repair enzyme Ada	ec8739_01493	623.164010167219	-1.91713	0.256691580921702	-7.4686	8.104966589302e-14	1.04482554590914e-12
alkB	Alpha-ketoglutarate-dependent dioxygenase AlkB	ec8739_01494	313.362953460617	-2.03226	0.301699154558561	-6.73606	1.62744334572125e-11	1.58161511846923e-10
yojI	ABC transporter ATP-binding/permease protein YojI	ec8739_01495	251.301522654972	-1.32753	0.276226645384718	-4.80594	1.54027254178664e-06	6.98676725713403e-06
mqo	Malate:quinone oxidoreductase	ec8739_01496	432.197	-0.405443	0.264011562931803	-1.5357	0.124611510832245	0.184642411081044
eco	Ecotin	ec8739_01497	498.091114160337	0.668910401711048	0.223801661933085	2.98885359444314	0.00280026276225359	0.00679222561536109
	hypothetical protein	ec8739_01498	15.2158647069819	-1.29891	0.849343042375981	-1.52931	0.126188235394188	0.186537280179671
	4Fe-4S dicluster domain protein	ec8739_01499	48.897088540234	-0.972217	0.681952344395467	-1.42564	0.153972853718929	0.220976757645732
	NapD protein	ec8739_01500	17.6435256943278	-0.630377	0.785561100213503	-0.802455	0.422290065322595	0.510170164362992
napA	Periplasmic nitrate reductase	ec8739_01501	306.694080902447	-0.152653	0.448589984952537	-0.340294	0.733634805360035	0.792199326621007
	4Fe-4S binding domain protein	ec8739_01502	39.4797684957621	0.238149407590739	0.609404865116512	0.390790131852996	0.695952369760658	0.761822895525396
yccM_1	Putative electron transport protein YccM	ec8739_01503	77.1829892200054	0.422370833970956	0.455674649544979	0.926913170159282	0.353971618613089	0.441758998969581
napB	Periplasmic nitrate reductase%2C electron transfer subunit	ec8739_01504	36.1883162360274	0.465349246116003	0.689889419747316	0.674527297847885	0.499976136773977	0.584216317643386
napC	Cytochrome c-type protein NapC	ec8739_01505	132.81113195788	0.477815989351776	0.403197881894792	1.18506572283149	0.235991462319801	0.316901856245509
ccmA	Cytochrome c biogenesis ATP-binding export protein CcmA	ec8739_01506	128.767506021571	0.618494715168756	0.385892579609554	1.60276394999497	0.108986778693216	0.164319020736229
ccmB	Heme exporter protein B	ec8739_01507	125.852787484803	0.579171506455191	0.325961468244592	1.77680972408861	0.0755995514233475	0.119492547381367
ccmC	Heme exporter protein C	ec8739_01508	203.349041517826	0.924761197648823	0.286409529480231	3.22880736310366	0.00124307597933901	0.00321629398904539
ccmD	Heme exporter protein D	ec8739_01509	30.0801007190919	1.68505504454603	0.579682525652467	2.90685844402399	0.00365078364443384	0.00852952276841872
ccmE	Cytochrome c-type biogenesis protein CcmE	ec8739_01510	80.0969555451199	0.907006949807198	0.386909572833737	2.34423496726703	0.0190661557295321	0.036286131377568
ccmF_1	Cytochrome c-type biogenesis protein CcmF	ec8739_01511	279.627039613375	1.40971190510332	0.338012669019295	4.17058895808089	3.0381342714017e-05	0.000108526018839068
dsbE	Thiol:disulfide interchange protein DsbE	ec8739_01512	148.509909134504	1.91054608713549	0.367478071449416	5.19907508929679	2.00282610616887e-07	1.0757826989385e-06
ccmH_1	Cytochrome c-type biogenesis protein CcmH	ec8739_01513	286.106220281659	1.19713754432507	0.276690232864957	4.32663463371817	1.51404791587043e-05	5.70599485404995e-05
narL_1	Nitrate/nitrite response regulator protein NarL	ec8739_01514	358.367445677896	0.352932573855182	0.244596318860141	1.44291858315736	0.14904340762769	0.21517037405539
	putative autotransporter	ec8739_01515	848.518426932364	-0.994228	0.225923129313485	-4.40073	1.07884833810131e-05	4.20319312524272e-05
yejM	Inner membrane protein YejM	ec8739_01517	2590.49997952309	0.931532099822778	0.189965976951555	4.90367862062129	9.40583325851706e-07	4.44243180733624e-06
	hypothetical protein	ec8739_01518	1011.78752122257	1.02319984070064	0.207893982556585	4.92173860983276	8.57787341204447e-07	4.08145222535431e-06
yejK	Nucleoid-associated protein YejK	ec8739_01519	624.714354386973	0.188441939074002	0.243164733992092	0.774955874481909	0.438365733921889	0.526110901363537
rplY	50S ribosomal protein L25	ec8739_01520	3159.01243938426	2.14682250225552	0.372102255004123	5.76944233308055	7.95342884183421e-09	5.33841938954967e-08
radD	Putative DNA repair helicase RadD	ec8739_01521	572.500996724082	0.964390635801219	0.280549465078979	3.43750659274908	0.000587096427218807	0.00161534440709355
rsuA	Ribosomal small subunit pseudouridine synthase A	ec8739_01522	1242.77333747019	-0.310137	0.241291897863424	-1.28532	0.198680812059686	0.275053063568416
bcr	Bicyclomycin resistance protein	ec8739_01523	1837.14654069502	-0.61547	0.190281382257306	-3.23452	0.00121845946097588	0.00316130880376995
	YejG-like protein	ec8739_01524	1661.30150360366	-2.31241	0.215547003127338	-10.7281	7.51412259974223e-27	3.26083161927428e-25
gsiA_1	Glutathione import ATP-binding protein GsiA	ec8739_01525	2152.48678535886	-0.841989	0.204473936722037	-4.11783	3.82453429997256e-05	0.000133782392951155
yejE	Inner membrane ABC transporter permease protein YejE	ec8739_01526	549.871818288521	0.376198683587373	0.255868719435253	1.47028008901483	0.141485911375892	0.205819034039341
yejB	Inner membrane ABC transporter permease protein YejB	ec8739_01527	633.634355143349	0.495736466685652	0.22049121620168	2.24832750812263	0.0245553138929591	0.0452019910931709
appA_1	Oligopeptide-binding protein AppA	ec8739_01528	930.703404495063	0.78956684148173	0.230627426500803	3.42356003993731	0.00061806596741595	0.00169100070860431
adrB_1	Putative cyclic-di-GMP phosphodiesterase AdrB	ec8739_01529	873.053659937632	1.13669730523098	0.209849786407555	5.4167189049379	6.07026597133699e-08	3.50078628320658e-07
mepS_1	Murein DD-endopeptidase MepS/Murein LD-carboxypeptidase	ec8739_01530	1517.56058063912	2.80357956700237	0.42908899328234	6.53379511218928	6.41236542949381e-11	5.72411357993307e-10
lpxT	Lipid A 1-diphosphate synthase	ec8739_01531	303.090934356861	1.30531803269787	0.287385185707519	4.54205052179111	5.57096852846152e-06	2.30137182471695e-05
yeiR	Zinc-binding GTPase YeiR	ec8739_01532	177.344705498792	0.289297096450542	0.295503099150955	0.97899851907393	0.327580711236647	0.415610235672062
mtlK	Mannitol 2-dehydrogenase	ec8739_01533	232.215342201175	-1.18412	0.334842948221514	-3.53633	0.000405726838093631	0.00115174917834481
yeiP	Elongation factor P-like protein	ec8739_01534	267.632388270771	1.2692803696456	0.285587435163553	4.44445452902609	8.81151411032347e-06	3.49194089923578e-05
	hypothetical protein	ec8739_01535	73.2982630582784	0.797750586911504	0.383678282909251	2.07921746537891	0.0375973670678298	0.0659420807756295
setB	Sugar efflux transporter B	ec8739_01536	140.376616722956	1.13247777801561	0.363849769633286	3.11248727505588	0.00185518011448049	0.00468930475303806
fruB	Multiphosphoryl transfer protein	ec8739_01537	1107.78212170329	1.60854679036011	0.237396931015967	6.77576910314783	1.23746175409301e-11	1.22988545763938e-10
lacC	Tagatose-6-phosphate kinase	ec8739_01538	1102.93927185244	1.71983228201063	0.28573329887103	6.01901244554246	1.75484378812249e-09	1.2862007229667e-08
fruA_1	PTS system fructose-specific EIIB'BC component	ec8739_01539	2078.06293800686	2.01670669771739	0.241850557893943	8.33864811096182	7.51446663997188e-17	1.33343754182173e-15
psuK_1	Pseudouridine kinase	ec8739_01540	10.5578556161533	-1.8895	0.964484502314753	-1.95908	0.0501039711201016	0.0842369410891466
psuG	Pseudouridine-5'-phosphate glycosidase	ec8739_01541	21.7605609479081	-1.46158	0.738111468998345	-1.98016	0.0476858122668739	0.0807600135879863
psuT	Putative pseudouridine transporter	ec8739_01542	116.844133957495	-1.05674	0.344839794773845	-3.06444	0.00218079531907359	0.00539414553244897
yeiL	Regulatory protein YeiL	ec8739_01543	46.1853845159121	-0.568947	0.461752007237269	-1.23215	0.217893625939306	0.29686905890332
rihB	Pyrimidine-specific ribonucleoside hydrolase RihB	ec8739_01544	15.9157154498757	-2.25068	0.832417944716517	-2.70379	0.00685542646126605	0.0148669422574583
nupX_1	Putative nucleoside permease NupX	ec8739_01545	10.9689444141774	0.119850328065201	0.861195900470613	0.139167323021053	0.889317929641146	0.913302464428132
nupX_2	Putative nucleoside permease NupX	ec8739_01546	185.229024539643	-0.243952	0.284576184813274	-0.857248	0.391307975133439	0.479883283438686
psuK_2	Pseudouridine kinase	ec8739_01547	485.756745411293	0.136698147264003	0.268658693248541	0.508817137502941	0.610880405863387	0.687240456596311
nfo	Endonuclease 4	ec8739_01548	564.120925236383	0.300324324547784	0.287807895627856	1.0434888309531	0.296721951032757	0.382486459621895
	hypothetical protein	ec8739_01549	290.41153489559	0.712251109640351	0.348728332360975	2.04242398321421	0.0411094927561392	0.0711341913739274
cysL	HTH-type transcriptional regulator CysL	ec8739_01550	730.065398426674	1.76909805121491	0.379498831765075	4.66166929417598	3.1365490654726e-06	1.35309985767386e-05
lysP	Lysine-specific permease	ec8739_01551	1024.81789183872	0.750801054073021	0.274176167030593	2.73838919773521	0.00617409614391437	0.0135576469933751
cirA	Colicin I receptor	ec8739_01552	331.53496646356	-0.24917	0.315001256336175	-0.791013	0.42893668602995	0.517202061862248
yeiG	S-formylglutathione hydrolase YeiG	ec8739_01553	1554.6527643775	1.07690743710657	0.217492117869429	4.95147800139171	7.36519466692919e-07	3.54353987103739e-06
folE	GTP cyclohydrolase 1	ec8739_01554	2843.90409302784	1.20677285717864	0.217667967256947	5.54409944828539	2.95470878187582e-08	1.78077770026271e-07
	hypothetical protein	ec8739_01555	809.425528051664	0.967198570713411	0.263623201790565	3.66886739916694	0.000243627393147607	0.00072492794580174
galS	HTH-type transcriptional regulator GalS	ec8739_01556	181.142086450185	0.517001418405699	0.299428342039873	1.72662819719602	0.0842344585182517	0.131154398467317
mglB	D-galactose-binding periplasmic protein	ec8739_01557	370.944920671529	-1.1921	0.955094317604331	-1.24815	0.211977844517101	0.290888820450361
mglA_2	Galactose/methyl galactoside import ATP-binding protein MglA	ec8739_01558	198.701009661539	-1.93903	0.540910434432917	-3.58475	0.000337405193211236	0.00097164714970095
mglC	Galactoside transport system permease protein MglC	ec8739_01559	228.131805516176	-1.52493	0.467693619431157	-3.26052	0.00111207596808523	0.00291695330228459
preA	NAD-dependent dihydropyrimidine dehydrogenase subunit PreA	ec8739_01560	548.023364145483	-1.22629	0.356528444761574	-3.43954	0.000582706676589715	0.00160629142358033
preT	NAD-dependent dihydropyrimidine dehydrogenase subunit PreT	ec8739_01561	599.867339390508	-1.55072	0.31705263951623	-4.89105	1.00301126644636e-06	4.70181645009026e-06
	hypothetical protein	ec8739_01562	81.9899653437904	-0.346449	0.39312984422477	-0.881259	0.378177714519964	0.465735578179546
	hypothetical protein	ec8739_01563	162.627912798058	-0.908023	0.316490934368988	-2.86903	0.00411728704816298	0.00949303450725793
cdd	Cytidine deaminase	ec8739_01564	590.554897502069	0.0777161940079754	0.242587715745517	0.320363270535523	0.748692965320429	0.805676716670621
yohK	Inner membrane protein YohK	ec8739_01565	170.868593076722	0.0379018430992592	0.342569791055768	0.110639770606887	0.911902008691779	0.930369297973945
cidA	Holin-like protein CidA	ec8739_01566	138.448218644215	0.920565637927904	0.359971694693774	2.55732784409903	0.0105479754266663	0.0217254587852811
dusC	tRNA-dihydrouridine(16) synthase	ec8739_01567	180.683915391283	-0.90103	0.324837735338248	-2.77379	0.00554080513397244	0.0123841656818976
srpC	Solvent efflux pump outer membrane protein SrpC	ec8739_01568	55.6837605937997	-1.16632	0.449627809720066	-2.59397	0.00948749602983681	0.0197735116969923
fabG_2	3-oxoacyl-[acyl-carrier-protein] reductase FabG	ec8739_01569	437.261838155928	-1.49801	0.292367638763856	-5.12373	2.99546320991357e-07	1.54460179400602e-06
yohD	Inner membrane protein YohD	ec8739_01570	1106.68344831974	0.0828127365554302	0.232654058581018	0.355947955778266	0.721879541087887	0.783452572607743
yohC	Inner membrane protein YohC	ec8739_01571	660.305665160396	-3.51014	0.324426173124113	-10.8195	2.78210951177482e-27	1.27020687396969e-25
pbpG	D-alanyl-D-alanine endopeptidase	ec8739_01572	1223.27128313689	0.558040376575654	0.238639594886221	2.33842324800173	0.0193653029057879	0.0368075119844181
dld	D-lactate dehydrogenase	ec8739_01573	2140.49571808675	1.14501683156918	0.235104365075935	4.87024913892754	1.1145762484853e-06	5.17498696727867e-06
	Beta-glucosidase BoGH3B	ec8739_01574	1410.7851372835	1.07525551220294	0.239868780364594	4.4826822005289	7.37106609971638e-06	2.96126331027103e-05
yehZ	Glycine betaine-binding protein YehZ	ec8739_01575	403.817287403793	-1.24605	0.251971733544629	-4.94521	7.60617171594635e-07	3.65546607795974e-06
yehY	Glycine betaine uptake system permease protein YehY	ec8739_01576	205.355349597872	-1.6826	0.345871771003196	-4.8648	1.14570875697732e-06	5.29709017070841e-06
yehX	Glycine betaine uptake system ATP-binding protein YehX	ec8739_01577	161.756723204331	-1.06704	0.389837217847453	-2.73714	0.0061975603286096	0.0135955490091571
yehW	Glycine betaine uptake system permease protein YehW	ec8739_01578	459.249168027834	-0.427565	0.282731837324415	-1.51226	0.130467069718917	0.191743550277973
	hypothetical protein	ec8739_01579	9.71040361794786	-2.1286	0.978174923632053	-2.17609	0.0295483239444232	0.0532525920429305
mlrA	HTH-type transcriptional regulator MlrA	ec8739_01580	311.788156044013	-1.78788	0.293292439375016	-6.0959	1.08822004489879e-09	8.23776935542558e-09
yehU	Sensor histidine kinase YehU	ec8739_01581	605.315203188651	0.611802329412835	0.410886157326127	1.4889825770578	0.136491956756516	0.19934829938814
yehT	Transcriptional regulatory protein YehT	ec8739_01582	369.947210576777	1.41430360500986	0.378740666794198	3.73422695001584	0.000188292647143839	0.000572482809957409
	hypothetical protein	ec8739_01583	699.827126363943	1.59649530629373	0.286395813619571	5.57443660267469	2.48332218036977e-08	1.5141554363203e-07
yehR	putative lipoprotein YehR	ec8739_01584	158.308083477444	0.264014323409989	0.287302668883671	0.918941423119491	0.358126211858245	0.445909748180565
	SWIM zinc finger protein	ec8739_01585	331.849931325865	-0.754708	0.254121178372554	-2.96987	0.00297922296720701	0.00719842021238606
	VWA domain containing CoxE-like protein	ec8739_01586	15.7287946604364	-1.36573	0.732321477466812	-1.86494	0.0621902938822483	0.101105362791504
	VWA domain containing CoxE-like protein	ec8739_01587	25.5314155085835	-1.45119	0.657356567131699	-2.20762	0.0272709975714194	0.0497001174035473
	hypothetical protein	ec8739_01588	114.895265446129	-0.699186	0.351778811734544	-1.98757	0.0468590344969748	0.0796469487439481
	AAA domain (dynein-related subfamily)	ec8739_01589	44.5885643469564	-1.72716	0.475792994365469	-3.63007	0.000283348478092905	0.000829049652524169
	hypothetical protein	ec8739_01590	19.6089412288759	-1.98077	0.705234844741483	-2.80867	0.00497461109895773	0.0112680725822903
	hypothetical protein	ec8739_01591	424.522693563464	-0.763165	0.227178917536825	-3.35931	0.000781362947745037	0.00209847659311673
	hypothetical protein	ec8739_01592	269.679642418196	-1.09003	0.273719833551548	-3.98229	6.82544963041004e-05	0.000226807776573823
metG	Methionine--tRNA ligase	ec8739_01593	4322.55034217657	1.61079748772706	0.215905077877601	7.46067440173982	8.60807313946696e-14	1.10319253129484e-12
apbC	Iron-sulfur cluster carrier protein	ec8739_01594	2990.79564762134	1.21782569100771	0.222022058488775	5.48515629166317	4.13104019635212e-08	2.42712455504174e-07
	hypothetical protein	ec8739_01595	205.128886757115	-0.868434	0.328013125920918	-2.64756	0.00810752173592271	0.0172501299847326
yehD	putative fimbrial-like protein YehD	ec8739_01596	108.485693553711	0.186295872406498	0.330849596883175	0.563083268535098	0.573378184096727	0.653096824557161
yehC	putative fimbrial chaperone YehC	ec8739_01597	16.6329041341751	-2.42372	0.787644602040368	-3.07717	0.00208974059932255	0.00518942382256698
yehB_1	Outer membrane usher protein YehB	ec8739_01598	88.539846235534	-1.67791	0.362760759299327	-4.6254	3.73875140102293e-06	1.59096576608578e-05
yehA	putative fimbrial-like protein YehA	ec8739_01599	92.0401329598552	-2.24613	0.445869395678008	-5.03764	4.71301403776758e-07	2.35274949060766e-06
rcnB	Nickel/cobalt homeostasis protein RcnB	ec8739_01600	378.703089534843	1.06957268191966	0.374323903089784	2.85734539817276	0.00427200688644433	0.00984448274620689
rcnA	Nickel/cobalt efflux system RcnA	ec8739_01601	1045.39586231672	0.613574203876984	0.309658649323621	1.98145346567001	0.047540442986123	0.0805760872421411
rcnR	Transcriptional repressor RcnR	ec8739_01602	602.826153886097	0.704322765674333	0.311605289621215	2.26030426675524	0.0238023733579635	0.0440565044036969
thiM	Hydroxyethylthiazole kinase	ec8739_01603	840.467903845801	-0.0802186	0.249432571920868	-0.321604	0.747752458288143	0.805252209778873
thiD	Hydroxymethylpyrimidine/phosphomethylpyrimidine kinase	ec8739_01604	539.498037806216	-0.0417438	0.239354027980952	-0.174402	0.861549737167646	0.891027016990513
acm	Lysozyme M1	ec8739_01605	449.890183464295	0.973742319087778	0.361011294444661	2.69726275624056	0.00699120814532624	0.0151096968939669
yvoA	HTH-type transcriptional repressor YvoA	ec8739_01606	2809.66357958272	4.99280127407948	0.374734312583479	13.3236	1.68822228252294e-40	1.99985899035082e-38
kdgK_2	2-dehydro-3-deoxygluconokinase	ec8739_01607	18.4661942064568	-7.49082	1.35314372790089	-5.53587	3.09693940722233e-08	1.85689267056847e-07
	pfkB family carbohydrate kinase	ec8739_01608	33.567457462601	-5.92838	0.986394091717186	-6.01016	1.85344465444571e-09	1.35394132007259e-08
	ADP-ribosylglycohydrolase	ec8739_01609	12297.6895534094	7.99066603179598	0.376302063235306	21.2347122497687	4.56479227516892e-100	2.50093556775817e-97
yegT	Putative nucleoside transporter YegT	ec8739_01610	22796.8546200545	8.90512303010368	0.422684280777903	21.0680250841474	1.56316152959767e-98	7.61259664914067e-96
fbaB	Fructose-bisphosphate aldolase class 1	ec8739_01611	2325.89292006864	-1.47057	0.327657910132789	-4.48812	7.18540997725154e-06	2.89996794938246e-05
gatY	D-tagatose-1%2C6-bisphosphate aldolase subunit GatY	ec8739_01612	68.5808344559466	0.0353579607595189	0.3851857980869	0.0917945597556583	0.926861266499931	0.942778586927175
gatZ	D-tagatose-1%2C6-bisphosphate aldolase subunit GatZ	ec8739_01613	88.7944517803699	0.0977711209207495	0.352184554346966	0.277613313003009	0.78130921141986	0.831587730367471
gatA_1	PTS system galactitol-specific EIIA component	ec8739_01614	19.3021805042084	1.54649943250209	0.868583534683098	1.78048439873585	0.0749967203242502	0.118668095733281
gatB_1	PTS system galactitol-specific EIIB component	ec8739_01615	10.5751310115962	-0.604552	1.02194410171501	-0.59157	0.55413838155778	0.634479761329088
gatC_1	PTS system galactitol-specific EIIC component	ec8739_01616	184.868228332376	-0.0772098	0.28406254322239	-0.271806	0.78577139557934	0.834202039922126
gatD	Galactitol-1-phosphate 5-dehydrogenase	ec8739_01617	76.7443723635016	-1.58808	0.374303592424651	-4.24276	2.20787863667338e-05	8.07791398187127e-05
srlR_3	Glucitol operon repressor	ec8739_01618	456.043544155457	0.340439143713451	0.255610844723429	1.33186502349619	0.182904546258124	0.256370523264905
yegS	Lipid kinase YegS	ec8739_01619	237.764133018036	-1.38542	0.268330983166394	-5.16309	2.42905993119291e-07	1.27963577865607e-06
	hypothetical protein	ec8739_01620	44.0295988972121	-1.24642	0.48865290821117	-2.55073	0.0107499003289732	0.0220998185468525
ydcP_1	putative protease YdcP	ec8739_01621	1523.88755355604	-0.713097	0.224121157446726	-3.18175	0.00146390292052203	0.00374783089991125
	hypothetical protein	ec8739_01622	432.388098350847	-2.10509	0.309829677685778	-6.79434	1.08809191070654e-11	1.09383184509788e-10
baeR	Transcriptional regulatory protein BaeR	ec8739_01623	566.385413161591	0.610631379265217	0.221555493224099	2.75611031069121	0.00584932663077012	0.0129876386133057
baeS	Signal transduction histidine-protein kinase BaeS	ec8739_01624	157.18830723112	-0.152804	0.335133220822173	-0.45595	0.648426032017476	0.72114978389561
mdtD	Putative multidrug resistance protein MdtD	ec8739_01625	164.547181281461	-0.129751	0.278747590207753	-0.465478	0.641589207204143	0.715543382996377
mdtC	Multidrug resistance protein MdtC	ec8739_01626	469.439793503765	-0.0271945	0.248283295583134	-0.10953	0.912781978360445	0.931046149188556
mdtB	Multidrug resistance protein MdtB	ec8739_01627	821.145478456322	-0.935704	0.368701142873794	-2.53784	0.0111539814511732	0.0228341432510473
mdtA	Multidrug resistance protein MdtA	ec8739_01628	638.942548276886	-1.57517	0.357327768324896	-4.40819	1.04238453954784e-05	4.07198880288609e-05
	hypothetical protein	ec8739_01629	165.110299578535	-0.360422	0.348068256246239	-1.03549	0.300439440837612	0.386506037332331
	von Willebrand factor type A domain protein	ec8739_01630	74.4147731709675	-0.257219	0.393373329039813	-0.653881	0.513188761599228	0.596316633639824
	Protein phosphatase 2C	ec8739_01631	50.5601820142005	-0.850666	0.430657684864949	-1.97527	0.0482372933788868	0.0815050334925447
	hypothetical protein	ec8739_01632	3.31219091403805	-0.450621	1.70573036173441	-0.26418	0.791640849419871	0.838511803530037
	IS1 transposase	ec8739_01633	6.94353939938235	0.128949832331797	1.03332744725399	0.124790871155579	0.900689114658673	0.922149121595179
	hypothetical protein	ec8739_01634	211.047930374571	-0.258081	0.319251537466566	-0.808395	0.418863040012159	0.506672244687179
dnaK_1	Chaperone protein DnaK	ec8739_01635	229.167030032293	1.1359635427233	0.282359174419259	4.02311539924172	5.74333375039484e-05	0.000193638706369081
alkA	DNA-3-methyladenine glycosylase 2	ec8739_01636	299.813960283513	0.0914744325481618	0.288379696314988	0.317201362360293	0.751090816246551	0.807266073469504
yegE	putative diguanylate cyclase YegE	ec8739_01637	1286.15759976259	-1.36566	0.216703839517498	-6.30197	2.93891593540624e-10	2.40771374670758e-09
udk	Uridine kinase	ec8739_01638	757.168908974338	0.336898038260967	0.247999446391866	1.35846286418169	0.174316858479953	0.245669064539432
dcd	dCTP deaminase	ec8739_01639	1090.96423444819	0.905748364580008	0.245007173848449	3.69682385357527	0.000218313708374952	0.000655838919676089
	AsmA family protein	ec8739_01640	2195.15372807213	0.967678844512015	0.208875484793109	4.63280238688852	3.60748854534372e-06	1.53959321268175e-05
tlyC_2	Hemolysin C	ec8739_01641	1595.38694095495	0.893661308939999	0.239939415810718	3.72452898545433	0.00019568022943163	0.000593540792801961
	Polysaccharide biosynthesis/export protein	ec8739_01642	17.5449570894715	-0.546271	0.697950420023684	-0.782679	0.433815644421597	0.522223007278182
wzb	Low molecular weight protein-tyrosine-phosphatase Wzb	ec8739_01643	4.38801741448911	-0.419434	1.2620757748729	-0.332336	0.739635201153499	0.797593617126459
wzc_1	Tyrosine-protein kinase wzc	ec8739_01644	72.770924791789	-0.766003	0.388987860748146	-1.96922	0.0489277587296924	0.0825761904167276
wfgD	UDP-Glc:alpha-D-GlcNAc-diphosphoundecaprenol beta-1%2C3-glucosyltransferase WfgD	ec8739_01645	26.5302003002426	-1.19588	0.576246709242583	-2.0753	0.0379588611998311	0.0664166421712015
cysE_2	Serine acetyltransferase	ec8739_01646	11.2863546429732	-0.722186	0.882003624906509	-0.818802	0.412899646583896	0.501894270050781
	Glycosyltransferase Family 4	ec8739_01647	29.7937728262089	-1.03784	0.676801086560132	-1.53345	0.125164386579519	0.185336319722308
	hypothetical protein	ec8739_01648	28.2514527078439	-1.26793	0.770632000193872	-1.64532	0.0999044599996362	0.152465615661005
	putative glycosyltransferase	ec8739_01649	13.5435	-2.32262	0.991428468765945	-2.3427	0.0191445886340005	0.0364195885342119
lacA_1	Galactoside O-acetyltransferase	ec8739_01650	20.7363046254565	-2.00427	0.724149982727551	-2.76775	0.0056444194294164	0.0125964818529186
gmd	GDP-mannose 4%2C6-dehydratase	ec8739_01651	46.0338281445145	-0.29312	0.507182511459974	-0.577938	0.563306100005824	0.643463809310797
fcl	GDP-L-fucose synthase	ec8739_01652	27.2739101811712	-0.882197	0.764396020746932	-1.15411	0.248455073196621	0.330800954322199
gmm	GDP-mannose mannosyl hydrolase	ec8739_01653	8.77840335256505	0.10928003560886	0.978602985541519	0.111669427973785	0.911085520619753	0.929752697759343
kanE	Alpha-D-kanosaminyltransferase	ec8739_01654	18.0995245115168	-0.946571	0.794206037712649	-1.19185	0.233321744043528	0.314081450903804
manC1	Mannose-1-phosphate guanylyltransferase 1	ec8739_01655	36.0503930959752	-0.755407	0.50797719711602	-1.48709	0.136991237015553	0.200010856708584
algC	Phosphomannomutase/phosphoglucomutase	ec8739_01656	38.5166472542028	-0.476695	0.49507636816492	-0.962871	0.335612261181273	0.423062565647835
wcaJ_1	UDP-glucose:undecaprenyl-phosphate glucose-1-phosphate transferase	ec8739_01657	41.4523029114061	0.687483719380047	0.519813661641348	1.32255800513066	0.185982407557098	0.26001942338844
wzxC	Lipopolysaccharide biosynthesis protein WzxC	ec8739_01658	40.6061284432836	0.36169461664065	0.47269157623586	0.765181007710986	0.444163767380846	0.531613815518909
	Polysaccharide pyruvyl transferase	ec8739_01659	48.4696117234316	-0.281921	0.489726857862943	-0.57567	0.564837937996362	0.644877489512388
pimB	GDP-mannose-dependent alpha-(1-6)-phosphatidylinositol monomannoside mannosyltransferase	ec8739_01660	46.9017974937259	0.297200206994531	0.469093391270006	0.633562980262634	0.526366066843147	0.608402550362213
	hypothetical protein	ec8739_01661	180.497694584638	-1.23337	0.302845068800298	-4.07261	4.649013749088e-05	0.000159316866788528
gnu_2	N-acetyl-alpha-D-glucosaminyl-diphospho-ditrans%2C octacis-undecaprenol 4-epimerase	ec8739_01662	2653.85839613777	0.767172265847104	0.196305605454529	3.90805073584517	9.30437702103593e-05	0.00030141230216704
galF	UTP--glucose-1-phosphate uridylyltransferase	ec8739_01663	2374.20474408781	0.403435249804183	0.223291149569745	1.80676775851418	0.0707984977608485	0.112963165520859
rfbB	dTDP-glucose 4%2C6-dehydratase	ec8739_01664	2103.76002062519	0.387127137418572	0.264813218076245	1.46188751540004	0.143772036695595	0.208590809942666
rfbD	dTDP-4-dehydrorhamnose reductase	ec8739_01665	1309.10027267407	0.671483788253299	0.301067625344471	2.23034206180426	0.025724742791769	0.0471566489570571
rfbA	Glucose-1-phosphate thymidylyltransferase 1	ec8739_01666	1719.53093191084	0.956519745700302	0.243180381222377	3.93337546759421	8.37612434903656e-05	0.000275413000913933
rfbC	dTDP-4-dehydrorhamnose 3%2C5-epimerase	ec8739_01667	1120.6201047583	1.35480373132975	0.24329004131847	5.56867730379599	2.56680352710131e-08	1.56254164712292e-07
	Nitroreductase family protein	ec8739_01668	1133.66015036937	1.17090690767292	0.207673227911522	5.63821788416454	1.71819023606227e-08	1.08669953891211e-07
	hypothetical protein	ec8739_01669	888.277293071315	1.2054190248683	0.247030995001522	4.87962664304889	1.06286855719997e-06	4.97177469179023e-06
	Polysaccharide pyruvyl transferase	ec8739_01670	1260.69070151676	1.74088297688254	0.262081876518316	6.64251569017163	3.08373824656301e-11	2.88803947322344e-10
kanF	2-deoxystreptamine glucosyltransferase	ec8739_01671	926.05619587545	1.89019835358931	0.28017968809343	6.74637896291395	1.51580401797897e-11	1.47968129416521e-10
	hypothetical protein	ec8739_01672	868.393271188752	1.38564106765078	0.319009619862371	4.34357142034958	1.40184874301084e-05	5.32897054693538e-05
	Glycosyl transferase family 2	ec8739_01673	1509.83899904794	2.21224317800291	0.278395312568092	7.94640957707155	1.91994906225493e-15	2.87206032077247e-14
wbbD_1	UDP-Gal:alpha-D-GlcNAc-diphosphoundecaprenol beta-1%2C3-galactosyltransferase	ec8739_01674	296.391698036579	1.7700154295637	0.300662016654924	5.88706032526611	3.93125250903616e-09	2.77466662594291e-08
	IS1 transposase	ec8739_01675	2.17421087078436	1.31588464122212	2.01388467680031	0.653406153977404	0.513494472494914	0.596375173670906
	hypothetical protein	ec8739_01676	59.9082853463006	2.05830656741192	0.495277674885659	4.15586381495413	3.24060820188531e-05	0.000115101991481875
wbbD_2	UDP-Gal:alpha-D-GlcNAc-diphosphoundecaprenol beta-1%2C3-galactosyltransferase	ec8739_01677	764.897909440028	1.96775779196964	0.307787118223002	6.39324284697299	1.62404017581029e-10	1.36887847895702e-09
gnd	6-phosphogluconate dehydrogenase%2C decarboxylating	ec8739_01678	5547.07435918586	1.62321254647187	0.23992413675298	6.76552417126373	1.32827416466037e-11	1.31418186539648e-10
ugd	UDP-glucose 6-dehydrogenase	ec8739_01679	660.245607632173	0.536053744140082	0.223907614787515	2.39408447385226	0.016661910867292	0.0322282238885
wzzB	Chain length determinant protein	ec8739_01680	1597.96280990218	1.15983123100132	0.223305547647359	5.19392036257385	2.05911250283931e-07	1.09794283454315e-06
hisI	Phosphoribosyl-AMP cyclohydrolase	ec8739_01681	855.792856293905	0.0135006758270623	0.200838334769308	0.0672216080788051	0.94640528327059	0.95784679595238
hisF	Imidazole glycerol phosphate synthase subunit HisF	ec8739_01682	877.247138647508	-0.285525	0.218524557118433	-1.30661	0.191346790493929	0.266076453913354
hisA	1-(5-phosphoribosyl)-5-[(5- phosphoribosylamino)methylideneamino] imidazole-4-carboxamide isomerase	ec8739_01683	929.367874648372	-0.21856	0.261451760088157	-0.835946	0.403185108337484	0.492519601405572
hisH	Imidazole glycerol phosphate synthase subunit HisH	ec8739_01684	627.288820962035	-0.372225	0.323751205843253	-1.14973	0.25025681869571	0.332593473491011
hisB	Histidine biosynthesis bifunctional protein HisB	ec8739_01685	1201.26788164275	-0.436553	0.300197011315493	-1.45422	0.14588500213741	0.21123685641502
hisC	Histidinol-phosphate aminotransferase	ec8739_01686	1422.56618051873	-0.488528	0.30037460450632	-1.62639	0.103865782163374	0.157961042061787
hisD	Histidinol dehydrogenase	ec8739_01687	1852.10161645366	-0.66405	0.261289597588876	-2.54143	0.0110399223130251	0.022621776296395
hisG	ATP phosphoribosyltransferase	ec8739_01688	3251.36261679024	-0.985605	0.269040850946574	-3.6634	0.000248886704912145	0.00073857171809745
	NAD dependent epimerase/dehydratase family protein	ec8739_01689	2768.33667723138	0.634134269046165	0.217647419331935	2.91358505877363	0.00357304482841226	0.00838364854546624
yhaJ_2	HTH-type transcriptional regulator YhaJ	ec8739_01690	1128.37019275661	-0.502216	0.280366547589814	-1.79128	0.0732478960436289	0.116278713639705
plaP	Low-affinity putrescine importer PlaP	ec8739_01691	521.462359191894	-0.200071	0.245375866234908	-0.815364	0.414863897726445	0.503558145592636
	sulfur transport	ec8739_01692	1987.2376900817	0.0691618065512947	0.268918152801814	0.257185339965745	0.797035700483229	0.842597075547032
	Sulfurtransferase TusA	ec8739_01693	732.107524865142	1.56463425311818	0.310387216156674	5.04091074526858	4.63321535982978e-07	2.31923055424879e-06
sbcB	Exodeoxyribonuclease I	ec8739_01694	1626.73359836824	0.557829216870028	0.227840153547512	2.44833585381913	0.0143517807343791	0.0282713954870938
dacD	D-alanyl-D-alanine carboxypeptidase DacD	ec8739_01695	223.975514856639	0.159747477059186	0.319535179031747	0.499937057144229	0.617119398143528	0.693191779103814
sbmC_2	DNA gyrase inhibitor	ec8739_01696	515.977580565778	-0.578409	0.276903876797525	-2.08885	0.0367216313050591	0.0645352486006712
yeeA	Inner membrane protein YeeA	ec8739_01697	616.654723082653	-0.815972	0.216088966948631	-3.77609	0.000159306772729253	0.000491373388368978
	hypothetical protein	ec8739_01698	3474.26457187832	1.31209736846482	0.299123252731253	4.38647733495888	1.1520116287533e-05	4.46254744298065e-05
cobU	Bifunctional adenosylcobalamin biosynthesis protein CobU	ec8739_01699	670.118624996596	-0.196912	0.244668831722957	-0.804811	0.420928782656297	0.508806082289727
cobS	Adenosylcobinamide-GDP ribazoletransferase	ec8739_01700	654.430289063182	-0.265136	0.263999118536468	-1.00431	0.315230091058327	0.401894905917722
cobT	Nicotinate-nucleotide--dimethylbenzimidazole phosphoribosyltransferase	ec8739_01701	884.519613072538	-0.012318	0.344757264930923	-0.0357294	0.971498095936014	0.975951444989124
erfK	putative L%2CD-transpeptidase ErfK/SrfK	ec8739_01702	1616.37739126923	-1.29254	0.246986771937486	-5.23324	1.66568554700614e-07	9.0917805137334e-07
lsrR_1	Transcriptional regulator LsrR	ec8739_01703	588.920758679665	-1.33213	0.285263093928501	-4.66982	3.01460417469325e-06	1.30563340886171e-05
gatA_2	PTS system galactitol-specific EIIA component	ec8739_01704	288.538397914144	-0.31071	0.253462805063439	-1.22586	0.220251938365348	0.299337750652812
	PTS system%2C Lactose/Cellobiose specific IIB subunit	ec8739_01705	175.010047078422	0.355411272218958	0.321306568662621	1.10614381056164	0.268664278744093	0.352667126006396
gatC_2	PTS system galactitol-specific EIIC component	ec8739_01706	680.749962519899	-1.18114	0.26982318777055	-4.37746	1.20069214709871e-05	4.64077044156406e-05
rpiB_1	Ribose-5-phosphate isomerase B	ec8739_01707	87.1500402966353	-0.792291	0.350618970612237	-2.25969	0.0238402944071071	0.0441080668578938
srlR_4	Glucitol operon repressor	ec8739_01708	919.92812007266	0.52971693189361	0.314173059632907	1.68606733025599	0.0917828316341906	0.141699243061873
gatA_3	PTS system galactitol-specific EIIA component	ec8739_01709	10.5421433872316	-2.02478	1.09338584843336	-1.85184	0.0640488545609748	0.103550767075158
gatB_2	PTS system galactitol-specific EIIB component	ec8739_01710	6.63520243605268	-3.39612	1.32547744143101	-2.56219	0.010401516512756	0.0214843764728603
gatC_3	PTS system galactitol-specific EIIC component	ec8739_01711	38.1998116962853	-1.81673	0.499477255529144	-3.63726	0.000275552371210396	0.000808397619153391
rpe_2	Ribulose-phosphate 3-epimerase	ec8739_01712	27.7123841855102	-3.43347	0.717807756821836	-4.78327	1.72463339253662e-06	7.76882647429394e-06
fabG_3	3-oxoacyl-[acyl-carrier-protein] reductase FabG	ec8739_01713	32.7771	-3.28613	0.637835969980727	-5.152	2.57717322143222e-07	1.34955199874999e-06
hxlB	3-hexulose-6-phosphate isomerase	ec8739_01714	53.371351291425	-1.08356	0.433789741305704	-2.4979	0.0124931937367395	0.0251066795727323
	hypothetical protein	ec8739_01715	1419.04267901484	-0.549819	0.284631803174179	-1.93168	0.0533984175443436	0.089024444312232
	hypothetical protein	ec8739_01716	552.440356851153	-0.824463	0.22379476108361	-3.68401	0.000229590610298503	0.000686891225213882
	NTF2 fold immunity protein	ec8739_01717	118.386391138377	-0.923787	0.326164253210499	-2.83227	0.00462181542959126	0.0105507380353638
rhsC_4	Putative deoxyribonuclease RhsC	ec8739_01718	134.546645081692	-1.31308	0.42310939387095	-3.10342	0.00191300798321522	0.0048105071660541
	hypothetical protein	ec8739_01719	56.3683147056613	-1.04288	0.520651468740296	-2.00302	0.0451746144900486	0.077343880980423
xerC_1	Tyrosine recombinase XerC	ec8739_01720	38.9790002872289	-1.23648	0.483629211038789	-2.55667	0.0105680074862942	0.0217564945102995
intA_2	Prophage integrase IntA	ec8739_01721	33.3420929143855	-0.643977	0.535815806307146	-1.20186	0.22941708226703	0.309681266269292
intS_4	Prophage integrase IntS	ec8739_01722	29.6016439754899	-0.485028	1.72491263576185	-0.28119	0.778564951958491	0.829472577645617
gltC_3	HTH-type transcriptional regulator GltC	ec8739_01724	1521.80227568256	-5.32247	0.334782641787847	-15.8983	6.51343283889294e-57	1.58602089627043e-54
cbl	HTH-type transcriptional regulator cbl	ec8739_01725	1615.09541433761	-2.6925	0.321299327271785	-8.38002	5.29170169862941e-17	9.74518006096331e-16
yeeO	putative FMN/FAD exporter YeeO	ec8739_01727	762.033974919389	-0.89101	0.234599691850859	-3.798	0.000145866789569622	0.000452786217198054
	putative transcriptional regulatory protein	ec8739_01729	560.033371155541	-0.24545	0.314802464730376	-0.779696	0.435570029693279	0.523903249216697
amn	AMP nucleosidase	ec8739_01730	2602.5821159153	0.498507743847937	0.286869350419197	1.73775184807814	0.0822545485453216	0.128493769722359
yhjE_2	Inner membrane metabolite transport protein YhjE	ec8739_01731	1214.65031484471	0.635390850350762	0.230715160587523	2.75400562638676	0.00588707560941148	0.0130506981905734
	Glycosyltransferase family 9 (heptosyltransferase)	ec8739_01732	60.0394192190856	-0.862392	0.43019595310161	-2.00465	0.0450005801207622	0.0770760229266514
	Invasin	ec8739_01733	342.501280972337	-0.743641	0.263924969794165	-2.81762	0.00483806403565196	0.0109985656993063
	Invasin	ec8739_01734	938.921729761234	-0.408768	0.212992814165973	-1.91916	0.0549638485243696	0.091217928088721
	hypothetical protein	ec8739_01735	24.766507355174	-0.55939	0.626098385144376	-0.893454	0.371613856575139	0.458683056426031
	hypothetical protein	ec8739_01736	9.14425109845759	-1.56976	0.971075749861148	-1.61652	0.105982873722152	0.160678981502661
	hypothetical protein	ec8739_01737	31.4315477445798	-1.23614	0.586840590003784	-2.10644	0.0351665168990849	0.0620865883290953
rhsC_5	Putative deoxyribonuclease RhsC	ec8739_01738	58.0657475410737	-1.67658	0.484630374066437	-3.45951	0.000541162009851898	0.00150216155109618
xerC_2	Tyrosine recombinase XerC	ec8739_01739	17.1656310012077	-2.15129	0.728284620946181	-2.95391	0.00313772229839429	0.0075109977246653
intA_3	Prophage integrase IntA	ec8739_01740	38.5324986631335	-0.663828	0.537486782524444	-1.23506	0.21680847303151	0.296136753475846
intS_5	Prophage integrase IntS	ec8739_01741	31.6203895202565	-0.256629	0.574011738301277	-0.447079	0.654817780960925	0.726599071886515
mtfA	Protein MtfA	ec8739_01743	1461.17175306169	-0.166968	0.307814615074696	-0.542429	0.587522911204368	0.66660960906258
yodB	Cytochrome b561	ec8739_01745	135.433030135997	-0.668149	0.327107769098591	-2.0426	0.0410924975367351	0.0711328659966468
zinT	Metal-binding protein ZinT	ec8739_01746	43.1633521357996	-1.77821	0.498236268578146	-3.569	0.000358345389029507	0.00102588363168931
msrQ	Protein-methionine-sulfoxide reductase heme-binding subunit MsrQ	ec8739_01747	131.502948446813	-0.81554	0.303276721689503	-2.68909	0.00716462218013446	0.0154312231034542
msrP	Protein-methionine-sulfoxide reductase catalytic subunit MsrP	ec8739_01748	174.745053587083	-1.21958	0.334649444321569	-3.64436	0.000268054669982473	0.000790635005742382
hiuH	5-hydroxyisourate hydrolase	ec8739_01749	95.8260289839341	0.164594137556269	0.366823459280661	0.448701230502098	0.653647196871757	0.725851447653638
yedW	putative transcriptional regulatory protein YedW	ec8739_01750	479.894816478826	0.386661845401222	0.272490244962503	1.4189933494846	0.155900954975979	0.223378190800823
yedV	putative sensor-like histidine kinase YedV	ec8739_01751	896.811370540931	0.132049351790909	0.219231192670203	0.602329213204415	0.546955018799871	0.627402210782475
hchA	Molecular chaperone Hsp31 and glyoxalase 3	ec8739_01752	633.002048759828	-2.80923	0.269939625327778	-10.4069	2.30680897411502e-25	9.10877813832986e-24
	hypothetical protein	ec8739_01753	22.674497550608	-3.20951	0.774968042459363	-4.14147	3.45086111920007e-05	0.000121790507962603
ompD_1	Outer membrane porin protein OmpD	ec8739_01754	269.515624361221	-0.496541	0.289303367496598	-1.71633	0.0861009896756176	0.133586066459551
yedR	Inner membrane protein YedR	ec8739_01755	117.395041591174	-0.965271	0.371560389622149	-2.59788	0.0093800200827556	0.0195961048726014
	HD domain protein	ec8739_01756	462.94687101277	0.714545209547859	0.247454793788221	2.8875787719004	0.00388219384313796	0.00902687300502582
dcm	DNA-cytosine methyltransferase	ec8739_01757	732.707600532932	0.446281848181031	0.241884531687444	1.84502020475498	0.0650345995352996	0.104950901974675
vsr	Very short patch repair protein	ec8739_01758	92.3651743694225	0.523123734157769	0.384787339086469	1.35951	0.173983802429882	0.245357466554109
yedA	putative inner membrane transporter YedA	ec8739_01759	135.788928928946	0.209806315322167	0.298704975030601	0.702386410874722	0.482438217592445	0.567353557206248
yedI	Inner membrane protein YedI	ec8739_01760	403.831154719614	0.696360292325299	0.278951145932375	2.49635214796398	0.0125477965509687	0.0252048543917946
	hypothetical protein	ec8739_01761	242.139443595281	0.113177330168625	0.278864561570131	0.405850530205008	0.68485242839286	0.752307817956367
yedQ_1	putative diguanylate cyclase YedQ	ec8739_01762	690.052026816768	-0.381414	0.256809771844291	-1.4852	0.137491049918536	0.200581547535043
yedP	Mannosyl-3-phosphoglycerate phosphatase	ec8739_01763	315.436121337441	-2.21418	0.268932632768488	-8.2332	1.82274965512632e-16	3.09655493737158e-15
	hypothetical protein	ec8739_01764	479.131577599863	-1.20964	0.250822899223165	-4.82269	1.41632535332429e-06	6.47315330930173e-06
dsrB	Protein DsrB	ec8739_01765	115.957216213923	-0.387739	0.42622454675087	-0.909705	0.362978196296483	0.450817068395433
rcsA	Transcriptional regulatory protein RcsA	ec8739_01766	70.3534016972937	-1.54899	0.456153168081696	-3.39576	0.00068437290360922	0.00185964441197719
	Bacterial export proteins%2C family 1	ec8739_01767	48.3745077838228	-1.98288	0.521046678486047	-3.80557	0.000141478211907046	0.000440724237944978
	Bacterial export proteins%2C family 3	ec8739_01768	9.84275587920653	-1.65108	0.941983185718852	-1.75277	0.0796410940868747	0.125068762229585
fliP_2	Flagellar biosynthetic protein FliP	ec8739_01769	37.8052544198561	-0.855633	0.496963125935733	-1.72172	0.0851196305556025	0.132297638555037
fliO	Flagellar protein FliO	ec8739_01770	10.364164175538	1.24868553516448	0.984381112552099	1.26849806364848	0.204620141779811	0.282383526895753
fliN_1	Flagellar motor switch protein FliN	ec8739_01771	10.3830868790863	-0.371623	0.927552475490817	-0.40065	0.68867819078116	0.756320849459741
fliM	Flagellar motor switch protein FliM	ec8739_01772	51.4660287697422	-0.692215	0.444603318591403	-1.55693	0.119487826276897	0.177952817727367
	Flagellar basal body-associated protein FliL	ec8739_01773	22.7634777152704	-0.462201	0.704418439875625	-0.656145	0.511730830956715	0.594937992595035
fliK	Flagellar hook-length control protein	ec8739_01774	56.4735302115145	0.0351836172588133	0.435607334595856	0.0807691112259523	0.935625573457584	0.949489902399767
fliJ	Flagellar FliJ protein	ec8739_01775	8.31536530273448	-0.88881	0.986986511960167	-0.900529	0.367838766059543	0.455514616024421
fliI_1	Flagellum-specific ATP synthase	ec8739_01776	29.1274487788844	-1.12442	0.673325759817091	-1.66995	0.0949288654609853	0.145837089840694
fliH	Flagellar assembly protein FliH	ec8739_01777	14.9144434675151	-1.40592	0.729964713896779	-1.92601	0.0541034324436102	0.0900286045559391
fliG_1	Flagellar motor switch protein FliG	ec8739_01778	36.805706050504	-0.304011	0.484179195407866	-0.62789	0.530075745970277	0.611801881639119
fliF_1	Flagellar M-ring protein	ec8739_01779	29.4737173353663	-1.43925	0.560549834206428	-2.56757	0.0102415146835451	0.0211838408956952
fliE_1	Flagellar hook-basal body complex protein FliE	ec8739_01780	13.9751723746677	-2.11488	0.86252190979044	-2.45197	0.0142074540031972	0.028024874390645
	putative E3 ubiquitin-protein ligase ipaH7.8	ec8739_01781	25.2840977610104	-1.53392	0.794285311684271	-1.93119	0.0534593912312049	0.0890922097970992
	hypothetical protein	ec8739_01782	5.29430356199658	-1.29493	1.35800352705282	-0.953555	0.340308722616511	0.427752546953877
yedK	Putative SOS response-associated peptidase YedK	ec8739_01783	59.7968816131515	-1.64308	0.441732310938476	-3.71963	0.000199517135334746	0.000603925141002896
tusA_2	Sulfurtransferase TusA	ec8739_01784	320.264445803166	2.76640055352684	0.337734131050713	8.1910600652661	2.58935317197353e-16	4.34832756810727e-15
	sulfur transport	ec8739_01785	460.27146330436	0.792290441956105	0.301463073573288	2.62815087952553	0.00858504282527355	0.0181428364046162
	YedD-like protein	ec8739_01786	523.849010680582	1.22450263232693	0.309281331789702	3.95918701345847	7.52053313815307e-05	0.000248773560336037
amyA	Cytoplasmic alpha-amylase	ec8739_01787	637.05751743133	-1.14444	0.233848604236596	-4.89395	9.88304633621546e-07	4.63783641238034e-06
fliT	Flagellar protein FliT	ec8739_01788	24.3747740892252	-0.538989	0.628731954102258	-0.857263	0.391299545417753	0.479883283438686
fliS_1	Flagellar protein FliS	ec8739_01789	10.1463028928961	-0.420899	0.956652262689806	-0.439971	0.659958182220182	0.73119229339511
fliD_1	Flagellar hook-associated protein 2	ec8739_01790	75.7060539492112	-1.1069	0.461651844734246	-2.39769	0.0164988666701207	0.0319692893966132
fliC	Flagellin	ec8739_01791	342.972417372884	-0.875369	0.288786149031885	-3.0312	0.00243583029702893	0.00597439518291986
fliA	RNA polymerase sigma factor FliA	ec8739_01792	40.1358742161935	-1.77283	0.529954637199731	-3.34525	0.000822088959231748	0.0021984233729791
fliZ	Regulator of sigma S factor FliZ	ec8739_01793	74.6002223242426	-1.30544	0.486419861390905	-2.68377	0.00727980624585245	0.0156716064713022
fliY	L-cystine-binding protein FliY	ec8739_01794	4819.5684093536	0.74789237770452	0.230812633622644	3.24025754555208	0.00119421783037963	0.00310270109694956
dcyD	D-cysteine desulfhydrase	ec8739_01795	1289.53743735822	-0.17447	0.282783582031738	-0.616973	0.537252260674374	0.617889440707368
yecS	L-cystine transport system permease protein YecS	ec8739_01796	587.109323954327	-0.0304627	0.288467940941824	-0.105602	0.915898401195548	0.933143350172033
artM_1	Arginine transport ATP-binding protein ArtM	ec8739_01797	421.425624984145	0.312976930974411	0.338119246400227	0.925640685369163	0.354632742311025	0.442206346955682
sdiA	Regulatory protein SdiA	ec8739_01798	352.203027454906	-0.211791	0.259991948413734	-0.814607	0.415297551856885	0.503746259482495
	hypothetical protein	ec8739_01799	233.245292913971	1.2525367355346	0.384237896691761	3.25979489873012	0.00111492807225579	0.00292268525161313
uvrY	Response regulator UvrY	ec8739_01800	1957.28938189714	0.174064220502366	0.210541605266486	0.826745005017179	0.408381606852663	0.497204606343118
uvrC	UvrABC system protein C	ec8739_01801	3125.62259274106	0.237491269188346	0.217465238642395	1.09208842144598	0.274794238169173	0.358779608547955
pgsA	CDP-diacylglycerol--glycerol-3-phosphate 3-phosphatidyltransferase	ec8739_01802	1493.25553944454	0.612521123162529	0.2308199866696	2.65367454526069	0.0079620579769604	0.0169818492034148
	hypothetical protein	ec8739_01806	1083.38912154161	1.34353832430213	0.261939924580297	5.12918497038916	2.90999306335468e-07	1.50762406580184e-06
tyrP	Tyrosine-specific transport protein	ec8739_01807	403.238963833434	0.63669002563334	0.288907525639424	2.20378484161736	0.027539479120655	0.0501477095911221
	hypothetical protein	ec8739_01808	358.813547827886	1.28290391667605	0.360887966712972	3.55485368038441	0.000378189488270303	0.00107916961399006
ftnA_1	Bacterial non-heme ferritin	ec8739_01809	2616.27133057984	0.713544342113543	0.259318706282068	2.75161152985778	0.00593028223661317	0.0131052919960141
	YecR-like lipoprotein	ec8739_01810	92.0996808902788	-1.69423	0.382245735840119	-4.43231	9.32305407676512e-06	3.67472536137244e-05
	hypothetical protein	ec8739_01811	323.611689441409	0.559570442424498	0.26210773096664	2.13488720977757	0.0327702243255843	0.0582685165188787
ftnA_2	Bacterial non-heme ferritin	ec8739_01812	767.212446982705	0.67245450312633	0.23563649893915	2.85377904591929	0.00432025676020543	0.00994521290965357
araF	L-arabinose-binding periplasmic protein	ec8739_01813	228.593855746734	-1.77245	0.359972811003996	-4.92384	8.48637131296147e-07	4.04301798529458e-06
araG	Arabinose import ATP-binding protein AraG	ec8739_01814	292.822958181058	-0.821027	0.253190666630717	-3.24272	0.0011839361222576	0.0030814679476574
rbsC_2	Ribose import permease protein RbsC	ec8739_01815	370.687681375428	-1.14388	0.25020128111375	-4.57184	4.83458496436513e-06	2.01617372966816e-05
otsB	Trehalose-6-phosphate phosphatase	ec8739_01816	953.054496447388	-1.43713	0.267174358518703	-5.37898	7.49072970864186e-08	4.25834867872597e-07
otsA	Trehalose-6-phosphate synthase	ec8739_01817	1991.62987484599	-1.8023	0.24364497230785	-7.39726	1.39027423612867e-13	1.74102056484341e-12
uspC	Universal stress protein C	ec8739_01818	683.84949783546	-0.670079	0.263617610491852	-2.54186	0.0110264966350643	0.0226048338407328
flhD	Flagellar transcriptional regulator FlhD	ec8739_01819	722.499833746507	-0.0888416	0.32226408892056	-0.27568	0.782794230512183	0.832516763935056
flhC	Flagellar transcriptional regulator FlhC	ec8739_01820	1055.25896205627	-0.292978	0.27420354016198	-1.06847	0.285309616919028	0.370137816265555
motA	Motility protein A	ec8739_01821	115.159227256087	-0.989945	0.400215447260166	-2.47353	0.0133785350543348	0.026605317215585
motB	Motility protein B	ec8739_01822	66.6085397606208	-0.920372	0.44297729976384	-2.0777	0.037737346689598	0.0660845314228048
cheA	Chemotaxis protein CheA	ec8739_01823	98.6262762871021	-0.904052	0.424344247965111	-2.13047	0.033132901286245	0.0588179450537107
cheW	Chemotaxis protein CheW	ec8739_01824	63.3826181704119	0.0182964346582585	0.497805529175801	0.036754181273461	0.970681007389337	0.975354162170441
tar	Methyl-accepting chemotaxis protein II	ec8739_01825	56.917948889278	-0.590065	0.417220914613728	-1.41427	0.157281382715751	0.224988348708595
tap	Methyl-accepting chemotaxis protein IV	ec8739_01826	43.9809558697413	-1.58531	0.48756187884562	-3.2515	0.00114796106630199	0.00300030611425261
cheR	Chemotaxis protein methyltransferase	ec8739_01827	48.675463356286	-0.332597	0.466784631794445	-0.712527	0.476138615041678	0.561753849186454
cheB	Chemotaxis response regulator protein-glutamate methylesterase	ec8739_01828	25.2886969322341	-0.821953	0.632198452556263	-1.30015	0.193549649289067	0.26871337118593
cheY	Chemotaxis protein CheY	ec8739_01829	26.2280688632517	-0.205062	0.635477389080109	-0.322689	0.746930591037298	0.804570356479842
	Chemotaxis phosphatase%2C CheZ	ec8739_01830	37.8611242534215	-0.409031	0.505264534830363	-0.809538	0.418205619982007	0.506255476148107
flhB_1	Flagellar biosynthetic protein FlhB	ec8739_01831	29.8593650518518	-1.61828	0.598605308270847	-2.70343	0.00686289069184652	0.0148690310936052
flhA_1	Flagellar biosynthesis protein FlhA	ec8739_01832	160.344772763079	-0.0748618	0.32157698501877	-0.232796	0.815920013104434	0.855340209862888
flhE	Flagellar protein FlhE	ec8739_01833	20.1760972652983	-0.319083	0.682058210231645	-0.467824	0.6399106868081	0.714216587797276
	Lysozyme inhibitor LprI	ec8739_01834	145.521330062419	-2.19068	0.31648931470429	-6.9218	4.45945098909432e-12	4.70982498438564e-11
argS	Arginine--tRNA ligase	ec8739_01835	1593.16658678227	1.01726044484037	0.209884423561679	4.84676484122905	1.2549102803755e-06	5.76548402398934e-06
	YecM protein	ec8739_01836	327.817285584674	0.694061696220819	0.249175511330764	2.7854330167281	0.00534562832998211	0.0120153276770829
cutC_1	Copper homeostasis protein CutC	ec8739_01837	1466.27669630727	-0.206692	0.272688390931356	-0.757977	0.448464663661373	0.535737427317471
torY	Cytochrome c-type protein TorY	ec8739_01838	85.7895506755115	-2.25046	0.40155643605995	-5.60434	2.09044767886506e-08	1.29595928945764e-07
torZ	Trimethylamine-N-oxide reductase 2	ec8739_01839	302.861706285777	-1.0865	0.264576439323411	-4.10656	4.01595172825645e-05	0.000139586966097923
cmoB	tRNA U34 carboxymethyltransferase	ec8739_01840	564.196001647415	-0.341791	0.285115786329966	-1.19878	0.230612981029365	0.311103938396955
cmoA	Carboxy-S-adenosyl-L-methionine synthase	ec8739_01841	610.764121241071	-0.247451	0.251099984646468	-0.985467	0.3243946221602	0.412241701631823
yecN	Inner membrane protein YecN	ec8739_01842	850.868982170075	0.151090700744494	0.209456152889565	0.721347636057059	0.470695655310596	0.557131800493207
	hypothetical protein	ec8739_01843	677.034404498356	1.86323453305511	0.299504233325157	6.22106242829726	4.93799622184349e-10	3.87871638715771e-09
yecD	Isochorismatase family protein YecD	ec8739_01844	693.377877010522	1.88484725923845	0.256621452040875	7.34485462633197	2.05982855587698e-13	2.50089433806339e-12
aspS	Aspartate--tRNA ligase	ec8739_01845	3980.17	0.862386351806348	0.262753774940042	3.2821083236697	0.00103034015654848	0.00271719669443561
nudB	Dihydroneopterin triphosphate diphosphatase	ec8739_01846	783.821432980797	1.06686504745935	0.266097824938635	4.00929638453596	6.08999397939924e-05	0.000204539797790857
yebC	putative transcriptional regulatory protein YebC	ec8739_01847	1892.28803978499	1.28205843677968	0.204317500261184	6.27483419257181	3.5000708109689e-10	2.83040781632411e-09
ruvC	Crossover junction endodeoxyribonuclease RuvC	ec8739_01848	956.00537337841	1.62963	0.216532701256557	7.52603684672616	5.23035861592096e-14	6.86367120167112e-13
	Permuted papain-like amidase enzyme%2C YaeF/YiiX%2C C92 family	ec8739_01849	87.4621519412933	-1.51874	0.390187957287846	-3.89232	9.9289191012794e-05	0.000318583107034463
ruvA	Holliday junction ATP-dependent DNA helicase RuvA	ec8739_01850	251.714366153931	0.446961555175529	0.324085018346428	1.37914908086789	0.167848793770011	0.237637468831541
ruvB	Holliday junction ATP-dependent DNA helicase RuvB	ec8739_01851	877.818395953508	0.606277617164743	0.213286327231511	2.84255266164652	0.00447538368549616	0.0102538456317458
znuB	High-affinity zinc uptake system membrane protein ZnuB	ec8739_01852	676.692990157013	0.454251226111239	0.227744631510495	1.99456392494726	0.0460904614342263	0.0787273937904185
znuC	Zinc import ATP-binding protein ZnuC	ec8739_01853	552.417584961289	0.853150902096042	0.22105534482733	3.85944480447849	0.000113644920948201	0.000362258682557064
znuA	High-affinity zinc uptake system protein ZnuA	ec8739_01854	1620.41688779762	0.984014007131272	0.268804465649587	3.66070557925191	0.000251521650645499	0.000745885923395955
mepM_1	Murein DD-endopeptidase MepM	ec8739_01855	4617.67142558203	1.24876188879766	0.243478404994773	5.12884043586727	2.91532309824509e-07	1.50764430012812e-06
lpxM	Lipid A biosynthesis myristoyltransferase	ec8739_01856	1623.08961475911	1.17003114749639	0.238719576856297	4.90127857507353	9.52149262102992e-07	4.48998812666153e-06
pykA	Pyruvate kinase II	ec8739_01857	3418.97867432965	0.411307229280833	0.188228594213241	2.18514743203612	0.0288780384202009	0.0521733068407835
hexR	HTH-type transcriptional regulator HexR	ec8739_01858	671.88615843164	0.02217170694834	0.209643852026886	0.105758917964819	0.915773632639079	0.933143350172033
	hypothetical protein	ec8739_01859	112.777254880533	-0.0545587	0.347048522965399	-0.157208	0.875081066722592	0.901617375516013
zwf	Glucose-6-phosphate 1-dehydrogenase	ec8739_01860	2155.16437155623	-0.250946	0.23863703860965	-1.05158	0.292992549974266	0.378592672917809
edd	Phosphogluconate dehydratase	ec8739_01861	444.403999614423	1.36729148401203	0.225778429210511	6.05589953297616	1.39635136070437e-09	1.04085170305565e-08
eda	KHG/KDPG aldolase	ec8739_01862	868.383191779335	1.43501425861608	0.234502344231172	6.1194026154444	9.39268115199096e-10	7.13485641060249e-09
purT	Formate-dependent phosphoribosylglycinamide formyltransferase	ec8739_01863	270.159906205948	0.333806964161923	0.373425426842739	0.893905289160983	0.37137256761407	0.458643551381367
	YebG protein	ec8739_01864	1619.93968866595	1.28904276405328	0.236019819198845	5.46158694820147	4.71897024063506e-08	2.75043172402972e-07
yebF	Protein YebF	ec8739_01865	430.889633351123	0.934532616117037	0.279097296359069	3.34841156940025	0.00081276213877634	0.00217480858013229
	hypothetical protein	ec8739_01866	48.4859820916185	0.406589732327857	0.47347309871557	0.858738824720658	0.390484625309065	0.479141688894073
	hypothetical protein	ec8739_01867	91.2557844568468	-0.311528	0.346331307439496	-0.899507	0.36838241226568	0.45597856903713
yebE	Inner membrane protein YebE	ec8739_01868	508.60335112457	-0.522258	0.298319954074262	-1.75066	0.080003841804219	0.125559173955693
ptrB	Protease 2	ec8739_01869	1957.2348675174	0.179743678693752	0.253700287993876	0.708488272185529	0.478642092613123	0.564264488888808
exoX	Exodeoxyribonuclease 10	ec8739_01870	620.127643170138	0.109528629088145	0.278318302758633	0.393537284477952	0.693922691759348	0.760746162576594
	Carbon-nitrogen hydrolase	ec8739_01871	726.524972895533	-0.350912	0.420632166959182	-0.83425	0.404140042952359	0.493411088651864
holE	DNA polymerase III subunit theta	ec8739_01872	743.92088996514	-2.01773	0.27242490195851	-7.40655	1.29625911744821e-13	1.6279380262967e-12
pcoC_1	Copper resistance protein C	ec8739_01873	1843.7680670105	0.33230932625989	0.233948414370408	1.42043846355696	0.15548007165483	0.222847990210307
yebZ	Inner membrane protein YebZ	ec8739_01874	1841.67191838864	0.343153497944338	0.199881560408017	1.71678416580229	0.0860186151214908	0.133505520565685
	hypothetical protein	ec8739_01875	1223.73853331969	0.34558992181294	0.208871705914902	1.65455594044767	0.098014607108506	0.150366826376122
pphA	Serine/threonine-protein phosphatase 1	ec8739_01876	713.970279268047	-2.40896	0.275009631618943	-8.75953	1.96063095416672e-18	4.2124732706435e-17
	hypothetical protein	ec8739_01877	447.163675406789	-1.9225	0.245971427310192	-7.81594	5.45532179165509e-15	7.81394621334126e-14
	hypothetical protein	ec8739_01878	1359.92204528672	-0.95489	0.287714555372145	-3.31888	0.000903791062805583	0.00240517075183781
rsmF	Ribosomal RNA small subunit methyltransferase F	ec8739_01879	978.68080095067	-0.0546353	0.215163937153569	-0.253924	0.799554325260132	0.844038200292668
pqiB_1	Paraquat-inducible protein B	ec8739_01880	1131.8	0.0869884804350152	0.21754868084398	0.399857540379208	0.689261447017706	0.756578680705964
yebS	Inner membrane protein YebS	ec8739_01881	1128.27436571138	-0.209255	0.207526540303913	-1.00833	0.313297671019062	0.400228415061658
msrC	Free methionine-R-sulfoxide reductase	ec8739_01882	1308.59567005488	1.27932421539301	0.216944014246724	5.89702472241561	3.70114425478376e-09	2.62493774574712e-08
proQ	RNA chaperone ProQ	ec8739_01883	4222.94897155097	1.47716905153349	0.244484530142658	6.04197349693888	1.52240477674365e-09	1.12524454240597e-08
prc	Tail-specific protease	ec8739_01884	4567.42447549397	1.18857293039371	0.183652057497212	6.47187375187317	9.67949836815097e-11	8.40103789061499e-10
htpX	Protease HtpX	ec8739_01885	4000.29743369365	-0.52794	0.328617100451627	-1.60655	0.108152785232115	0.163358302808694
ribZ	Riboflavin transporter RibZ	ec8739_01886	230.289406832682	0.663140350208624	0.362894003291826	1.82736651527237	0.0676446804243995	0.108642958702874
kdgR	Transcriptional regulator KdgR	ec8739_01887	627.647430224114	0.0885583676296792	0.255981295619267	0.345956400507466	0.729375481140796	0.788373053967968
	YobH-like protein	ec8739_01888	74.0324619180589	-0.888883	0.462304369592729	-1.92272	0.0545148076654885	0.0906099362904194
	YebO-like protein	ec8739_01889	1109.02851942093	0.0819454935319408	0.377488667172807	0.217080671972671	0.828145476353661	0.86608485393894
cspC	Cold shock-like protein CspC	ec8739_01890	2995.05157421162	1.23439235598255	0.41680417959512	2.96156424626458	0.00306080628838099	0.00736017243812451
rlmA	23S rRNA (guanine(745)-N(1))-methyltransferase	ec8739_01891	670.87630689158	-0.529238	0.242322050670252	-2.18403	0.0289603555434076	0.05230046903451
mntP	putative manganese efflux pump MntP	ec8739_01892	560.076066560202	-1.46153	0.243368103514225	-6.00545	1.90806276180662e-09	1.39152064642236e-08
	hypothetical protein	ec8739_01893	129.813583183884	0.254650221884482	0.334814378716937	0.76057134362133	0.446913141344881	0.534172591127458
manZ_3	PTS system mannose-specific EIID component	ec8739_01894	944.994421611365	-0.183244	0.289482451384009	-0.633006	0.526729981769969	0.608662670734979
manY	PTS system mannose-specific EIIC component	ec8739_01895	868.878491999181	-0.294975	0.30519165417959	-0.966525	0.333781351511573	0.42160336128969
manX_2	PTS system mannose-specific EIIAB component	ec8739_01896	181.421872469848	-0.875796	0.358236069429417	-2.44475	0.0144954030964428	0.0284966609509224
	IS1 transposase	ec8739_01897	49.0009824344483	-1.06076	0.510591499359363	-2.07752	0.0377539736898707	0.0660845314228048
	hypothetical protein	ec8739_01898	1.31305384778935	-2.03766	2.52100201127147	-0.808275	0.418932287188304	0.506672244687179
manX_3	PTS system mannose-specific EIIAB component	ec8739_01899	4460.08034050364	-0.413663	0.373701556046626	-1.10693	0.268322692049515	0.352324253820558
	hypothetical protein	ec8739_01900	164.499089949056	-0.0481512	0.373644590446452	-0.128869	0.897461228151998	0.919703662144075
corC_1	Magnesium and cobalt efflux protein CorC	ec8739_01901	978.477995119724	0.0635776655647995	0.235105862763986	0.270421438314462	0.786836048891998	0.834632720787422
adrB_2	Putative cyclic-di-GMP phosphodiesterase AdrB	ec8739_01902	415.496771016114	0.139121558833182	0.224123619424196	0.62073582066274	0.534773456747571	0.615684807177463
sdaA	L-serine dehydratase 1	ec8739_01903	1026.35571371527	0.189232848630256	0.25162323530066	0.752048388552613	0.452021959848734	0.53895871872062
nudL	putative Nudix hydrolase NudL	ec8739_01904	323.016545040554	0.102986524181444	0.289421173168145	0.355836178307562	0.721963253653359	0.783452572607743
pabB	Aminodeoxychorismate synthase component 1	ec8739_01905	448.361386889853	-0.468439	0.23217126232872	-2.01765	0.0436282284373271	0.0749304565990614
	hypothetical protein	ec8739_01906	230.697277463034	0.365445599433154	0.387024298711859	0.94424458787077	0.34504467501189	0.432712678276713
	hypothetical protein	ec8739_01907	524.215580604937	-0.445233	0.362603747488365	-1.22788	0.219492604953757	0.298583515677317
yabJ	2-iminobutanoate/2-iminopropanoate deaminase	ec8739_01908	371.175613316001	1.27626153407162	0.31941384772216	3.99563620416911	6.45207490079433e-05	0.000215544544894676
dinG_1	putative ATP-dependent helicase DinG	ec8739_01909	1374.11210516502	1.39450875266018	0.204622163650686	6.81504255345854	9.42358674472618e-12	9.60548388421740e-11
tsaB	tRNA threonylcarbamoyladenosine biosynthesis protein TsaB	ec8739_01910	464.520262024726	1.91101509255202	0.253347520375734	7.54305820604769	4.59076124759294e-14	6.07894457649542e-13
slp_2	Outer membrane protein slp	ec8739_01911	718.270753418573	-0.239926	0.289827371510535	-0.827824	0.407770288131734	0.496663103381242
fadD	Long-chain-fatty-acid--CoA ligase	ec8739_01912	955.361005299174	-1.0168	0.220763646653291	-4.60584	4.10794343246473e-06	1.73292743642858e-05
rnd	Ribonuclease D	ec8739_01913	609.559419521209	1.00362102228364	0.211358742797645	4.74842445123981	2.05007439853784e-06	9.1130589135815e-06
pht2	Phthalate 4%2C5-dioxygenase oxygenase reductase subunit	ec8739_01914	125.682342157415	-0.662632	0.302148852088792	-2.19307	0.0283026095686668	0.0513028692057347
absAa	2-aminobenzenesulfonate 2%2C3-dioxygenase subunit alpha	ec8739_01915	45.124833382936	-1.80131	0.653958079492641	-2.75447	0.0058787045880847	0.0130396569886514
caiT_1	L-carnitine/gamma-butyrobetaine antiporter	ec8739_01916	132.358535089158	-1.55045	0.365263518116959	-4.24473	2.18853525842429e-05	8.02735050802597e-05
dmlA	D-malate dehydrogenase [decarboxylating]	ec8739_01917	582.98103229122	1.86259355887879	0.237191666700906	7.85269391958649	4.07194581800848e-15	5.94911284011038e-14
dmlR_4	HTH-type transcriptional regulator DmlR	ec8739_01918	200.497904471736	0.188003887673476	0.337515378930367	0.557023174082576	0.577511595939387	0.656610460441591
leuE	Leucine efflux protein	ec8739_01919	1032.64827840395	0.92033174449665	0.280926829602671	3.27605499908401	0.00105268058974282	0.00277111052543109
tehB_1	putative S-adenosyl-L-methionine-dependent methyltransferase TehB	ec8739_01920	40.0098892459598	-0.462063	0.478999727498399	-0.964641	0.334724420898567	0.422307753827984
	hypothetical protein	ec8739_01921	17.5556735063525	-1.58633	0.822347831404354	-1.92902	0.0537278091175734	0.089471499757722
	Transglycosylase associated protein	ec8739_01922	1330.33990679799	0.112755471980242	0.415080907708175	0.271646972641572	0.785893478095286	0.834202039922126
yeaP	putative diguanylate cyclase YeaP	ec8739_01923	1823.57729723816	0.287248649722954	0.234553657950572	1.22466071189342	0.220703082762751	0.299713970672992
	hypothetical protein	ec8739_01924	226.808913020593	1.21373526865358	0.307022406966441	3.95324654199015	7.70979253829053e-05	0.000254649741487019
	hypothetical protein	ec8739_01925	330.91483159904	1.24564980030891	0.255998160076332	4.86585450433506	1.13963335767525e-06	5.27824112455692e-06
nimT	2-nitroimidazole transporter	ec8739_01926	250.480345586924	0.0690204899026211	0.268045064801547	0.257495842923733	0.796796024011021	0.842560680629425
nimR	HTH-type transcriptional regulator NimR	ec8739_01927	149.391700406487	-0.523036	0.302492863590863	-1.72909	0.08379380724227	0.130574930533885
	hypothetical protein	ec8739_01928	362.15678742453	0.255717746913212	0.246473305588389	1.03750686632272	0.299499697377483	0.385523399003086
proS_1	Proline--tRNA ligase	ec8739_01929	614.637318849341	0.80771173837714	0.221531152608505	3.64604133037915	0.000266311161966588	0.000786551093598083
yeaJ	Putative diguanylate cyclase YeaJ	ec8739_01930	362.113369709779	-1.28441	0.264390334730613	-4.85801	1.18572157787495e-06	5.46324134646064e-06
yeaI	Inner membrane protein YeaI	ec8739_01931	159.090409542067	-4.00462	0.372405816165214	-10.7534	5.71332388998193e-27	2.50414986097908e-25
	hypothetical protein	ec8739_01932	1061.65573596547	-3.51858	0.220280618274404	-15.9732	1.96597712541934e-57	5.06875161218409e-55
	PrkA AAA domain protein	ec8739_01933	3349.91522274269	-3.5045	0.309363936634286	-11.3281	9.52701791710116e-30	5.49433151719136e-28
mipA_2	MltA-interacting protein	ec8739_01934	965.701848028164	1.02918493350831	0.237827314483898	4.32744630591197	1.5084810274688e-05	5.69293459833375e-05
yvgN	Glyoxal reductase	ec8739_01935	835.168003955917	1.20329150491502	0.215481109643252	5.58420878241799	2.34766540801986e-08	1.44519908474031e-07
yeaD	Putative glucose-6-phosphate 1-epimerase	ec8739_01936	966.517744203143	1.21463299570628	0.21164350400578	5.73905162557274	9.52081964139306e-09	6.33228414085369e-08
gapA	Glyceraldehyde-3-phosphate dehydrogenase A	ec8739_01937	49587.3511265418	2.34333275637243	0.281521317090229	8.32381995293586	8.51729491911335e-17	1.48140093771722e-15
msrB	Peptide methionine sulfoxide reductase MsrB	ec8739_01938	2989.3947310383	-0.101593	0.246783548837892	-0.411669	0.68058240040392	0.748421843276307
	hypothetical protein	ec8739_01939	1475.40671828499	-0.228582	0.208575306120896	-1.09592	0.273113506197532	0.357117093575115
	D-arabitol-phosphate dehydrogenase	ec8739_01940	247.811188210993	-1.14875	0.257104953191528	-4.46804	7.89409951736943e-06	3.15116923357288e-05
ydjE_1	Inner membrane metabolite transport protein YdjE	ec8739_01941	292.263075019876	-0.127087	0.244257912898274	-0.5203	0.602854815644544	0.679528972158047
gutB_2	Sorbitol dehydrogenase	ec8739_01942	185.576128375052	-0.344973	0.335474875840617	-1.02831	0.303802818740054	0.389803206831867
fbaA_2	putative fructose-bisphosphate aldolase	ec8739_01943	214.885707343441	-0.169072	0.325526060591884	-0.51938	0.603495955097971	0.679980146836608
ydjH	putative sugar kinase YdjH	ec8739_01944	185.247549377668	-0.737523	0.293763116444465	-2.5106	0.0120525180223129	0.0243663221825634
yhdN_2	General stress protein 69	ec8739_01945	118.406306686839	-0.30505	0.367193445268895	-0.830762	0.406108084883383	0.495262030062289
	Aldo/keto reductase family protein	ec8739_01946	36.5477901614656	-0.194407	0.533323185216306	-0.36452	0.715469372495297	0.778139518522801
glpR_3	Glycerol-3-phosphate regulon repressor	ec8739_01947	146.542257439692	-0.92405	0.314823353228605	-2.93514	0.00333398418296234	0.00790311123522116
ydjE_2	Inner membrane metabolite transport protein YdjE	ec8739_01948	264.654176036161	-1.58093	0.289431404668951	-5.46221	4.70246504028671e-08	2.74446128782645e-07
pncA	Nicotinamidase	ec8739_01949	283.409926002194	0.39567293685228	0.265720617504381	1.48905621463775	0.136472566421253	0.19934829938814
ansA	L-asparaginase 1	ec8739_01950	459.031882541626	0.545445267842717	0.272436959363314	2.00209717916917	0.0452742808598136	0.0774830643652298
sppA_1	Protease 4	ec8739_01951	1531.03796179369	1.36699506226612	0.206524747389542	6.61903757077463	3.61544963398185e-11	3.34314678180221e-10
ydjA	Putative NAD(P)H nitroreductase YdjA	ec8739_01952	1184.00395812483	1.00740591427586	0.220135495542495	4.57629930054325	4.73273313583714e-06	1.97746132834835e-05
selD	Selenide%2C water dikinase	ec8739_01953	1508.41699608229	0.661843566984286	0.214531521067628	3.08506444037028	0.00203508055477814	0.00507092556656771
topB	DNA topoisomerase 3	ec8739_01954	1323.44236088121	0.857501465713505	0.223115780486751	3.8433026289883	0.000121389629139532	0.000383874996045144
ynjI	Inner membrane protein YnjI	ec8739_01955	693.289668165656	-0.131867	0.291289365167174	-0.452699	0.650765204676828	0.723200784000643
gdhA	NADP-specific glutamate dehydrogenase	ec8739_01956	6350.17728389582	0.679060079985385	0.245533809087404	2.76564796721602	0.00568098254319967	0.0126716267108622
	hypothetical protein	ec8739_01957	63.8362136193516	-0.155942	0.397261448839086	-0.392544	0.694656575691579	0.761360282884769
nudG	CTP pyrophosphohydrolase	ec8739_01958	100.84717504413	0.0952150494632865	0.34825261923102	0.273407992374994	0.7845396097327	0.833462354475154
ynjF	Inner membrane protein YnjF	ec8739_01959	304.058976521413	0.36218153868552	0.242846506850253	1.49140106391916	0.135856228963314	0.198618362757239
ynjE	Thiosulfate sulfurtransferase YnjE	ec8739_01960	551.12707467283	1.05501576143097	0.255349562802348	4.13165289907934	3.6016399711989e-05	0.00012689700959618
fbpC2	Fe(3+) ions import ATP-binding protein FbpC 2	ec8739_01961	189.22939370461	0.758539989627867	0.304756356066052	2.48900465742366	0.0128101287604336	0.0256378056424569
ynjC	Inner membrane ABC transporter permease protein YnjC	ec8739_01962	431.40502407876	0.369852027016235	0.254981956333473	1.45050274276087	0.146918374896552	0.212312310310447
	Bacterial extracellular solute-binding protein	ec8739_01963	408.159887568851	0.179327764459479	0.23313053681037	0.769216109193564	0.441765028804034	0.529176310808439
	Carboxymuconolactone decarboxylase family protein	ec8739_01964	233.142749906104	-0.18009	0.268958704694032	-0.669583	0.503123686830609	0.587267941245955
ydjZ_1	TVP38/TMEM64 family inner membrane protein YdjZ	ec8739_01965	380.772755442068	-0.085891	0.294222396226579	-0.291925	0.770343708328425	0.822914080819763
	hypothetical protein	ec8739_01966	164.377191359581	0.564900852102349	0.307864206715726	1.83490266091233	0.0665201133501358	0.106954386211902
ydjZ_2	TVP38/TMEM64 family inner membrane protein YdjZ	ec8739_01967	254.558492962836	-0.599139	0.252594484476518	-2.37194	0.0176950365334441	0.0339865666634905
xthA	Exodeoxyribonuclease III	ec8739_01968	290.90968932517	0.472759318238795	0.27984520937214	1.68936005479414	0.0911504510794274	0.140871800804348
astC	Succinylornithine transaminase	ec8739_01969	74.1041164724814	-3.20315	0.439127195834134	-7.29436	3.0007895457538e-13	3.60341385727093e-12
astA	Arginine N-succinyltransferase	ec8739_01970	61.7729875374498	-2.50876	0.480330100414906	-5.22299	1.76057535131543e-07	9.5739475990267e-07
astD	N-succinylglutamate 5-semialdehyde dehydrogenase	ec8739_01971	103.610588826745	-3.09384	0.45483183219746	-6.80216	1.0306269935877e-11	1.04083827486057e-10
astB	N-succinylarginine dihydrolase	ec8739_01972	147.21838389292	-2.28666	0.389448813159894	-5.87154	4.31765340567543e-09	3.03273635850568e-08
astE	Succinylglutamate desuccinylase	ec8739_01973	74.1080924027154	-2.14606	0.407766285639538	-5.26296	1.41752610807427e-07	7.81511563734532e-07
spy	Periplasmic chaperone Spy	ec8739_01974	402.609964132212	-1.86444	0.42908087557978	-4.3452	1.39150993249485e-05	5.3034678557608e-05
ves	Protein Ves	ec8739_01975	305.097224171267	0.0120180096314146	0.255263898991167	0.0470807257857894	0.962448888895556	0.968636849604873
cho	Excinuclease cho	ec8739_01976	1574.79119869444	0.197547209435938	0.192646596580011	1.0254383567783	0.305156397496353	0.391425370274075
nadE	NH(3)-dependent NAD(+) synthetase	ec8739_01977	1298.46287135581	0.433833672073607	0.237492070395295	1.82672908342375	0.0677405131493854	0.108757021660717
osmE	Osmotically-inducible putative lipoprotein OsmE	ec8739_01978	1790.70071253255	1.33851571972384	0.271829734319398	4.92409604517767	8.47512057318112e-07	4.04205152037572e-06
chbB	PTS system N%2CN'-diacetylchitobiose-specific EIIB component	ec8739_01979	154.585646092739	0.914685664585467	0.420500840020897	2.17522910189671	0.0296129523903367	0.0533471312481897
chbC	PTS system N%2CN'-diacetylchitobiose-specific EIIC component	ec8739_01980	213.677825664101	-0.774377	0.308080395589196	-2.51355	0.0119521485704882	0.0241857189217219
chbA	PTS system N%2CN'-diacetylchitobiose-specific EIIA component	ec8739_01981	49.1910734700238	-0.0368535	0.450933935574299	-0.0817271	0.93486375494422	0.949021640470916
chbR	HTH-type transcriptional regulator ChbR	ec8739_01982	127.882255699049	-0.513266	0.35069639376609	-1.46356	0.143313360704512	0.208072208263248
chbF	6-phospho-beta-glucosidase	ec8739_01983	227.989489526135	-1.10216	0.315278923789011	-3.49583	0.000472592454432563	0.00132440711494752
chbG	Chitooligosaccharide deacetylase ChbG	ec8739_01984	292.510878758758	-0.656507	0.291785348634967	-2.24996	0.0244511769065304	0.0450292052022364
katE	Catalase HPII	ec8739_01985	997.250087352662	-1.60086	0.272204693863445	-5.88109	4.07578730982189e-09	2.87205398375392e-08
cedA	Cell division activator CedA	ec8739_01986	169.703809297599	0.702378246702899	0.360435999476024	1.94869060727554	0.0513323841599388	0.0859724263557554
	hypothetical protein	ec8739_01987	253.852420494311	-1.53998	0.281040526542528	-5.47958	4.26340262792946e-08	2.49819434735492e-07
tcyP	L-cystine uptake protein TcyP	ec8739_01988	4384.5	0.45640846138382	0.233400325363101	1.95547482923936	0.050527051476357	0.0848167327083622
ydjM	Inner membrane protein YdjM	ec8739_01989	247.380935856962	-0.321263	0.310769705522054	-1.03377	0.301245093748946	0.387088022838356
yniC	2-deoxyglucose-6-phosphate phosphatase	ec8739_01990	562.345098482029	0.516936749170283	0.219455491672336	2.35554255321215	0.0184956785044799	0.0353385173867198
	YniB-like protein	ec8739_01991	619.396974333931	0.178549560963213	0.281329193346351	0.634664177007029	0.525647462140606	0.60789256637527
	Fructosamine kinase	ec8739_01992	1479.42571265947	-0.594414	0.26402238383825	-2.25138	0.02436172319518	0.0449399969547448
	Endoribonuclease GhoS	ec8739_01993	2049.3545309741	-0.0238881	0.192435482904929	-0.124135	0.901208001528959	0.922464892737372
pfkB	ATP-dependent 6-phosphofructokinase isozyme 2	ec8739_01994	1707.39634362117	-0.25516	0.25807842483085	-0.98869	0.322814750771669	0.410352973501226
	hypothetical protein	ec8739_01995	239.602246064122	-1.30896	0.373701747909093	-3.50267	0.000460613793986546	0.00129497771587109
	hypothetical protein	ec8739_01996	46.0863584975861	-0.270162	0.507536752293139	-0.532301	0.594517809789552	0.671590608326702
	Ankyrin repeats (3 copies)	ec8739_01997	31.5071758568028	-1.96254	0.584316501801957	-3.35869	0.000783128393577883	0.00210193003616158
	hypothetical protein	ec8739_01998	99.6265197412947	-0.588056	0.36638366448226	-1.60503	0.108487690680911	0.163757349091052
thrS	Threonine--tRNA ligase	ec8739_01999	22667.687082914	0.750150725943561	0.195214941694761	3.84269113537682	0.000121692575611702	0.000384555557971224
infC	Translation initiation factor IF-3	ec8739_02000	16388.6473225774	1.34871465069699	0.31788654137376	4.24275480449239	2.20792629483956e-05	8.07791398187127e-05
rpmI	50S ribosomal protein L35	ec8739_02001	6077.11754591105	1.74182817402846	0.381124243126052	4.57023714823717	4.8717261225098e-06	2.0297315204335e-05
rplT	50S ribosomal protein L20	ec8739_02002	7742.19680349561	1.67595224831709	0.436405229508491	3.84035784860935	0.000122855095235685	0.000387949483010091
pheS	Phenylalanine--tRNA ligase alpha subunit	ec8739_02003	2746.01170471463	0.637135781145461	0.22957376055118	2.7752987955408	0.00551510128800832	0.01234560211713
pheT	Phenylalanine--tRNA ligase beta subunit	ec8739_02004	8135.75619547462	0.850898044539085	0.240108388799701	3.54380806431927	0.000394392249525396	0.00112175290698885
ihfA	Integration host factor subunit alpha	ec8739_02005	5294.08046264601	0.554310425315474	0.243017314160586	2.28095033981483	0.0225513856400516	0.0419892622176493
btuC	Vitamin B12 import system permease protein BtuC	ec8739_02006	614.067113731119	-0.0548574	0.250600657065909	-0.218904	0.826725003820489	0.864805654354464
btuE	Thioredoxin/glutathione peroxidase BtuE	ec8739_02007	348.558515643372	0.0276820386970819	0.260952608848232	0.106080712583263	0.915518313918179	0.933143350172033
btuD	Vitamin B12 import ATP-binding protein BtuD	ec8739_02008	297.805257337803	-0.132233	0.246557517157061	-0.536318	0.591738776959661	0.668968547695176
mepS_2	Murein DD-endopeptidase MepS/Murein LD-carboxypeptidase	ec8739_02009	540.377819106269	-0.0903593	0.251652028120093	-0.359064	0.719546915969814	0.781217273395019
ydiV	Putative anti-FlhC(2)FlhD(4) factor YdiV	ec8739_02010	444.098459208511	-0.349814	0.324997274733621	-1.07636	0.281766408829741	0.366354841263943
	hypothetical protein	ec8739_02011	622.68482752346	-1.18288	0.233070713661085	-5.07519	3.87100483269813e-07	1.96600396080138e-06
	Hemin uptake protein hemP	ec8739_02012	411.026965125893	0.0163391016225214	0.288157326633786	0.0567020169620274	0.954782567299338	0.963798247921004
aroH	Phospho-2-dehydro-3-deoxyheptonate aldolase%2C Trp-sensitive	ec8739_02013	1275.18364302069	-0.841442	0.204565021215971	-4.11332	3.90004916388733e-05	0.000136179674306765
ppsR	Phosphoenolpyruvate synthase regulatory protein	ec8739_02014	303.416497950788	-0.247182	0.266117496909283	-0.928845	0.352969625816096	0.440675129480173
ppsA	Phosphoenolpyruvate synthase	ec8739_02015	1780.27831978932	-1.32459	0.255596885714124	-5.18234	2.19114079185306e-07	1.16268403035011e-06
fadK	Short-chain-fatty-acid--CoA ligase	ec8739_02016	190.445802077018	-0.892652	0.32771335029447	-2.72388	0.00645196352042783	0.0140761354455128
fixX_2	Ferredoxin-like protein FixX	ec8739_02017	18.1518764190293	-1.41741	0.690204491743615	-2.05361	0.0400137775526187	0.0694575790151001
	Electron transfer flavoprotein-ubiquinone oxidoreductase	ec8739_02018	61.6283455861948	-1.22015	0.4707554369127	-2.5919	0.00954465895429058	0.0198737483119504
etfA_2	Electron transfer flavoprotein subunit alpha	ec8739_02019	39.5975282025456	-1.21181	0.490645519457523	-2.46983	0.0135179000739331	0.026809482363823
carD	Caffeyl-CoA reductase-Etf complex subunit CarD	ec8739_02020	49.9478132349117	-1.1633	0.469488845693301	-2.47779	0.0132198147175922	0.0263494533457057
rhaS_2	HTH-type transcriptional activator RhaS	ec8739_02021	140.30203361034	-1.36582	0.354477162529142	-3.85304	0.000116658569943051	0.000371324990603045
caiA_1	Crotonobetainyl-CoA dehydrogenase	ec8739_02022	109.759713367323	-2.0407	0.344855183033453	-5.91757	3.26732297815547e-09	2.32856530296836e-08
ydiF_1	Acetate CoA-transferase YdiF	ec8739_02023	112.523729199111	-2.88027	0.466090781127613	-6.17963	6.42506209762525e-10	4.98425613697194e-09
aroD	3-dehydroquinate dehydratase	ec8739_02024	526.489891464854	0.779035105175306	0.259223700942606	3.00526187359616	0.00265352281222883	0.00645415676248555
ydiB	Quinate/shikimate dehydrogenase	ec8739_02025	61.2315559863664	-0.146523	0.415891446447179	-0.35231	0.72460591316391	0.784765929675666
ydiN	Inner membrane transport protein YdiN	ec8739_02026	34.4050746520483	-2.96573	1.60845905250922	-1.84383	0.0652078149934204	0.10515299967482
ydiM	Inner membrane transport protein YdiM	ec8739_02027	48.8746079881837	-3.12569	0.628971000782913	-4.96953	6.71142753686978e-07	3.26121805921289e-06
	hypothetical protein	ec8739_02028	26.3385851184385	-1.75527	0.603389797981815	-2.90902	0.00362562453826105	0.00849337912944851
	AI-2E family transporter	ec8739_02029	1460.22931609146	0.575817082299191	0.215578868308531	2.67102748435944	0.00756194548394398	0.0162073384137538
	putative FAD-linked oxidoreductase	ec8739_02030	2678.14887338564	-0.119995	0.28596662005966	-0.419613	0.674768443498278	0.744027695057346
menI	1%2C4-dihydroxy-2-naphthoyl-CoA hydrolase	ec8739_02031	400.386680161609	0.794571007710858	0.269919800313114	2.94372997753086	0.00324282792087101	0.00771212673162545
	hypothetical protein	ec8739_02032	3164.08361574264	0.637152569306608	0.312526416362724	2.03871588431461	0.0414783915116226	0.071702167746448
iscA_2	Iron-binding protein IscA	ec8739_02033	159.566605055826	-2.60734	0.391493646518159	-6.65999	2.73845076648107e-11	2.59797179859015e-10
sufB	FeS cluster assembly protein SufB	ec8739_02034	535.957548854165	-2.65943	0.304306861998375	-8.73929	2.34576892198263e-18	4.89595485002374e-17
sufC	putative ATP-dependent transporter SufC	ec8739_02035	278.352911709485	-2.4908	0.266905151507697	-9.33215	1.03747627335467e-20	2.70670149173423e-19
sufD	FeS cluster assembly protein SufD	ec8739_02036	363.968350835016	-2.07732	0.316034208181885	-6.57308	4.92863398507174e-11	4.47250574670175e-10
sufS	Cysteine desulfurase	ec8739_02037	638.660825719077	-1.71109	0.274980394461761	-6.22258	4.89045623806712e-10	3.86547612447838e-09
[truncated: 2,385 more rows]
