# Supplementary material for: Anaerobic metabolic evolution for homotypic L-valine fermentation
Source: Nat Commun. 2026 May 29;17:6996. doi: 10.1038/s41467-026-73619-7 (PMC13392391; doi:10.1038/s41467-026-73619-7)
Supplement: Supplementary file 8 — Supplementary Data 6 [file 41467_2026_73619_MOESM8_ESM.xlsx]

## Sheet: Supplementary Data 6
Supplementary Data 6 |Transcriptome analysis of key redox-related and L-valine biosynthetic genes.
Gene	Promoter	S1.0 reads (avg, n=3)	E1.0 reads (avg, n=3)	Change Ratio (P1/P2)	Promoter Odds ratio	Promoter P-value (Fisher)	Promoter q (BH)	Gene log2FC	Gene P-value	Copy number in S1.0	Copy number in E1.0
ilvC (ec8739_04419)	P1+P2							2.8916	4.91e-41	2	6
	P1: Ptac	17266	80916	4.69	0.72	2.97e-63	1.49e-62			1	4
	P2: Pnative	4255	14311	3.36						1	2
ilvCcg	P1+P2							1.0722	1.42e-08	2	2
	P1: Ptac	7435	17814	2.4	0.16	2.36e-32	5.9e-32			1	1
	P2: Pldh	133	52	0.39						1	1
ilvE (ec8739_04423)	P1+P2							1.5534	2.16e-10	2	3
	P1: Ptac	50876	102954	2.02	3.27	2.79e-87	2.79e-86			1	1
	P2: Pnative	248	1640	6.61						1	2
leuDH or leuDH*	P1+P2							2.351	8.94e-19	2 wt	1 wt+2 mutant
	P1: Ptac	7395	17722	2.4	0.14	8.35e-42	2.78e-41			1	2
	P2: Pldh	157	52	0.33						1	1
nadK (ec8739_01110)	P1+P2							0.2481	0.223	2	2
	P1: Pldh	27	14	0.51	1.39	0.383	0.381			1	1
	P2: Pnative	100	72	0.72						1	1
pntA (ec8739_02118)	P1+P2							-0.0112	0.963	2	2
	P1: Ptac	23287	11996	0.52	3.57	1.44e-31	2.4e-31			1	1
	P2: Pnative	124	228	1.83						1	1
pntB (ec8739_02119)	P1+P2							-0.6361	0.0291	2	2
	P1: Ptac	Refer to pntA because they are driven by the same promoter								1	1
	P2: Pnative									1	1
ilvD (ec8739_04422)	P1+P2							1.6051	2.02e-07	3	4
	P1: Ptac+Pnative	1882	3950	2.1	0.39	0.0151	0.0168			1+1	1+2
	P2: Pldh	16	13	0.78						1	2
ilvB (ec8739_00028)	P1+P2+P3							0.8057	7.28e-07	1wt+2mutant	1wt+2mutant
	P1: Pnative	678	960	1.42		1.88E-04*	0.000235			1	1
	P2: Ptac	32546	42573	1.31						1	1
	P3: Pldh	49	26	0.53						1	1
ilvN or ilvN* (ec8739_00029)	P1+P2+P3							0.9311	8.49e-10	1wt+2mutant	1wt+2mutant
	P1: Pnative	Refer to ilvB because they are driven by the same promoter								1	1
	P2: Ptac									1	1
	P3: Pldh									1	1
