# Supplementary material for: Anaerobic metabolic evolution for homotypic L-valine fermentation
Source: Nat Commun. 2026 May 29;17:6996. doi: 10.1038/s41467-026-73619-7 (PMC13392391; doi:10.1038/s41467-026-73619-7)
Supplement: Supplementary file 9 — Supplementary Data 7 [file 41467_2026_73619_MOESM9_ESM.xlsx]

## Sheet: Supplementary Data 7
Supplementary Data 7 | Single nucleotide variations in evolved strains identified by whole-genome sequencing.
CHROM	POS	REF	ALT	ANN[*].EFFECT	ANN[*].HGVS_P	ANN[*].GENE*	ANN[*].GENEID	#CHROM	POS	E2.5	E8482	E8782	E1.0	S1.0
leuDH	64	G	A	missense_variant	p.Val22Ile	leuDH	leuDH	leuDH	64	1:.,.,.:2240:597:2837:21657:81657	.	0:.,.,.:235:245:481:8945:8652	1:.,.,.:613:308:921:11300:22463	.
leuDH	405	T	C	synonymous_variant	p.Gly135Gly	leuDH	leuDH	leuDH	405	1:537:.,.,.:2181:2719:19425:79024	.	.	.	.
CP000946	30332	GGCGTAA	GA	frameshift_variant,upstream_gene_variant,upstream_gene_variant	p.Gly20fs,,	ilvN,uhpA,uhpB	ec8739_00029,ec8739_00030,ec8739_00031	CP000946	30332	1:12320:17447:344:.,.,.:503:848	.	1:10111:15034:279:.,.,.:430:709	1:10725:15792:297:.,.,.:451:748	1:44216:507291:1212:.,.,.:14022:15272
CP000946	30340	GA	GACTTCA	frameshift_variant,upstream_gene_variant,upstream_gene_variant	p.His24fs,,	ilvN,uhpA,uhpB	ec8739_00029,ec8739_00030,ec8739_00031	CP000946	30340	1:.,.,.:484:360:850:12985:16456	.	1:.,.,.:415:293:708:10705:14383	1:.,.,.:450:300:751:10938:15774	1:.,.,.:14004:1350:15495:49101:507471
CP000946	52237	AGGGGGGGC	AGGGGGGC					CP000946	52237	1:.,.,.:212:0:228:0:7435	.	.	.	.
CP000946	154007	A	T	missense_variant	p.Phe372Tyr	avtA	ec8739_00141	CP000946	154007	.	.	.	.	1:1076:37:31:30:.,.,.:1
CP000946	154463	G	A	missense_variant	p.Ala220Val	avtA	ec8739_00141	CP000946	154463	.	.	.	1:0:802:.,.,.:22:0:22	.
CP000946	352607	C	A	stop_gained,upstream_gene_variant,upstream_gene_variant	p.Glu645*,,	feoB,ec8739_00308,feoC	ec8739_00310,ec8739_00308,ec8739_00309	CP000946	352607	.	1:250:250:.,.,.:0:9022:0	.	.	.
CP000946	466375	C	T	upstream_gene_variant		caiE	ec8739_00440	CP000946	466375	.	.	.	.	1:3104:63:3039:.,.,.:111966:2280
CP000946	628070	CATT	CT	frameshift_variant,upstream_gene_variant	p.His391fs,	tdcD,tdcE	ec8739_00598,ec8739_00599	CP000946	628070	.	1:7653:0:213:213:.,.,.:0	.	.	.
CP000946	788958	C	T	synonymous_variant,upstream_gene_variant	p.Gln17Gln,	ec8739_00751,ec8739_00750	ec8739_00751,ec8739_00750	CP000946	788958	.	.	.	0:62:296:10:2:.,.,.:8	.
CP000946	817876	C	A	missense_variant,upstream_gene_variant,upstream_gene_variant	p.Asn75Lys,,	pilT,ec8739_00781,ec8739_00782	ec8739_00783,ec8739_00781,ec8739_00782	CP000946	817876	.	1:279:0:279:.,.,.:10134:0	.	.	.
CP000946	822761	C	A	stop_gained,upstream_gene_variant	p.Glu59*,	sprT,endA	ec8739_00789,ec8739_00788	CP000946	822761	.	1:0:.,.,.:278:278:0:10190	.	.	.
CP000946	833114	T	C	upstream_gene_variant,upstream_gene_variant		cmtB,mtlA_2	ec8739_00797,ec8739_00798	CP000946	833114	.	.	.	.	1:13:.,.,.:19:33:481:703
CP000946	852603	C	G	missense_variant,upstream_gene_variant,upstream_gene_variant,upstream_gene_variant	p.Arg130Pro,,,	argP,scpA,ec8739_00815,rpiA	ec8739_00814,ec8739_00813,ec8739_00815,ec8739_00816	CP000946	852603	.	1:.,.,.:232:0:232:0:8535	.	.	.
CP000946	868261	C	A	missense_variant,upstream_gene_variant	p.Gln272His,	bglA,ec8739_00829	ec8739_00828,ec8739_00829	CP000946	868261	.	1:10992:0:300:0:300:.,.,.	.	.	.
CP000946	1105548	A	G					CP000946	1105548	.	.	.	.	1:435:265:.,.,.:169:9715:6202
CP000946	1105823	A	G	upstream_gene_variant		yqaB	ec8739_01056	CP000946	1105823	.	.	.	.	1:1064:440:624:.,.,.:22922:16093
CP000946	1105962	A	G	upstream_gene_variant		yqaB	ec8739_01056	CP000946	1105962	.	.	.	.	1:14591:7822:618:402:.,.,.:216
CP000946	1106237	A	G	upstream_gene_variant,upstream_gene_variant		yqaB,yqaA	ec8739_01056,ec8739_01057	CP000946	1106237	.	.	.	.	1:5186:10463:142:.,.,.:286:429
CP000946	1113992	CAC	CC	frameshift_variant,upstream_gene_variant,upstream_gene_variant	p.Trp152fs,,	ygaZ,mprA,ec8739_01063	ec8739_01064,ec8739_01062,ec8739_01063	CP000946	1113992	1:11577:11553:.,.,.:321:327:652	.	.	.	.
CP000946	1124561	G	T	missense_variant,upstream_gene_variant	p.Ala149Asp,	alaE,ec8739_01073	ec8739_01075,ec8739_01073	CP000946	1124561	.	1:8130:0:222:0:222:.,.,.	.	.	.
CP000946	1124573	TGGTAACGGCT	TT	disruptive_inframe_deletion,upstream_gene_variant	p.Ser142_Gln145delinsLys,	alaE,ec8739_01073	ec8739_01075,ec8739_01073	CP000946	1124573	1:6058:0:190:0:190:.,.,.	.	.	.	.
CP000946	1124865	C	A,T	missense_variant,missense_variant,upstream_gene_variant,upstream_gene_variant,upstream_gene_variant,upstream_gene_variant	p.Ala48Ser,p.Ala48Thr,,,,	alaE,alaE,ec8739_01073,ec8739_01073,stpA,stpA	ec8739_01075,ec8739_01075,ec8739_01073,ec8739_01073,ec8739_01076,ec8739_01076	CP000946	1124865	2:.,12421:0:345:0:.,345:.,.,.,.,.,.	1:9446,.:0:258:0:258,.:.,.,.,.,.,.	.	.	.
CP000946	1412792	T	C	start_lost,upstream_gene_variant	p.Met1?,	alaC,ypdA	ec8739_01345,ec8739_01344	CP000946	1412792	.	.	.	.	1:370:37:11:10:.,.,.:1
CP000946	1486883	G	C	missense_variant,upstream_gene_variant,upstream_gene_variant	p.Gln191Glu,,	ackA,pta,ec8739_01413	ec8739_01412,ec8739_01411,ec8739_01413	CP000946	1486883	.	.	.	.	1:10:0:10:.,.,.:370:0
CP000946	1487410	G	C	stop_gained,upstream_gene_variant,upstream_gene_variant	p.Ser15*,,	ackA,ec8739_01413,ec8739_01414	ec8739_01412,ec8739_01413,ec8739_01414	CP000946	1487410	.	.	.	.	1:.,.,.:11:0:11:0:407
CP000946	1549026	G	T	missense_variant	p.Phe37Leu	nrdB	ec8739_01472	CP000946	1549026	.	1:0:10357:.,.,.:282:0:282	.	.	.
CP000946	1558271	C	A	missense_variant	p.Ala391Asp	gyrA	ec8739_01476	CP000946	1558271	1:0:11585:.,.,.:317:0:317	1:0:9155:.,.,.:251:0:251	1:0:10646:.,.,.:292:0:292	1:0:11055:.,.,.:303:0:303	1:0:3118:.,.,.:86:0:86
CP000946	2241439	T	C	synonymous_variant	p.Asn436Asn	pntB	ec8739_02119	CP000946	2241439	0:10648:11313:601:292:.,.,.:309	.	1:9909:9820:538:270:.,.,.:268	1:11104:9401:561:304:.,.,.:257	1:672629:16878:18748:18286:.,.,.:458
CP000946	2254122	T	G	missense_variant,upstream_gene_variant	p.Lys596Asn,	ynfF,dmsB_1	ec8739_02133,ec8739_02132	CP000946	2254122	.	.	0:5392:1166:148:.,.,.:38:186	.	.
CP000946	2459356	A	G	synonymous_variant,upstream_gene_variant	p.Leu48Leu,	ec8739_02330,trg	ec8739_02330,ec8739_02329	CP000946	2459356	.	.	.	.	1:330:162:168:.,.,.:6148:5943
CP000946	2508294	G	A	missense_variant,upstream_gene_variant,upstream_gene_variant	p.Asp83Asn,,	ldhA,ec8739_02367,hslJ	ec8739_02368,ec8739_02367,ec8739_02369	CP000946	2508294	1:.,.,.:15:0:15:0:543	.	1:.,.,.:29:0:29:0:1061	1:.,.,.:23:0:23:0:839	1:.,.,.:13:0:13:0:481
CP000946	2508933	C	A	missense_variant,upstream_gene_variant	p.Gln296Lys,	ldhA,hslJ	ec8739_02368,ec8739_02369	CP000946	2508933	.	.	.	.	1:834:0:23:0:23:.,.,.
CP000946	2627541	G	A	missense_variant,upstream_gene_variant	p.Ala79Thr,	adhE_2,ec8739_02481	ec8739_02482,ec8739_02481	CP000946	2627541	0:506:289:217:.,.,.:7885:10465	.	.	.	.
CP000946	2627860	C	T	missense_variant	p.Pro185Leu	adhE_2	ec8739_02482	CP000946	2627860	.	.	.	.	1:3:.,.,.:9:15:111:299
CP000946	2806559	G	T	upstream_gene_variant,upstream_gene_variant,upstream_gene_variant		csgB,csgD,csgE	ec8739_02660,ec8739_02661,ec8739_02662	CP000946	2806559	1:296:0:296:.,.,.:10725:0	.	1:230:0:230:.,.,.:8390:0	1:249:0:249:.,.,.:9013:0	.
CP000946	2977344	G	A	missense_variant,upstream_gene_variant,upstream_gene_variant	p.Pro139Leu,,	lrp,ftsK,trxB	ec8739_02811,ec8739_02810,ec8739_02812	CP000946	2977344	0:10820:12436:641:340:301:.,.,.	.	.	.	.
CP000946	2996016	C	G	upstream_gene_variant		lysO	ec8739_02829	CP000946	2996016	.	.	.	.	1:1412:1950:40:.,.,.:89:134
CP000946	3111806	G	A	missense_variant,upstream_gene_variant	p.Pro554Ser,**	dinG_2,trpD	ec8739_02955,ec8739_02954	CP000946	3111806	1:0:11214:.,.,.:306:0:306	.	.	.	.
CP000946	3254038	AGG	AG	frameshift_variant,upstream_gene_variant	p.Gly141fs,	nagA_2,nagC_2	ec8739_03096,ec8739_03097	CP000946	3254038	1:0:.,.,.:314:333:0:10985	.	.	.	.
CP000946	3287055	T	A	missense_variant,upstream_gene_variant	p.Cys132Ser,	nadD,cobC	ec8739_03130,ec8739_03131	CP000946	3287055	.	.	1:0:9965:0:.,.,.:275:275	1:0:9891:0:.,.,.:274:274	.
CP000946	3450110	ATTTTTG	ATTTTG	frameshift_variant,upstream_gene_variant,upstream_gene_variant	p.Asn13fs,,	apt,dnaX,priC	ec8739_03276,ec8739_03275,ec8739_03278	CP000946	3450110	1:0:.,.,.:281:281:0:9689	.	1:0:.,.,.:234:234:0:8178	1:0:.,.,.:258:258:0:8922	1:0:.,.,.:344:344:0:12473
CP000946	3565010	T	C	missense_variant	p.Asp43Gly	ec8739_03386	ec8739_03386	CP000946	3565010	1:0:9576:0:.,.,.:267:267	.	1:0:8302:0:.,.,.:227:227	1:0:8553:0:.,.,.:235:235	1:0:2775:0:.,.,.:75:75
CP000946	3567644	AT	AGT	frameshift_variant	p.Ile195fs	prn	ec8739_03387	CP000946	3567644	1:0:4622:.,.,.:134:0:136	.	1:0:3461:.,.,.:101:0:104	1:0:3928:.,.,.:112:0:120	1:0:1352:.,.,.:37:0:42
CP000946	3590630	G	A	upstream_gene_variant		lacZ	ec8739_03409	CP000946	3590630	.	.	.	.	1:170:108:.,.,.:62:3962:2294
CP000946	3591859	G	A,C	missense_variant,missense_variant	p.Asp376Asn,p.Asp376His	lacZ,lacZ	ec8739_03409,ec8739_03409	CP000946	3591859	.	.	.	.	2:.,.,.,.,.,.:.,11:0:21:0:.,407
CP000946	3646188	T	C	upstream_gene_variant,upstream_gene_variant,upstream_gene_variant		ykgR,ykgM,ykgO	ec8739_03452,ec8739_03453,ec8739_03454	CP000946	3646188	1:299:299:.,.,.:0:10948:0	1:176:176:.,.,.:0:6452:0	1:213:213:.,.,.:0:7761:0	1:243:243:.,.,.:0:8895:0	1:15:15:.,.,.:0:555:0
CP000946	3793428	G	C	missense_variant	p.Leu414Val	dnaE	ec8739_03618	CP000946	3793428	1:299:299:.,.,.:0:10882:0	1:226:226:.,.,.:0:8241:0	1:259:259:.,.,.:0:9499:0	1:316:316:.,.,.:0:11572:0	1:73:73:.,.,.:0:2701:0
CP000946	3835212	T	G	upstream_gene_variant		mrcB	ec8739_03653	CP000946	3835212	.	.	.	0:1423:311:.,.,.:11:43:54	.
CP000946	3871428	G	A	missense_variant	p.Thr81Ile	lpdA	ec8739_03686	CP000946	3871428	.	.	1:0:.,.,.:250:250:0:9166	1:0:.,.,.:302:302:0:11029	.
CP000946	4000904	G	T,A	missense_variant,missense_variant	p.Ser354Tyr,p.Ser354Phe	thrA,thrA	ec8739_03799,ec8739_03799	CP000946	4000904	1:350:350,.:.,.,.,.,.,.:0:12531,.:0	.	.	.	.
CP000946	4001997	AAGCCCGCACTGTCAGGTGCGGGCTTTTTTCTGTGTTTCCTGTACGCGTCA	AA	upstream_gene_variant		thrA	ec8739_03799	CP000946	4001997	.	.	0:0:.,.,.:35:35:0:923	0:0:.,.,.:35:36:0:995	.
CP000946	4002000	C	T	upstream_gene_variant		thrA	ec8739_03799	CP000946	4002000	1:.,.,.:324:0:324:0:11699	.	.	.	.
CP000946	4048119	C	A	upstream_gene_variant		lgoT	ec8739_03848	CP000946	4048119	1:0:.,.,.:313:313:0:11179	1:0:.,.,.:219:219:0:7886	1:0:.,.,.:233:233:0:8513	1:0:.,.,.:265:265:0:9637	1:0:.,.,.:30:30:0:1110
CP000946	4217973	C	G	missense_variant,upstream_gene_variant	p.His88Gln,	frdD,ampC	ec8739_04014,ec8739_04015	CP000946	4217973	.	.	.	.	1:.,.,.:66:0:66:0:2408
CP000946	4328159	A	C,T	stop_gained,missense_variant	p.Lys266*,p.Lys266Gln	yjcS,yjcS	ec8739_04106,ec8739_04106	CP000946	4328159	.	.	1:11:0:8,.:.,.,.,.,.,.:296,.:0	2:14:0:.,9:.,.,.,.,.,.:.,333:0	.
CP000946	4419877	TG	GT	upstream_gene_variant		metA	ec8739_04183	CP000946	4419877	1:0:10549:0:.,.,.:294:294	1:0:6226:0:.,.,.:178:178	1:0:5668:0:.,.,.:161:163	1:0:7216:0:.,.,.:205:206	1:0:1096:0:.,.,.:31:31
CP000946	4650570	A	T	missense_variant,upstream_gene_variant	p.Trp272Arg,	wzyE,wecG	ec8739_04400,ec8739_04399	CP000946	4650570	.	.	1:530:530:.,.,.:0:19298:0	1:628:628:.,.,.:0:22809:0	.
CP000946	4673344	C	A	missense_variant	p.Ser438Ile	ilvA	ec8739_04421	CP000946	4673344	1:12025:0:332:332:.,.,.:0	.	.	.	.
CP000946	4674751	C	T	missense_variant,upstream_gene_variant	p.Glu586Lys,	ilvD,ilvA	ec8739_04422,ec8739_04421	CP000946	4674751	0:1365:323:.,.,.:1042:11589:37942	0:525:240:.,.,.:285:8688:10485	0:1189:299:.,.,.:890:10727:32666	0:1289:302:.,.,.:986:10817:36134	1:4569:4166:.,.,.:393:152879:14507
CP000946	4676768	C	T	missense_variant,upstream_gene_variant	p.Glu245Lys,	ilvE,ilvD	ec8739_04423,ec8739_04422	CP000946	4676768	.	.	0:753:487:266:.,.,.:9746:17875	0:873:600:273:.,.,.:9902:21960	.
CP000946	4677501	TTT	ATG	upstream_gene_variant,upstream_gene_variant		ilvD,ilvE	ec8739_04422,ec8739_04423	CP000946	4677501	.	.	.	.	1:2533:639:1886:.,.,.:68609:23176
CP000946	4679517	ACCCCCG	ACCCCG	upstream_gene_variant,upstream_gene_variant		ilvG,comM	ec8739_04425,ec8739_04426	CP000946	4679517	0:7811:11109:555:312:227:.,.,.	.	.	.	.
CP000946	4680017	A	C	initiator_codon_variant,upstream_gene_variant	p.Met1?,	comM,ilvG	ec8739_04426,ec8739_04425	CP000946	4680017	0:10228:5379:.,.,.:147:280:427	.	.	.	.
*We annotated CP000946 by Prokka 1.12.
**In our annotation, the length of DinG is 762 AA while it is 716 AA in Uniprot. Therefore, the mutation of Pro509Ser is Pro554Ser here.
