# Supplementary material for: Anaerobic metabolic evolution for homotypic L-valine fermentation
Source: Nat Commun. 2026 May 29;17:6996. doi: 10.1038/s41467-026-73619-7 (PMC13392391; doi:10.1038/s41467-026-73619-7)
Supplement: Supplementary file 10 — Supplementary Data 8 [file 41467_2026_73619_MOESM10_ESM.xlsx]

## Sheet: Supplementary Data 8
Supplementary Data 8 | Copy number variations in evolved strains identified by whole-genome sequencing.
Chr	program	type	from	to	gene_note	strand	tag	gene	protein_id	product	note	E2.5_copy_number	E2.5_mean_dep	E2.5_nt_percentage	E8482_copy_number	E8482_mean_dep	E8482_nt_percentage	E8782_copy_number	E8782_mean_dep	E8782_nt_percentage	E1.0_copy_number	E1.0_mean_dep	E1.0_nt_percentage
leuDH	snippy	CDS	1	1077	.	+	leuDH		leuDH	leucine dehydrogenase from Lysinibacillus sphaeri cus		8.65461	2933.94	1	0.976116	234.287	1	1.88746	524.626	1	2.90677	881.976	1
cgilvC	snippy	CDS	1	1017	.	+	cgilvC		cgilvC	ilvC from Corynebacterium (codon-opt)		1.75425	594.695	1	0	0	0	2.08731	580.176	1	2.05776	624.369	1
EF154460	snippy	CDS	21	1139	.	+		alaD	ABM69270.1	alanine dehydrogenase		0	0	0	1.12483	269.98	1	0	0	0	0	0	0
CP054224	snippy	CDS	1	103	.	-	HR074_19395	uxuR	QKY39162.1	Uxu operon transcriptional regulator	Derived by automated computational analysis using gene prediction method: Protein Homology.	0.101039	34.2524	0.990291	0.0965536	23.1748	0.951456	0.0965098	26.8252	0.980583	0.0871292	26.4369	1
CP054224	snippy	CDS	318	1778	.	-	HR074_19400		QKY39163.1	fructuronate reductase	Derived by automated computational analysis using gene prediction method: Protein Homology.	0.763438	258.808	1	0.788827	189.334	1	0.757738	210.616	1	0.673597	204.384	1
CP054224	snippy	CDS	1859	2000	.	-	HR074_19405	uxuA	QKY39164.1	mannonate dehydratase	Derived by automated computational analysis using gene prediction method: Protein Homology.	0.825764	279.937	1	0.744364	178.662	1	0.686253	190.746	1	0.60138	182.472	1
CP000946	snippy	CDS	48	1451	.	+	ec8739_00001	dnaA		Chromosomal replication initiator protein DnaA		1.10669	375.171	1	1.1628	279.094	1	1.06507	296.041	1	1.0586	321.202	1
CP000946	snippy	CDS	1456	2556	.	+	ec8739_00002	dnaN		DNA polymerase III subunit beta		1.00301	340.022	1	1.12906	270.996	1	1.04815	291.336	1	1.05954	321.487	1
CP000946	snippy	CDS	2556	3629	.	+	ec8739_00003	recF_1		DNA replication and repair protein RecF		0.977587	331.405	1	1.16929	280.653	1	0.969436	269.458	1	1.02488	310.972	1
CP000946	snippy	CDS	3658	6072	.	+	ec8739_00004	gyrB		DNA gyrase subunit B		1.04413	353.964	1	1.12884	270.945	1	1.05354	292.834	1	1.02792	311.894	1
CP000946	snippy	CDS	6312	6710	.	+	ec8739_00005			hypothetical protein	Bacterial protein of unknown function (DUF937)	1.10476	374.516	1	1.03676	248.842	1	1.10927	308.326	1	1.13321	343.84	1
CP000946	snippy	CDS	6825	7637	.	+	ec8739_00006	yidA		Sugar phosphatase YidA		1.00448	340.522	1	1.11134	266.743	1	1.00638	279.728	1	1.03165	313.026	1
CP000946	snippy	CDS	7683	8339	.	-	ec8739_00007			hypothetical protein		0.908892	308.117	1	0.842448	202.204	1	0.895505	248.909	1	0.867904	263.341	1
CP000946	snippy	CDS	8617	9306	.	+	ec8739_00008	lutR		HTH-type transcriptional regulator LutR		1.03798	351.877	1	0.953787	228.928	1	1.05208	292.429	1	1.06905	324.372	1
CP000946	snippy	CDS	9303	10181	.	+	ec8739_00009	dgoK1		putative 2-dehydro-3-deoxygalactonokinase DgoK1		0.954358	323.53	1	1.20817	289.985	1	1.01482	282.072	1	1.0606	321.81	1
CP000946	snippy	CDS	10165	10782	.	+	ec8739_00010	dgoA		2-dehydro-3-deoxy-6-phosphogalactonate aldolase		1.08989	369.477	1	1.31129	314.736	1	1.12861	313.702	1	1.13937	345.71	1
CP000946	snippy	CDS	10779	11927	.	+	ec8739_00011	dgoD		D-galactonate dehydratase		1.04858	355.473	1	1.14913	275.813	1	1.04339	290.014	1	1.07666	326.681	1
CP000946	snippy	CDS	12047	13339	.	+	ec8739_00012	dgoT		D-galactonate transporter		1.05873	358.913	1	1.12408	269.802	1	0.985467	273.914	1	0.991203	300.753	1
CP000946	snippy	CDS	13336	14400	.	-	ec8739_00013	mhpA_1		3-(3-hydroxy-phenyl)propionate/3-hydroxycinnamic acid hydroxylase		1.07703	365.116	1	1.0829	259.917	1	1.03936	288.893	1	1.01668	308.483	1
CP000946	snippy	CDS	14501	15715	.	+	ec8739_00014			hypothetical protein	Protein of unknown function (DUF3748)	1.07446	364.244	1	1.16422	279.435	1	1.11508	309.939	1	1.11724	338.994	1
CP000946	snippy	CDS	15717	15977	.	-	ec8739_00015			hypothetical protein	Protein of unknown function (DUF1375)	1.12293	380.678	1	1.22391	293.762	1	1.11427	309.716	1	1.18714	360.203	1
CP000946	snippy	CDS	16355	16768	.	+	ec8739_00016	ibpA		Small heat shock protein IbpA		1.02383	347.082	1	0.939466	225.49	1	0.943577	262.271	1	1.01833	308.983	1
CP000946	snippy	CDS	16880	17308	.	+	ec8739_00017	ibpB		Small heat shock protein IbpB		1.05615	358.037	1	0.958148	229.974	1	0.949145	263.818	1	0.892732	270.874	1
CP000946	snippy	CDS	17504	19165	.	+	ec8739_00018	aspT_1		Aspartate/alanine antiporter		0.96968	328.724	1	1.03209	247.721	1	0.970712	269.813	1	0.936194	284.061	1
CP000946	snippy	CDS	19162	19878	.	-	ec8739_00019	mngR_1		Mannosyl-D-glycerate transport/metabolism system repressor MngR		0.997687	338.219	1	1.08174	259.639	1	1.04601	290.742	1	0.990916	300.665	1
CP000946	snippy	CDS	20174	21790	.	+	ec8739_00020	malP_1		PTS system maltose-specific EIICB component		0.946371	320.823	1	0.968976	232.573	1	0.941498	261.693	1	0.948361	287.753	1
CP000946	snippy	CDS	21790	23112	.	+	ec8739_00021	aglB		6-phospho-alpha-glucosidase		0.988073	334.96	1	0.970716	232.991	1	0.996295	276.924	1	1.0337	313.646	1
CP000946	snippy	CDS	23624	24889	.	+	ec8739_00022			putative transposase		1.10352	374.096	1	1.04646	251.171	1	0.950598	264.222	1	1.03267	313.334	1
CP000946	snippy	CDS	25060	25407	.	+	ec8739_00023	yidH		Inner membrane protein YidH		0.996685	337.879	1	1.0707	256.989	1	0.988609	274.787	1	0.954108	289.497	1
CP000946	snippy	CDS	25397	25759	.	+	ec8739_00024	yidG		Inner membrane protein YidG		1.06039	359.477	1	1.04063	249.771	1	1.00998	280.727	1	1.11158	337.278	1
CP000946	snippy	CDS	25756	26253	.	+	ec8739_00025	chuR_1		Anaerobic sulfatase-maturating enzyme		0.993031	336.641	1	1.04119	249.906	1	0.998722	277.598	1	0.959763	291.213	1
CP000946	snippy	CDS	26261	27445	.	-	ec8739_00026	emrD		Multidrug resistance protein D		0.995971	337.637	1	1.17676	282.446	1	1.17424	326.383	1	1.06179	322.17	1
CP000946	snippy	CDS	27725	27814	.	-	ec8739_00027	tisB		Small toxic protein TisB		1.22598	415.611	1	0.852477	204.611	1	1.03658	288.122	1	1.01688	308.544	1
CP000946	snippy	CDS	28583	30271	.	+	ec8739_00028	ilvB		Acetolactate synthase isozyme 1 large subunit		3.05298	1034.97	1	1.23516	296.464	1	3.16095	878.597	1	3.2902	998.318	1
CP000946	snippy	CDS	30275	30565	.	+	ec8739_00029	ilvN		Acetolactate synthase isozyme 1 small subunit		3.14254	1065.33	1	1.10211	264.529	1	3.17859	883.502	1	3.08297	935.44	1
CP000946	snippy	CDS	30640	31230	.	+	ec8739_00030	uhpA		Transcriptional regulatory protein UhpA		1.15562	391.76	1	1.15317	276.783	1	1.08815	302.455	1	1.20638	366.041	1
CP000946	snippy	CDS	31230	32732	.	+	ec8739_00031	uhpB		Signal transduction histidine-protein kinase/phosphatase UhpB		0.9995	338.834	1	1.15434	277.065	1	1.08837	302.517	1	0.998863	303.077	1
CP000946	snippy	CDS	32742	34061	.	+	ec8739_00032	uhpC		Membrane sensor protein UhpC		0.934373	316.755	1	1.16698	280.098	1	1.028	285.737	1	1.00825	305.924	1
CP000946	snippy	CDS	34199	35590	.	+	ec8739_00033	uhpT		Hexose-6-phosphate:phosphate antiporter		1.03721	351.617	1	1.11273	267.078	1	1.11079	308.748	1	1.05001	318.596	1
CP000946	snippy	CDS	35635	37401	.	-	ec8739_00034	ade		Adenine deaminase		0.922549	312.747	1	1.07829	258.811	1	1.02378	284.563	1	0.979269	297.131	1
CP000946	snippy	CDS	37576	38910	.	+	ec8739_00035	adeQ		Adenine permease AdeQ		0.954292	323.508	1	0.932427	223.801	1	1.05166	292.312	1	0.945338	286.836	1
CP000946	snippy	CDS	38963	39415	.	+	ec8739_00036			hypothetical protein	Protein of unknown function (DUF1198)	0.962418	326.263	1	1.0413	249.932	1	1.07862	299.806	1	0.966584	293.283	1
CP000946	snippy	CDS	39578	40816	.	+	ec8739_00037	nepI		Purine ribonucleoside efflux pump NepI		0.881681	298.893	1	0.914235	219.434	1	1.01191	281.265	1	0.9831	298.294	1
CP000946	snippy	CDS	40857	41150	.	-	ec8739_00038			hypothetical protein		1.0784	365.582	1	1.07123	257.116	1	1.21383	337.388	1	0.975854	296.095	1
CP000946	snippy	CDS	41372	42190	.	+	ec8739_00039	nlpA		Lipoprotein 28		0.973716	330.093	1	0.99826	239.602	1	1.03686	288.199	1	1.01312	307.402	1
CP000946	snippy	CDS	42194	43117	.	-	ec8739_00040	yicL		putative inner membrane transporter YicL		0.926322	314.026	1	0.975718	234.192	1	0.978892	272.087	1	0.92003	279.157	1
CP000946	snippy	CDS	43228	44412	.	-	ec8739_00041	setC		Sugar efflux transporter C		0.991278	336.046	1	0.92215	221.334	1	0.968431	269.179	1	0.987093	299.505	1
CP000946	snippy	CDS	45542	47875	.	-	ec8739_00042	traC_1		DNA primase TraC		0.941784	319.268	1	1.10784	265.904	1	1.01777	282.893	1	1.02223	310.167	1
CP000946	snippy	CDS	47890	48210	.	-	ec8739_00043			hypothetical protein	Family of unknown function (DUF5375)	0.934525	316.807	1	1.01766	244.259	1	1.05454	293.112	1	0.997481	302.657	1
CP000946	snippy	CDS	48346	48801	.	-	ec8739_00044			hypothetical protein		1.15574	391.798	1	1.20506	289.237	1	1.04243	289.748	1	1.08374	328.831	1
CP000946	snippy	CDS	48794	49081	.	-	ec8739_00045			hypothetical protein		1.15162	390.403	1	1.1115	266.781	1	1.02944	286.135	1	1.0289	312.191	1
CP000946	snippy	CDS	49074	49664	.	-	ec8739_00046			Ash protein family protein		1.15047	390.014	1	1.13101	271.465	1	1.11856	310.909	1	1.03843	315.081	1
CP000946	snippy	CDS	49661	49927	.	-	ec8739_00047			Prophage CP4-57 regulatory protein (AlpA)		0.976713	331.109	1	1.11767	268.262	1	0.987164	274.386	1	0.980589	297.532	1
CP000946	snippy	CDS	50480	51214	.	+	ec8739_00048			hypothetical protein		1.02169	346.356	1	1.13115	271.499	1	1.08712	302.17	1	0.943986	286.426	1
CP000946	snippy	CDS	51211	51456	.	+	ec8739_00049			Ogr/Delta-like zinc finger		0.998156	338.378	1	1.04541	250.919	1	1.09257	303.683	1	1.12286	340.699	1
CP000946	snippy	CDS	51471	52043	.	+	ec8739_00050			Phage polarity suppression protein (Psu)		0.835748	283.321	1	0.91801	220.34	1	0.993662	276.192	1	0.950721	288.469	1
CP000946	snippy	CDS	52323	54089	.	-	ec8739_00051			AAA domain protein		0.853246	289.253	1	0.776196	186.302	1	0.767653	213.372	1	0.759937	230.581	1
CP000946	snippy	CDS	54119	55294	.	-	ec8739_00052	intS_1		Prophage integrase IntS		0.881168	298.719	1	0.877844	210.7	1	0.937807	260.667	1	0.851204	258.274	1
CP000946	snippy	tRNA	55457	55551	.	-	ec8739_00053			tRNA-Sec	tRNA-SeC(tca)	0.874515	296.463	1	0.927775	222.684	1	0.79699	221.526	1	0.743555	225.611	1
CP000946	snippy	CDS	55844	57226	.	+	ec8739_00054	yicJ		Inner membrane symporter YicJ		1.02474	347.39	1	1.02369	245.706	1	0.972041	270.182	1	0.939835	285.166	1
CP000946	snippy	CDS	57236	59554	.	+	ec8739_00055	yicI		Alpha-xylosidase		0.989451	335.427	1	1.01828	244.408	1	0.976598	271.449	1	0.933966	283.386	1
CP000946	snippy	CDS	59607	61316	.	-	ec8739_00056			AsmA family protein		1.00451	340.532	1	1.0295	247.101	1	0.881535	245.026	1	1.0343	313.83	1
CP000946	snippy	CDS	61437	62828	.	-	ec8739_00057	xanP		Xanthine permease XanP		0.996723	337.892	1	1.01635	243.945	1	0.929404	258.331	1	0.996219	302.274	1
CP000946	snippy	CDS	63108	64313	.	+	ec8739_00058	gltS		Sodium/glutamate symporter		0.990532	335.794	1	1.10387	264.949	1	1.03987	289.036	1	1.05537	320.222	1
CP000946	snippy	CDS	64482	66563	.	-	ec8739_00059	recG		ATP-dependent DNA helicase RecG		0.990845	335.9	1	1.21598	291.859	1	1.05573	293.444	1	1.05429	319.894	1
CP000946	snippy	CDS	66569	67225	.	-	ec8739_00060	trmH		tRNA (guanosine(18)-2'-O)-methyltransferase		0.954495	323.577	1	1.09597	263.053	1	0.986641	274.24	1	0.980391	297.472	1
CP000946	snippy	CDS	67265	69373	.	-	ec8739_00061	spoT		Bifunctional (p)ppGpp synthase/hydrolase SpoT		1.01859	345.306	1	1.14377	274.528	1	1.05267	292.594	1	1.05798	321.013	1
CP000946	snippy	CDS	69392	69667	.	-	ec8739_00062	rpoZ		DNA-directed RNA polymerase subunit omega		1.24144	420.851	1	1.18263	283.855	1	1.05778	294.014	1	1.0582	321.08	1
CP000946	snippy	CDS	69722	70345	.	-	ec8739_00063	gmk		Guanylate kinase		1.09424	370.952	1	1.1438	274.535	1	1.08797	302.404	1	0.992283	301.08	1
CP000946	snippy	CDS	70603	72285	.	+	ec8739_00064	ligB		DNA ligase B		0.972959	329.836	1	1.04113	249.892	1	0.957364	266.103	1	0.963701	292.408	1
CP000946	snippy	CDS	72282	72899	.	-	ec8739_00065			hypothetical protein	UPF0126 domain	1.06647	361.537	1	1.09055	261.754	1	1.09647	304.767	1	1.01824	308.956	1
CP000946	snippy	CDS	73190	74014	.	-	ec8739_00066			hypothetical protein	BRO family%2C N-terminal domain	1.05478	357.575	1	0.912213	218.949	1	0.951351	264.432	1	0.972948	295.213	1
CP000946	snippy	CDS	74235	75098	.	-	ec8739_00067			hypothetical protein	YicC-like family%2C N-terminal region	1.08115	366.513	1	1.06235	254.984	1	1.02702	285.463	1	1.05294	319.485	1
CP000946	snippy	CDS	75225	75941	.	+	ec8739_00068	rph		Ribonuclease PH		1.08469	367.713	1	1.11076	266.604	1	1.11157	308.965	1	1.09831	333.251	1
CP000946	snippy	CDS	76007	76648	.	+	ec8739_00069	pyrE_1		Orotate phosphoribosyltransferase		1.04958	355.812	1	1.03929	249.45	1	0.926481	257.519	1	0.987127	299.516	1
CP000946	snippy	CDS	76685	77281	.	-	ec8739_00070	slmA		Nucleoid occlusion factor SlmA		1.11023	376.37	1	1.10208	264.521	1	1.01151	281.152	1	1.06731	323.844	1
CP000946	snippy	CDS	77388	77846	.	-	ec8739_00071	dut		Deoxyuridine 5'-triphosphate nucleotidohydrolase		1.04441	354.059	1	0.996079	239.078	1	1.06866	297.039	1	1.02479	310.943	1
CP000946	snippy	CDS	77824	79044	.	-	ec8739_00072	coaBC		Coenzyme A biosynthesis bifunctional protein CoaBC		1.02381	347.075	1	1.10486	265.188	1	0.997468	277.25	1	1.03789	314.917	1
CP000946	snippy	CDS	79216	79884	.	+	ec8739_00073			RadC-like JAB domain protein		1.09525	371.291	1	1.07745	258.61	1	0.932224	259.115	1	0.989255	300.161	1
CP000946	snippy	CDS	80101	80337	.	+	ec8739_00074	rpmB		50S ribosomal protein L28		1.00992	342.367	1	1.07373	257.717	1	0.939901	261.249	1	0.887459	269.274	1
CP000946	snippy	CDS	80358	80525	.	+	ec8739_00075	rpmG		50S ribosomal protein L33		1.00759	341.577	1	0.895438	214.923	1	0.948107	263.53	1	0.915373	277.744	1
CP000946	snippy	CDS	80623	81432	.	+	ec8739_00076	mutM		Formamidopyrimidine-DNA glycosylase		0.92847	314.754	1	0.938097	225.162	1	0.962147	267.432	1	0.88461	268.41	1
CP000946	snippy	CDS	81471	81950	.	-	ec8739_00077	coaD		Phosphopantetheine adenylyltransferase		1.13758	385.642	1	1.14665	275.219	1	1.09357	303.96	1	0.956686	290.279	1
CP000946	snippy	CDS	81958	83235	.	-	ec8739_00078	waaA		3-deoxy-D-manno-octulosonic acid transferase		1.07315	363.803	1	0.967725	232.273	1	1.01685	282.636	1	1.0374	314.769	1
CP000946	snippy	CDS	83648	84706	.	+	ec8739_00079	rfaQ		Lipopolysaccharide core heptosyltransferase RfaQ		0.97942	332.026	1	0.930118	223.246	1	0.918588	255.325	1	0.954633	289.656	1
CP000946	snippy	CDS	84703	85827	.	+	ec8739_00080	rfaG		Lipopolysaccharide core biosynthesis protein RfaG		0.947744	321.288	1	0.958862	230.146	1	0.991718	275.652	1	0.87167	264.484	1
CP000946	snippy	CDS	85820	86617	.	+	ec8739_00081	rfaP_1		Lipopolysaccharide core heptose(I) kinase RfaP		0.884223	299.754	1	0.933502	224.059	1	0.952473	264.743	1	0.976374	296.253	1
CP000946	snippy	CDS	86633	87649	.	+	ec8739_00082	gspA_1		General stress protein A		0.863113	292.598	1	0.777223	186.549	1	0.780076	216.825	1	0.736724	223.538	1
CP000946	snippy	CDS	87666	88661	.	+	ec8739_00083	gspA_2		General stress protein A		0.753213	255.341	1	0.671222	161.106	1	0.69025	191.857	1	0.635142	192.716	1
CP000946	snippy	CDS	88671	89363	.	+	ec8739_00084	rfaY		Lipopolysaccharide core heptose(II) kinase RfaY		0.830233	281.452	1	0.676219	162.306	1	0.775115	215.446	1	0.768698	233.24	1
CP000946	snippy	CDS	89389	90414	.	+	ec8739_00085	gspA_3		General stress protein A		0.816245	276.71	1	0.721371	173.143	1	0.764881	212.601	1	0.771747	234.165	1
CP000946	snippy	CDS	90499	91482	.	+	ec8739_00086	epsJ_1		putative glycosyltransferase EpsJ		0.785682	266.349	1	0.72583	174.213	1	0.763785	212.297	1	0.766786	232.66	1
CP000946	snippy	CDS	91528	92781	.	+	ec8739_00087	rfaL		O-antigen ligase		0.844274	286.211	1	0.684723	164.347	1	0.735471	204.427	1	0.792624	240.499	1
CP000946	snippy	CDS	92851	93822	.	-	ec8739_00088	rfaC		Lipopolysaccharide heptosyltransferase 1		0.876978	297.298	1	0.839343	201.459	1	0.943695	262.303	1	0.991646	300.887	1
CP000946	snippy	CDS	93826	94872	.	-	ec8739_00089	rfaF		ADP-heptose--LPS heptosyltransferase 2		1.02324	346.883	1	1.01171	242.83	1	0.948273	263.576	1	1.03881	315.197	1
CP000946	snippy	CDS	94882	95814	.	-	ec8739_00090	hldD		ADP-L-glycero-D-manno-heptose-6-epimerase		0.962203	326.19	1	0.908228	217.992	1	0.994495	276.423	1	0.940499	285.368	1
CP000946	snippy	CDS	96028	97224	.	+	ec8739_00091	kbl		2-amino-3-ketobutyrate coenzyme A ligase		0.962779	326.385	1	1.02742	246.601	1	0.932535	259.201	1	1.02866	312.119	1
CP000946	snippy	CDS	97234	98259	.	+	ec8739_00092	tdh		L-threonine 3-dehydrogenase		1.02539	347.61	1	0.989502	237.5	1	1.04408	290.205	1	0.985498	299.021	1
CP000946	snippy	CDS	98498	99532	.	+	ec8739_00093	epsJ_2		putative glycosyltransferase EpsJ		1.09585	371.496	1	1.00416	241.017	1	0.985363	273.885	1	0.972875	295.191	1
CP000946	snippy	CDS	99519	100478	.	-	ec8739_00094			Divergent polysaccharide deacetylase		1.10154	373.426	1	1.0738	257.733	1	1.04212	289.661	1	1.08393	328.889	1
CP000946	snippy	CDS	100482	101741	.	-	ec8739_00095	envC		Murein hydrolase activator EnvC		1.00617	341.096	1	1.17735	282.588	1	0.990182	275.225	1	1.00679	305.481	1
CP000946	snippy	CDS	101775	103319	.	-	ec8739_00096	gpmI		2%2C3-bisphosphoglycerate-independent phosphoglycerate mutase		1.05361	357.176	1	1.04994	252.007	1	1.00499	279.341	1	0.943765	286.359	1
CP000946	snippy	CDS	103564	103995	.	+	ec8739_00097	glpE_1		Thiosulfate sulfurtransferase GlpE		0.984081	333.606	1	0.992974	238.333	1	0.981562	272.829	1	0.963311	292.289	1
CP000946	snippy	CDS	104137	104388	.	+	ec8739_00098	grxC		Glutaredoxin 3		1.11953	379.524	1	1.10667	265.623	1	0.987646	274.52	1	1.0435	316.619	1
CP000946	snippy	CDS	104451	104918	.	+	ec8739_00099	secB		Protein-export protein SecB		1.11091	376.603	1	0.917553	220.231	1	1.00297	278.78	1	1.06412	322.876	1
CP000946	snippy	CDS	104918	105937	.	+	ec8739_00100	gpsA		Glycerol-3-phosphate dehydrogenase [NAD(P)+]		1.02329	346.899	1	1.01159	242.802	1	0.90482	251.498	1	0.979967	297.343	1
CP000946	snippy	CDS	106017	106838	.	+	ec8739_00101	cysE_1		Serine acetyltransferase		1.09866	372.45	1	1.05107	252.279	1	0.988363	274.719	1	0.99165	300.888	1
CP000946	snippy	CDS	106891	107364	.	-	ec8739_00102	trmL		tRNA (cytidine(34)-2'-O)-methyltransferase		0.982055	332.92	1	0.865901	207.833	1	1.0001	277.981	1	1.00462	304.823	1
CP000946	snippy	CDS	107518	108708	.	-	ec8739_00103	lldD		L-lactate dehydrogenase		1.07028	362.828	1	1.106	265.462	1	1.12274	312.07	1	1.00841	305.974	1
CP000946	snippy	CDS	108705	109481	.	-	ec8739_00104	lldR_1		Putative L-lactate dehydrogenase operon regulatory protein		1.18864	402.954	1	1.09185	262.066	1	1.14307	317.721	1	1.04971	318.506	1
CP000946	snippy	CDS	109481	111136	.	-	ec8739_00105	lldP		L-lactate permease		0.990283	335.709	1	1.04335	250.425	1	1.02385	284.582	1	0.919194	278.903	1
CP000946	snippy	CDS	111504	114275	.	-	ec8739_00106	upaG		Autotransporter adhesin UpaG		1.03599	351.204	1	0.932453	223.807	1	0.945794	262.887	1	0.967647	293.605	1
CP000946	snippy	CDS	114426	116528	.	-	ec8739_00107	ehaG		Autotransporter adhesin EhaG		0.988597	335.137	1	0.914436	219.483	1	0.941466	261.684	1	0.958071	290.699	1
CP000946	snippy	CDS	116572	117255	.	-	ec8739_00108	sadB		Inner membrane lipoprotein SadB		0.888549	301.221	1	0.799393	191.87	1	0.90367	251.178	1	0.885461	268.668	1
CP000946	snippy	CDS	117799	118161	.	-	ec8739_00109			hypothetical protein	Protein of unknown function (DUF2810)	0.92371	313.14	1	0.853948	204.964	1	0.891413	247.771	1	0.92979	282.118	1
CP000946	snippy	CDS	118446	118655	.	+	ec8739_00110			hypothetical protein		1.02065	346.005	1	0.997042	239.31	1	1.05593	293.5	1	0.936556	284.171	1
CP000946	snippy	CDS	118667	119254	.	-	ec8739_00111	mtlR_1		Mannitol operon repressor		0.904588	306.658	1	0.933392	224.032	1	0.939722	261.199	1	0.909805	276.054	1
CP000946	snippy	CDS	119254	120402	.	-	ec8739_00112	mtlD		Mannitol-1-phosphate 5-dehydrogenase		1.03136	349.633	1	0.978002	234.74	1	0.983375	273.332	1	0.931844	282.742	1
CP000946	snippy	CDS	120632	122545	.	-	ec8739_00113	mtlA_1		PTS system mannitol-specific EIICBA component		0.993535	336.811	1	0.983725	236.113	1	0.973333	270.541	1	0.967153	293.455	1
CP000946	snippy	CDS	123082	123444	.	+	ec8739_00114	yiaW_1		Inner membrane protein YiaW		0.934225	316.705	1	0.917498	220.218	1	0.876269	243.562	1	0.954803	289.708	1
CP000946	snippy	CDS	123447	124583	.	+	ec8739_00115	yibH		Inner membrane protein YibH		0.964308	326.903	1	0.903884	216.95	1	0.913528	253.918	1	0.958977	290.974	1
CP000946	snippy	CDS	126187	126648	.	-	ec8739_00116			hypothetical protein		0.796913	270.156	1	0.867615	208.245	1	0.823715	228.955	1	1.69713	514.946	1
CP000946	snippy	CDS	126660	127598	.	-	ec8739_00117	rhsC_1		Putative deoxyribonuclease RhsC		0.882441	299.15	1	0.915323	219.695	1	0.963539	267.819	1	2.07924	630.887	1
CP000946	snippy	CDS	127646	128488	.	-	ec8739_00118			HEAT repeats		0.854123	289.55	1	0.819872	196.785	1	0.905875	251.791	1	1.82327	553.219	1
CP000946	snippy	CDS	128509	132642	.	-	ec8739_00119	rhsC_2		Putative deoxyribonuclease RhsC		0.934361	316.751	1	1.08596	260.652	1	1.01637	282.503	1	1.85303	562.249	1
CP000946	snippy	CDS	132870	133478	.	+	ec8739_00120	yibF		putative GST-like protein YibF		1.03567	351.095	1	1.05957	254.319	1	1.0269	285.432	1	2.38308	723.079	1
CP000946	snippy	CDS	133576	134967	.	+	ec8739_00121	selA		L-seryl-tRNA(Sec) selenium transferase		1.02691	348.126	1	1.08269	259.867	1	1.08095	300.454	1	2.26358	686.82	1
CP000946	snippy	CDS	134964	136808	.	+	ec8739_00122	selB		Selenocysteine-specific elongation factor		1.01289	343.374	1	1.11437	267.47	1	0.982073	272.971	1	2.2226	674.385	1
CP000946	snippy	CDS	136998	138149	.	+	ec8739_00123	adhB		Alcohol dehydrogenase 2		1.00968	342.283	1	1.1082	265.99	1	0.956079	265.746	1	2.14463	650.728	1
CP000946	snippy	CDS	138314	139852	.	+	ec8739_00124	aldB		Aldehyde dehydrogenase B		1.01292	343.383	1	1.04498	250.815	1	1.01135	281.107	1	2.07434	629.398	1
CP000946	snippy	CDS	140071	140283	.	-	ec8739_00125			hypothetical protein		1.06978	362.657	1	1.06861	256.488	1	0.954832	265.399	1	2.14299	650.23	1
CP000946	snippy	CDS	140397	140720	.	+	ec8739_00126	yiaW_2		Inner membrane protein YiaW		1.07992	366.096	1	1.03988	249.593	1	0.922439	256.395	1	1.97108	598.068	1
CP000946	snippy	CDS	140726	141862	.	+	ec8739_00127	yiaV		Inner membrane protein YiaV		1.02571	347.719	1	1.08773	261.077	1	1.00987	280.698	1	2.1972	666.679	1
CP000946	snippy	CDS	141859	142833	.	-	ec8739_00128	gltC_1		HTH-type transcriptional regulator GltC		1.07681	365.042	1	0.935859	224.625	1	0.922002	256.274	1	2.00694	608.95	1
CP000946	snippy	CDS	142957	143697	.	+	ec8739_00129	mipA_1		MltA-interacting protein		0.954573	323.603	1	0.937221	224.951	1	0.81997	227.914	1	1.98262	601.571	1
CP000946	snippy	CDS	144044	144739	.	-	ec8739_00130	sgbE		L-ribulose-5-phosphate 4-epimerase SgbE		0.989607	335.48	1	1.06278	255.089	1	1.02464	284.803	1	2.29914	697.608	1
CP000946	snippy	CDS	144733	145593	.	-	ec8739_00131	ulaE_1		L-ribulose-5-phosphate 3-epimerase UlaE		1.03257	350.044	1	1.0662	255.908	1	0.994292	276.367	1	2.07271	628.906	1
CP000946	snippy	CDS	145586	146248	.	-	ec8739_00132	ulaD_1		3-keto-L-gulonate-6-phosphate decarboxylase UlaD		1.02458	347.335	1	1.12604	270.271	1	1.08571	301.777	1	2.28023	691.87	1
CP000946	snippy	CDS	146245	147741	.	-	ec8739_00133	lyx		L-xylulose/3-keto-L-gulonate kinase		1.01099	342.73	1	1.13819	273.187	1	1.02192	284.047	1	2.21062	670.751	1
CP000946	snippy	CDS	147745	148731	.	-	ec8739_00134	yiaO		2%2C3-diketo-L-gulonate-binding periplasmic protein YiaO		0.935477	317.13	1	1.07133	257.14	1	1.03342	287.242	1	2.19689	666.584	1
CP000946	snippy	CDS	148744	150021	.	-	ec8739_00135	siaM		Sialic acid TRAP transporter large permease protein SiaM		0.906767	307.397	1	1.05825	254.001	1	0.925814	257.333	1	2.01155	610.347	1
CP000946	snippy	CDS	150024	150326	.	-	ec8739_00136	yiaM		2%2C3-diketo-L-gulonate TRAP transporter small permease protein YiaM		0.895764	303.667	1	1.06192	254.881	1	0.999989	277.95	1	2.1342	647.561	1
CP000946	snippy	CDS	150616	151083	.	-	ec8739_00137	tabA_1		Toxin-antitoxin biofilm protein TabA		0.95181	322.667	1	0.934201	224.226	1	0.918972	255.432	1	1.92178	583.111	1
CP000946	snippy	CDS	151095	152093	.	-	ec8739_00138	dlgD		2%2C3-diketo-L-gulonate reductase		0.983715	333.482	1	0.99315	238.375	1	1.00155	278.383	1	2.26742	687.984	1
CP000946	snippy	CDS	152294	153142	.	+	ec8739_00139	yiaJ_1		DNA-binding transcriptional repressor YiaJ		1.02264	346.678	1	0.959501	230.299	1	0.928598	258.107	1	2.11918	643.004	1
CP000946	snippy	CDS	153244	153717	.	+	ec8739_00140	hyfA_1		Hydrogenase-4 component A		1.00299	340.017	1	0.990083	237.639	1	1.05954	294.504	1	2.33697	709.089	1
CP000946	snippy	CDS	153868	155121	.	-	ec8739_00141	avtA		Valine--pyruvate aminotransferase		0.616953	209.149	0.637959	0.612174	146.934	0.637161	0.596602	165.828	0.636364	1.32957	403.419	0.637959
CP000946	snippy	CDS	155299	157329	.	-	ec8739_00142	malS		Periplasmic alpha-amylase		1.05194	356.612	1	1.05967	254.342	1	0.938216	260.78	1	2.15243	653.093	1
CP000946	snippy	CDS	157649	158473	.	+	ec8739_00143			Mannosyl-glycoprotein endo-beta-N-acetylglucosaminidase		1.00777	341.636	1	0.979536	235.108	1	1.05099	292.126	1	2.16512	656.943	1
CP000946	snippy	CDS	158669	159847	.	-	ec8739_00144	xylR		Xylose operon regulatory protein		0.967708	328.056	1	1.04948	251.895	1	0.99281	275.955	1	2.14976	652.283	1
CP000946	snippy	CDS	159925	161106	.	-	ec8739_00145	xylH		Xylose transport system permease protein XylH		0.984518	333.755	1	0.94576	227.001	1	0.920719	255.917	1	2.16585	657.166	1
CP000946	snippy	CDS	161084	162625	.	-	ec8739_00146	xylG		Xylose import ATP-binding protein XylG		0.940889	318.964	1	0.95391	228.957	1	0.94157	261.713	1	2.02975	615.87	1
CP000946	snippy	CDS	162703	163695	.	-	ec8739_00147	xylF		D-xylose-binding periplasmic protein		0.976458	331.022	1	0.973091	233.561	1	0.994863	276.526	1	2.17064	658.619	1
CP000946	snippy	CDS	164061	165383	.	+	ec8739_00148	xylA_1		Xylose isomerase		0.993478	336.792	1	0.9735	233.659	1	0.99552	276.708	1	2.15912	655.125	1
CP000946	snippy	CDS	165455	166909	.	+	ec8739_00149	xylB		Xylulose kinase		0.971987	329.507	1	0.990664	237.779	1	1.01266	281.471	1	2.0068	608.907	1
CP000946	snippy	CDS	167078	167419	.	+	ec8739_00150	yiaB		Inner membrane protein YiaB		0.930144	315.322	1	0.898002	215.538	1	0.847811	235.652	1	1.96253	595.474	1
CP000946	snippy	CDS	167465	167902	.	+	ec8739_00151	yiaA		Inner membrane protein YiaA		0.895629	303.621	1	0.716028	171.861	1	0.893558	248.368	1	1.94836	591.174	1
CP000946	snippy	CDS	167944	168939	.	-	ec8739_00152	wecH		O-acetyltransferase WecH		0.99947	338.823	1	0.950416	228.118	1	0.946386	263.051	1	1.50496	456.637	1
CP000946	snippy	CDS	169114	169413	.	+	ec8739_00153			YsaB-like lipoprotein		1.05465	357.53	1	0.933354	224.023	1	1.06488	295.987	1	1.02149	309.943	1
CP000946	snippy	CDS	169508	170419	.	+	ec8739_00154	glyQ		Glycine--tRNA ligase alpha subunit		1.03288	350.15	1	0.984546	236.31	1	0.971011	269.896	1	1.04294	316.452	1
CP000946	snippy	CDS	170429	172498	.	+	ec8739_00155	glyS		Glycine--tRNA ligase beta subunit		1.03896	352.21	1	1.1423	274.175	1	1.03903	288.801	1	1.10699	335.885	1
CP000946	snippy	CDS	172786	173595	.	-	ec8739_00156			Integrase core domain protein		1.01982	345.721	1	0.995166	238.859	1	1.0406	289.24	1	1.05738	320.833	1
CP000946	snippy	CDS	173637	173921	.	-	ec8739_00157			Transposase		0.885693	300.253	1	0.961354	230.744	1	1.00245	278.635	1	1.01729	308.667	1
CP000946	snippy	CDS	174054	174206	.	+	ec8739_00158			Hok/gef family protein		0.927094	314.288	1	0.857746	205.876	1	0.900607	250.327	1	0.770062	233.654	1
CP000946	snippy	CDS	174393	174605	.	-	ec8739_00159	cspA		Cold shock protein CspA		0.946437	320.845	1	0.807465	193.808	1	0.985151	273.826	1	1.00044	303.554	1
CP000946	snippy	CDS	174886	175176	.	-	ec8739_00160			hypothetical protein		0.900619	305.313	1	0.776411	186.354	1	0.850893	236.509	1	0.859204	260.701	1
CP000946	snippy	CDS	175610	176320	.	+	ec8739_00161			hypothetical protein	Protein of unknown function (DUF3053)	1.13543	384.916	1	1.0945	262.7	1	1.08435	301.398	1	1.08089	327.966	1
CP000946	snippy	CDS	176370	177344	.	-	ec8739_00162	ghrB		Glyoxylate/hydroxypyruvate reductase B		0.998663	338.55	1	0.970156	232.856	1	1.05049	291.987	1	1.01058	306.632	1
CP000946	snippy	CDS	177448	178107	.	-	ec8739_00163	yiaD		putative lipoprotein YiaD		1.05602	357.994	1	1.06576	255.803	1	0.981901	272.923	1	0.946568	287.209	1
CP000946	snippy	CDS	178260	180593	.	+	ec8739_00164	bisC		Biotin sulfoxide reductase		0.988267	335.026	1	1.06755	256.233	1	1.03476	287.615	1	1.04262	316.353	1
CP000946	snippy	CDS	180562	181002	.	-	ec8739_00165	yjaB_1		putative N-acetyltransferase YjaB		0.925255	313.664	1	0.970452	232.927	1	0.959662	266.741	1	1.01605	308.293	1
CP000946	snippy	CDS	180999	181562	.	-	ec8739_00166	tag		DNA-3-methyladenine glycosylase 1		0.967998	328.154	1	1.00827	242.005	1	0.924385	256.936	1	0.994935	301.885	1
CP000946	snippy	CDS	181720	182418	.	+	ec8739_00167	lip-1		Lipase 1		1.09318	370.592	1	0.944689	226.744	1	1.03241	286.963	1	0.956497	290.222	1
CP000946	snippy	CDS	182647	183855	.	+	ec8739_00168	yhjX		putative MFS-type transporter YhjX		1.03465	350.751	1	0.907556	217.831	1	1.00442	279.181	1	0.931979	282.782	1
CP000946	snippy	CDS	184179	185870	.	+	ec8739_00169	eptB		Kdo(2)-lipid A phosphoethanolamine 7''-transferase		1.00838	341.843	1	1.03687	248.869	1	1.02047	283.642	1	1.02061	309.675	1
CP000946	snippy	tRNA	185962	186038	.	+	ec8739_00170			tRNA-Pro	tRNA-Pro(cgg)	0.8892	301.442	1	0.914157	219.416	1	0.942977	262.104	1	1.04407	316.792	1
CP000946	snippy	CDS	186949	188556	.	+	ec8739_00171	dppA		Periplasmic dipeptide transport protein		1.07906	365.806	1	1.00346	240.85	1	1.02113	283.828	1	0.979117	297.085	1
CP000946	snippy	CDS	188864	189883	.	+	ec8739_00172	dppB		Dipeptide transport system permease protein DppB		0.98785	334.884	1	1.14679	275.251	1	1.01326	281.639	1	1.0442	316.832	1
CP000946	snippy	CDS	189893	190795	.	+	ec8739_00173	dppC		Dipeptide transport system permease protein DppC		0.954786	323.676	1	1.1731	281.568	1	1.06171	295.107	1	0.990617	300.575	1
CP000946	snippy	CDS	190806	191789	.	+	ec8739_00174	oppD_1		Oligopeptide transport ATP-binding protein OppD		1.04114	352.948	1	1.16316	279.182	1	1.04505	290.475	1	1.02092	309.769	1
CP000946	snippy	CDS	191786	192790	.	+	ec8739_00175	oppF_1		Oligopeptide transport ATP-binding protein OppF		0.959732	325.352	1	1.06187	254.869	1	1.00355	278.941	1	1.04165	316.06	1
CP000946	snippy	CDS	192820	194091	.	-	ec8739_00176	yhjV		Inner membrane transport protein YhjV		0.961861	326.074	1	0.991435	237.964	1	0.961783	267.331	1	0.930299	282.273	1
CP000946	snippy	CDS	194567	194674	.	+	ec8739_00177	ldrD_1		Small toxic polypeptide LdrD		1.11891	379.315	1	1.20087	288.231	1	1.14114	317.185	1	1.04896	318.278	1
CP000946	snippy	CDS	194761	196440	.	-	ec8739_00178			Cellulose biosynthesis protein BcsG		1.03445	350.683	1	1.10508	265.24	1	0.990365	275.276	1	1.08913	330.465	1
CP000946	snippy	CDS	196437	196628	.	-	ec8739_00179			Cellulose biosynthesis protein BcsF		1.01016	342.448	1	0.998812	239.734	1	0.973522	270.594	1	1.02808	311.943	1
CP000946	snippy	CDS	196625	197797	.	-	ec8739_00180			Cellulose biosynthesis GIL		1.01644	344.576	1	1.09862	263.691	1	0.974416	270.842	1	1.06194	322.217	1
CP000946	snippy	CDS	197894	198184	.	-	ec8739_00181			Cellulose biosynthesis GIL		1.00107	339.364	1	1.08426	260.244	1	1.03689	288.206	1	0.958393	290.797	1
CP000946	snippy	CDS	198469	198657	.	+	ec8739_00182			Cellulose biosynthesis protein BcsR		0.973177	329.91	1	1.0478	251.492	1	1.02981	286.238	1	1.01157	306.931	1
CP000946	snippy	CDS	198669	199421	.	+	ec8739_00183	parA		Chromosome partitioning protein ParA		1.06316	360.413	1	1.22047	292.936	1	1.13103	314.375	1	1.09152	331.191	1
CP000946	snippy	CDS	199418	202036	.	+	ec8739_00184	bcsA		Cellulose synthase catalytic subunit [UDP-forming]		1.0543	357.412	1	1.16392	279.364	1	1.05882	294.303	1	1.04386	316.729	1
CP000946	snippy	CDS	202083	204386	.	+	ec8739_00185	bcsB		Cyclic di-GMP-binding protein		1.03865	352.107	1	1.11471	267.553	1	1.03623	288.023	1	1.04089	315.829	1
CP000946	snippy	CDS	204393	205499	.	+	ec8739_00186	bcsZ		Endoglucanase		1.00472	340.602	1	1.12305	269.554	1	0.992777	275.946	1	1.0397	315.469	1
CP000946	snippy	CDS	205481	208954	.	+	ec8739_00187	bcsC		Cellulose synthase operon protein C		1.04498	354.25	1	1.15824	278	1	1.06674	296.503	1	0.987164	299.527	1
CP000946	snippy	CDS	209075	211024	.	+	ec8739_00188	cph2		Phytochrome-like protein cph2		1.05552	357.826	1	1.07331	257.616	1	1.01017	280.782	1	1.02364	310.593	1
CP000946	snippy	CDS	211207	212493	.	+	ec8739_00189	dctA		Aerobic C4-dicarboxylate transport protein		1.06462	360.909	1	1.09005	261.633	1	1.03883	288.747	1	1.03138	312.943	1
CP000946	snippy	CDS	212714	214210	.	+	ec8739_00190			Peptidase M16 inactive domain protein		1.04414	353.968	1	1.10659	265.603	1	1.00123	278.297	1	1.02156	309.962	1
CP000946	snippy	CDS	214306	215235	.	-	ec8739_00191	kdgK_1		2-dehydro-3-deoxygluconokinase		1.00601	341.041	1	1.15433	277.062	1	1.09588	304.603	1	1.08041	327.819	1
CP000946	snippy	CDS	215467	216234	.	+	ec8739_00192	yhjH		Cyclic di-GMP phosphodiesterase YhjH		1.0477	355.173	1	0.962058	230.913	1	1.05871	294.271	1	0.997606	302.695	1
CP000946	snippy	CDS	216304	218364	.	+	ec8739_00193			AsmA family protein		1.01068	342.624	1	1.07325	257.6	1	1.02125	283.859	1	0.979683	297.257	1
CP000946	snippy	CDS	218546	219868	.	-	ec8739_00194	yhjE_1		Inner membrane metabolite transport protein YhjE		0.93538	317.097	1	1.08306	259.956	1	1.00619	279.674	1	0.955853	290.026	1
CP000946	snippy	CDS	220279	221292	.	-	ec8739_00195	yhjD		Inner membrane protein YhjD		0.979659	332.107	1	1.01181	242.853	1	0.93522	259.948	1	0.997418	302.638	1
CP000946	snippy	CDS	221341	222312	.	-	ec8739_00196	dmlR_1		HTH-type transcriptional regulator DmlR		0.996647	337.866	1	1.17665	282.419	1	1.12889	313.779	1	1.04595	317.365	1
CP000946	snippy	CDS	222760	223362	.	+	ec8739_00197	yhjB		Putative HTH-type transcriptional regulator YhjB		1.06758	361.912	1	1.01417	243.42	1	0.983151	273.27	1	1.03555	314.209	1
CP000946	snippy	CDS	223413	225062	.	-	ec8739_00198	treF		Cytoplasmic trehalase		1.02228	346.555	1	1.05632	253.537	1	1.01439	281.954	1	0.960468	291.427	1
CP000946	snippy	CDS	225467	226864	.	+	ec8739_00199	ccp		Cytochrome c551 peroxidase		1.00144	339.493	1	0.96404	231.388	1	0.99012	275.207	1	0.929867	282.142	1
CP000946	snippy	CDS	227075	228475	.	+	ec8739_00200	gadA		Glutamate decarboxylase alpha		0.986884	334.557	1	1.0385	249.261	1	0.990989	275.449	1	1.0226	310.278	1
CP000946	snippy	CDS	228845	229669	.	+	ec8739_00201	gadX_1		HTH-type transcriptional regulator GadX		0.959777	325.367	1	0.886291	212.727	1	0.893299	248.296	1	0.856766	259.961	1
CP000946	snippy	CDS	230037	230765	.	+	ec8739_00202	gadW		HTH-type transcriptional regulator GadW		1.03819	351.951	1	0.953334	228.819	1	0.968459	269.187	1	1.00743	305.676	1
CP000946	snippy	CDS	231128	234241	.	-	ec8739_00203	mdtF		Multidrug resistance protein MdtF		1.02538	347.608	1	0.924353	221.863	1	0.903047	251.005	1	0.936481	284.149	1
CP000946	snippy	CDS	234266	235423	.	-	ec8739_00204	mdtE		Multidrug resistance protein MdtE		0.923823	313.179	1	1.00782	241.896	1	1.0287	285.931	1	0.927837	281.526	1
CP000946	snippy	CDS	235483	235761	.	+	ec8739_00205			hypothetical protein		0.805503	273.068	1	0.755091	181.237	1	0.782395	217.47	1	0.788829	239.348	1
CP000946	snippy	CDS	235762	236289	.	-	ec8739_00206	gadE		Transcriptional regulator GadE		0.799788	271.131	1	0.787325	188.973	1	0.950787	264.275	1	0.765474	232.261	1
CP000946	snippy	CDS	237088	237660	.	-	ec8739_00207			hypothetical protein	Short repeat of unknown function (DUF308)	0.93613	317.351	1	0.880244	211.276	1	0.947539	263.372	1	0.895373	271.675	1
CP000946	snippy	CDS	237915	238247	.	+	ec8739_00208	hdeA		Acid stress chaperone HdeA		0.825712	279.919	1	0.830438	199.321	1	0.823598	228.922	1	0.803231	243.718	1
CP000946	snippy	CDS	238351	238689	.	+	ec8739_00209	hdeB		Acid stress chaperone HdeB		0.768625	260.566	1	0.906821	217.655	1	0.847672	235.614	1	0.887625	269.324	1
CP000946	snippy	CDS	238825	239400	.	+	ec8739_00210			MgtC family protein		0.811243	275.014	1	0.888968	213.37	1	0.981685	272.863	1	0.931511	282.641	1
CP000946	snippy	CDS	239442	239972	.	-	ec8739_00211	dctR		HTH-type transcriptional regulator DctR		0.78157	264.955	1	0.783669	188.096	1	0.867519	241.13	1	0.780868	236.932	1
CP000946	snippy	CDS	240128	240694	.	-	ec8739_00212	slp_1		Outer membrane protein slp		0.831305	281.815	1	0.823404	197.633	1	0.875237	243.275	1	0.952918	289.136	1
CP000946	snippy	CDS	240942	242165	.	-	ec8739_00213			hypothetical protein		0.813381	275.739	1	0.72458	173.913	1	0.801687	222.832	1	0.766581	232.597	1
CP000946	snippy	CDS	242794	243219	.	-	ec8739_00214	arsC_1		Arsenate reductase		0.954026	323.418	1	1.07076	257.002	1	0.91171	253.413	1	0.912975	277.016	1
CP000946	snippy	CDS	243232	244521	.	-	ec8739_00215	arsB		Arsenical pump membrane protein		0.941628	319.215	1	0.984945	236.406	1	0.938693	260.913	1	0.95724	290.447	1
CP000946	snippy	CDS	244575	244928	.	-	ec8739_00216	arsR2		Arsenic resistance transcriptional regulator ArsR2		1.04618	354.658	1	0.960738	230.596	1	0.960734	267.04	1	1.03797	314.944	1
CP000946	snippy	CDS	245467	245640	.	-	ec8739_00217			hypothetical protein		0.933976	316.621	1	0.852014	204.5	1	0.83614	232.408	1	0.944136	286.471	1
CP000946	snippy	CDS	245805	247157	.	-	ec8739_00218	gor		Glutathione reductase		1.07422	364.163	1	0.982646	235.854	1	1.0406	289.239	1	0.97401	295.536	1
CP000946	snippy	CDS	247229	248071	.	-	ec8739_00219	rlmJ		Ribosomal RNA large subunit methyltransferase J		1.03439	350.662	1	1.04844	251.647	1	0.967941	269.043	1	0.947978	287.637	1
CP000946	snippy	CDS	248274	250316	.	+	ec8739_00220	prlC		Oligopeptidase A		1.11273	377.218	1	1.04587	251.03	1	0.943498	262.249	1	0.968462	293.852	1
CP000946	snippy	CDS	250324	251076	.	+	ec8739_00221	rsmJ		Ribosomal RNA small subunit methyltransferase J		1.05986	359.295	1	1.03561	248.567	1	1.06676	296.51	1	0.995227	301.973	1
CP000946	snippy	CDS	251125	252594	.	-	ec8739_00222	dtpB		Dipeptide and tripeptide permease B		1.04762	355.147	1	0.970462	232.93	1	0.960037	266.846	1	0.983342	298.367	1
CP000946	snippy	CDS	252912	253346	.	-	ec8739_00223	uspA		Universal stress protein A		1.01136	342.855	1	0.926495	222.377	1	0.972163	270.216	1	0.872001	264.584	1
CP000946	snippy	CDS	253737	254072	.	+	ec8739_00224	uspB		Universal stress protein B		0.99122	336.027	1	0.845095	202.839	1	0.833805	231.759	1	0.813215	246.747	1
CP000946	snippy	CDS	254317	255816	.	-	ec8739_00225	pitA_1		Low-affinity inorganic phosphate transporter 1		1.01548	344.252	1	1.03167	247.622	1	0.965624	268.399	1	0.962028	291.9	1
CP000946	snippy	CDS	256048	257250	.	+	ec8739_00226			Ferredoxin--NADP reductase		0.867266	294.006	1	0.936443	224.765	1	0.964552	268.101	1	0.922115	279.79	1
CP000946	snippy	CDS	257566	258618	.	-	ec8739_00227	yhiM		Inner membrane protein YhiM		0.876095	296.999	1	0.923413	221.637	1	0.934861	259.848	1	0.87335	264.993	1
CP000946	snippy	CDS	259001	260608	.	+	ec8739_00228			hypothetical protein	Domain of unknown function (DUF4049)	0.846211	286.868	1	0.725303	174.087	1	0.819028	227.652	1	0.744914	226.023	1
CP000946	snippy	CDS	260870	262492	.	+	ec8739_00229			hypothetical protein	Domain of unknown function (DUF4049)	0.832363	282.174	1	0.831099	199.48	1	0.818938	227.627	1	0.842673	255.685	1
CP000946	snippy	CDS	262858	263925	.	+	ec8739_00230	emrK_1		putative multidrug resistance protein EmrK		0.964068	326.822	1	1.14361	274.49	1	1.07274	298.171	1	1.09878	333.395	1
CP000946	snippy	CDS	263922	266657	.	+	ec8739_00231	rbbA		Ribosome-associated ATPase		1.07458	364.287	1	1.12598	270.258	1	1.04765	291.199	1	1.0365	314.496	1
CP000946	snippy	CDS	266657	267781	.	+	ec8739_00232	yhhJ		Inner membrane transport permease YhhJ		0.980978	332.555	1	0.91651	219.98	1	1.00298	278.783	1	0.915783	277.868	1
CP000946	snippy	CDS	267946	268803	.	-	ec8739_00233			Transposase DDE domain protein		0.977083	331.234	1	0.894449	214.685	1	0.918648	255.341	1	0.923192	280.117	1
CP000946	snippy	CDS	268903	269082	.	-	ec8739_00234			DDE_Tnp_1-associated		0.975933	330.844	1	0.869975	208.811	1	0.895573	248.928	1	0.796087	241.55	1
CP000946	snippy	CDS	269328	269573	.	-	ec8739_00235			hypothetical protein		0.855449	290	1	0.747601	179.439	1	0.897778	249.541	1	0.790362	239.813	1
CP000946	snippy	CDS	269678	270061	.	-	ec8739_00236			NTF2 fold immunity protein		0.859436	291.352	1	0.88044	211.323	1	0.732221	203.523	1	0.739568	224.401	1
CP000946	snippy	CDS	270033	274268	.	-	ec8739_00237	rhsC_3		Putative deoxyribonuclease RhsC		0.909566	308.346	1	1.05989	254.393	1	0.9969	277.092	1	1.18366	359.147	1
CP000946	snippy	CDS	274471	274872	.	-	ec8739_00238	nikR		Nickel-responsive regulator		1.08307	367.164	1	1.18434	284.264	1	1.11299	309.361	1	1.10401	334.98	1
CP000946	snippy	CDS	274878	275684	.	-	ec8739_00239	nikE		Nickel import ATP-binding protein NikE		0.930752	315.528	1	1.1839	284.16	1	1.04402	290.19	1	1.02344	310.534	1
CP000946	snippy	CDS	275681	276445	.	-	ec8739_00240	nikD		Nickel import ATP-binding protein NikD		0.993409	336.769	1	1.25112	300.294	1	0.975181	271.055	1	1.05457	319.979	1
CP000946	snippy	CDS	276445	277278	.	-	ec8739_00241	nikC		Nickel transport system permease protein NikC		0.990455	335.767	1	1.18913	285.414	1	1.04271	289.826	1	1.04243	316.295	1
CP000946	snippy	CDS	277275	278219	.	-	ec8739_00242	nikB		Nickel transport system permease protein NikB		0.930456	315.428	1	1.24722	299.358	1	1.04701	291.019	1	1.06062	321.816	1
CP000946	snippy	CDS	278219	279793	.	-	ec8739_00243	nikA		Nickel-binding periplasmic protein		0.983725	333.486	1	1.10014	264.055	1	1.01162	281.183	1	0.998694	303.025	1
CP000946	snippy	CDS	279904	280491	.	-	ec8739_00244	sfp		4'-phosphopantetheinyl transferase sfp		1.02234	346.575	1	1.32507	318.043	1	1.07004	297.422	1	1.17175	355.536	1
CP000946	snippy	CDS	280546	281595	.	-	ec8739_00245	tqsA_1		AI-2 transport protein TqsA		1.00714	341.423	1	1.00644	241.565	1	0.995757	276.774	1	0.984853	298.826	1
CP000946	snippy	CDS	281685	282944	.	+	ec8739_00246			Major Facilitator Superfamily protein		0.942636	319.556	1	1.13371	272.113	1	0.950633	264.232	1	1.05207	319.221	1
CP000946	snippy	CDS	282948	283505	.	-	ec8739_00247			DcrB		1.04282	353.518	1	1.01779	244.289	1	1.035	287.681	1	1.0056	305.122	1
CP000946	snippy	CDS	283578	284243	.	-	ec8739_00248	yhhQ		Inner membrane protein YhhQ		1.03817	351.941	1	1.05574	253.398	1	1.06431	295.829	1	1.02692	311.589	1
CP000946	snippy	CDS	284464	284709	.	+	ec8739_00249	tusA_1		Sulfurtransferase TusA		0.929183	314.996	1	1.04106	249.874	1	0.833151	231.577	1	0.82616	250.675	1
CP000946	snippy	CDS	284811	287009	.	-	ec8739_00250	zntA		Lead%2C cadmium%2C zinc and mercury-transporting ATPase		0.998463	338.482	1	1.19604	287.073	1	1.03294	287.11	1	1.04677	317.612	1
CP000946	snippy	CDS	287083	287709	.	-	ec8739_00251			YhhN family protein		1.07086	363.026	1	1.05336	252.828	1	1.02102	283.797	1	1.02578	311.244	1
CP000946	snippy	CDS	287850	288209	.	+	ec8739_00252			hypothetical protein	Protein of unknown function (DUF2500)	1.0507	356.189	1	0.95925	230.239	1	1.03363	287.3	1	0.986636	299.367	1
CP000946	snippy	CDS	288212	288481	.	-	ec8739_00253			hypothetical protein	Protein of unknown function (DUF1145)	1.02917	348.893	1	0.966186	231.904	1	1.00486	279.304	1	0.892634	270.844	1
CP000946	snippy	CDS	288471	289067	.	-	ec8739_00254	rsmD		Ribosomal RNA small subunit methyltransferase D		1.08067	366.35	1	1.06023	254.476	1	1.00689	279.869	1	1.0699	324.63	1
CP000946	snippy	CDS	289217	290713	.	+	ec8739_00255	ftsY		Signal recognition particle receptor FtsY		1.01472	343.993	1	1.09658	263.202	1	1.04415	290.224	1	0.988457	299.919	1
CP000946	snippy	CDS	290716	291384	.	+	ec8739_00256	ftsE		Cell division ATP-binding protein FtsE		0.994254	337.055	1	1.02119	245.106	1	1.01293	281.547	1	1.07458	326.049	1
CP000946	snippy	CDS	291377	292435	.	+	ec8739_00257	ftsX		Cell division protein FtsX		0.972632	329.725	1	1.05788	253.912	1	0.982579	273.111	1	1.04574	317.301	1
CP000946	snippy	CDS	292680	293534	.	+	ec8739_00258	rpoH		RNA polymerase sigma factor RpoH		1.02969	349.067	1	1.12658	270.401	1	1.01256	281.444	1	1.0422	316.225	1
CP000946	snippy	CDS	293805	294908	.	+	ec8739_00259	livJ		Leu/Ile/Val-binding protein		1.01753	344.945	1	1.06648	255.976	1	1.02958	286.176	1	0.997897	302.784	1
CP000946	snippy	CDS	295107	295490	.	-	ec8739_00260	panM		PanD maturation factor		0.951503	322.562	1	1.20372	288.917	1	1.0926	303.693	1	0.97633	296.24	1
CP000946	snippy	CDS	295914	297023	.	+	ec8739_00261	livK		Leucine-specific-binding protein		1.01805	345.123	1	1.15074	276.201	1	1.03396	287.393	1	1.01058	306.631	1
CP000946	snippy	CDS	297071	297997	.	+	ec8739_00262	livH		High-affinity branched-chain amino acid transport system permease protein LivH		0.996303	337.75	1	1.08447	260.293	1	0.942122	261.866	1	1.05333	319.604	1
CP000946	snippy	CDS	297994	299271	.	+	ec8739_00263			Branched-chain amino acid transport system / permease component		0.93576	317.225	1	1.05645	253.568	1	1.00153	278.379	1	0.9752	295.897	1
CP000946	snippy	CDS	299268	300035	.	+	ec8739_00264	lptB_1		Lipopolysaccharide export system ATP-binding protein LptB		1.00507	340.723	1	1.13386	272.15	1	1.00365	278.967	1	1.05506	320.128	1
CP000946	snippy	CDS	300037	300750	.	+	ec8739_00265	livF		High-affinity branched-chain amino acid transport ATP-binding protein LivF		1.0469	354.902	1	1.32803	318.754	1	1.1092	308.305	1	1.1566	350.937	1
CP000946	snippy	CDS	301147	302463	.	+	ec8739_00266	ugpB		sn-glycerol-3-phosphate-binding periplasmic protein UgpB		1.03031	349.278	1	1.06094	254.645	1	0.998965	277.666	1	1.04649	317.526	1
CP000946	snippy	CDS	302561	303448	.	+	ec8739_00267	ugpA		sn-glycerol-3-phosphate transport system permease protein UgpA		1.00002	339.011	1	1.12407	269.798	1	0.983426	273.347	1	1.01019	306.512	1
CP000946	snippy	CDS	303445	304290	.	+	ec8739_00268	lacG		Lactose transport system permease protein LacG		1.06017	359.402	1	1.16019	278.468	1	0.977858	271.799	1	1.06089	321.898	1
CP000946	snippy	CDS	304292	305362	.	+	ec8739_00269	ugpC_1		sn-glycerol-3-phosphate import ATP-binding protein UgpC		0.958608	324.971	1	1.25716	301.743	1	1.07035	297.507	1	1.01217	307.113	1
CP000946	snippy	CDS	305359	306102	.	+	ec8739_00270	ugpQ		Glycerophosphodiester phosphodiesterase%2C cytoplasmic		1.04953	355.793	1	1.17353	281.669	1	0.992846	275.965	1	1.07629	326.569	1
CP000946	snippy	CDS	306089	306529	.	-	ec8739_00271			hypothetical protein	Protein of unknown function (DUF2756)	0.980747	332.476	1	1.05879	254.129	1	0.941364	261.655	1	0.959136	291.023	1
CP000946	snippy	CDS	306649	308391	.	+	ec8739_00272	ggt		Gamma-glutamyltranspeptidase		1.04244	353.39	1	1.16163	278.814	1	1.06996	297.4	1	1.06872	324.274	1
CP000946	snippy	CDS	308429	308713	.	-	ec8739_00273			Immunity protein 35		0.956137	324.133	1	1.0782	258.789	1	0.910413	253.053	1	0.812927	246.66	1
CP000946	snippy	CDS	308913	309068	.	-	ec8739_00274			hypothetical protein		0.876817	297.244	1	0.95286	228.705	1	0.898324	249.692	1	0.728233	220.962	1
CP000946	snippy	CDS	309286	309501	.	-	ec8739_00275			hypothetical protein		1.16869	396.19	1	1.03506	248.435	1	1.0851	301.606	1	1.06181	322.176	1
CP000946	snippy	CDS	309657	309950	.	+	ec8739_00276			IS1 transposase		0.989426	335.418	1	1.01216	242.939	1	0.988591	274.782	1	1.09638	332.667	1
CP000946	snippy	CDS	309961	310296	.	-	ec8739_00277	hcpA		Major exported protein		0.706782	239.601	1	0.828392	198.83	1	0.662763	184.217	1	0.667741	202.607	1
CP000946	snippy	CDS	310533	311021	.	-	ec8739_00278	ywnH		Putative phosphinothricin acetyltransferase YwnH		0.991787	336.219	1	1.15504	277.233	1	1.04989	291.82	1	0.927856	281.532	1
CP000946	snippy	CDS	311354	312391	.	+	ec8739_00279	yhhX		putative oxidoreductase YhhX		0.939724	318.569	1	1.0335	248.061	1	0.949653	263.96	1	1.04	315.558	1
CP000946	snippy	CDS	312514	313209	.	+	ec8739_00280	yhhW		Quercetin 2%2C3-dioxygenase		0.989459	335.43	1	1.04399	250.579	1	0.91851	255.303	1	1.03235	313.239	1
CP000946	snippy	CDS	313433	314428	.	+	ec8739_00281	gntR		HTH-type transcriptional regulator GntR		1.0108	342.666	1	1.1256	270.167	1	1.129	313.809	1	1.04648	317.525	1
CP000946	snippy	CDS	314567	315094	.	+	ec8739_00282	gntK		Thermoresistant gluconokinase		0.965962	327.464	1	1.09643	263.165	1	1.10597	307.407	1	0.950523	288.409	1
CP000946	snippy	CDS	315098	316438	.	+	ec8739_00283	gntU		Low-affinity gluconate transporter		0.975081	330.556	1	1.13309	271.964	1	1.0118	281.234	1	1.01081	306.701	1
CP000946	snippy	CDS	316495	317088	.	-	ec8739_00284			MarC family integral membrane protein		0.887982	301.029	1	1.04134	249.943	1	0.968127	269.094	1	0.999776	303.354	1
CP000946	snippy	CDS	317280	318383	.	+	ec8739_00285	asd		Aspartate-semialdehyde dehydrogenase		1.03839	352.018	1	1.17533	282.101	1	1.07208	297.989	1	1.05599	320.411	1
CP000946	snippy	CDS	318656	320842	.	+	ec8739_00286	glgB		1%2C4-alpha-glucan branching enzyme GlgB		0.965404	327.275	1	1.07787	258.711	1	0.993487	276.143	1	1.01774	308.803	1
CP000946	snippy	CDS	320839	322812	.	+	ec8739_00287	glgX		Glycogen debranching enzyme		1.05009	355.983	1	1.11838	268.434	1	1.03176	286.782	1	1.06057	321.8	1
CP000946	snippy	CDS	322830	324125	.	+	ec8739_00288	glgC		Glucose-1-phosphate adenylyltransferase		1.03938	352.354	1	1.05238	252.592	1	0.956734	265.927	1	1.08741	329.944	1
CP000946	snippy	CDS	324125	325558	.	+	ec8739_00289	glgA		Glycogen synthase		0.969676	328.723	1	1.118	268.342	1	1.00949	280.591	1	0.995083	301.93	1
CP000946	snippy	CDS	325577	328024	.	+	ec8739_00290	malP_2		Maltodextrin phosphorylase		0.950174	322.112	1	1.00024	240.077	1	0.960309	266.921	1	0.940726	285.437	1
CP000946	snippy	CDS	328152	329657	.	+	ec8739_00291	pstS_1		Phosphate-binding protein PstS		0.959075	325.129	1	0.984539	236.309	1	0.985798	274.006	1	1.01242	307.19	1
CP000946	snippy	CDS	329683	330675	.	+	ec8739_00292	pstS1		Phosphate-binding protein PstS 1		0.931949	315.934	1	0.992274	238.165	1	0.985907	274.036	1	1.04095	315.846	1
CP000946	snippy	CDS	330675	331277	.	+	ec8739_00293			hypothetical protein		0.94662	320.907	1	1.06297	255.134	1	0.975896	271.254	1	0.999933	303.401	1
CP000946	snippy	CDS	331493	332998	.	-	ec8739_00294	glpD		Aerobic glycerol-3-phosphate dehydrogenase		1.08909	369.205	1	1.15779	277.893	1	1.03511	287.713	1	1.03112	312.863	1
CP000946	snippy	CDS	333188	333514	.	+	ec8739_00295	glpE_2		Thiosulfate sulfurtransferase GlpE		0.972558	329.7	1	1.0286	246.884	1	1.00295	278.774	1	0.978251	296.823	1
CP000946	snippy	CDS	333559	334389	.	+	ec8739_00296	glpG		Rhomboid protease GlpG		1.07449	364.255	1	1.10271	264.673	1	0.978325	271.929	1	1.03836	315.06	1
CP000946	snippy	CDS	334406	335164	.	+	ec8739_00297	glpR_1		Glycerol-3-phosphate regulon repressor		1.04578	354.522	1	1.13539	272.516	1	1.08394	301.285	1	1.06796	324.042	1
CP000946	snippy	CDS	335146	336744	.	-	ec8739_00298	glrR_1		Transcriptional regulatory protein GlrR		1.01438	343.879	1	1.21158	290.803	1	0.998097	277.425	1	1.07553	326.338	1
CP000946	snippy	CDS	336932	338158	.	+	ec8739_00299	rtcB		RNA-splicing ligase RtcB		1.06908	362.423	1	1.16232	278.98	1	0.979241	272.183	1	1.04713	317.721	1
CP000946	snippy	CDS	338162	339178	.	+	ec8739_00300	rtcA		RNA 3'-terminal phosphate cyclase		0.927904	314.562	1	1.17607	282.279	1	1.02014	283.553	1	1.04134	315.966	1
CP000946	snippy	CDS	339221	341926	.	-	ec8739_00301	malT		HTH-type transcriptional regulator MalT		1.02739	348.287	1	1.13	271.223	1	1.03864	288.693	1	1.02286	310.358	1
CP000946	snippy	CDS	342538	344931	.	+	ec8739_00302	malP_3		Maltodextrin phosphorylase		1.03917	352.282	1	1.12449	269.901	1	1.03382	287.353	1	1.06537	323.257	1
CP000946	snippy	CDS	344941	347025	.	+	ec8739_00303	malQ		4-alpha-glucanotransferase		1.02873	348.742	1	1.15513	277.253	1	1.0411	289.377	1	0.993102	301.329	1
CP000946	snippy	CDS	347070	348386	.	-	ec8739_00304	gntT		High-affinity gluconate transporter		0.997142	338.034	1	1.08549	260.539	1	1.1141	309.668	1	1.01852	309.042	1
CP000946	snippy	CDS	348747	349322	.	-	ec8739_00305	nfuA		Fe/S biogenesis protein NfuA		1.10967	376.182	1	1.01012	242.45	1	1.04032	289.16	1	1.0338	313.677	1
CP000946	snippy	CDS	349381	350064	.	-	ec8739_00306	pyrE_2		Orotate phosphoribosyltransferase		0.994242	337.051	1	1.04852	251.665	1	1.04879	291.516	1	1.06653	323.61	1
CP000946	snippy	CDS	350102	350872	.	+	ec8739_00307	bioH		Pimeloyl-[acyl-carrier protein] methyl ester esterase		0.934838	316.913	1	1.06936	256.668	1	1.07483	298.754	1	1.0045	304.787	1
CP000946	snippy	CDS	350901	351779	.	-	ec8739_00308			Putative transposase%2C YhgA-like		1.06886	362.346	1	1.07928	259.048	1	0.993496	276.146	1	0.960959	291.576	1
CP000946	snippy	CDS	351982	352218	.	-	ec8739_00309	feoC		putative [Fe-S]-dependent transcriptional repressor FeoC		1.03361	350.397	1	1.0205	244.941	1	1.10206	306.321	1	1.07071	324.878	1
CP000946	snippy	CDS	352218	354539	.	-	ec8739_00310	feoB		Fe(2+) transporter FeoB		0.942847	319.628	1	1.04715	251.336	1	1.01665	282.58	1	0.980159	297.401	1
CP000946	snippy	CDS	354556	354783	.	-	ec8739_00311	feoA		Fe(2+) transport protein A		0.988735	335.184	1	0.960667	230.579	1	0.896496	249.184	1	0.980108	297.386	1
CP000946	snippy	CDS	355221	357542	.	-	ec8739_00312	rpsA_1		30S ribosomal protein S1		1.07434	364.203	1	1.30787	313.914	1	1.13213	314.68	1	1.109	336.494	1
CP000946	snippy	CDS	357639	358115	.	-	ec8739_00313	greB		Transcription elongation factor GreB		1.04983	355.895	1	0.986397	236.755	1	0.914222	254.111	1	0.909335	275.912	1
CP000946	snippy	CDS	358343	359062	.	+	ec8739_00314	ompR		Transcriptional regulatory protein OmpR		1.05031	356.06	1	1.11604	267.872	1	1.10916	308.296	1	1.04432	316.868	1
CP000946	snippy	CDS	359059	360411	.	+	ec8739_00315	envZ		Osmolarity sensor protein EnvZ		1.01201	343.074	1	1.21041	290.521	1	1.07528	298.877	1	1.0402	315.619	1
CP000946	snippy	CDS	360487	362109	.	-	ec8739_00316	pckA		Phosphoenolpyruvate carboxykinase (ATP)		0.990365	335.737	1	1.09657	263.199	1	0.994038	276.296	1	1.05261	319.386	1
CP000946	snippy	CDS	362488	364212	.	+	ec8739_00317			hypothetical protein	Domain of unknown function (DUF4153)	0.958976	325.096	1	1.06405	255.392	1	0.981253	272.743	1	1.00254	304.191	1
CP000946	snippy	CDS	364275	365153	.	-	ec8739_00318	hslO		33 kDa chaperonin		1.08103	366.473	1	1.26114	302.697	1	1.05884	294.309	1	1.06048	321.772	1
CP000946	snippy	CDS	365178	365579	.	-	ec8739_00319	hslR		Heat shock protein 15		0.888756	301.291	1	1.13064	271.376	1	1.07249	298.102	1	1.00227	304.109	1
CP000946	snippy	CDS	365590	366258	.	-	ec8739_00320	yrfG		GMP/IMP nucleotidase YrfG		0.95887	325.06	1	0.950358	228.105	1	0.933639	259.508	1	1.00071	303.638	1
CP000946	snippy	CDS	366323	368458	.	-	ec8739_00321	yrfF		Putative membrane protein IgaA		0.958361	324.887	1	1.0259	246.235	1	1.05836	294.175	1	1.01933	309.286	1
CP000946	snippy	CDS	368778	369338	.	+	ec8739_00322	nudE		ADP compounds hydrolase NudE		1.1219	380.326	1	1.04047	249.734	1	1.04079	289.292	1	0.972086	294.952	1
CP000946	snippy	CDS	369506	372058	.	-	ec8739_00323	mrcA		Penicillin-binding protein 1A		1.00877	341.976	1	1.15775	277.883	1	1.07835	299.73	1	1.07337	325.685	1
CP000946	snippy	CDS	372178	372957	.	+	ec8739_00324			hypothetical protein		1.01949	345.61	1	1.19707	287.321	1	1.03317	287.174	1	1.09892	333.436	1
CP000946	snippy	CDS	372957	373496	.	+	ec8739_00325			Fimbrial assembly protein (PilN)		0.998401	338.461	1	1.17943	283.085	1	1.0053	279.428	1	1.12487	341.309	1
CP000946	snippy	CDS	373480	373920	.	+	ec8739_00326			hypothetical protein		0.885918	300.329	1	1.09466	262.739	1	1.00704	279.912	1	1.01051	306.61	1
CP000946	snippy	CDS	373910	374314	.	+	ec8739_00327			DNA utilization proteins HofP		0.992234	336.37	1	1.16156	278.798	1	0.951656	264.516	1	1.00935	306.259	1
CP000946	snippy	CDS	374256	375464	.	+	ec8739_00328	pilQ		Type IV pilus biogenesis and competence protein PilQ		0.962885	326.421	1	1.09907	263.798	1	1.05553	293.388	1	1.03853	315.113	1
CP000946	snippy	CDS	375865	376386	.	+	ec8739_00329	aroK		Shikimate kinase 1		0.977929	331.521	1	0.953809	228.933	1	1.02313	284.381	1	1.06456	323.011	1
CP000946	snippy	CDS	376443	377531	.	+	ec8739_00330	aroB		3-dehydroquinate synthase		0.960546	325.628	1	1.04939	251.874	1	1.06517	296.067	1	1.02739	311.732	1
CP000946	snippy	CDS	377623	378909	.	+	ec8739_00331	damX		Cell division protein DamX		1.05221	356.702	1	1.20676	289.647	1	1.0487	291.489	1	1.05227	319.283	1
CP000946	snippy	CDS	379016	379852	.	+	ec8739_00332	dam_1		DNA adenine methylase		0.900356	305.223	1	0.977479	234.614	1	0.976195	271.337	1	0.902573	273.86	1
CP000946	snippy	CDS	379870	380547	.	+	ec8739_00333	rpe_1		Ribulose-phosphate 3-epimerase		0.975809	330.802	1	1.05579	253.41	1	1.05354	292.835	1	1.02541	311.133	1
CP000946	snippy	CDS	380540	381298	.	+	ec8739_00334	gph		Phosphoglycolate phosphatase		0.998363	338.448	1	1.11319	267.187	1	0.99583	276.794	1	1.02189	310.063	1
CP000946	snippy	CDS	381291	382295	.	+	ec8739_00335	trpS		Tryptophan--tRNA ligase		0.941308	319.106	1	1.03235	247.784	1	1.01891	283.211	1	1.01008	306.48	1
CP000946	snippy	CDS	382585	383490	.	+	ec8739_00336			hypothetical protein	YhfZ C-terminal domain	1.06741	361.857	1	1.12448	269.897	1	1.10619	307.469	1	1.0664	323.567	1
CP000946	snippy	CDS	383507	383869	.	+	ec8739_00337			hypothetical protein		0.911439	308.981	1	0.964969	231.612	1	0.931771	258.989	1	0.975685	296.044	1
CP000946	snippy	CDS	383953	385116	.	+	ec8739_00338			hypothetical protein	Alanine racemase%2C N-terminal domain	0.968235	328.235	1	1.12101	269.064	1	0.989501	275.035	1	1.06922	324.425	1
CP000946	snippy	CDS	385116	386342	.	+	ec8739_00339	deoB_1		Phosphopentomutase		0.96699	327.813	1	1.10896	266.173	1	0.930758	258.707	1	0.98677	299.407	1
CP000946	snippy	CDS	386339	387217	.	+	ec8739_00340	php		Phosphotriesterase homology protein		1.08201	366.804	1	1.14187	274.072	1	0.961333	267.206	1	1.0718	325.206	1
CP000946	snippy	CDS	387228	387581	.	+	ec8739_00341			hypothetical protein	Protein of unknown function DUF2620	0.95546	323.904	1	0.973473	233.653	1	1.0201	283.54	1	1.02165	309.992	1
CP000946	snippy	CDS	387593	388897	.	+	ec8739_00342			hypothetical protein		1.00701	341.379	1	1.13556	272.558	1	1.05696	293.786	1	1.02965	312.419	1
CP000946	snippy	CDS	388909	389994	.	+	ec8739_00343			Aminotransferase class I and II		1.08586	368.111	1	1.18102	283.467	1	1.07917	299.96	1	1.00551	305.093	1
CP000946	snippy	CDS	390146	390877	.	-	ec8739_00344	yurK		putative HTH-type transcriptional regulator YurK		0.959	325.104	1	1.0098	242.372	1	0.885006	245.99	1	0.97446	295.672	1
CP000946	snippy	CDS	390977	391762	.	-	ec8739_00345	frlD		Fructoselysine 6-kinase		1.11169	376.868	1	1.23535	296.508	1	1.16877	324.865	1	1.11294	337.69	1
CP000946	snippy	CDS	391759	392589	.	-	ec8739_00346			D-psicose 3-epimerase		1.12091	379.99	1	1.2889	309.362	1	1.14947	319.499	1	1.18799	360.463	1
CP000946	snippy	CDS	392639	393661	.	-	ec8739_00347	frlB		Fructosamine deglycase FrlB		0.995732	337.556	1	1.12847	270.854	1	1.04434	290.278	1	1.02458	310.88	1
CP000946	snippy	CDS	393682	395019	.	-	ec8739_00348	steT		Serine/threonine exchanger SteT		1.01522	344.161	1	1.10226	264.565	1	1.04279	289.848	1	1.02021	309.554	1
CP000946	snippy	CDS	395314	395481	.	-	ec8739_00349			hypothetical protein	Protein of unknown function (DUF4223)	0.889355	301.494	1	0.855461	205.327	1	0.653265	181.577	1	0.58009	176.012	1
CP000946	snippy	CDS	395728	397101	.	-	ec8739_00350	cysG		Siroheme synthase		1.00188	339.641	1	1.11435	267.467	1	0.957209	266.06	1	0.956418	290.198	1
CP000946	snippy	CDS	397120	397926	.	-	ec8739_00351	nirC		Nitrite transporter NirC		1.08315	367.19	1	1.0577	253.869	1	0.977105	271.59	1	0.980919	297.632	1
CP000946	snippy	CDS	398053	398379	.	-	ec8739_00352	nirD		Nitrite reductase (NADH) small subunit		1.06353	360.541	1	1.16508	279.642	1	0.978515	271.982	1	0.954304	289.557	1
CP000946	snippy	CDS	398376	400919	.	-	ec8739_00353	nasD		Nitrite reductase [NAD(P)H]		1.02287	346.757	1	1.07516	258.059	1	0.995992	276.84	1	1.03291	313.406	1
CP000946	snippy	CDS	401181	402362	.	-	ec8739_00354	tsgA		Protein TsgA		0.988703	335.173	1	1.0574	253.797	1	0.953062	264.907	1	0.99413	301.64	1
CP000946	snippy	CDS	402633	403205	.	+	ec8739_00355	ppiA		Peptidyl-prolyl cis-trans isomerase A		0.994287	337.066	1	1.07305	257.553	1	0.967995	269.058	1	0.854029	259.131	1
CP000946	snippy	CDS	403310	403477	.	+	ec8739_00356			hypothetical protein	Protein of unknown function (DUF2559)	1.03233	349.964	1	0.943251	226.399	1	0.88202	245.161	1	0.862681	261.756	1
CP000946	snippy	CDS	403467	404069	.	+	ec8739_00357	fic		putative adenosine monophosphate-protein transferase fic		1.12228	380.456	1	1.01729	244.169	1	1.01166	281.194	1	1.03531	314.136	1
CP000946	snippy	CDS	404101	404664	.	+	ec8739_00358	pabA		Aminodeoxychorismate synthase component 2		1.04784	355.22	1	1.16076	278.605	1	0.988787	274.837	1	1.05246	319.339	1
CP000946	snippy	CDS	404750	405970	.	+	ec8739_00359	argD		Acetylornithine/succinyldiaminopimelate aminotransferase		1.02839	348.629	1	1.13974	273.559	1	1.10598	307.411	1	1.04579	317.315	1
CP000946	snippy	CDS	406037	408127	.	-	ec8739_00360	yccS_1		Inner membrane protein YccS		1.0129	343.377	1	1.07064	256.974	1	0.99245	275.855	1	1.01744	308.713	1
CP000946	snippy	CDS	408178	408810	.	-	ec8739_00361	crp		cAMP-activated global transcriptional regulator CRP		1.02826	348.583	1	0.94284	226.3	1	0.967464	268.91	1	0.975868	296.1	1
CP000946	snippy	CDS	409112	409516	.	+	ec8739_00362			OsmC-like protein		0.952932	323.047	1	1.06949	256.699	1	1.0307	286.486	1	1.03922	315.321	1
CP000946	snippy	CDS	409571	410440	.	-	ec8739_00363	cfxP		Phosphoribulokinase%2C plasmid		0.98121	332.633	1	0.948945	227.766	1	0.967961	269.048	1	1.0461	317.41	1
CP000946	snippy	CDS	410494	410712	.	-	ec8739_00364			hypothetical protein	Uncharacterised protein family (UPF0270)	0.946854	320.986	1	0.957247	229.758	1	0.89442	248.607	1	0.971086	294.648	1
CP000946	snippy	CDS	410706	411728	.	-	ec8739_00365			alpha/beta hydrolase fold protein		1.01302	343.417	1	1.09073	261.796	1	1.05688	293.764	1	1.03416	313.788	1
CP000946	snippy	CDS	411728	413641	.	-	ec8739_00366	yheS		putative ABC transporter ATP-binding protein YheS		1.01007	342.416	1	1.1291	271.006	1	1.00652	279.766	1	0.998442	302.949	1
CP000946	snippy	CDS	413772	414323	.	+	ec8739_00367	ywrO		General stress protein 14		1.0517	356.531	1	1.11456	267.516	1	1.12914	313.848	1	1.05675	320.639	1
CP000946	snippy	CDS	414323	416128	.	+	ec8739_00368	kefC_1		Glutathione-regulated potassium-efflux system protein KefC		0.974702	330.427	1	1.07473	257.956	1	0.974164	270.772	1	1.02019	309.548	1
CP000946	snippy	CDS	416138	416338	.	+	ec8739_00369			hypothetical protein	Probable metal-binding protein (DUF2387)	1.02444	347.289	1	1.16182	278.861	1	0.980424	272.512	1	0.988543	299.945	1
CP000946	snippy	CDS	416433	417023	.	+	ec8739_00370	slyD		FKBP-type peptidyl-prolyl cis-trans isomerase SlyD		1.03062	349.382	1	1.04103	249.868	1	0.992393	275.839	1	0.971726	294.843	1
CP000946	snippy	CDS	417072	417290	.	-	ec8739_00371	slyX		Protein SlyX		1.00471	340.598	1	0.935293	224.489	1	1.04211	289.658	1	0.81146	246.215	1
CP000946	snippy	CDS	417511	418323	.	+	ec8739_00372	fkpA		FKBP-type peptidyl-prolyl cis-trans isomerase FkpA		1.09818	372.287	1	0.9451	226.843	1	0.925022	257.113	1	0.956848	290.328	1
CP000946	snippy	CDS	418490	419212	.	+	ec8739_00373	dauR		Transcriptional regulator DauR		1.02706	348.176	1	0.862435	207.001	1	0.90171	250.633	1	0.948445	287.779	1
CP000946	snippy	CDS	419212	419598	.	+	ec8739_00374	tusD		Sulfurtransferase TusD		1.03048	349.336	1	1.00315	240.775	1	0.965705	268.421	1	0.941723	285.739	1
CP000946	snippy	CDS	419598	419957	.	+	ec8739_00375	dsrF		Intracellular sulfur oxidation protein DsrF		0.944379	320.147	1	1.03728	248.967	1	1.06414	295.781	1	1.03701	314.65	1
CP000946	snippy	CDS	419965	420252	.	+	ec8739_00376	tusB		Protein TusB		0.972982	329.844	1	1.09919	263.826	1	0.983703	273.424	1	1.04368	316.674	1
CP000946	snippy	CDS	420378	420752	.	+	ec8739_00377	rpsL		30S ribosomal protein S12		1.03996	352.549	1	1.02688	246.472	1	1.00458	279.227	1	0.971559	294.792	1
CP000946	snippy	CDS	420849	421319	.	+	ec8739_00378	rpsG		30S ribosomal protein S7		1.01817	345.163	1	0.859298	206.248	1	0.913952	254.036	1	0.998086	302.841	1
CP000946	snippy	CDS	421416	423530	.	+	ec8739_00379	fusA		Elongation factor G		1.0254	347.614	1	0.967797	232.29	1	0.971159	269.937	1	0.934453	283.533	1
CP000946	snippy	CDS	423601	424785	.	+	ec8739_00380	tufA		Elongation factor Tu 1		0.928757	314.851	1	0.898038	215.547	1	0.936106	260.194	1	0.930051	282.197	1
CP000946	snippy	CDS	425077	427770	.	+	ec8739_00381	chiA		putative bifunctional chitinase/lysozyme		1.01712	344.806	1	1.00272	240.673	1	0.950964	264.324	1	0.96205	291.907	1
CP000946	snippy	CDS	427939	428133	.	+	ec8739_00382	bfd		Bacterioferritin-associated ferredoxin		0.855434	289.995	1	0.79314	190.369	1	0.743991	206.795	1	0.772489	234.39	1
CP000946	snippy	CDS	428205	428681	.	+	ec8739_00383	bfr		Bacterioferritin		0.978476	331.706	1	0.874902	209.994	1	0.935823	260.115	1	0.929545	282.044	1
CP000946	snippy	CDS	428710	429387	.	-	ec8739_00384	gspO		Type 4 prepilin-like proteins leader peptide-processing enzyme		0.890525	301.891	1	0.883673	212.099	1	1.00777	280.114	1	0.899928	273.058	1
CP000946	snippy	CDS	429387	429848	.	-	ec8739_00385	gspM		Putative type II secretion system protein M		0.868526	294.433	1	0.935782	224.606	1	0.940026	261.284	1	0.904903	274.567	1
CP000946	snippy	CDS	429845	431008	.	-	ec8739_00386	gspL		Putative type II secretion system protein L		0.945607	320.564	1	0.97394	233.765	1	0.977864	271.801	1	1.01555	308.141	1
CP000946	snippy	CDS	431023	432006	.	-	ec8739_00387	gspK		Putative type II secretion system protein K		0.972627	329.724	1	1.05642	253.561	1	1.09938	305.576	1	1.00897	306.142	1
CP000946	snippy	CDS	431999	432586	.	-	ec8739_00388	gspJ		Putative type II secretion system protein J		1.03129	349.611	1	0.910201	218.466	1	0.928641	258.119	1	0.96303	292.204	1
CP000946	snippy	CDS	432579	432956	.	-	ec8739_00389	gspI		Putative type II secretion system protein I		1.01019	342.458	1	1.06606	255.876	1	0.999901	277.926	1	0.937552	284.474	1
CP000946	snippy	CDS	432953	433462	.	-	ec8739_00390	gspH		Putative type II secretion system protein H		1.08115	366.514	1	1.13086	271.427	1	1.09559	304.524	1	1.08938	330.541	1
CP000946	snippy	CDS	433470	433907	.	-	ec8739_00391	gspG		Putative type II secretion system protein G		0.969354	328.614	1	1.04396	250.571	1	0.978696	272.032	1	0.885359	268.637	1
CP000946	snippy	CDS	433917	435113	.	-	ec8739_00392	gspF		Putative type II secretion system protein F		1.02803	348.505	1	0.985933	236.643	1	0.944539	262.538	1	1.021	309.794	1
CP000946	snippy	CDS	435110	436591	.	-	ec8739_00393	gspE		Putative type II secretion system protein E		1.00438	340.489	1	0.970591	232.961	1	0.970924	269.872	1	0.930852	282.441	1
CP000946	snippy	CDS	436601	438553	.	-	ec8739_00394	gspD		Putative type II secretion system protein D		1.00636	341.159	1	0.86925	208.637	1	0.957457	266.129	1	0.883	267.921	1
CP000946	snippy	CDS	438537	439352	.	-	ec8739_00395	gspC		Putative type II secretion system protein C		1.00576	340.955	1	0.85811	205.963	1	0.73472	204.218	1	0.775352	235.259	1
CP000946	snippy	CDS	439532	441001	.	+	ec8739_00396	gspA_4		Putative general secretion pathway protein A		0.97284	329.796	1	0.874294	209.848	1	0.878894	244.292	1	0.910459	276.253	1
CP000946	snippy	CDS	441003	441422	.	+	ec8739_00397	gspB		Putative general secretion pathway protein B		0.931513	315.786	1	0.869691	208.743	1	0.914901	254.3	1	0.90301	273.993	1
CP000946	snippy	CDS	441660	441971	.	+	ec8739_00398	rpsJ		30S ribosomal protein S10		1.02384	347.087	1	1.14708	275.321	1	1.14679	318.753	1	1.04121	315.926	1
CP000946	snippy	CDS	442004	442633	.	+	ec8739_00399	rplC		50S ribosomal protein L3		0.997729	338.233	1	1.05835	254.025	1	0.913428	253.89	1	1.02398	310.697	1
CP000946	snippy	CDS	442644	443249	.	+	ec8739_00400	rplD		50S ribosomal protein L4		1.04968	355.845	1	1.02276	245.482	1	0.985877	274.028	1	0.959687	291.19	1
CP000946	snippy	CDS	443246	443548	.	+	ec8739_00401	rplW		50S ribosomal protein L23		1.02831	348.601	1	1.03344	248.046	1	1.11485	309.878	1	1.02357	310.574	1
CP000946	snippy	CDS	443566	444387	.	+	ec8739_00402	rplB		50S ribosomal protein L2		1.08891	369.142	1	1.12925	271.041	1	0.969919	269.592	1	1.05365	319.7	1
CP000946	snippy	CDS	444404	444682	.	+	ec8739_00403	rpsS		30S ribosomal protein S19		0.920589	312.082	1	0.975503	234.14	1	1.0203	283.595	1	0.998457	302.953	1
CP000946	snippy	CDS	444697	445029	.	+	ec8739_00404	rplV		50S ribosomal protein L22		0.931277	315.706	1	0.992361	238.186	1	1.0019	278.48	1	0.969127	294.054	1
CP000946	snippy	CDS	445047	445748	.	+	ec8739_00405	rpsC		30S ribosomal protein S3		1.07759	365.308	1	1.03843	249.244	1	1.04361	290.075	1	1.07144	325.098	1
CP000946	snippy	CDS	445761	446171	.	+	ec8739_00406	rplP		50S ribosomal protein L16		1.05651	358.161	1	1.08091	259.44	1	1.01343	281.686	1	1.09097	331.024	1
CP000946	snippy	CDS	446171	446362	.	+	ec8739_00407	rpmC		50S ribosomal protein L29		1.06338	360.49	1	1.05443	253.083	1	1.12894	313.792	1	1.06926	324.438	1
CP000946	snippy	CDS	446362	446616	.	+	ec8739_00408	rpsQ		30S ribosomal protein S17		1.05702	358.333	1	0.8863	212.729	1	1.06687	296.541	1	0.942557	285.992	1
CP000946	snippy	CDS	446781	447152	.	+	ec8739_00409	rplN		50S ribosomal protein L14		1.00163	339.556	1	0.929998	223.218	1	0.917255	254.954	1	0.924394	280.481	1
CP000946	snippy	CDS	447163	447477	.	+	ec8739_00410	rplX		50S ribosomal protein L24		0.96877	328.416	1	1.01123	242.714	1	1.09804	305.203	1	0.978009	296.749	1
CP000946	snippy	CDS	447492	448031	.	+	ec8739_00411	rplE		50S ribosomal protein L5		1.12328	380.794	1	1.03358	248.08	1	1.05527	293.315	1	1.03472	313.957	1
CP000946	snippy	CDS	448046	448351	.	+	ec8739_00412	rpsN		30S ribosomal protein S14		1.05076	356.212	1	1.11915	268.618	1	1.07966	300.095	1	1.11197	337.395	1
CP000946	snippy	CDS	448385	448777	.	+	ec8739_00413	rpsH		30S ribosomal protein S8		0.969524	328.672	1	0.922306	221.372	1	0.970104	269.644	1	0.933618	283.28	1
CP000946	snippy	CDS	448790	449323	.	+	ec8739_00414	rplF		50S ribosomal protein L6		1.00266	339.904	1	0.989549	237.511	1	1.03576	287.893	1	0.968412	293.837	1
CP000946	snippy	CDS	449333	449686	.	+	ec8739_00415	rplR		50S ribosomal protein L18		1.03951	352.398	1	1.08386	260.147	1	1.01268	281.477	1	1.04559	317.254	1
CP000946	snippy	CDS	449701	450204	.	+	ec8739_00416	rpsE		30S ribosomal protein S5		1.00238	339.81	1	1.036	248.661	1	1.02923	286.079	1	0.996694	302.419	1
CP000946	snippy	CDS	450208	450387	.	+	ec8739_00417	rpmD		50S ribosomal protein L30		0.964659	327.022	1	0.959343	230.261	1	0.942184	261.883	1	1.01562	308.161	1
CP000946	snippy	CDS	450391	450825	.	+	ec8739_00418	rplO		50S ribosomal protein L15		1.0418	353.172	1	1.03313	247.972	1	0.995933	276.823	1	0.950765	288.483	1
CP000946	snippy	CDS	450833	452164	.	+	ec8739_00419	secY		Protein translocase subunit SecY		0.986043	334.272	1	0.98741	236.998	1	0.947606	263.39	1	1.00434	304.739	1
CP000946	snippy	CDS	452196	452312	.	+	ec8739_00420	rpmJ		50S ribosomal protein L36		0.971123	329.214	1	0.848221	203.59	1	1.11668	310.385	1	1.04157	316.034	1
CP000946	snippy	CDS	452459	452815	.	+	ec8739_00421	rpsM		30S ribosomal protein S13		1.06759	361.916	1	1.15341	276.84	1	1.10183	306.258	1	1.07874	327.314	1
CP000946	snippy	CDS	452832	453221	.	+	ec8739_00422	rpsK		30S ribosomal protein S11		1.02941	348.972	1	1.08578	260.608	1	1.05518	293.292	1	1.07282	325.515	1
CP000946	snippy	CDS	453255	453875	.	+	ec8739_00423	rpsD		30S ribosomal protein S4		0.965334	327.251	1	0.939242	225.436	1	1.02006	283.528	1	0.948256	287.721	1
CP000946	snippy	CDS	453901	454890	.	+	ec8739_00424	rpoA		DNA-directed RNA polymerase subunit alpha		0.989652	335.495	1	0.985008	236.421	1	0.971047	269.906	1	0.877034	266.111	1
CP000946	snippy	CDS	454931	455314	.	+	ec8739_00425	rplQ		50S ribosomal protein L17		1.06912	362.435	1	1.04713	251.331	1	1.00262	278.682	1	0.974751	295.76	1
CP000946	snippy	CDS	455421	455789	.	+	ec8739_00426			hypothetical protein	Domain of unknown function (DUF1992)	0.920617	312.092	1	0.946704	227.228	1	0.861172	239.366	1	0.825088	250.35	1
CP000946	snippy	CDS	455800	456225	.	+	ec8739_00427	zntR		HTH-type transcriptional regulator ZntR		0.943986	320.014	1	0.882733	211.873	1	0.875243	243.277	1	0.859957	260.93	1
CP000946	snippy	CDS	456281	456499	.	+	ec8739_00428	arfA		Alternative ribosome-rescue factor A		0.910634	308.708	1	0.8669	208.073	1	0.908828	252.612	1	0.993464	301.438	1
CP000946	snippy	CDS	456496	456906	.	-	ec8739_00429	mscL		Large-conductance mechanosensitive channel		0.918594	311.406	1	0.96305	231.151	1	1.00125	278.302	1	1.04562	317.263	1
CP000946	snippy	CDS	457036	458412	.	-	ec8739_00430	trkA		Trk system potassium uptake protein TrkA		0.973076	329.876	1	0.897548	215.429	1	0.954306	265.253	1	0.940948	285.504	1
CP000946	snippy	CDS	458434	459723	.	-	ec8739_00431	rsmB		Ribosomal RNA small subunit methyltransferase B		1.06756	361.906	1	1.03769	249.066	1	1.01459	282.008	1	0.988542	299.945	1
CP000946	snippy	CDS	459769	460716	.	-	ec8739_00432	fmt		Methionyl-tRNA formyltransferase		1.03562	351.077	1	0.991906	238.077	1	0.997161	277.165	1	0.978015	296.751	1
CP000946	snippy	CDS	460731	461240	.	-	ec8739_00433	def		Peptide deformylase		0.92359	313.1	1	0.842725	202.271	1	0.903678	251.18	1	0.932327	282.888	1
CP000946	snippy	CDS	461370	462494	.	+	ec8739_00434	dprA		DNA processing protein DprA		0.961596	325.984	1	0.920632	220.97	1	0.93906	261.015	1	0.919852	279.103	1
CP000946	snippy	CDS	462466	462939	.	+	ec8739_00435	smg		Protein Smg		1.00971	342.295	1	0.913981	219.373	1	0.89959	250.044	1	0.977146	296.487	1
CP000946	snippy	CDS	462968	463510	.	+	ec8739_00436	topA_1		DNA topoisomerase 1		0.96876	328.413	1	0.923321	221.615	1	1.04089	289.319	1	1.0113	306.851	1
CP000946	snippy	CDS	463515	464087	.	+	ec8739_00437	tsaC		Threonylcarbamoyl-AMP synthase		0.999764	338.923	1	0.917981	220.333	1	0.964774	268.162	1	0.931022	282.492	1
CP000946	snippy	CDS	464092	464910	.	+	ec8739_00438	aroE		Shikimate dehydrogenase (NADP(+))		0.975996	330.866	1	0.913417	219.238	1	0.921369	256.098	1	0.914611	277.513	1
CP000946	snippy	CDS	464907	465164	.	+	ec8739_00439			hypothetical protein	Protein of unknown function (DUF1488)	1.01216	343.124	1	0.894307	214.651	1	0.869199	241.597	1	0.892674	270.857	1
CP000946	snippy	CDS	465140	465694	.	-	ec8739_00440	caiE		Carnitine operon protein CaiE		0.957896	324.73	1	0.834151	200.213	1	0.953617	265.061	1	0.906817	275.148	1
CP000946	snippy	rRNA	466171	467708	.	+	ec8739_00441			16S ribosomal RNA		1.05924	359.087	1	1.02845	246.847	1	1.16736	324.473	1	1.17115	355.354	1
CP000946	snippy	tRNA	467778	467854	.	+	ec8739_00442			tRNA-Ile	tRNA-Ile(gat)	0.95402	323.416	1	1.18594	284.649	1	1.27028	353.078	1	1.30627	396.351	1
CP000946	snippy	tRNA	467897	467972	.	+	ec8739_00443			tRNA-Ala	tRNA-Ala(tgc)	0.956326	324.197	1	1.46737	352.197	1	1.46475	407.132	1	1.38087	418.987	1
CP000946	snippy	rRNA	471158	471268	.	+	ec8739_00444			5S ribosomal RNA		0.849895	288.117	1	0.901165	216.297	1	1.18287	328.784	1	1.23463	374.613	1
CP000946	snippy	tRNA	471286	471361	.	+	ec8739_00445			tRNA-Thr	tRNA-Thr(ggt)	0.810232	274.671	1	0.754324	181.053	1	0.659709	183.368	1	0.825757	250.553	1
CP000946	snippy	rRNA	471403	471513	.	+	ec8739_00446			5S ribosomal RNA		0.848487	287.64	1	0.885025	212.423	1	0.797366	221.631	1	0.906359	275.009	1
CP000946	snippy	CDS	471747	472505	.	-	ec8739_00447	glnQ_1		Glutamine transport ATP-binding protein GlnQ		0.963855	326.75	1	0.867216	208.149	1	0.925193	257.161	1	0.918648	278.738	1
CP000946	snippy	CDS	472513	473616	.	-	ec8739_00448	yhdY		Inner membrane amino-acid ABC transporter permease protein YhdY		0.94834	321.49	1	1.00564	241.373	1	0.955893	265.694	1	0.939863	285.175	1
CP000946	snippy	CDS	473626	474807	.	-	ec8739_00449	glnM_1		putative glutamine ABC transporter permease protein GlnM		0.998426	338.47	1	0.952531	228.626	1	0.991812	275.678	1	0.975627	296.026	1
CP000946	snippy	CDS	474875	475900	.	-	ec8739_00450	yhdW		Putative amino-acid ABC transporter-binding protein YhdW		1.06234	360.136	1	1.05577	253.406	1	0.916978	254.877	1	0.976398	296.26	1
CP000946	snippy	CDS	476331	476552	.	-	ec8739_00451			hypothetical protein		1.09715	371.937	1	1.03006	247.234	1	1.16018	322.477	1	0.978717	296.964	1
CP000946	snippy	CDS	476658	476948	.	+	ec8739_00452			hypothetical protein		0.901025	305.45	1	0.870433	208.921	1	0.883754	245.643	1	0.899727	272.997	1
CP000946	snippy	CDS	476805	479909	.	-	ec8739_00453	acrF		Multidrug export protein AcrF		0.984323	333.689	1	0.975147	234.054	1	0.927669	257.849	1	0.966385	293.222	1
CP000946	snippy	CDS	479921	481078	.	-	ec8739_00454	acrE		Multidrug export protein AcrE		0.987947	334.917	1	1.00789	241.915	1	0.936915	260.419	1	0.931281	282.571	1
CP000946	snippy	CDS	481477	482139	.	+	ec8739_00455	acrR_1		HTH-type transcriptional regulator AcrR		1.00214	339.73	1	0.922197	221.345	1	0.90724	252.17	1	0.884055	268.241	1
CP000946	snippy	CDS	482142	482321	.	-	ec8739_00456			hypothetical protein	Protein of unknown function (DUF2556)	1.05648	358.15	1	0.766072	183.872	1	0.970606	269.783	1	0.929491	282.028	1
CP000946	snippy	CDS	482405	483289	.	-	ec8739_00457	yhdJ		DNA adenine methyltransferase YhdJ		0.887341	300.811	1	0.962699	231.067	1	0.93392	259.586	1	0.919881	279.112	1
CP000946	snippy	CDS	483375	483671	.	-	ec8739_00458	fis		DNA-binding protein Fis		0.975518	330.704	1	1.05135	252.343	1	0.856198	237.983	1	0.860234	261.013	1
CP000946	snippy	CDS	483697	484557	.	-	ec8739_00459	dus		putative tRNA-dihydrouridine synthase		1.10415	374.309	1	1.08206	259.715	1	1.02894	285.997	1	0.995728	302.125	1
CP000946	snippy	CDS	484991	485872	.	-	ec8739_00460	prmA		Ribosomal protein L11 methyltransferase		1.05632	358.094	1	1.07453	257.909	1	1.035	287.681	1	1.10003	333.772	1
CP000946	snippy	CDS	485884	487335	.	-	ec8739_00461	panF		Sodium/pantothenate symporter		1.05785	358.616	1	1.1432	274.39	1	1.01549	282.26	1	1.00134	303.829	1
CP000946	snippy	CDS	487325	487567	.	-	ec8739_00462	yhdT		putative membrane protein YhdT		1.08823	368.914	1	1.33346	320.058	1	1.13029	314.169	1	1.07917	327.444	1
CP000946	snippy	CDS	487676	489025	.	-	ec8739_00463	accC		Biotin carboxylase		1.04385	353.868	1	1.13361	272.089	1	1.07875	299.844	1	1.05714	320.76	1
CP000946	snippy	CDS	489036	489506	.	-	ec8739_00464	accB		Biotin carboxyl carrier protein of acetyl-CoA carboxylase		1.06082	359.622	1	1.17993	283.206	1	0.940045	261.289	1	1.04459	316.951	1
CP000946	snippy	CDS	490372	491202	.	-	ec8739_00465			hypothetical protein		0.904706	306.698	1	0.881471	211.57	1	0.931616	258.946	1	0.89505	271.578	1
CP000946	snippy	CDS	491239	492213	.	-	ec8739_00466	acuI		putative acrylyl-CoA reductase AcuI		0.932608	316.157	1	1.02978	247.167	1	0.975736	271.209	1	1.01002	306.463	1
CP000946	snippy	CDS	492365	494305	.	+	ec8739_00467	csrD		RNase E specificity factor CsrD		1.01678	344.69	1	0.999813	239.975	1	0.968903	269.31	1	1.02887	312.18	1
CP000946	snippy	CDS	494610	495653	.	+	ec8739_00468	mreB		Rod shape-determining protein MreB		1.03558	351.066	1	1.11048	266.537	1	1.05572	293.441	1	1.00777	305.779	1
CP000946	snippy	CDS	495719	496822	.	+	ec8739_00469	mreC		Cell shape-determining protein MreC		1.04804	355.287	1	1.15652	277.587	1	1.01052	280.877	1	1.07545	326.315	1
CP000946	snippy	CDS	496822	497310	.	+	ec8739_00470	mreD		Rod shape-determining protein MreD		0.966873	327.773	1	1.2205	292.945	1	0.95531	265.532	1	1.00226	304.106	1
CP000946	snippy	CDS	497319	497912	.	+	ec8739_00471	yhdE		Maf-like protein YhdE		1.04372	353.823	1	1.08069	259.387	1	1.0546	293.13	1	1.04077	315.791	1
CP000946	snippy	CDS	497902	499371	.	+	ec8739_00472	rng		Ribonuclease G		1.06554	361.22	1	1.05885	254.146	1	1.03591	287.935	1	0.998539	302.978	1
CP000946	snippy	CDS	499439	503239	.	+	ec8739_00473			hypothetical protein		0.989186	335.337	1	1.06881	256.536	1	1.01392	281.823	1	1.01974	309.411	1
CP000946	snippy	CDS	503669	505114	.	+	ec8739_00474	tldD		Metalloprotease TldD		1.01105	342.749	1	1.11039	266.515	1	1.05124	292.196	1	1.01071	306.67	1
CP000946	snippy	CDS	505248	506177	.	-	ec8739_00475	dmlR_2		HTH-type transcriptional regulator DmlR		0.988341	335.051	1	0.993785	238.528	1	1.01567	282.309	1	0.955192	289.826	1
CP000946	snippy	CDS	506360	506563	.	+	ec8739_00476	aaeX		Protein AaeX		0.929079	314.961	1	0.99616	239.098	1	1.01965	283.417	1	0.892371	270.765	1
CP000946	snippy	CDS	506571	507503	.	+	ec8739_00477	aaeA_1		p-hydroxybenzoic acid efflux pump subunit AaeA		1.01734	344.881	1	1.11077	266.606	1	1.05042	291.967	1	0.98548	299.016	1
CP000946	snippy	CDS	507509	509476	.	+	ec8739_00478	aaeB_1		p-hydroxybenzoic acid efflux pump subunit AaeB		0.947777	321.299	1	0.977842	234.701	1	0.98106	272.689	1	0.991674	300.895	1
CP000946	snippy	CDS	509568	509840	.	+	ec8739_00479			hypothetical protein		0.920573	312.077	1	0.898904	215.755	1	0.849524	236.128	1	0.971086	294.648	1
CP000946	snippy	CDS	509896	510159	.	-	ec8739_00480	bhsA_1		Multiple stress resistance protein BhsA		1.00767	341.602	1	0.949275	227.845	1	0.96434	268.042	1	1.09196	331.326	1
CP000946	snippy	CDS	510524	510994	.	-	ec8739_00481	argR		Arginine repressor		0.946725	320.943	1	1.01397	243.372	1	0.936699	260.359	1	0.982859	298.221	1
CP000946	snippy	CDS	511429	512367	.	+	ec8739_00482	mdh_1		Malate dehydrogenase		0.987629	334.809	1	1.00148	240.376	1	1.03301	287.13	1	0.959409	291.105	1
CP000946	snippy	CDS	512430	513497	.	-	ec8739_00483	degS		Serine endoprotease DegS		1.00019	339.067	1	1.1651	279.646	1	0.94859	263.664	1	1.03946	315.395	1
CP000946	snippy	CDS	513587	514954	.	-	ec8739_00484	degQ		Periplasmic pH-dependent serine endoprotease DegQ		0.917284	310.962	1	1.04152	249.985	1	0.947887	263.469	1	0.969717	294.233	1
CP000946	snippy	CDS	515108	515506	.	-	ec8739_00485	yhcB		Inner membrane protein YhcB		1.07005	362.752	1	0.996901	239.276	1	0.935751	260.095	1	1.02062	309.677	1
CP000946	snippy	CDS	515700	516827	.	+	ec8739_00486	zapE		Cell division protein ZapE		1.00593	341.013	1	1.03843	249.243	1	1.01498	282.117	1	1.02266	310.298	1
CP000946	snippy	CDS	517046	517474	.	+	ec8739_00487	rplM		50S ribosomal protein L13		0.983255	333.326	1	1.01607	243.876	1	1.08814	302.452	1	1.01262	307.249	1
CP000946	snippy	CDS	517490	517882	.	+	ec8739_00488	rpsI		30S ribosomal protein S9		0.982307	333.005	1	0.939416	225.478	1	0.911771	253.43	1	0.953694	289.372	1
CP000946	snippy	CDS	518277	518915	.	+	ec8739_00489	sspA		Stringent starvation protein A		0.927192	314.321	1	0.958118	229.967	1	0.872744	242.582	1	0.895535	271.725	1
CP000946	snippy	CDS	518921	519418	.	+	ec8739_00490	sspB		Stringent starvation protein B		0.890605	301.918	1	1.05698	253.695	1	1.08193	300.725	1	1.04117	315.914	1
CP000946	snippy	CDS	519461	520828	.	-	ec8739_00491	dcuD_1		Putative cryptic C4-dicarboxylate transporter DcuD		0.988015	334.94	1	0.958103	229.963	1	1.01889	283.204	1	1.01239	307.182	1
CP000946	snippy	CDS	521208	521999	.	+	ec8739_00492	glcC_1		Glc operon transcriptional activator		1.12935	382.855	1	1.1867	284.831	1	1.08824	302.481	1	1.13513	344.424	1
CP000946	snippy	CDS	522121	523014	.	+	ec8739_00493	nanA		N-acetylneuraminate lyase		1.09014	369.56	1	1.04628	251.128	1	0.934813	259.834	1	1.02008	309.516	1
CP000946	snippy	CDS	523123	524613	.	+	ec8739_00494	nanT		Putative sialic acid transporter		1.01478	344.015	1	1.05973	254.355	1	0.99253	275.877	1	1.01522	308.038	1
CP000946	snippy	CDS	524661	525350	.	+	ec8739_00495	nanE2		Putative N-acetylmannosamine-6-phosphate 2-epimerase 2		1.11506	378.007	1	1.31877	316.53	1	1.16765	324.552	1	1.09698	332.848	1
CP000946	snippy	CDS	525347	526222	.	+	ec8739_00496	nanK_1		N-acetylmannosamine kinase		0.991448	336.104	1	1.15441	277.08	1	0.994175	276.334	1	1.04232	316.261	1
CP000946	snippy	CDS	526219	526683	.	+	ec8739_00497	tabA_2		Toxin-antitoxin biofilm protein TabA		1.02347	346.959	1	1.06675	256.041	1	1.01685	282.637	1	1.01671	308.492	1
CP000946	snippy	CDS	526759	527064	.	-	ec8739_00498			hypothetical protein		0.969885	328.794	1	0.885235	212.474	1	0.84998	236.255	1	0.932545	282.954	1
CP000946	snippy	CDS	527081	527560	.	-	ec8739_00499			hypothetical protein	DUF1016 N-terminal domain	0.968809	328.429	1	0.915489	219.735	1	0.906162	251.871	1	0.903041	274.002	1
CP000946	snippy	CDS	527744	529162	.	-	ec8739_00500	gltD_1		Glutamate synthase [NADPH] small chain		1.00552	340.876	1	1.09546	262.932	1	0.979572	272.276	1	1.05836	321.128	1
CP000946	snippy	CDS	529175	533728	.	-	ec8739_00501	gltB		Glutamate synthase [NADPH] large chain		1.00535	340.817	1	1.1548	277.175	1	1.03018	286.342	1	1.03112	312.863	1
CP000946	snippy	CDS	534310	535239	.	+	ec8739_00502	rimO_1		Ribosomal protein S12 methylthiotransferase RimO		1.04283	353.522	1	1.00981	242.374	1	1.00307	278.808	1	0.908282	275.592	1
CP000946	snippy	CDS	535335	537671	.	+	ec8739_00503	arcB		Aerobic respiration control sensor protein ArcB		1.02643	347.963	1	1.05009	252.041	1	0.970328	269.706	1	1.04604	317.392	1
CP000946	snippy	CDS	537901	538554	.	+	ec8739_00504	elbB		Glyoxalase ElbB		0.9977	338.223	1	1.04666	251.219	1	0.934066	259.627	1	1.01441	307.795	1
CP000946	snippy	CDS	538551	539279	.	+	ec8739_00505	mtgA		Biosynthetic peptidoglycan transglycosylase		0.990927	335.927	1	0.986288	236.728	1	0.884941	245.973	1	1.03809	314.979	1
CP000946	snippy	CDS	539276	539908	.	-	ec8739_00506			PhoP regulatory network protein YrbL		1.04988	355.912	1	1.07942	259.082	1	0.986794	274.283	1	1.08045	327.831	1
CP000946	snippy	CDS	540121	540393	.	-	ec8739_00507	ptsO		Phosphocarrier protein NPr		1.02401	347.143	1	0.937958	225.128	1	0.914309	254.136	1	0.963878	292.462	1
CP000946	snippy	CDS	540390	541244	.	-	ec8739_00508	rapZ		RNase adapter protein RapZ		0.993315	336.737	1	1.08887	261.35	1	0.905452	251.674	1	0.96043	291.415	1
CP000946	snippy	CDS	541290	541781	.	-	ec8739_00509	ptsN		Nitrogen regulatory protein		0.959946	325.425	1	1.04815	251.577	1	1.00818	280.228	1	0.956992	290.372	1
CP000946	snippy	CDS	541899	542186	.	-	ec8739_00510	hpf		Ribosome hibernation promoting factor		1.05027	356.045	1	0.918458	220.448	1	1.02398	284.618	1	0.889874	270.007	1
CP000946	snippy	CDS	542209	543642	.	-	ec8739_00511	rpoN		RNA polymerase sigma-54 factor		1.03846	352.042	1	1.10193	264.484	1	1.0199	283.485	1	1.01408	307.694	1
CP000946	snippy	CDS	543690	544415	.	-	ec8739_00512	lptB_2		Lipopolysaccharide export system ATP-binding protein LptB		1.03533	350.981	1	1.047	251.3	1	1.04652	290.884	1	0.985005	298.872	1
CP000946	snippy	CDS	544422	544979	.	-	ec8739_00513	lptA		Lipopolysaccharide export system protein LptA		1.0685	362.224	1	1.01032	242.496	1	1.04511	290.491	1	0.971861	294.884	1
CP000946	snippy	CDS	544948	545523	.	-	ec8739_00514	lptC		Lipopolysaccharide export system protein LptC		0.994865	337.262	1	1.06604	255.87	1	1.01694	282.663	1	0.941776	285.755	1
CP000946	snippy	CDS	545520	546086	.	-	ec8739_00515	kdsC		3-deoxy-D-manno-octulosonate 8-phosphate phosphatase KdsC		1.10588	374.896	1	1.01889	244.554	1	1.0377	288.432	1	1.00105	303.739	1
CP000946	snippy	CDS	546107	547093	.	-	ec8739_00516	kdsD		Arabinose 5-phosphate isomerase KdsD		1.02698	348.149	1	1.14604	275.071	1	0.98594	274.046	1	1.08782	330.069	1
CP000946	snippy	CDS	547107	548084	.	-	ec8739_00517	yrbG		Inner membrane protein YrbG		1.04651	354.771	1	1.10895	266.171	1	0.990474	275.306	1	0.965616	292.989	1
CP000946	snippy	CDS	548294	549103	.	+	ec8739_00518	mlaF		putative phospholipid import ATP-binding protein MlaF		0.968278	328.249	1	1.09258	262.241	1	1.05486	293.202	1	1.01256	307.232	1
CP000946	snippy	CDS	549111	549893	.	+	ec8739_00519	mlaE		putative phospholipid ABC transporter permease protein MlaE		1.0105	342.563	1	1.26277	303.091	1	1.05796	294.063	1	1.05645	320.55	1
CP000946	snippy	CDS	549898	550449	.	+	ec8739_00520	mlaD		putative phospholipid ABC transporter-binding protein MlaD		0.949448	321.866	1	0.99142	237.96	1	0.912694	253.687	1	0.961241	291.661	1
CP000946	snippy	CDS	550468	551103	.	+	ec8739_00521	mlaC		putative phospholipid-binding protein MlaC		1.06363	360.575	1	1.06765	256.258	1	1.00854	280.329	1	0.954636	289.657	1
CP000946	snippy	CDS	551103	551396	.	+	ec8739_00522	mlaB		putative phospholipid ABC transporter-binding protein MlaB		1.02926	348.922	1	0.970329	232.898	1	0.966454	268.629	1	1.05237	319.313	1
CP000946	snippy	CDS	551541	551810	.	+	ec8739_00523	ibaG		Acid stress protein IbaG		1.12369	380.933	1	1.03712	248.93	1	0.988694	274.811	1	1.09892	333.437	1
CP000946	snippy	CDS	551865	553124	.	+	ec8739_00524	murA		UDP-N-acetylglucosamine 1-carboxyvinyltransferase		1.01493	344.065	1	1.08831	261.216	1	1.09395	304.067	1	0.977005	296.444	1
CP000946	snippy	CDS	553172	553450	.	-	ec8739_00525			Winged helix-turn-helix DNA-binding protein		0.984618	333.789	1	1.08805	261.154	1	1.02367	284.534	1	0.85003	257.918	1
CP000946	snippy	CDS	553679	554650	.	-	ec8739_00526	ispB		Octaprenyl diphosphate synthase		1.00335	340.14	1	1.13437	272.271	1	0.946838	263.177	1	0.961194	291.647	1
CP000946	snippy	CDS	554909	555220	.	+	ec8739_00527	rplU		50S ribosomal protein L21		0.987662	334.821	1	1.05672	253.635	1	1.01138	281.115	1	0.96373	292.417	1
CP000946	snippy	CDS	555241	555498	.	+	ec8739_00528	rpmA		50S ribosomal protein L27		1.09432	370.977	1	1.08142	259.562	1	1.09124	303.314	1	0.95155	288.721	1
CP000946	snippy	CDS	555625	556590	.	+	ec8739_00529	yhbE		putative inner membrane transporter YhbE		0.979193	331.949	1	1.13721	272.953	1	1.01461	282.013	1	0.939662	285.114	1
CP000946	snippy	CDS	556606	557778	.	+	ec8739_00530	obgE		GTPase ObgE/CgtA		1.01212	343.111	1	1.1169	268.078	1	1.01105	281.026	1	0.947601	287.523	1
CP000946	snippy	CDS	557964	559397	.	-	ec8739_00531	dacB		D-alanyl-D-alanine carboxypeptidase DacB		1.06063	359.558	1	1.09575	263.001	1	0.967549	268.934	1	0.989162	300.133	1
CP000946	snippy	CDS	559645	560121	.	+	ec8739_00532	greA		Transcription elongation factor GreA		1.08388	367.438	1	1.00589	241.434	1	1.04498	290.455	1	1.08382	328.853	1
CP000946	snippy	CDS	560277	560570	.	-	ec8739_00533	yhbY		RNA-binding protein YhbY		0.87964	298.201	1	0.99673	239.235	1	0.94893	263.759	1	0.93135	282.592	1
CP000946	snippy	CDS	560696	561325	.	+	ec8739_00534	rlmE		Ribosomal RNA large subunit methyltransferase E		1.04045	352.716	1	1.13005	271.235	1	0.981773	272.887	1	1.03435	313.843	1
CP000946	snippy	CDS	561425	563359	.	+	ec8739_00535	ftsH		ATP-dependent zinc metalloprotease FtsH		0.967413	327.956	1	0.969723	232.752	1	0.975002	271.005	1	0.976489	296.288	1
CP000946	snippy	CDS	563449	564297	.	+	ec8739_00536	folP		Dihydropteroate synthase		1.0112	342.801	1	0.950511	228.141	1	0.934925	259.866	1	1.02193	310.077	1
CP000946	snippy	CDS	564290	565627	.	+	ec8739_00537	glmM		Phosphoglucosamine mutase		0.965396	327.272	1	1.00923	242.236	1	1.00688	279.865	1	0.993888	301.567	1
CP000946	snippy	CDS	565855	566187	.	+	ec8739_00538	secG		Protein-export membrane protein SecG		1.08164	366.679	1	0.948233	227.595	1	0.953926	265.147	1	1.07654	326.646	1
CP000946	snippy	tRNA	566202	566288	.	+	ec8739_00539			tRNA-Leu	tRNA-Leu(gag)	1.1545	391.379	1	1.08693	260.885	1	1.12621	313.034	1	1.03699	314.644	1
CP000946	snippy	CDS	566747	568372	.	+	ec8739_00540	yhbX		Putative phosphoethanolamine transferase YhbX		0.967372	327.942	1	0.87653	210.384	1	0.93863	260.895	1	0.998489	302.963	1
CP000946	snippy	CDS	568380	569723	.	-	ec8739_00541	argG		Argininosuccinate synthase		0.957194	324.492	1	1.02971	247.15	1	0.909691	252.852	1	0.987181	299.532	1
CP000946	snippy	tRNA	570071	570147	.	+	ec8739_00542			tRNA-Met	tRNA-Met(cat)	0.903566	306.312	1	0.992722	238.273	1	0.863874	240.117	1	0.950715	288.468	1
CP000946	snippy	CDS	570354	570806	.	+	ec8739_00543	rimP		Ribosome maturation factor RimP		0.929918	315.245	1	0.896312	215.132	1	0.809313	224.951	1	0.954303	289.556	1
CP000946	snippy	CDS	570834	572321	.	+	ec8739_00544	nusA		Transcription termination/antitermination protein NusA		1.06369	360.593	1	1.10797	265.935	1	1.03849	288.653	1	1.06758	323.928	1
CP000946	snippy	CDS	572346	575018	.	+	ec8739_00545	infB		Translation initiation factor IF-2		1.01158	342.93	1	1.0926	262.245	1	1.03126	286.642	1	1.03293	313.413	1
CP000946	snippy	CDS	575182	575583	.	+	ec8739_00546	rbfA		30S ribosome-binding factor		1.21232	410.98	1	1.24406	298.6	1	1.21795	338.532	1	1.05943	321.455	1
CP000946	snippy	CDS	575583	576527	.	+	ec8739_00547	truB		tRNA pseudouridine synthase B		1.10343	374.067	1	1.11796	268.331	1	1.11223	309.147	1	1.04528	317.161	1
CP000946	snippy	CDS	576676	576945	.	+	ec8739_00548	rpsO		30S ribosomal protein S15		1.03402	350.537	1	0.983839	236.141	1	0.973011	270.452	1	0.978043	296.759	1
CP000946	snippy	CDS	577192	579327	.	+	ec8739_00549	pnp		Polyribonucleotide nucleotidyltransferase		1.05832	358.772	1	1.07311	257.566	1	1.03137	286.674	1	0.998296	302.904	1
CP000946	snippy	CDS	579436	580320	.	+	ec8739_00550	nlpI		Lipoprotein NlpI		1.0886	369.038	1	1.00968	242.342	1	0.985923	274.041	1	0.953975	289.456	1
CP000946	snippy	CDS	580500	582389	.	+	ec8739_00551	deaD		ATP-dependent RNA helicase DeaD		1.00776	341.633	1	1.01462	243.529	1	1.08086	300.428	1	1.02293	310.38	1
CP000946	snippy	CDS	582543	583787	.	+	ec8739_00552	mtr		Tryptophan-specific transport protein		1.07275	363.666	1	1.06214	254.935	1	1.04553	290.609	1	1.03056	312.696	1
CP000946	snippy	CDS	583905	584912	.	-	ec8739_00553	limB		Limonene 1%2C2-monooxygenase		0.93096	315.598	1	0.998054	239.553	1	1.03375	287.333	1	1.00558	305.116	1
CP000946	snippy	CDS	584993	585871	.	-	ec8739_00554			Peptidase family U32		1.1187	379.242	1	1.19767	287.464	1	1.13408	315.221	1	1.02627	311.394	1
CP000946	snippy	CDS	585880	586875	.	-	ec8739_00555	yhbU		putative protease YhbU		0.986225	334.333	1	1.15266	276.662	1	0.976027	271.29	1	0.969998	294.318	1
CP000946	snippy	CDS	587084	587608	.	+	ec8739_00556			SCP-2 sterol transfer family protein		0.970712	329.074	1	1.02366	245.699	1	0.956337	265.817	1	0.994178	301.655	1
CP000946	snippy	CDS	587602	588105	.	+	ec8739_00557			Acetyltransferase (GNAT) domain protein		1.0336	350.395	1	1.06845	256.448	1	1.02148	283.925	1	1.01037	306.567	1
CP000946	snippy	CDS	588092	588403	.	-	ec8739_00558			GIY-YIG catalytic domain protein		1.08999	369.51	1	1.09119	261.907	1	1.07911	299.942	1	0.899875	273.042	1
CP000946	snippy	CDS	588445	588888	.	+	ec8739_00559			hypothetical protein		1.16438	394.73	1	1.12288	269.514	1	1.12581	312.923	1	1.08969	330.635	1
CP000946	snippy	CDS	588868	589386	.	-	ec8739_00560	yfkM		General stress protein 18		1.00407	340.382	1	0.95807	229.956	1	1.0041	279.094	1	0.964726	292.719	1
CP000946	snippy	CDS	589514	590149	.	+	ec8739_00561			NAD(P)H-binding protein		1.02733	348.269	1	1.05537	253.31	1	1.02696	285.447	1	1.04645	317.516	1
CP000946	snippy	CDS	590222	591262	.	+	ec8739_00562			Putative two-component membrane permease complex subunit SMU_747c		0.944811	320.294	1	1.05895	254.168	1	0.968541	269.209	1	0.97604	296.152	1
CP000946	snippy	CDS	591376	591951	.	-	ec8739_00563	osmY_1		Osmotically-inducible protein Y		1.11716	378.72	1	1.24005	297.635	1	0.976676	271.47	1	0.962386	292.009	1
CP000946	snippy	CDS	591961	592551	.	-	ec8739_00564	diaA		DnaA initiator-associating protein DiaA		0.988835	335.218	1	1.02227	245.365	1	0.9376	260.609	1	0.986621	299.362	1
CP000946	snippy	CDS	592571	592966	.	-	ec8739_00565			hypothetical protein	Uncharacterised protein family UPF0102	1.09502	371.215	1	0.986904	236.876	1	0.916257	254.677	1	1.04754	317.846	1
CP000946	snippy	CDS	592924	594960	.	-	ec8739_00566	lpoA		Penicillin-binding protein activator LpoA		1.04313	353.625	1	1.08002	259.225	1	1.03712	288.27	1	1.00128	303.811	1
CP000946	snippy	CDS	595024	595884	.	+	ec8739_00567	rsmI		Ribosomal RNA small subunit methyltransferase I		1.07819	365.511	1	1.11443	267.484	1	1.04906	291.591	1	1.07085	324.92	1
CP000946	snippy	CDS	595927	597018	.	-	ec8739_00568	yraK		putative fimbrial-like protein YraK		0.919876	311.841	1	0.889118	213.406	1	0.895352	248.866	1	0.923783	280.296	1
CP000946	snippy	CDS	597029	599545	.	-	ec8739_00569	yraJ		Outer membrane usher protein YraJ		0.972528	329.69	1	0.965272	231.684	1	0.96609	268.528	1	0.962207	291.954	1
CP000946	snippy	CDS	599575	600270	.	-	ec8739_00570	yraI		putative fimbrial chaperone YraI		0.870911	295.241	1	0.813182	195.18	1	0.79426	220.767	1	0.796495	241.674	1
CP000946	snippy	CDS	600350	600934	.	-	ec8739_00571	yraH		putative fimbrial-like protein YraH		1.04946	355.769	1	0.902049	216.509	1	0.916971	254.875	1	0.925028	280.674	1
CP000946	snippy	CDS	601335	602036	.	-	ec8739_00572	nagB_1		Glucosamine-6-phosphate deaminase 1		0.931254	315.698	1	0.89782	215.494	1	0.912059	253.51	1	0.852696	258.726	1
CP000946	snippy	CDS	602091	602882	.	-	ec8739_00573	manZ_1		PTS system mannose-specific EIID component		0.926413	314.057	1	1.00637	241.549	1	1.0024	278.62	1	0.938151	284.655	1
CP000946	snippy	CDS	602872	603675	.	-	ec8739_00574	agaC_1		N-acetylgalactosamine permease IIC component 1		0.951135	322.438	1	0.996052	239.072	1	0.975099	271.032	1	0.955462	289.908	1
CP000946	snippy	CDS	603714	604190	.	-	ec8739_00575	sorB		PTS system sorbose-specific EIIB component		0.94191	319.31	1	0.958124	229.969	1	0.782697	217.553	1	0.798095	242.159	1
CP000946	snippy	CDS	604357	605217	.	-	ec8739_00576	kbaY		D-tagatose-1%2C6-bisphosphate aldolase subunit KbaY		0.959855	325.394	1	1.03972	249.553	1	1.04294	289.89	1	0.99559	302.084	1
CP000946	snippy	CDS	605230	606384	.	-	ec8739_00577	agaS		Putative tagatose-6-phosphate ketose/aldose isomerase		0.975307	330.632	1	1.05488	253.191	1	0.991944	275.714	1	1.02668	311.516	1
CP000946	snippy	CDS	606735	607868	.	-	ec8739_00578	nagA_1		N-acetylglucosamine-6-phosphate deacetylase		1.00444	340.509	1	1.08722	260.954	1	1.01793	282.938	1	1.07801	327.091	1
CP000946	snippy	CDS	607865	608299	.	-	ec8739_00579	manX_1		PTS system mannose-specific EIIAB component		0.922224	312.637	1	1.14589	275.037	1	0.962081	267.414	1	0.968002	293.713	1
CP000946	snippy	CDS	608317	609195	.	-	ec8739_00580	manZ_2		PTS system mannose-specific EIID component		1.04166	353.126	1	1.09968	263.945	1	1.0502	291.907	1	1.03384	313.688	1
CP000946	snippy	CDS	609185	609964	.	-	ec8739_00581	agaC_2		N-acetylgalactosamine permease IIC component 1		1.05535	357.767	1	1.19662	287.212	1	1.10466	307.045	1	1.13393	344.06	1
CP000946	snippy	CDS	609975	610448	.	-	ec8739_00582	levE		PTS system fructose-specific EIIB component		1.03432	350.639	1	0.963256	231.2	1	0.966095	268.53	1	1.0088	306.091	1
CP000946	snippy	CDS	610471	611751	.	-	ec8739_00583	kbaZ		D-tagatose-1%2C6-bisphosphate aldolase subunit KbaZ		1.12909	382.766	1	1.09083	261.82	1	0.951863	264.574	1	1.03601	314.349	1
CP000946	snippy	CDS	612000	612809	.	+	ec8739_00584	srlR_1		Glucitol operon repressor		1.07383	364.033	1	1.02588	246.232	1	0.963635	267.846	1	1.03409	313.767	1
CP000946	snippy	CDS	612864	613328	.	-	ec8739_00585	yhaV		Toxin YhaV		1.01742	344.91	1	0.945308	226.892	1	0.898905	249.854	1	0.95388	289.428	1
CP000946	snippy	CDS	613328	613663	.	-	ec8739_00586	prlF		Antitoxin PrlF		0.951925	322.705	1	0.934819	224.375	1	0.949242	263.845	1	0.815294	247.378	1
CP000946	snippy	CDS	613812	615383	.	-	ec8739_00587	garD		Galactarate dehydratase (L-threo-forming)		0.999216	338.737	1	0.918866	220.546	1	0.934296	259.691	1	0.921712	279.667	1
CP000946	snippy	CDS	615758	617092	.	+	ec8739_00588	garP_1		putative galactarate transporter		1.07188	363.372	1	0.8564	205.553	1	0.870191	241.873	1	0.964967	292.792	1
CP000946	snippy	CDS	617108	617878	.	+	ec8739_00589	garL		5-keto-4-deoxy-D-glucarate aldolase		1.0955	371.379	1	1.03389	248.153	1	0.896258	249.118	1	1.05472	320.023	1
CP000946	snippy	CDS	617908	618798	.	+	ec8739_00590	garR_1		2-hydroxy-3-oxopropionate reductase		1.18109	400.392	1	1.13973	273.557	1	1.11639	310.304	1	1.11355	337.877	1
CP000946	snippy	CDS	618895	620040	.	+	ec8739_00591	garK		Glycerate 2-kinase		0.967219	327.89	1	1.01541	243.719	1	1.07682	299.307	1	0.933961	283.384	1
CP000946	snippy	CDS	621042	621629	.	-	ec8739_00592			hypothetical protein		0.917331	310.978	1	0.623029	149.539	1	0.615125	170.976	1	0.614886	186.57	1
CP000946	snippy	CDS	621798	622145	.	-	ec8739_00593			hypothetical protein		0.862502	292.391	1	0.767191	184.141	1	0.634068	176.241	1	0.583451	177.032	1
CP000946	snippy	CDS	622167	622706	.	-	ec8739_00594			hypothetical protein		0.939448	318.476	1	0.796764	191.239	1	0.815731	226.735	1	0.746675	226.557	1
CP000946	snippy	CDS	623495	624433	.	+	ec8739_00595	tsaR_1		HTH-type transcriptional regulator TsaR		0.952784	322.997	1	0.803835	192.936	1	0.87768	243.954	1	0.840832	255.127	1
CP000946	snippy	CDS	624532	625521	.	+	ec8739_00596	tdcB		L-threonine dehydratase catabolic TdcB		0.969912	328.803	1	1.02297	245.533	1	0.93523	259.951	1	0.984219	298.633	1
CP000946	snippy	CDS	625543	626874	.	+	ec8739_00597	tdcC		Threonine/serine transporter TdcC		0.928582	314.792	1	0.939751	225.559	1	0.908339	252.476	1	0.951822	288.803	1
CP000946	snippy	CDS	626900	628108	.	+	ec8739_00598	tdcD		Propionate kinase		0.950871	322.348	1	0.988867	237.347	1	0.919574	255.599	1	1.00329	304.419	1
CP000946	snippy	CDS	628142	630436	.	+	ec8739_00599	tdcE		PFL-like enzyme TdcE		1.00531	340.804	1	1.02558	246.159	1	0.95624	265.79	1	0.990388	300.505	1
CP000946	snippy	CDS	630450	630839	.	+	ec8739_00600	tdcF		Putative reactive intermediate deaminase TdcF		1.00349	340.187	1	1.01042	242.521	1	0.982474	273.082	1	1.08958	330.603	1
CP000946	snippy	CDS	630911	632275	.	+	ec8739_00601	tdcG		L-serine dehydratase TdcG		1.09807	372.248	1	1.05239	252.595	1	1.08287	300.988	1	1.04689	317.65	1
CP000946	snippy	CDS	632550	633881	.	+	ec8739_00602	dlsT		putative serine transporter		0.986657	334.48	1	0.989703	237.548	1	0.943309	262.196	1	0.961744	291.814	1
CP000946	snippy	CDS	633909	635219	.	+	ec8739_00603			Serine dehydratase alpha chain		1.06603	361.386	1	1.18524	284.48	1	1.10065	305.93	1	0.998253	302.892	1
CP000946	snippy	CDS	635353	635517	.	-	ec8739_00604			hypothetical protein		1.13613	385.152	1	1.01886	244.545	1	1.08939	302.8	1	0.893726	271.176	1
CP000946	snippy	CDS	635540	636241	.	-	ec8739_00605	yhaK		Pirin-like protein YhaK		1.09384	370.815	1	1.04134	249.943	1	1.04884	291.528	1	0.974315	295.628	1
CP000946	snippy	CDS	636346	637242	.	+	ec8739_00606	yhaJ_1		HTH-type transcriptional regulator YhaJ		0.947789	321.303	1	1.07985	259.186	1	0.897077	249.346	1	1.00041	303.547	1
CP000946	snippy	CDS	637293	637649	.	-	ec8739_00607	yhaI		Inner membrane protein YhaI		1.01468	343.98	1	0.956119	229.487	1	0.846191	235.202	1	0.753645	228.672	1
CP000946	snippy	CDS	637890	638255	.	-	ec8739_00608	yhaH		Inner membrane protein YhaH		0.984855	333.869	1	0.937799	225.09	1	0.893523	248.358	1	0.915974	277.926	1
CP000946	snippy	CDS	638548	639534	.	-	ec8739_00609	yqjG		Glutathionyl-hydroquinone reductase YqjG		1.10823	375.692	1	1.11155	266.793	1	0.926335	257.478	1	1.01062	306.643	1
CP000946	snippy	CDS	639604	640086	.	-	ec8739_00610	yqjF		Inner membrane protein YqjF		0.984411	333.718	1	0.969943	232.805	1	0.854024	237.379	1	0.881315	267.41	1
CP000946	snippy	CDS	640182	640481	.	-	ec8739_00611			YqjK-like protein		1.05967	359.23	1	1.08309	259.963	1	1.06649	296.433	1	0.905572	274.77	1
CP000946	snippy	CDS	640471	640875	.	-	ec8739_00612	yqjE		Inner membrane protein YqjE		0.999343	338.78	1	1.04428	250.647	1	1.01043	280.852	1	0.977444	296.578	1
CP000946	snippy	CDS	640878	641183	.	-	ec8739_00613			hypothetical protein	Bacterial protein of unknown function (DUF883)	1.04945	355.768	1	1.06435	255.464	1	1.01459	282.01	1	1.08259	328.48	1
CP000946	snippy	CDS	641221	641589	.	-	ec8739_00614			hypothetical protein	Protein of unknown function (DUF1090)	1.15055	390.041	1	1.17997	283.217	1	1.03673	288.163	1	1.13335	343.883	1
CP000946	snippy	CDS	641736	642119	.	-	ec8739_00615	mzrA_1		Modulator protein MzrA		1.04331	353.685	1	1.06101	254.664	1	0.903001	250.992	1	1.00836	305.958	1
CP000946	snippy	CDS	642123	642785	.	-	ec8739_00616	yqjA		Inner membrane protein YqjA		1.03255	350.036	1	0.966361	231.946	1	0.946104	262.973	1	0.989827	300.335	1
CP000946	snippy	CDS	643130	643906	.	-	ec8739_00617	lldR_2		Putative L-lactate dehydrogenase operon regulatory protein		0.822432	278.807	1	0.983419	236.04	1	0.986624	274.236	1	0.959456	291.12	1
CP000946	snippy	CDS	644202	644918	.	+	ec8739_00618			hypothetical protein	Pili and flagellar-assembly chaperone%2C PapD N-terminal domain	0.915195	310.254	1	0.880716	211.389	1	0.856459	238.056	1	0.785072	238.208	1
CP000946	snippy	CDS	644948	645448	.	+	ec8739_00619	cfaB		CFA/I fimbrial subunit B		0.902959	306.106	1	0.917473	220.212	1	0.876688	243.679	1	0.924894	280.633	1
CP000946	snippy	CDS	645539	648223	.	+	ec8739_00620			TcfC Usher-like barrel domain protein		0.940864	318.956	1	0.916342	219.94	1	0.96862	269.231	1	0.915707	277.845	1
CP000946	snippy	CDS	648220	649308	.	+	ec8739_00621	cfaE		CFA/I fimbrial subunit E		1.00699	341.373	1	0.890308	213.691	1	0.936911	260.418	1	0.941993	285.821	1
CP000946	snippy	CDS	649396	650694	.	-	ec8739_00622	exuT		Hexuronate transporter		1.00099	339.339	1	1.13457	272.319	1	1.03631	288.046	1	0.962928	292.173	1
CP000946	snippy	CDS	651177	652589	.	+	ec8739_00623	uxaC		Uronate isomerase		1.0711	363.105	1	1.04989	251.994	1	0.967729	268.984	1	0.957182	290.43	1
CP000946	snippy	CDS	652604	654091	.	+	ec8739_00624	uxaA		Altronate dehydratase		0.965116	327.177	1	1.07629	258.331	1	0.954516	265.311	1	0.995547	302.071	1
CP000946	snippy	CDS	654174	654725	.	+	ec8739_00625	ygjV		Inner membrane protein YgjV		0.977969	331.534	1	0.958097	229.962	1	0.972265	270.245	1	0.959444	291.116	1
CP000946	snippy	CDS	654730	655974	.	-	ec8739_00626	sstT		Serine/threonine transporter SstT		0.985256	334.005	1	0.985833	236.619	1	1.03039	286.401	1	0.98152	297.814	1
CP000946	snippy	CDS	656373	657338	.	-	ec8739_00627	alx		Inner membrane protein alx		0.917658	311.089	1	0.982084	235.719	1	0.994514	276.429	1	0.976707	296.354	1
CP000946	snippy	CDS	657621	658607	.	-	ec8739_00628	afr_1		1%2C5-anhydro-D-fructose reductase		1.07465	364.311	1	1.12782	270.698	1	0.974863	270.967	1	1.07514	326.222	1
CP000946	snippy	CDS	658686	659369	.	-	ec8739_00629			hypothetical protein	DUF218 domain	0.917124	310.908	1	0.962951	231.127	1	0.993603	276.175	1	0.983283	298.349	1
CP000946	snippy	CDS	659446	659949	.	-	ec8739_00630			hypothetical protein	Protein of unknown function DUF45	1.114	377.649	1	1.1203	268.893	1	1.10659	307.579	1	1.04455	316.938	1
CP000946	snippy	CDS	660034	661170	.	+	ec8739_00631	rlmG		Ribosomal RNA large subunit methyltransferase G		1.08309	367.172	1	1.10817	265.982	1	1.08971	302.887	1	1.02121	309.856	1
CP000946	snippy	CDS	661454	661768	.	+	ec8739_00632	higB		mRNA interferase HigB		1.01558	344.286	1	0.84882	203.733	1	0.880403	244.711	1	0.854926	259.403	1
CP000946	snippy	CDS	661765	662181	.	+	ec8739_00633	higA		Antitoxin HigA		1.01429	343.849	1	0.880554	211.35	1	0.863618	240.046	1	0.94512	286.77	1
CP000946	snippy	CDS	662226	664244	.	-	ec8739_00634	fadH		2%2C4-dienoyl-CoA reductase [NADPH]		1.00715	341.428	1	1.11882	268.54	1	1.06146	295.037	1	1.03396	313.726	1
CP000946	snippy	CDS	664670	667021	.	-	ec8739_00635	ygjK		Glucosidase YgjK		0.98704	334.61	1	1.10759	265.844	1	1.03908	288.816	1	1.02559	311.188	1
CP000946	snippy	CDS	667038	668108	.	-	ec8739_00636			hypothetical protein		0.928793	314.864	1	0.874641	209.931	1	0.977143	271.6	1	0.914543	277.492	1
CP000946	snippy	CDS	668242	669675	.	-	ec8739_00637	ygjI		Inner membrane transporter YgjI		0.947034	321.047	1	1.04301	250.342	1	0.940835	261.508	1	0.930907	282.457	1
CP000946	snippy	CDS	669738	670187	.	-	ec8739_00638	ebgC		Evolved beta-galactosidase subunit beta		0.863912	292.869	1	1.04558	250.96	1	0.91096	253.204	1	0.895439	271.696	1
CP000946	snippy	CDS	670184	673276	.	-	ec8739_00639	ebgA		Evolved beta-galactosidase subunit alpha		0.935587	317.167	1	1.0483	251.613	1	0.984313	273.593	1	0.98678	299.41	1
CP000946	snippy	CDS	673460	674443	.	-	ec8739_00640	lacR		HTH-type transcriptional regulator LacR		1.01449	343.917	1	1.07578	258.209	1	1.01602	282.408	1	1.04939	318.407	1
CP000946	snippy	CDS	674662	674994	.	+	ec8739_00641	ygjH		tRNA-binding protein YgjH		1.05391	357.279	1	1.05018	252.063	1	0.946525	263.09	1	0.949085	287.973	1
CP000946	snippy	CDS	675036	676526	.	-	ec8739_00642	patA		Putrescine aminotransferase		1.03687	351.502	1	1.18894	285.37	1	1.09032	303.06	1	1.01751	308.736	1
CP000946	snippy	CDS	676833	678353	.	+	ec8739_00643	aer		Aerotaxis receptor		0.923518	313.076	1	1.12126	269.124	1	0.967518	268.925	1	1.05505	320.124	1
CP000946	snippy	CDS	678507	679130	.	-	ec8739_00644	yqjI		Transcriptional regulator YqjI		1.11933	379.455	1	1.10815	265.978	1	1.07712	299.389	1	1.05794	321.003	1
CP000946	snippy	CDS	679418	680182	.	+	ec8739_00645	yqjH		NADPH-dependent ferric-chelate reductase		1.02027	345.875	1	1.07313	257.573	1	0.990531	275.322	1	0.978336	296.848	1
CP000946	snippy	tRNA	680236	680311	.	-	ec8739_00646			tRNA-Met	tRNA-Met(cat)	0.966378	327.605	1	0.881288	211.526	1	0.801251	222.711	1	0.825194	250.382	1
CP000946	snippy	CDS	680436	680942	.	+	ec8739_00647	mug		G/U mismatch-specific DNA glycosylase		1.05832	358.775	1	1.02508	246.039	1	0.972897	270.42	1	0.977874	296.708	1
CP000946	snippy	CDS	681021	682862	.	-	ec8739_00648	rpoD		RNA polymerase sigma factor RpoD		1.07403	364.098	1	1.11352	267.265	1	1.04835	291.394	1	1.04905	318.306	1
CP000946	snippy	CDS	683057	684802	.	-	ec8739_00649	dnaG		DNA primase		1.07545	364.58	1	1.20335	288.828	1	1.10046	305.877	1	1.04654	317.544	1
CP000946	snippy	CDS	684913	685128	.	-	ec8739_00650	rpsU		30S ribosomal protein S21		1.08589	368.12	1	1.00651	241.583	1	1.1042	306.917	1	0.983444	298.398	1
CP000946	snippy	CDS	685365	686378	.	+	ec8739_00651	tsaD		tRNA N6-adenosine threonylcarbamoyltransferase		0.973221	329.925	1	1.12808	270.762	1	0.934879	259.853	1	0.952038	288.869	1
CP000946	snippy	CDS	686421	687884	.	-	ec8739_00652	ttdT		L-tartrate/succinate antiporter		0.991432	336.098	1	1.06406	255.395	1	0.955984	265.719	1	1.00859	306.029	1
CP000946	snippy	CDS	687932	688537	.	-	ec8739_00653	ttdB		L(+)-tartrate dehydratase subunit beta		0.97407	330.213	1	1.07383	257.739	1	0.99743	277.239	1	1.01173	306.982	1
CP000946	snippy	CDS	688534	689445	.	-	ec8739_00654	ttdA		L(+)-tartrate dehydratase subunit alpha		1.0183	345.206	1	1.06653	255.988	1	0.9935	276.147	1	1.00948	306.299	1
CP000946	snippy	CDS	689652	690584	.	+	ec8739_00655	dmlR_3		HTH-type transcriptional regulator DmlR		1.04044	352.712	1	1.14373	274.517	1	1.01662	282.574	1	0.973668	295.432	1
CP000946	snippy	CDS	690597	691214	.	-	ec8739_00656	plsY		putative glycerol-3-phosphate acyltransferase		1.03217	349.908	1	1.15419	277.029	1	1.11459	309.804	1	1.07991	327.667	1
CP000946	snippy	CDS	691319	691687	.	+	ec8739_00657	folB		Dihydroneopterin aldolase		1.04629	354.696	1	1.03191	247.678	1	1.12466	312.604	1	1.11477	338.247	1
CP000946	snippy	CDS	691777	692598	.	+	ec8739_00658	uppP		Undecaprenyl-diphosphatase		1.07167	363.3	1	1.14129	273.932	1	1.03792	288.493	1	1.06008	321.651	1
CP000946	snippy	CDS	692779	694017	.	-	ec8739_00659	cca		Multifunctional CCA protein		1.08036	366.246	1	1.13017	271.262	1	1.07498	298.793	1	1.10539	335.399	1
CP000946	snippy	CDS	694081	694701	.	-	ec8739_00660			Bacterial SH3 domain protein		1.0132	343.477	1	1.09048	261.736	1	1.03855	288.668	1	0.945905	287.008	1
CP000946	snippy	CDS	694943	696244	.	+	ec8739_00661	ygiF		Inorganic triphosphatase		1.06632	361.487	1	1.07457	257.919	1	1.01497	282.114	1	1.03819	315.009	1
CP000946	snippy	CDS	696267	699107	.	+	ec8739_00662	glnE		Bifunctional glutamine synthetase adenylyltransferase/adenylyl-removing enzyme		1.05244	356.78	1	1.14714	275.337	1	1.04744	291.14	1	1.06651	323.601	1
CP000946	snippy	CDS	699155	700588	.	+	ec8739_00663	hldE		Bifunctional protein HldE		1.0476	355.138	1	1.07327	257.605	1	1.03314	287.165	1	1.01592	308.252	1
CP000946	snippy	CDS	701381	703042	.	-	ec8739_00664	yqiK		Inner membrane protein YqiK		0.925644	313.796	1	0.980688	235.384	1	0.90105	250.45	1	0.914474	277.471	1
CP000946	snippy	CDS	703069	703698	.	-	ec8739_00665	yqiJ		Inner membrane protein YqiJ		0.870531	295.113	1	0.837775	201.083	1	0.932616	259.224	1	0.859117	260.675	1
CP000946	snippy	CDS	703967	704167	.	+	ec8739_00666	glgS		Surface composition regulator		0.891478	302.214	1	0.918851	220.542	1	0.91767	255.07	1	0.933761	283.323	1
CP000946	snippy	CDS	704210	705274	.	-	ec8739_00667			hypothetical protein		0.827325	280.466	1	0.786845	188.858	1	0.845924	235.128	1	0.842392	255.6	1
CP000946	snippy	CDS	705276	706025	.	-	ec8739_00668	papD_1		Chaperone protein PapD		0.847882	287.435	1	0.768754	184.516	1	0.898539	249.752	1	0.822701	249.625	1
CP000946	snippy	CDS	706047	708545	.	-	ec8739_00669	papC_1		Outer membrane usher protein PapC		0.886779	300.621	1	0.869677	208.739	1	0.919907	255.691	1	0.91578	277.868	1
CP000946	snippy	CDS	708605	709156	.	-	ec8739_00670	ybgD_1		putative fimbrial-like protein YbgD		0.86921	294.665	1	0.775774	186.201	1	0.783861	217.877	1	0.859723	260.859	1
CP000946	snippy	CDS	709440	709730	.	-	ec8739_00671			Membrane fusogenic activity		0.90734	307.591	1	0.914716	219.55	1	0.959912	266.811	1	0.909252	275.887	1
CP000946	snippy	CDS	710104	710757	.	+	ec8739_00672	ribB		3%2C4-dihydroxy-2-butanone 4-phosphate synthase		0.905488	306.963	1	0.885593	212.56	1	1.01794	282.94	1	0.971892	294.893	1
CP000946	snippy	CDS	711019	711189	.	+	ec8739_00673			hypothetical protein	Protein of unknown function (DUF4051)	0.926021	313.924	1	0.859238	206.234	1	0.883693	245.626	1	0.968043	293.725	1
CP000946	snippy	CDS	711247	712020	.	-	ec8739_00674	zupT		Zinc transporter ZupT		0.863823	292.839	1	0.974231	233.835	1	0.963098	267.696	1	0.926747	281.195	1
CP000946	snippy	CDS	712136	712951	.	+	ec8739_00675	ygiD		4%2C5-DOPA dioxygenase extradiol		0.914084	309.877	1	0.927411	222.597	1	0.956778	265.94	1	0.994349	301.707	1
CP000946	snippy	CDS	712989	714149	.	-	ec8739_00676	ygiC		Putative acid--amine ligase YgiC		1.10515	374.648	1	0.922165	221.338	1	0.930081	258.519	1	1.01597	308.268	1
CP000946	snippy	CDS	714155	714826	.	-	ec8739_00677			hypothetical protein	Protein of unknown function (DUF1190)	1.08227	366.894	1	1.06675	256.042	1	1.04845	291.42	1	1.03492	314.016	1
CP000946	snippy	CDS	714974	716455	.	-	ec8739_00678	tolC		Outer membrane protein TolC		1.05952	359.18	1	0.911633	218.81	1	0.957383	266.108	1	0.930158	282.23	1
CP000946	snippy	CDS	716660	717289	.	+	ec8739_00679	nudF		ADP-ribose pyrophosphatase		1.04099	352.9	1	1.05803	253.948	1	1.02708	285.481	1	0.954306	289.557	1
CP000946	snippy	CDS	717290	717712	.	+	ec8739_00680			hypothetical protein	Protein of unknown function (DUF1249)	1.08228	366.896	1	1.04815	251.577	1	1.02829	285.816	1	0.930382	282.298	1
CP000946	snippy	CDS	717737	718561	.	+	ec8739_00681	cpdA		3'%2C5'-cyclic adenosine monophosphate phosphodiesterase CpdA		0.987591	334.796	1	1.00404	240.989	1	0.975397	271.115	1	0.96507	292.823	1
CP000946	snippy	CDS	718561	719142	.	+	ec8739_00682			hypothetical protein	Uncharacterised protein family (UPF0227)	1.08396	367.466	1	1.11537	267.71	1	1.01825	283.027	1	1.03296	313.423	1
CP000946	snippy	CDS	719171	721063	.	+	ec8739_00683	parE		DNA topoisomerase 4 subunit B		1.041	352.903	1	1.0958	263.013	1	1.02311	284.377	1	1.00946	306.291	1
CP000946	snippy	CDS	721111	721425	.	-	ec8739_00684	ygiN		putative quinol monooxygenase YgiN		1.01302	343.416	1	1.0866	260.806	1	1.0577	293.99	1	1.10761	336.073	1
CP000946	snippy	CDS	721456	722037	.	-	ec8739_00685	mdaB		Modulator of drug activity B		0.89994	305.082	1	0.980182	235.263	1	0.924127	256.864	1	1.00767	305.749	1
CP000946	snippy	CDS	722734	724083	.	-	ec8739_00686	qseC		Sensor protein QseC		1.0146	343.953	1	1.07708	258.52	1	0.984702	273.701	1	1.02598	311.306	1
CP000946	snippy	CDS	724080	724739	.	-	ec8739_00687	qseB		Transcriptional regulatory protein QseB		0.957415	324.567	1	1.02677	246.445	1	1.05252	292.553	1	0.993402	301.42	1
CP000946	snippy	CDS	724891	725283	.	+	ec8739_00688			Bacterial OB fold (BOF) protein		0.973555	330.038	1	1.08507	260.438	1	0.97372	270.649	1	1.00498	304.931	1
CP000946	snippy	CDS	725336	725818	.	+	ec8739_00689	sbmC_1		DNA gyrase inhibitor		0.989248	335.358	1	0.932351	223.783	1	1.06969	297.325	1	0.973759	295.46	1
CP000946	snippy	CDS	726023	726319	.	+	ec8739_00690	mqsR		mRNA interferase MqsR		0.957362	324.549	1	0.836141	200.69	1	0.822243	228.545	1	0.741986	225.135	1
CP000946	snippy	CDS	726321	726716	.	+	ec8739_00691	mqsA		Antitoxin MqsA		0.93429	316.727	1	1.03187	247.669	1	0.853533	237.242	1	0.985028	298.879	1
CP000946	snippy	CDS	726849	728456	.	+	ec8739_00692	ygiS		putative deoxycholate-binding periplasmic protein YgiS		0.946687	320.93	1	0.997221	239.353	1	0.956198	265.779	1	1.01512	308.008	1
CP000946	snippy	CDS	728594	730852	.	+	ec8739_00693	parC		DNA topoisomerase 4 subunit A		1.03568	351.099	1	1.02733	246.579	1	1.01765	282.859	1	1.02067	309.692	1
CP000946	snippy	CDS	731086	731823	.	+	ec8739_00694	plsC		1-acyl-sn-glycerol-3-phosphate acyltransferase		1.07911	365.821	1	1.00906	242.195	1	0.948103	263.528	1	0.99435	301.707	1
CP000946	snippy	CDS	731898	733310	.	+	ec8739_00695	ftsP		Cell division protein FtsP		1.01018	342.455	1	1.03907	249.398	1	1.10273	306.508	1	1.02445	310.841	1
CP000946	snippy	CDS	733421	735640	.	+	ec8739_00696	rimO_2		Ribosomal protein S12 methylthiotransferase RimO		1.05033	356.066	1	1.03326	248.003	1	1.05167	292.315	1	1.02209	310.123	1
CP000946	snippy	CDS	735683	735940	.	-	ec8739_00697	lpp_1		Major outer membrane lipoprotein Lpp		0.94327	319.771	1	0.867468	208.209	1	0.953257	264.961	1	0.996848	302.465	1
CP000946	snippy	CDS	735991	736917	.	-	ec8739_00698			hypothetical protein	Protein of unknown function (DUF3828)	0.932368	316.076	1	1.00847	242.053	1	0.905672	251.735	1	0.889975	270.038	1
CP000946	snippy	CDS	737117	737944	.	-	ec8739_00699	dkgA		2%2C5-diketo-D-gluconic acid reductase A		0.956157	324.14	1	1.0334	248.037	1	0.988483	274.752	1	1.01657	308.448	1
CP000946	snippy	CDS	738049	739212	.	-	ec8739_00700	yqhD		Alcohol dehydrogenase YqhD		0.96067	325.67	1	1.01734	244.18	1	0.948019	263.505	1	1.03781	314.894	1
CP000946	snippy	CDS	739349	740305	.	+	ec8739_00701	rclR_1		RCS-specific HTH-type transcriptional activator RclR		0.944613	320.227	1	0.973588	233.68	1	0.965299	268.308	1	0.958538	290.841	1
CP000946	snippy	CDS	740345	741004	.	-	ec8739_00702	yghB		Inner membrane protein YghB		0.994132	337.014	1	0.973229	233.594	1	0.918275	255.238	1	0.934079	283.42	1
CP000946	snippy	CDS	741144	742331	.	-	ec8739_00703	metC		Cystathionine beta-lyase MetC		1.06828	362.152	1	1.09759	263.444	1	1.03739	288.345	1	1.0458	317.317	1
CP000946	snippy	CDS	742583	743317	.	+	ec8739_00704	exbB_1		Biopolymer transport protein ExbB		1.01149	342.897	1	1.03871	249.31	1	0.94811	263.531	1	1.07752	326.943	1
CP000946	snippy	CDS	743324	743749	.	+	ec8739_00705	exbD_1		Biopolymer transport protein ExbD		1.02993	349.148	1	1.14956	275.918	1	1.07081	297.636	1	1.07796	327.075	1
CP000946	snippy	CDS	744021	744905	.	-	ec8739_00706	yghA		putative oxidoreductase YghA		1.02852	348.671	1	1.17657	282.399	1	1.01612	282.434	1	1.03028	312.609	1
CP000946	snippy	CDS	745096	745590	.	+	ec8739_00707			hypothetical protein	Uncharacterized protein family%2C UPF0114	1.04964	355.832	1	0.982866	235.907	1	0.9735	270.588	1	1.08511	329.244	1
CP000946	snippy	CDS	745630	746670	.	-	ec8739_00708	gpr_1		L-glyceraldehyde 3-phosphate reductase		1.06624	361.459	1	1.0496	251.924	1	0.962075	267.412	1	1.02199	310.094	1
CP000946	snippy	CDS	746827	746970	.	+	ec8739_00709			hypothetical protein		0.976843	331.153	1	1.05365	252.896	1	0.920667	255.903	1	0.96579	293.042	1
CP000946	snippy	CDS	746948	747712	.	+	ec8739_00710	clcD_1		Carboxymethylenebutenolidase		0.972756	329.767	1	1.06615	255.897	1	0.948755	263.71	1	0.972408	295.05	1
CP000946	snippy	CDS	747831	748118	.	+	ec8739_00711			hypothetical protein	Protein of unknown function (DUF2623)	0.958304	324.868	1	0.901633	216.41	1	1.03478	287.622	1	0.895744	271.788	1
CP000946	snippy	CDS	748307	749425	.	+	ec8739_00712	hybO		Hydrogenase-2 small chain		0.980017	332.229	1	1.07025	256.881	1	1.08057	300.348	1	0.985336	298.972	1
CP000946	snippy	CDS	749428	750414	.	+	ec8739_00713	fdnH_1		Formate dehydrogenase%2C nitrate-inducible%2C iron-sulfur subunit		0.984076	333.605	1	1.00319	240.785	1	1.11773	310.676	1	0.974348	295.638	1
CP000946	snippy	CDS	750404	751582	.	+	ec8739_00714	hybB		putative Ni/Fe-hydrogenase 2 b-type cytochrome subunit		0.942788	319.608	1	0.931854	223.663	1	0.974394	270.836	1	1.00029	303.509	1
CP000946	snippy	CDS	751579	753282	.	+	ec8739_00715	hybC		Hydrogenase-2 large chain		1.03103	349.522	1	0.998231	239.595	1	1.02111	283.821	1	1.014	307.668	1
CP000946	snippy	CDS	753282	753776	.	+	ec8739_00716	hybD		Hydrogenase 2 maturation protease		0.997184	338.048	1	0.988143	237.174	1	1.06793	296.834	1	0.98899	300.081	1
CP000946	snippy	CDS	753769	754257	.	+	ec8739_00717	hybE		Hydrogenase-2 operon protein HybE		1.01754	344.949	1	1.02888	246.951	1	1.01615	282.444	1	1.03186	313.09	1
CP000946	snippy	CDS	754250	754591	.	+	ec8739_00718	hypA_1		hydrogenase nickel incorporation protein HypA		1.07443	364.234	1	1.09416	262.62	1	1.04949	291.711	1	1.02878	312.155	1
CP000946	snippy	CDS	754604	754852	.	+	ec8739_00719	hybG		Hydrogenase-2 operon protein HybG		1.00684	341.321	1	0.949989	228.016	1	1.10069	305.94	1	1.04561	317.261	1
CP000946	snippy	CDS	754975	755841	.	-	ec8739_00720	yghU		Disulfide-bond oxidoreductase YghU		1.03819	351.95	1	1.18874	285.322	1	0.991573	275.611	1	1.00111	303.759	1
CP000946	snippy	CDS	756046	757905	.	+	ec8739_00721	gss		Bifunctional glutathionylspermidine synthetase/amidase		0.969827	328.774	1	1.05825	254.001	1	0.990223	275.236	1	0.957167	290.425	1
CP000946	snippy	CDS	758197	759696	.	+	ec8739_00722	pitA_2		Low-affinity inorganic phosphate transporter 1		0.950566	322.245	1	1.08002	259.226	1	0.976792	271.503	1	1.02244	310.23	1
CP000946	snippy	CDS	759745	760437	.	-	ec8739_00723	tmk_1		Thymidylate kinase		0.930132	315.317	1	1.02187	245.268	1	0.947157	263.266	1	0.870229	264.046	1
CP000946	snippy	CDS	760626	761324	.	+	ec8739_00724			hypothetical protein		0.917712	311.107	1	0.969967	232.811	1	1.04805	291.309	1	1.02763	311.804	1
CP000946	snippy	CDS	761356	762114	.	+	ec8739_00725	tmk_2		Thymidylate kinase		0.982273	332.993	1	1.12568	270.184	1	0.972485	270.306	1	1.04476	317.003	1
CP000946	snippy	CDS	762160	763509	.	+	ec8739_00726	yghQ		Inner membrane protein YghQ		0.959733	325.353	1	0.967699	232.267	1	0.985222	273.846	1	0.966026	293.113	1
CP000946	snippy	CDS	763509	764333	.	+	ec8739_00727			hypothetical protein		1.17796	399.332	1	1.03236	247.785	1	1.01078	280.95	1	1.01944	309.319	1
CP000946	snippy	CDS	764345	764905	.	+	ec8739_00728			Bacterial protein of unknown function (YtfJ_HI0045)		1.14373	387.727	1	1.12086	269.029	1	0.921659	256.178	1	0.975017	295.841	1
CP000946	snippy	CDS	764936	766006	.	+	ec8739_00729	lptF_1		Lipopolysaccharide export system permease protein LptF		1.0847	367.717	1	1.10631	265.536	1	0.961523	267.259	1	1.06682	323.696	1
CP000946	snippy	CDS	766003	767082	.	+	ec8739_00730	lptG_1		Lipopolysaccharide export system permease protein LptG		1.03733	351.656	1	1.13762	273.05	1	1.01778	282.896	1	1.05894	321.306	1
CP000946	snippy	CDS	767117	768289	.	-	ec8739_00731	bioF_1		8-amino-7-oxononanoate synthase		1.03055	349.361	1	1.05793	253.925	1	1.08887	302.656	1	1.02148	309.939	1
CP000946	snippy	CDS	768289	768537	.	-	ec8739_00732	acpP_1		Acyl carrier protein		1.04754	355.12	1	1.00673	241.635	1	0.994734	276.49	1	0.995341	302.008	1
CP000946	snippy	CDS	768569	769483	.	-	ec8739_00733	gnu_1		N-acetyl-alpha-D-glucosaminyl-diphospho-ditrans%2C octacis-undecaprenol 4-epimerase		1.03513	350.914	1	1.26954	304.714	1	1.06795	296.842	1	1.10785	336.144	1
CP000946	snippy	CDS	769480	771168	.	-	ec8739_00734			Putative ligase		0.976148	330.917	1	1.03246	247.811	1	1.06335	295.561	1	1.02925	312.297	1
CP000946	snippy	CDS	771578	772720	.	+	ec8739_00735			hypothetical protein		1.05789	358.626	1	1.0619	254.878	1	0.990712	275.372	1	0.980811	297.599	1
CP000946	snippy	CDS	772727	773491	.	-	ec8739_00736	glcC_2		Glc operon transcriptional activator		1.02065	346.003	1	1.12565	270.178	1	1.12826	313.603	1	1.13679	344.927	1
CP000946	snippy	CDS	773742	775241	.	+	ec8739_00737			putative FAD-linked oxidoreductase		0.994831	337.251	1	1.12317	269.583	1	0.985685	273.975	1	1.02058	309.665	1
CP000946	snippy	CDS	775241	776293	.	+	ec8739_00738			putative FAD-linked oxidoreductase		0.9958	337.579	1	1.1174	268.198	1	1.05414	293.003	1	1.0117	306.972	1
CP000946	snippy	CDS	776304	777527	.	+	ec8739_00739	lutA_1		Lactate utilization protein A		1.03262	350.063	1	1.22654	294.394	1	0.99918	277.725	1	1.08583	329.465	1
CP000946	snippy	CDS	777532	777936	.	+	ec8739_00740			heme-degrading		1.08758	368.691	1	1.26665	304.02	1	1.23419	343.047	1	1.20181	364.654	1
CP000946	snippy	CDS	777958	780129	.	+	ec8739_00741	glcB		Malate synthase G		0.968946	328.476	1	1.14149	273.979	1	1.06541	296.135	1	0.98664	299.368	1
CP000946	snippy	CDS	780484	782166	.	+	ec8739_00742	glcA		Glycolate permease GlcA		0.937589	317.846	1	1.05101	252.263	1	1.01056	280.889	1	1.03866	315.151	1
CP000946	snippy	CDS	782651	783082	.	+	ec8739_00743			Procyclic acidic repetitive protein (PARP)		1.08144	366.611	1	0.996379	239.15	1	0.880851	244.836	1	0.885136	268.569	1
CP000946	snippy	CDS	783110	783409	.	+	ec8739_00744			Transposase		0.992538	336.473	1	1.13557	272.56	1	0.91634	254.7	1	0.981418	297.783	1
CP000946	snippy	CDS	783406	784272	.	+	ec8739_00745			Integrase core domain protein		1.0266	348.022	1	1.14845	275.651	1	0.997769	277.333	1	1.12585	341.607	1
CP000946	snippy	CDS	784269	784913	.	-	ec8739_00746	acuR		Transcriptional regulator AcuR		0.934253	316.715	1	0.912051	218.91	1	0.878865	244.284	1	0.91823	278.611	1
CP000946	snippy	CDS	785161	785328	.	-	ec8739_00747			hypothetical protein		0.807655	273.798	1	0.846855	203.262	1	0.663245	184.351	1	0.632744	191.988	1
CP000946	snippy	CDS	785534	786343	.	-	ec8739_00748			Integrase core domain protein		1.01372	343.656	1	1.00186	240.465	1	0.988161	274.663	1	1.00661	305.426	1
CP000946	snippy	CDS	786385	786669	.	-	ec8739_00749			Transposase		0.942795	319.611	1	1.04354	250.47	1	0.965503	268.365	1	0.885214	268.593	1
CP000946	snippy	CDS	786762	788036	.	-	ec8739_00750			Glycine betaine transporter		0.948215	321.448	1	0.937574	225.036	1	0.988194	274.672	1	0.93793	284.588	1
CP000946	snippy	CDS	788190	789008	.	-	ec8739_00751			Integrase core domain protein		1.02372	347.044	1	0.935389	224.512	1	1.04157	289.508	1	0.975842	296.092	1
CP000946	snippy	CDS	789093	790244	.	-	ec8739_00752			Helix-turn-helix domain protein		1.03761	351.753	1	0.7786	186.879	1	0.991226	275.515	1	0.997987	302.811	1
CP000946	snippy	CDS	790561	790974	.	+	ec8739_00753			Integrase core domain protein		1.07741	365.246	1	1.05463	253.133	1	0.952867	264.853	1	1.00601	305.246	1
CP000946	snippy	CDS	790971	791213	.	+	ec8739_00754			Integrase core domain protein		1.13336	384.214	1	0.896309	215.132	1	0.90707	252.123	1	1.08332	328.704	1
CP000946	snippy	CDS	791410	791553	.	+	ec8739_00755			hypothetical protein		1.00882	341.993	1	0.840007	201.618	1	0.923716	256.75	1	0.859594	260.819	1
CP000946	snippy	CDS	792111	792878	.	-	ec8739_00756	fecE		Fe(3+) dicitrate transport ATP-binding protein FecE		1.04697	354.926	1	1.10497	265.215	1	1.02422	284.685	1	0.974446	295.668	1
CP000946	snippy	CDS	792879	793835	.	-	ec8739_00757	fecD		Fe(3+) dicitrate transport system permease protein FecD		1.03391	350.499	1	1.18892	285.365	1	1.11859	310.916	1	1.03811	314.986	1
CP000946	snippy	CDS	793832	794830	.	-	ec8739_00758	fecC		Fe(3+) dicitrate transport system permease protein FecC		1.01113	342.776	1	1.22403	293.792	1	1.1629	323.232	1	1.14021	345.964	1
CP000946	snippy	CDS	794827	795729	.	-	ec8739_00759	fecB		Fe(3+) dicitrate-binding periplasmic protein		1.02389	347.103	1	1.19688	287.275	1	1.06926	297.206	1	1.08552	329.37	1
CP000946	snippy	CDS	795774	798098	.	-	ec8739_00760	fecA_1		Fe(3+) dicitrate transport protein FecA		0.960673	325.671	1	1.16717	280.144	1	1.06559	296.185	1	1.0307	312.737	1
CP000946	snippy	CDS	798185	799138	.	-	ec8739_00761			FecR protein		1.03012	349.213	1	1.14917	275.823	1	1.13148	314.5	1	1.0793	327.484	1
CP000946	snippy	CDS	799135	799656	.	-	ec8739_00762	fecI		putative RNA polymerase sigma factor FecI		1.05022	356.027	1	1.10789	265.916	1	1.00811	280.209	1	1.02101	309.795	1
CP000946	snippy	CDS	800142	800435	.	+	ec8739_00763			IS1 transposase		0.921901	312.527	1	1.00156	240.395	1	0.965193	268.279	1	0.96062	291.473	1
CP000946	snippy	CDS	800436	800645	.	+	ec8739_00764			IS1 transposase		0.901565	305.633	1	0.884114	212.205	1	1.05992	294.61	1	0.961839	291.843	1
CP000946	snippy	CDS	800831	802093	.	-	ec8739_00765	intS_2		Prophage integrase IntS		1.00078	339.266	1	0.980264	235.283	1	0.945045	262.679	1	0.976305	296.232	1
CP000946	snippy	tRNA	802291	802366	.	-	ec8739_00766			tRNA-Phe	tRNA-Phe(gaa)	1.11573	378.237	1	0.968177	232.382	1	1.03098	286.566	1	0.917214	278.303	1
CP000946	snippy	CDS	802472	803179	.	-	ec8739_00767	ydfK		putative membrane protein YdfK		1.0919	370.157	1	0.976056	234.273	1	0.98541	273.898	1	1.09796	333.145	1
CP000946	snippy	CDS	803577	805712	.	+	ec8739_00768	speC		Constitutive ornithine decarboxylase		1.00871	341.956	1	1.05694	253.686	1	1.0651	296.05	1	1.00951	306.308	1
CP000946	snippy	CDS	805762	807018	.	-	ec8739_00769	nupG		Nucleoside permease NupG		0.958177	324.825	1	0.89351	214.46	1	1.01703	282.687	1	0.931067	282.506	1
CP000946	snippy	CDS	807220	808299	.	-	ec8739_00770	mltC		Membrane-bound lytic murein transglycosylase C		0.99656	337.837	1	1.12017	268.862	1	1.10352	306.726	1	1.04682	317.628	1
CP000946	snippy	CDS	808364	808639	.	-	ec8739_00771	yggX		putative Fe(2+)-trafficking protein		0.925465	313.736	1	0.998892	239.754	1	0.959953	266.822	1	0.976973	296.435	1
CP000946	snippy	CDS	808667	809719	.	-	ec8739_00772	mutY		Adenine DNA glycosylase		1.02009	345.812	1	1.16371	279.312	1	1.09467	304.269	1	1.0976	333.036	1
CP000946	snippy	CDS	809880	810599	.	+	ec8739_00773	trmB		tRNA (guanine-N(7)-)-methyltransferase		0.94789	321.337	1	1.0004	240.117	1	0.994716	276.485	1	1.01413	307.71	1
CP000946	snippy	CDS	810599	810925	.	+	ec8739_00774			hypothetical protein	Protein with unknown function (DUF469)	0.927138	314.303	1	1.03029	247.291	1	0.971484	270.028	1	0.9717	294.835	1
CP000946	snippy	CDS	811109	811828	.	+	ec8739_00775			hypothetical protein	Protein of unknown function (DUF2884)	0.967793	328.085	1	1.0954	262.918	1	1.08364	301.203	1	0.998116	302.85	1
CP000946	snippy	CDS	812004	813050	.	+	ec8739_00776	ansB		L-asparaginase 2		1.10841	375.755	1	1.13513	272.455	1	1.08093	300.449	1	1.07232	325.364	1
CP000946	snippy	CDS	813167	814174	.	+	ec8739_00777			hypothetical protein	Protein of unknown function (DUF1202)	0.991147	336.002	1	0.956213	229.51	1	1.0043	279.149	1	0.965653	293	1
CP000946	snippy	CDS	814329	815465	.	-	ec8739_00778	hemN_1		Oxygen-independent coproporphyrinogen-III oxidase-like protein YqeR		1.11311	377.347	1	1.1801	283.248	1	1.081	300.469	1	1.13885	345.553	1
CP000946	snippy	CDS	815458	816051	.	-	ec8739_00779	rdgB		dITP/XTP pyrophosphatase		1.05845	358.816	1	1.09809	263.564	1	1.08241	300.86	1	1.17716	357.177	1
CP000946	snippy	CDS	816059	816349	.	-	ec8739_00780			putative ACR%2C YggU family		0.995318	337.416	1	1.1412	273.911	1	1.04278	289.845	1	1.12478	341.282	1
CP000946	snippy	CDS	816346	816912	.	-	ec8739_00781			YGGT family protein		0.953194	323.136	1	0.984943	236.406	1	1.02148	283.924	1	1.10545	335.416	1
CP000946	snippy	CDS	816930	817634	.	-	ec8739_00782			hypothetical protein	Alanine racemase%2C N-terminal domain	0.957028	324.435	1	0.985936	236.644	1	1.03281	287.074	1	1.08556	329.382	1
CP000946	snippy	CDS	817652	818632	.	+	ec8739_00783	pilT		Twitching mobility protein		1.04152	353.077	1	1.11631	267.936	1	1.00431	279.153	1	1.03305	313.45	1
CP000946	snippy	CDS	818816	819232	.	-	ec8739_00784	yqgF		Putative pre-16S rRNA nuclease		1.06165	359.904	1	0.943808	226.532	1	1.21169	336.794	1	1.10768	336.094	1
CP000946	snippy	CDS	819232	819867	.	-	ec8739_00785			putative ACR_		0.981694	332.797	1	1.06151	254.783	1	1.14738	318.918	1	0.96486	292.759	1
CP000946	snippy	CDS	819904	820854	.	-	ec8739_00786	gshB		Glutathione synthetase		0.903208	306.19	1	1.02795	246.729	1	1.01256	281.446	1	1.02749	311.763	1
CP000946	snippy	CDS	820867	821598	.	-	ec8739_00787	rsmE		Ribosomal RNA small subunit methyltransferase E		1.0354	351.004	1	1.09382	262.538	1	1.0513	292.212	1	1.08181	328.245	1
CP000946	snippy	CDS	821678	822385	.	-	ec8739_00788	endA		Endonuclease-1		1.07096	363.058	1	1.03783	249.1	1	1.1205	311.446	1	1.15649	350.905	1
CP000946	snippy	CDS	822480	822935	.	-	ec8739_00789	sprT		Protein SprT		1.0308	349.445	1	1.10022	264.075	1	1.01093	280.991	1	1.11202	337.412	1
CP000946	snippy	CDS	823054	824448	.	-	ec8739_00790	galP		Galactose-proton symporter		1.04001	352.566	1	1.05642	253.561	1	0.998604	277.566	1	1.05389	319.772	1
CP000946	snippy	CDS	824884	826038	.	-	ec8739_00791	metK		S-adenosylmethionine synthase		0.964149	326.849	1	0.942012	226.101	1	0.92896	258.208	1	0.974482	295.679	1
CP000946	snippy	CDS	826094	826345	.	+	ec8739_00792			hypothetical protein	Protein of unknown function (DUF2684)	0.99861	338.532	1	0.987188	236.944	1	0.991087	275.476	1	0.954706	289.679	1
CP000946	snippy	CDS	826833	828809	.	+	ec8739_00793	speA		Biosynthetic arginine decarboxylase		0.993818	336.907	1	1.07766	258.659	1	1.05147	292.261	1	1.04805	318.001	1
CP000946	snippy	CDS	828947	829867	.	+	ec8739_00794	speB		Agmatinase		0.961144	325.831	1	1.03906	249.395	1	1.04196	289.617	1	1.07399	325.873	1
CP000946	snippy	CDS	830073	830831	.	-	ec8739_00795	loiP_1		Metalloprotease LoiP		1.08988	369.473	1	1.09878	263.73	1	1.17586	326.835	1	1.01205	307.078	1
CP000946	snippy	CDS	831109	833100	.	+	ec8739_00796	tktA		Transketolase 1		0.925367	313.702	1	1.09162	262.009	1	1.07854	299.784	1	1.07028	324.746	1
CP000946	snippy	CDS	833414	833857	.	+	ec8739_00797	cmtB		Mannitol-specific cryptic phosphotransferase enzyme IIA component		0.869315	294.7	1	0.853524	204.863	1	0.841559	233.914	1	0.92361	280.243	1
CP000946	snippy	CDS	833885	835273	.	+	ec8739_00798	mtlA_2		PTS system mannitol-specific EIICB component		0.970542	329.017	1	0.937873	225.108	1	0.934351	259.706	1	0.970581	294.495	1
CP000946	snippy	CDS	835288	836565	.	+	ec8739_00799	adhT		Alcohol dehydrogenase		0.974555	330.377	1	1.05921	254.231	1	1.08132	300.556	1	1.04322	316.534	1
CP000946	snippy	CDS	836562	837527	.	+	ec8739_00800	yggF		Fructose-1%2C6-bisphosphatase 2 class 2		1.0212	346.192	1	1.18767	285.064	1	1.12595	312.963	1	1.09059	330.91	1
CP000946	snippy	CDS	837549	838058	.	+	ec8739_00801	mtlR_2		Mannitol operon repressor		0.982882	333.2	1	0.99081	237.814	1	0.951683	264.524	1	1.02816	311.965	1
CP000946	snippy	CDS	838055	838768	.	+	ec8739_00802	coaA_1		Pantothenate kinase		1.01568	344.319	1	1.04445	250.688	1	0.967077	268.803	1	0.965376	292.916	1
CP000946	snippy	CDS	839053	840072	.	+	ec8739_00803	epd		D-erythrose-4-phosphate dehydrogenase		1.0399	352.53	1	1.03423	248.235	1	1.11668	310.386	1	1.10407	334.998	1
CP000946	snippy	CDS	840122	841285	.	+	ec8739_00804	pgk		Phosphoglycerate kinase		1.02842	348.638	1	1.01504	243.629	1	1.04384	290.14	1	1.00487	304.899	1
CP000946	snippy	CDS	841500	842579	.	+	ec8739_00805	fbaA_1		Fructose-bisphosphate aldolase class 2		1.01308	343.437	1	1.00824	241.998	1	1.01579	282.343	1	1.03554	314.206	1
CP000946	snippy	CDS	842937	843797	.	+	ec8739_00806	mscS		Small-conductance mechanosensitive channel		1.0134	343.545	1	0.923666	221.698	1	0.994447	276.41	1	1.04466	316.971	1
CP000946	snippy	CDS	843936	844571	.	+	ec8739_00807	argO		Arginine exporter protein ArgO		0.881924	298.975	1	0.948763	227.722	1	1.0608	294.852	1	1.01049	306.605	1
CP000946	snippy	CDS	844664	845404	.	+	ec8739_00808			26 kDa periplasmic immunogenic protein		1.02082	346.061	1	1.05692	253.682	1	1.0654	296.132	1	1.0811	328.03	1
CP000946	snippy	CDS	845571	846467	.	+	ec8739_00809	cynR_1		HTH-type transcriptional regulator CynR		0.994739	337.22	1	0.956007	229.46	1	1.01247	281.42	1	0.947242	287.414	1
CP000946	snippy	CDS	846464	847942	.	-	ec8739_00810	scpC		Propionyl-CoA:succinate CoA transferase		1.03506	350.888	1	1.04172	250.033	1	1.11172	309.007	1	1.0701	324.692	1
CP000946	snippy	CDS	847966	848751	.	-	ec8739_00811	scpB		Methylmalonyl-CoA decarboxylase		0.976344	330.983	1	1.08488	260.392	1	1.0515	292.268	1	1.02631	311.406	1
CP000946	snippy	CDS	848762	849757	.	-	ec8739_00812	argK		GTPase ArgK		1.01038	342.521	1	1.0935	262.461	1	1.10661	307.587	1	1.05975	321.55	1
CP000946	snippy	CDS	849750	851894	.	-	ec8739_00813	scpA		Methylmalonyl-CoA mutase		0.96641	327.616	1	1.10369	264.907	1	1.08864	302.591	1	1.02312	310.436	1
CP000946	snippy	CDS	852098	852991	.	-	ec8739_00814	argP		HTH-type transcriptional regulator ArgP		0.952906	323.038	1	0.958842	230.141	1	0.969474	269.469	1	1.0118	307.002	1
CP000946	snippy	CDS	853133	853363	.	+	ec8739_00815			LysR substrate binding domain protein		0.944595	320.221	1	0.911956	218.887	1	0.964813	268.173	1	1.09529	332.333	1
CP000946	snippy	CDS	853419	854078	.	+	ec8739_00816	rpiA		Ribose-5-phosphate isomerase A		0.961505	325.953	1	1.0333	248.012	1	0.999649	277.856	1	1.00928	306.236	1
CP000946	snippy	CDS	854334	855566	.	+	ec8739_00817	serA		D-3-phosphoglycerate dehydrogenase		0.948705	321.614	1	1.02353	245.668	1	1.06898	297.128	1	0.997103	302.543	1
CP000946	snippy	CDS	855955	856557	.	-	ec8739_00818	ygfA		5-formyltetrahydrofolate cyclo-ligase		0.999878	338.962	1	1.00797	241.934	1	0.990973	275.444	1	0.945818	286.982	1
CP000946	snippy	CDS	856803	857132	.	-	ec8739_00819	zapA		Cell division protein ZapA		0.987995	334.933	1	1.05485	253.185	1	1.05289	292.655	1	1.00402	304.642	1
CP000946	snippy	CDS	857300	857878	.	+	ec8739_00820			hypothetical protein	Uncharacterised protein family (UPF0149)	0.985364	334.041	1	0.980137	235.252	1	0.961425	267.231	1	1.01148	306.905	1
CP000946	snippy	CDS	857904	859229	.	+	ec8739_00821	pepP		Xaa-Pro aminopeptidase		1.01081	342.667	1	1.17284	281.505	1	1.06422	295.805	1	1.03763	314.841	1
CP000946	snippy	CDS	859226	860404	.	+	ec8739_00822	ubiH		2-octaprenyl-6-methoxyphenol hydroxylase		0.960122	325.484	1	1.17279	281.492	1	1.12432	312.509	1	1.13123	343.241	1
CP000946	snippy	CDS	860427	861629	.	+	ec8739_00823	ubiI		2-octaprenylphenol hydroxylase		1.01085	342.681	1	1.13982	273.579	1	1.06168	295.099	1	1.13398	344.074	1
CP000946	snippy	CDS	862077	863171	.	+	ec8739_00824	gcvT		Aminomethyltransferase		1.11418	377.711	1	1.22088	293.035	1	1.16206	322.998	1	1.11281	337.651	1
CP000946	snippy	CDS	863195	863584	.	+	ec8739_00825	gcvH		Glycine cleavage system H protein		1.09233	370.303	1	1.17843	282.846	1	1.07191	297.941	1	0.989188	300.141	1
CP000946	snippy	CDS	863703	866576	.	+	ec8739_00826	gcvP		Glycine dehydrogenase (decarboxylating)		1.06888	362.355	1	1.13311	271.968	1	1.12458	312.58	1	1.12288	340.705	1
CP000946	snippy	CDS	866843	867586	.	+	ec8739_00827	fabG_1		3-oxoacyl-[acyl-carrier-protein] reductase FabG		0.972392	329.644	1	1.04491	250.8	1	1.00661	279.79	1	0.943451	286.263	1
CP000946	snippy	CDS	867643	869076	.	-	ec8739_00828	bglA		6-phospho-beta-glucosidase BglA		1.03581	351.142	1	1.08961	261.529	1	1.09363	303.978	1	1.0503	318.684	1
CP000946	snippy	CDS	869121	869432	.	+	ec8739_00829			ASCH domain protein		1.01621	344.497	1	0.984855	236.385	1	0.900722	250.359	1	0.952597	289.038	1
CP000946	snippy	CDS	869596	870255	.	+	ec8739_00830			hemolysin-III related		1.03221	349.923	1	0.981258	235.521	1	0.99392	276.264	1	1.00334	304.436	1
CP000946	snippy	CDS	870451	871431	.	-	ec8739_00831	ygfZ		tRNA-modifying protein YgfZ		1.08479	367.748	1	1.20778	289.891	1	1.07879	299.853	1	1.06421	322.905	1
CP000946	snippy	CDS	871674	871940	.	+	ec8739_00832	sdhE		FAD assembly factor SdhE		1.08551	367.993	1	1.12363	269.693	1	1.15825	321.94	1	1.21834	369.67	1
CP000946	snippy	CDS	871921	872328	.	+	ec8739_00833	ygfX		Inner membrane protein YgfX		1.03984	352.51	1	1.04061	249.767	1	1.05758	293.958	1	1.08085	327.953	1
CP000946	snippy	CDS	872368	872889	.	-	ec8739_00834	fldB		Flavodoxin 2		1.00271	339.923	1	0.961847	230.862	1	0.998037	277.408	1	0.936964	284.295	1
CP000946	snippy	CDS	873001	873897	.	+	ec8739_00835	xerD_1		Tyrosine recombinase XerD		1.06721	361.787	1	1.07123	257.117	1	1.02211	284.1	1	1.08831	330.217	1
CP000946	snippy	CDS	873922	874632	.	+	ec8739_00836	dsbC		Thiol:disulfide interchange protein DsbC		1.0589	358.972	1	1.00095	240.248	1	0.963998	267.947	1	0.978841	297.001	1
CP000946	snippy	CDS	874638	876371	.	+	ec8739_00837	recJ		Single-stranded-DNA-specific exonuclease RecJ		1.03925	352.307	1	1.10504	265.232	1	1.10147	306.159	1	1.01281	307.308	1
CP000946	snippy	CDS	876679	877560	.	+	ec8739_00838	prfB		Peptide chain release factor RF2		1.06694	361.695	1	1.11724	268.159	1	1.04261	289.798	1	1.14359	346.99	1
CP000946	snippy	CDS	877570	879087	.	+	ec8739_00839	lysS		Lysine--tRNA ligase		0.997356	338.107	1	1.06507	255.637	1	0.958125	266.314	1	1.03741	314.773	1
CP000946	snippy	CDS	879130	879678	.	-	ec8739_00840	idi		Isopentenyl-diphosphate Delta-isomerase		1.06611	361.413	1	1.12344	269.648	1	1.02768	285.648	1	1.06408	322.865	1
CP000946	snippy	CDS	879801	879926	.	-	ec8739_00841			hypothetical protein		1.05363	357.183	1	1.0231	245.563	1	0.967274	268.857	1	0.957047	290.389	1
CP000946	snippy	CDS	879928	881376	.	-	ec8739_00842	uacT		Uric acid transporter UacT		0.990549	335.799	1	0.936023	224.664	1	0.911922	253.472	1	0.9115	276.569	1
CP000946	snippy	CDS	881812	883731	.	+	ec8739_00843	gltD_2		Glutamate synthase [NADPH] small chain		0.94967	321.941	1	1.00327	240.805	1	1.03123	286.634	1	0.979677	297.255	1
CP000946	snippy	CDS	883731	884219	.	+	ec8739_00844	hyfA_2		Hydrogenase-4 component A		1.01078	342.656	1	0.955639	229.372	1	0.889381	247.207	1	0.950408	288.374	1
CP000946	snippy	CDS	884255	885622	.	-	ec8739_00845	ghxQ		Guanine/hypoxanthine permease GhxQ		1.01427	343.842	1	1.02542	246.12	1	1.0172	282.735	1	1.06318	322.591	1
CP000946	snippy	CDS	885658	886974	.	-	ec8739_00846	guaD		Guanine deaminase		1.02726	348.245	1	1.01238	242.99	1	1.02315	284.387	1	0.984947	298.854	1
CP000946	snippy	CDS	886992	888392	.	-	ec8739_00847	xanQ		Xanthine permease XanQ		1.02802	348.502	1	0.949943	228.005	1	1.006	279.62	1	0.955178	289.822	1
CP000946	snippy	CDS	888557	891427	.	-	ec8739_00848	xdhA_1		Putative xanthine dehydrogenase molybdenum-binding subunit XdhA		1.0624	360.158	1	1.08198	259.696	1	1.02325	284.417	1	1.03738	314.762	1
CP000946	snippy	CDS	891424	892203	.	-	ec8739_00849			FAD binding domain in molybdopterin dehydrogenase		1.04956	355.803	1	0.943502	226.459	1	1.01636	282.5	1	0.994279	301.686	1
CP000946	snippy	CDS	892254	893582	.	-	ec8739_00850			8-oxoguanine deaminase		1.0114	342.869	1	0.917727	220.272	1	0.937468	260.573	1	1.00558	305.114	1
CP000946	snippy	CDS	893585	896683	.	-	ec8739_00851	sfrB		NADPH-Fe(3+) oxidoreductase subunit beta		1.00187	339.636	1	0.984424	236.281	1	0.976448	271.407	1	0.986597	299.355	1
CP000946	snippy	CDS	897005	897583	.	-	ec8739_00852	mocA		Molybdenum cofactor cytidylyltransferase		0.940648	318.883	1	0.861321	206.734	1	0.950023	264.062	1	0.990129	300.427	1
CP000946	snippy	CDS	897686	898456	.	+	ec8739_00853			hypothetical protein		0.943118	319.72	1	0.932803	223.891	1	0.988105	274.647	1	0.947798	287.582	1
CP000946	snippy	CDS	898504	900129	.	+	ec8739_00854	pucA		putative xanthine dehydrogenase subunit A		1.0774	365.242	1	0.921306	221.132	1	0.972905	270.423	1	1.02185	310.051	1
CP000946	snippy	CDS	900350	901282	.	-	ec8739_00855	arcC1_1		Carbamate kinase 1		1.09986	372.856	1	0.950936	228.243	1	1.01128	281.09	1	0.920742	279.373	1
CP000946	snippy	CDS	901330	902715	.	-	ec8739_00856	hyuA		D-phenylhydantoinase		1.04663	354.812	1	0.960089	230.44	1	0.904739	251.475	1	0.944014	286.434	1
CP000946	snippy	CDS	902768	903979	.	-	ec8739_00857	argE_1		Acetylornithine deacetylase		1.10198	373.575	1	0.991104	237.884	1	0.965496	268.363	1	1.02749	311.763	1
CP000946	snippy	CDS	904037	905233	.	-	ec8739_00858	ygeX		Diaminopropionate ammonia-lyase		1.00151	339.515	1	0.9824	235.795	1	1.00986	280.693	1	0.962283	291.977	1
CP000946	snippy	CDS	905291	906478	.	-	ec8739_00859	argF		Ornithine carbamoyltransferase		1.01857	345.3	1	0.930799	223.41	1	0.894598	248.657	1	0.996602	302.391	1
CP000946	snippy	CDS	906957	908735	.	+	ec8739_00860			Limonene hydroxylase		0.970889	329.134	1	0.869238	208.634	1	0.852828	237.047	1	0.930498	282.333	1
CP000946	snippy	CDS	908775	909254	.	-	ec8739_00861	ndhS		Nicotinate dehydrogenase small FeS subunit		0.978002	331.546	1	0.929186	223.023	1	0.88971	247.298	1	0.989767	300.317	1
CP000946	snippy	CDS	909251	910129	.	-	ec8739_00862	ndhF		Nicotinate dehydrogenase FAD-subunit		1.00014	339.049	1	0.92345	221.646	1	0.917047	254.896	1	0.9531	289.191	1
CP000946	snippy	CDS	910140	912437	.	-	ec8739_00863	xdhA_2		Putative xanthine dehydrogenase molybdenum-binding subunit XdhA		0.989008	335.277	1	0.888929	213.36	1	0.889853	247.338	1	0.923008	280.06	1
CP000946	snippy	CDS	912852	913607	.	+	ec8739_00864	nlpD_1		Murein hydrolase activator NlpD		0.934833	316.911	1	0.841603	202.001	1	0.919632	255.615	1	0.900436	273.212	1
CP000946	snippy	tRNA	913686	913759	.	+	ec8739_00865			tRNA-Gly	tRNA-Gly(ccc)	0.859436	291.351	1	0.863443	207.243	1	0.988207	274.676	1	0.980885	297.622	1
CP000946	snippy	CDS	913997	915607	.	+	ec8739_00866			Glycosyl hydrolases family 15		0.830677	281.602	1	0.754739	181.152	1	0.909909	252.912	1	0.850832	258.161	1
CP000946	snippy	CDS	915739	916686	.	+	ec8739_00867	spaO		Surface presentation of antigens protein SpaO		0.826334	280.13	1	0.610881	146.623	1	0.863875	240.117	1	0.751708	228.084	1
CP000946	snippy	CDS	916676	917341	.	+	ec8739_00868	fliP_1		Flagellar biosynthetic protein FliP		0.798907	270.832	1	0.621971	149.285	1	0.764673	212.544	1	0.833719	252.968	1
CP000946	snippy	CDS	917351	917611	.	+	ec8739_00869			Bacterial export proteins%2C family 3		0.750555	254.441	1	0.663324	159.211	1	0.90052	250.303	1	0.848825	257.552	1
CP000946	snippy	CDS	917613	918380	.	+	ec8739_00870			Bacterial export proteins%2C family 1		0.81802	277.311	1	0.735763	176.598	1	0.860034	239.049	1	0.826665	250.828	1
CP000946	snippy	CDS	918487	919119	.	+	ec8739_00871	spaS_1		Surface presentation of antigens protein SpaS		0.752774	255.193	1	0.682126	163.724	1	0.678719	188.652	1	0.681875	206.896	1
CP000946	snippy	CDS	919146	919508	.	+	ec8739_00872	spaS_2		Surface presentation of antigens protein SpaS		0.692445	234.741	1	0.60833	146.011	1	0.790369	219.686	1	0.778404	236.185	1
CP000946	snippy	CDS	919588	919863	.	-	ec8739_00873			InvH outer membrane lipoprotein		0.769552	260.88	1	0.567571	136.228	1	0.71175	197.833	1	0.745244	226.123	1
CP000946	snippy	CDS	919865	920365	.	-	ec8739_00874			Bacterial regulatory proteins%2C luxR family		0.734253	248.914	1	0.619444	148.679	1	0.806479	224.164	1	0.692988	210.267	1
CP000946	snippy	CDS	920622	921803	.	+	ec8739_00875			Type III secretion system protein PrgH-EprH (PrgH)		0.74844	253.723	1	0.592006	142.093	1	0.764562	212.513	1	0.752308	228.266	1
CP000946	snippy	CDS	921841	922056	.	+	ec8739_00876	yscF		Yop proteins translocation protein F		0.748518	253.75	1	0.668059	160.347	1	0.84335	234.412	1	0.765162	232.167	1
CP000946	snippy	CDS	922076	922408	.	+	ec8739_00877			hypothetical protein		0.789729	267.721	1	0.706073	169.471	1	0.795788	221.192	1	0.79277	240.544	1
CP000946	snippy	CDS	922405	922830	.	+	ec8739_00878	prgK		Lipoprotein PrgK		0.824622	279.549	1	0.67785	162.697	1	0.886003	246.268	1	0.827557	251.099	1
CP000946	snippy	CDS	922824	923117	.	-	ec8739_00879			IS1 transposase		1.02297	346.789	1	1.02616	246.299	1	1.0273	285.541	1	1.01287	307.327	1
CP000946	snippy	CDS	923273	923488	.	+	ec8739_00880			hypothetical protein		1.10414	374.306	1	0.981748	235.639	1	1.00958	280.616	1	1.15884	351.616	1
CP000946	snippy	CDS	923931	924110	.	+	ec8739_00881			Bacterial type III secretion apparatus protein (OrgA_MxiK)		0.756024	256.294	1	0.619047	148.583	1	0.756881	210.378	1	0.700803	212.639	1
CP000946	snippy	CDS	924727	925158	.	+	ec8739_00882			hypothetical protein		0.740638	251.079	1	0.505109	121.236	1	0.672749	186.993	1	0.532476	161.565	1
CP000946	snippy	CDS	925377	926009	.	+	ec8739_00883	liaR		Transcriptional regulatory protein LiaR		0.700469	237.461	1	0.618453	148.441	1	0.679657	188.913	1	0.616892	187.179	1
CP000946	snippy	CDS	926054	926428	.	-	ec8739_00884			Transglycosylase SLT domain protein		0.769598	260.896	1	0.519302	124.643	1	0.711793	197.845	1	0.696123	211.219	1
CP000946	snippy	CDS	926612	926830	.	-	ec8739_00885			hypothetical protein		0.742076	251.566	1	0.547463	131.402	1	0.720333	200.219	1	0.669382	203.105	1
CP000946	snippy	CDS	926998	928374	.	-	ec8739_00886	hilA		Transcriptional regulator HilA		0.752923	255.243	1	0.501448	120.357	1	0.766785	213.131	1	0.777865	236.021	1
CP000946	snippy	CDS	928709	929200	.	-	ec8739_00887	sicA		Chaperone protein SicA		0.766439	259.825	1	0.504134	121.002	1	0.642596	178.612	1	0.679841	206.278	1
CP000946	snippy	CDS	929467	929913	.	-	ec8739_00888			hypothetical protein		0.737793	250.114	1	0.566415	135.951	1	0.617279	171.575	1	0.672966	204.192	1
CP000946	snippy	CDS	930069	930164	.	-	ec8739_00889			hypothetical protein		0.664018	225.104	1	0.604985	145.208	1	0.665167	184.885	1	0.635564	192.844	1
CP000946	snippy	CDS	930343	930768	.	+	ec8739_00890			hypothetical protein		0.771608	261.577	1	0.60802	145.937	1	0.838058	232.941	1	0.765177	232.171	1
CP000946	snippy	CDS	930744	930884	.	+	ec8739_00891			hypothetical protein		0.876726	297.213	1	0.550162	132.05	1	0.790734	219.787	1	0.838919	254.546	1
CP000946	snippy	CDS	930917	931399	.	-	ec8739_00892			hypothetical protein		0.721437	244.569	1	0.570062	136.826	1	0.708528	196.938	1	0.737244	223.696	1
CP000946	snippy	CDS	931392	932201	.	-	ec8739_00893			hypothetical protein	Transcriptional regulatory protein%2C C terminal	0.812113	275.309	1	0.633734	152.109	1	0.740745	205.893	1	0.713659	216.54	1
CP000946	snippy	CDS	932322	932453	.	+	ec8739_00894			hypothetical protein		0.928145	314.644	1	0.610083	146.432	1	0.602264	167.402	1	0.536807	162.879	1
CP000946	snippy	CDS	932535	933167	.	-	ec8739_00895	ecpR_1		HTH-type transcriptional regulator EcpR		0.758548	257.15	1	0.597239	143.349	1	0.835308	232.177	1	0.786334	238.591	1
CP000946	snippy	CDS	933627	934856	.	-	ec8739_00896	yqeG		Inner membrane transport protein YqeG		0.865587	293.437	1	0.674826	161.972	1	0.839709	233.4	1	0.814491	247.134	1
CP000946	snippy	CDS	935111	936292	.	+	ec8739_00897	thlA		Acetyl-CoA acetyltransferase		0.941356	319.123	1	0.821637	197.209	1	0.943751	262.319	1	0.876319	265.894	1
CP000946	snippy	CDS	936579	937415	.	+	ec8739_00898	kduI		4-deoxy-L-threo-5-hexosulose-uronate ketol-isomerase		1.00814	341.762	1	0.938319	225.215	1	1.03118	286.62	1	0.957148	290.419	1
CP000946	snippy	CDS	937445	938206	.	+	ec8739_00899	kduD_1		2-dehydro-3-deoxy-D-gluconate 5-dehydrogenase		1.05291	356.94	1	0.837311	200.971	1	0.888543	246.974	1	0.892762	270.883	1
CP000946	snippy	CDS	938521	939939	.	+	ec8739_00900	araE		Arabinose-proton symporter		1.00662	341.246	1	0.923409	221.636	1	0.9599	266.808	1	0.939491	285.062	1
CP000946	snippy	CDS	940068	940760	.	+	ec8739_00901			Aspartate racemase		0.998514	338.499	1	0.845746	202.996	1	0.898117	249.635	1	1.00211	304.062	1
CP000946	snippy	CDS	940747	941682	.	-	ec8739_00902	cmpR_1		HTH-type transcriptional activator CmpR		0.967826	328.096	1	0.873611	209.684	1	0.919949	255.703	1	0.917946	278.525	1
CP000946	snippy	CDS	941804	943066	.	+	ec8739_00903	lysA		Diaminopimelate decarboxylase		0.98982	335.552	1	0.892211	214.148	1	0.989118	274.929	1	0.968043	293.725	1
CP000946	snippy	CDS	943073	944104	.	-	ec8739_00904	galR		HTH-type transcriptional regulator GalR		1.07325	363.835	1	0.936931	224.882	1	0.999257	277.747	1	0.996487	302.356	1
CP000946	snippy	CDS	944690	946849	.	+	ec8739_00905	aas		Bifunctional protein Aas		1.02803	348.505	1	1.00546	241.331	1	0.97961	272.286	1	0.957856	290.634	1
CP000946	snippy	CDS	946842	948035	.	+	ec8739_00906	lplT		Lysophospholipid transporter LplT		0.946815	320.973	1	1.00725	241.76	1	1.03179	286.79	1	0.963812	292.441	1
CP000946	snippy	CDS	948067	949107	.	-	ec8739_00907	yhdN_1		General stress protein 69		1.00919	342.119	1	1.13042	271.324	1	1.05972	294.554	1	1.05697	320.709	1
CP000946	snippy	CDS	949215	949433	.	-	ec8739_00908	ygdR_1		putative lipoprotein YgdR		1.02653	347.995	1	0.85969	206.342	1	0.887389	246.653	1	1.04305	316.484	1
CP000946	snippy	CDS	949571	950284	.	-	ec8739_00909			Integral membrane protein TerC family protein		0.980821	332.501	1	0.982313	235.775	1	0.921697	256.189	1	1.00207	304.05	1
CP000946	snippy	CDS	950353	951042	.	-	ec8739_00910	mutH		DNA mismatch repair protein MutH		1.10017	372.959	1	1.06643	255.965	1	1.07359	298.409	1	0.977499	296.594	1
CP000946	snippy	CDS	951228	951374	.	+	ec8739_00911			hypothetical protein		1.05024	356.034	1	0.763997	183.374	1	1.00337	278.891	1	0.855974	259.721	1
CP000946	snippy	CDS	951727	952257	.	+	ec8739_00912	rppH		RNA pyrophosphohydrolase		1.19472	405.013	1	1.07862	258.889	1	1.02836	285.836	1	1.14786	348.286	1
CP000946	snippy	CDS	952270	954516	.	+	ec8739_00913	ptsP		Phosphoenolpyruvate-dependent phosphotransferase system		1.01739	344.899	1	1.10206	264.515	1	0.994891	276.534	1	1.03913	315.294	1
CP000946	snippy	CDS	954667	955542	.	+	ec8739_00914	lgt		Prolipoprotein diacylglyceryl transferase		1.02533	347.589	1	0.858035	205.945	1	0.845136	234.909	1	0.956409	290.195	1
CP000946	snippy	CDS	955549	956343	.	+	ec8739_00915	thyA		Thymidylate synthase		1.01754	344.95	1	1.02846	246.852	1	0.969865	269.577	1	1.02416	310.751	1
CP000946	snippy	CDS	956528	956998	.	+	ec8739_00916			hypothetical protein	Prokaryotic N-terminal methylation motif	0.885549	300.204	1	0.953655	228.896	1	1.09339	303.911	1	1.02157	309.966	1
CP000946	snippy	CDS	956989	957552	.	+	ec8739_00917			hypothetical protein	Prokaryotic N-terminal methylation motif	0.878159	297.699	1	0.980933	235.443	1	0.984609	273.676	1	1.02914	312.262	1
CP000946	snippy	CDS	957549	957956	.	+	ec8739_00918			hypothetical protein	Protein of unknown function (DUF2509)	0.973876	330.147	1	1.01178	242.848	1	1.11103	308.814	1	1.03482	313.988	1
CP000946	snippy	CDS	957941	958264	.	+	ec8739_00919			Type II secretion prepilin peptidase dependent protein C		1.05432	357.417	1	1.08614	260.694	1	1.13141	314.478	1	1.00618	305.296	1
CP000946	snippy	CDS	958277	961645	.	+	ec8739_00920	recC		RecBCD enzyme subunit RecC		1.0279	348.462	1	1.07044	256.927	1	0.995584	276.726	1	1.03391	313.711	1
CP000946	snippy	CDS	961821	964709	.	+	ec8739_00921	ptrA		Protease 3		1.04226	353.329	1	1.05748	253.817	1	1.00934	280.55	1	1.02762	311.803	1
CP000946	snippy	CDS	964702	968244	.	+	ec8739_00922	recB		RecBCD enzyme subunit RecB		1.01711	344.802	1	1.06952	256.705	1	1.03554	287.832	1	1.04425	316.848	1
CP000946	snippy	CDS	968244	970070	.	+	ec8739_00923	recD		RecBCD enzyme subunit RecD		0.9796	332.088	1	1.11152	266.787	1	1.02814	285.775	1	1.03862	315.141	1
CP000946	snippy	CDS	970132	971463	.	-	ec8739_00924	argA_1		Amino-acid acetyltransferase		1.00682	341.315	1	1.11876	268.524	1	1.00053	278.1	1	0.992301	301.086	1
CP000946	snippy	CDS	971695	972948	.	+	ec8739_00925	amiC		N-acetylmuramoyl-L-alanine amidase AmiC		1.00084	339.289	1	1.05572	253.393	1	0.932734	259.257	1	0.9721	294.956	1
CP000946	snippy	tRNA	973022	973098	.	-	ec8739_00926			tRNA-Met	tRNA-Met(cat)	0.797602	270.39	1	0.953926	228.961	1	0.789957	219.571	1	0.769792	233.571	1
CP000946	snippy	tRNA	973132	973208	.	-	ec8739_00927			tRNA-Met	tRNA-Met(cat)	0.68321	231.61	1	0.629115	151	1	0.634274	176.299	1	0.694032	210.584	1
CP000946	snippy	tRNA	973242	973318	.	-	ec8739_00928			tRNA-Met	tRNA-Met(cat)	0.872037	295.623	1	0.75351	180.857	1	0.83612	232.403	1	0.822096	249.442	1
CP000946	snippy	CDS	973527	974624	.	+	ec8739_00929	mltA		Membrane-bound lytic murein transglycosylase A		1.066	361.376	1	1.08502	260.425	1	1.04789	291.265	1	1.03668	314.55	1
CP000946	snippy	CDS	974863	975669	.	+	ec8739_00930	tcdA		tRNA threonylcarbamoyladenosine dehydratase		1.05837	358.791	1	1.15079	276.212	1	0.986365	274.164	1	1.05301	319.507	1
CP000946	snippy	CDS	975720	976163	.	-	ec8739_00931	csdE		Sulfur acceptor protein CsdE		1.10927	376.047	1	1.05109	252.282	1	1.12776	313.466	1	1.11437	338.124	1
CP000946	snippy	CDS	976163	977368	.	-	ec8739_00932	csdA		Cysteine desulfurase CsdA		1.04903	355.623	1	1.1197	268.75	1	1.03129	286.652	1	1.00858	306.026	1
CP000946	snippy	CDS	977560	977787	.	+	ec8739_00933	ygdR_2		putative lipoprotein YgdR		1.00746	341.531	1	0.86338	207.228	1	0.976387	271.39	1	0.828475	251.377	1
CP000946	snippy	CDS	978138	979055	.	+	ec8739_00934	gcvA		Glycine cleavage system transcriptional activator		0.978838	331.829	1	0.94459	226.72	1	0.990977	275.446	1	0.966816	293.353	1
CP000946	snippy	CDS	979074	979469	.	+	ec8739_00935			hypothetical protein	Protein of unknown function (DUF423)	0.924934	313.556	1	1.09064	261.775	1	0.990573	275.333	1	1.05834	321.124	1
CP000946	snippy	CDS	979462	980562	.	+	ec8739_00936	rlmM		Ribosomal RNA large subunit methyltransferase M		0.974431	330.335	1	1.11012	266.45	1	1.02844	285.857	1	1.03189	313.099	1
CP000946	snippy	CDS	980606	981337	.	-	ec8739_00937	glpR_2		Glycerol-3-phosphate regulon repressor		1.09576	371.467	1	1.11782	268.299	1	1.11244	309.206	1	1.0531	319.534	1
CP000946	snippy	CDS	981395	981817	.	-	ec8739_00938	fucU		L-fucose mutarotase		1.01549	344.253	1	1.15035	276.106	1	0.966231	268.567	1	1.09413	331.983	1
CP000946	snippy	CDS	981819	983237	.	-	ec8739_00939	fucK		L-fuculokinase		0.985032	333.929	1	1.03779	249.089	1	0.999703	277.871	1	1.0169	308.55	1
CP000946	snippy	CDS	983346	985121	.	-	ec8739_00940	fucI		L-fucose isomerase		1.00054	339.185	1	1.04029	249.689	1	0.984004	273.507	1	1.059	321.324	1
CP000946	snippy	CDS	985154	986470	.	-	ec8739_00941	fucP		L-fucose-proton symporter		0.995659	337.532	1	0.989343	237.462	1	1.05004	291.863	1	0.996416	302.334	1
CP000946	snippy	CDS	987017	987664	.	+	ec8739_00942	fucA_1		L-fuculose phosphate aldolase		0.992994	336.628	1	0.948231	227.594	1	0.875701	243.404	1	0.948549	287.81	1
CP000946	snippy	CDS	987692	988840	.	+	ec8739_00943	fucO		Lactaldehyde reductase		1.03948	352.386	1	1.00018	240.063	1	0.974761	270.938	1	1.02548	311.152	1
CP000946	snippy	CDS	988895	989740	.	-	ec8739_00944	ygdG		Flap endonuclease Xni		0.978652	331.766	1	0.96449	231.496	1	1.01384	281.799	1	1.02589	311.277	1
CP000946	snippy	CDS	989762	991129	.	-	ec8739_00945	sdaB		L-serine dehydratase 2		0.997183	338.048	1	1.01599	243.857	1	1.07364	298.422	1	1.0349	314.012	1
CP000946	snippy	CDS	991187	992476	.	-	ec8739_00946	sdaC		Serine transporter		1.06671	361.619	1	0.994725	238.753	1	1.00546	279.471	1	1.04607	317.4	1
CP000946	snippy	CDS	993033	994397	.	-	ec8739_00947			hypothetical protein	Domain of unknown function (DUF3412)	0.999258	338.752	1	0.971294	233.13	1	1.04401	290.185	1	0.995776	302.14	1
CP000946	snippy	CDS	994509	995357	.	-	ec8739_00948	queF		NADPH-dependent 7-cyano-7-deazaguanine reductase		1.17052	396.812	1	0.935215	224.47	1	0.998904	277.649	1	1.08857	330.296	1
CP000946	snippy	CDS	995425	995970	.	+	ec8739_00949	syd		Protein Syd		1.00037	339.128	1	0.946954	227.288	1	1.0315	286.709	1	0.982874	298.225	1
CP000946	snippy	CDS	996592	996921	.	+	ec8739_00950			tRNA pseudouridine synthase C		1.06746	361.873	1	0.97261	233.445	1	0.952852	264.848	1	0.965134	292.842	1
CP000946	snippy	CDS	996921	997703	.	+	ec8739_00951	truC		tRNA pseudouridine synthase C		1.00305	340.037	1	1.02564	246.174	1	1.11682	310.423	1	1.10984	336.75	1
CP000946	snippy	CDS	997721	998170	.	+	ec8739_00952	cysJ_1		Sulfite reductase [NADPH] flavoprotein alpha-component		0.982154	332.953	1	0.947126	227.329	1	1.05779	294.016	1	0.9927	301.207	1
CP000946	snippy	CDS	998605	999957	.	+	ec8739_00953	gudP		putative glucarate transporter		0.975518	330.704	1	1.03672	248.834	1	0.988701	274.813	1	0.99263	301.186	1
CP000946	snippy	CDS	999959	1001299	.	+	ec8739_00954	gudX		Glucarate dehydratase-related protein		1.04979	355.882	1	1.04146	249.971	1	1.06135	295.007	1	1.03304	313.446	1
CP000946	snippy	CDS	1001320	1002660	.	+	ec8739_00955	gudD		Glucarate dehydratase		1.00442	340.503	1	1.03438	248.272	1	1.0294	286.125	1	1.07343	325.702	1
CP000946	snippy	CDS	1002893	1005649	.	-	ec8739_00956	barA		Signal transduction histidine-protein kinase BarA		1.04421	353.989	1	1.0255	246.14	1	0.982684	273.14	1	1.00723	305.616	1
CP000946	snippy	CDS	1005706	1007007	.	+	ec8739_00957	rlmD		23S rRNA (uracil(1939)-C(5))-methyltransferase RlmD		0.995559	337.498	1	1.17343	281.646	1	1.09674	304.844	1	1.0534	319.624	1
CP000946	snippy	CDS	1007055	1009289	.	+	ec8739_00958	relA		GTP pyrophosphokinase		1.01677	344.689	1	1.00127	240.323	1	0.971186	269.945	1	1.02147	309.936	1
CP000946	snippy	CDS	1009367	1009615	.	+	ec8739_00959	mazE		Antitoxin MazE		0.989672	335.502	1	0.909865	218.386	1	0.875619	243.382	1	0.935541	283.863	1
CP000946	snippy	CDS	1009615	1009950	.	+	ec8739_00960	mazF		Endoribonuclease MazF		1.10247	373.741	1	1.00912	242.208	1	1.06431	295.827	1	1.00696	305.533	1
CP000946	snippy	CDS	1010021	1010812	.	+	ec8739_00961	mazG		Nucleoside triphosphate pyrophosphohydrolase		1.01459	343.948	1	1.08063	259.372	1	0.994698	276.48	1	0.991178	300.745	1
CP000946	snippy	CDS	1011040	1012677	.	+	ec8739_00962	pyrG		CTP synthase		1.01013	342.437	1	1.00847	242.054	1	0.967528	268.928	1	0.962279	291.976	1
CP000946	snippy	CDS	1012765	1014063	.	+	ec8739_00963	eno		Enolase		0.903235	306.199	1	0.907146	217.733	1	0.994354	276.384	1	0.94784	287.595	1
CP000946	snippy	CDS	1014123	1014995	.	-	ec8739_00964			TPM domain protein		0.877423	297.449	1	0.958327	230.017	1	0.949947	264.041	1	0.884309	268.318	1
CP000946	snippy	CDS	1015289	1015960	.	+	ec8739_00965	queE		7-carboxy-7-deazaguanine synthase		1.08468	367.71	1	0.96815	232.375	1	0.979202	272.173	1	0.941607	285.704	1
CP000946	snippy	CDS	1017108	1017248	.	-	ec8739_00966			hypothetical protein		1.21924	413.326	1	1.2176	292.248	1	1.11491	309.894	1	1.03498	314.035	1
CP000946	snippy	CDS	1017271	1018383	.	-	ec8739_00967			Transposase DDE domain protein		1.07212	363.451	1	1.05162	252.411	1	0.95093	264.314	1	0.960379	291.4	1
CP000946	snippy	CDS	1020025	1021503	.	-	ec8739_00968	lsrK_1		Autoinducer-2 kinase		1.03341	350.328	1	1.07609	258.282	1	1.06437	295.845	1	1.09076	330.961	1
CP000946	snippy	CDS	1021530	1022807	.	-	ec8739_00969	yqcE		Inner membrane protein YqcE		0.987804	334.869	1	0.947161	227.337	1	0.954824	265.397	1	0.983192	298.322	1
CP000946	snippy	CDS	1023126	1023911	.	+	ec8739_00970	kduD_2		2-dehydro-3-deoxy-D-gluconate 5-dehydrogenase		0.983651	333.461	1	0.909399	218.274	1	0.900676	250.346	1	0.983465	298.405	1
CP000946	snippy	CDS	1023981	1025435	.	+	ec8739_00971			putative FAD-linked oxidoreductase		1.03436	350.651	1	1.01851	244.463	1	0.987364	274.441	1	0.971472	294.766	1
CP000946	snippy	CDS	1025457	1026866	.	+	ec8739_00972	ygcS_1		Inner membrane metabolite transport protein YgcS		1.0349	350.834	1	1.0156	243.765	1	1.07952	300.055	1	1.00547	305.082	1
CP000946	snippy	CDS	1026844	1027623	.	+	ec8739_00973	etfB_1		Electron transfer flavoprotein subunit beta		1.07039	362.864	1	1.21551	291.747	1	1.17871	327.626	1	1.13774	345.214	1
CP000946	snippy	CDS	1027620	1028480	.	+	ec8739_00974	etfA_1		Electron transfer flavoprotein subunit alpha		1.04999	355.95	1	1.03401	248.182	1	1.03767	288.425	1	1.01775	308.807	1
CP000946	snippy	CDS	1028628	1029203	.	-	ec8739_00975	glpP		Glycerol uptake operon antiterminator regulatory protein		1.03539	351	1	1.02124	245.118	1	1.02655	285.333	1	0.946165	287.087	1
CP000946	snippy	CDS	1029220	1029480	.	-	ec8739_00976	fixX_1		Ferredoxin-like protein FixX		1.1156	378.192	1	1.01136	242.747	1	1.05681	293.743	1	0.97828	296.831	1
CP000946	snippy	CDS	1029471	1030742	.	-	ec8739_00977			Electron transfer flavoprotein-ubiquinone oxidoreductase		1.03317	350.248	1	1.02955	247.112	1	1.05945	294.478	1	0.992791	301.234	1
CP000946	snippy	CDS	1030820	1031185	.	-	ec8739_00978	queD		6-carboxy-5%2C6%2C7%2C8-tetrahydropterin synthase		0.939584	318.522	1	0.895339	214.899	1	1.03441	287.519	1	0.974397	295.653	1
CP000946	snippy	CDS	1031501	1033300	.	+	ec8739_00979	cysJ_2		Sulfite reductase [NADPH] flavoprotein alpha-component		1.06206	360.043	1	1.17147	281.176	1	1.08917	302.74	1	1.08254	328.467	1
CP000946	snippy	CDS	1033300	1035012	.	+	ec8739_00980	cysI		Sulfite reductase [NADPH] hemoprotein beta-component		1.09982	372.843	1	1.16625	279.922	1	1.07218	298.016	1	1.10147	334.21	1
CP000946	snippy	CDS	1035087	1035821	.	+	ec8739_00981	cysH_1		Phosphoadenosine phosphosulfate reductase		0.974847	330.476	1	1.05705	253.713	1	0.931203	258.831	1	0.999359	303.227	1
CP000946	snippy	CDS	1036180	1038846	.	+	ec8739_00982	ygcB		CRISPR-associated endonuclease/helicase Cas3		0.898101	304.459	1	0.78319	187.981	1	0.937289	260.523	1	0.918819	278.79	1
CP000946	snippy	CDS	1039261	1040769	.	+	ec8739_00983	casA		CRISPR system Cascade subunit CasA		0.901796	305.712	1	0.827945	198.723	1	0.90954	252.81	1	0.966776	293.341	1
CP000946	snippy	CDS	1040762	1041244	.	+	ec8739_00984	casB		CRISPR system Cascade subunit CasB		0.9231	312.934	1	0.886513	212.781	1	0.939036	261.008	1	0.96248	292.037	1
CP000946	snippy	CDS	1041257	1042348	.	+	ec8739_00985	casC		CRISPR system Cascade subunit CasC		0.922839	312.845	1	0.826886	198.469	1	0.954527	265.314	1	0.947203	287.402	1
CP000946	snippy	CDS	1042351	1043025	.	+	ec8739_00986	casD		CRISPR system Cascade subunit CasD		0.921207	312.292	1	0.867509	208.219	1	0.975282	271.083	1	0.917452	278.375	1
CP000946	snippy	CDS	1043012	1043611	.	+	ec8739_00987	casE		CRISPR system Cascade subunit CasE		0.921683	312.453	1	0.97533	234.098	1	0.927967	257.932	1	0.959506	291.135	1
CP000946	snippy	CDS	1043627	1044544	.	+	ec8739_00988	ygbT		CRISPR-associated endonuclease Cas1		0.947042	321.05	1	0.905418	217.318	1	0.935294	259.968	1	0.963976	292.491	1
CP000946	snippy	CDS	1044546	1044830	.	+	ec8739_00989	ygbF		CRISPR-associated endoribonuclease Cas2		0.985118	333.958	1	0.930538	223.347	1	0.970098	269.642	1	0.932765	283.021	1
CP000946	snippy	CDS	1046266	1047303	.	-	ec8739_00990	ywaD		Aminopeptidase YwaD		0.969788	328.761	1	0.988306	237.213	1	0.941761	261.766	1	0.989615	300.271	1
CP000946	snippy	CDS	1047555	1048463	.	+	ec8739_00991	cysD		Sulfate adenylyltransferase subunit 2		0.965826	327.418	1	0.962146	230.934	1	0.937925	260.7	1	1.06539	323.263	1
CP000946	snippy	CDS	1048465	1049892	.	+	ec8739_00992	cysN		Sulfate adenylyltransferase subunit 1		1.00589	340.999	1	1.02148	245.176	1	1.01432	281.933	1	1.06498	323.138	1
CP000946	snippy	CDS	1049892	1050497	.	+	ec8739_00993	cysC		Adenylyl-sulfate kinase		0.945005	320.36	1	0.993765	238.523	1	0.99239	275.838	1	1.0196	309.368	1
CP000946	snippy	CDS	1050547	1050870	.	+	ec8739_00994	ygbE		Inner membrane protein YgbE		1.03527	350.96	1	0.913416	219.238	1	0.968143	269.099	1	0.861644	261.441	1
CP000946	snippy	CDS	1051064	1051375	.	+	ec8739_00995	ftsB		Cell division protein FtsB		0.977744	331.458	1	1.06018	254.465	1	1.17823	327.494	1	0.921657	279.651	1
CP000946	snippy	CDS	1051394	1052104	.	+	ec8739_00996	ispD		2-C-methyl-D-erythritol 4-phosphate cytidylyltransferase		1.02444	347.287	1	1.14127	273.927	1	1.08428	301.378	1	1.02165	309.992	1
CP000946	snippy	CDS	1052104	1052583	.	+	ec8739_00997	ispF		2-C-methyl-D-erythritol 2%2C4-cyclodiphosphate synthase		1.02444	347.29	1	0.916149	219.894	1	0.963958	267.935	1	0.981981	297.954	1
CP000946	snippy	CDS	1052580	1053629	.	+	ec8739_00998	truD		tRNA pseudouridine synthase D		1.10433	374.37	1	1.04275	250.28	1	0.95561	265.615	1	1.07243	325.398	1
CP000946	snippy	CDS	1053610	1054371	.	+	ec8739_00999	surE		5'/3'-nucleotidase SurE		1.07913	365.829	1	1.06483	255.58	1	1.09493	304.339	1	1.10196	334.358	1
CP000946	snippy	CDS	1054365	1054991	.	+	ec8739_01000	pcm		Protein-L-isoaspartate O-methyltransferase		0.995771	337.569	1	1.08163	259.612	1	1.09636	304.737	1	1.06677	323.681	1
CP000946	snippy	CDS	1055131	1056270	.	+	ec8739_01001	nlpD_2		Murein hydrolase activator NlpD		1.04853	355.454	1	1.06374	255.318	1	1.02131	283.875	1	1.0191	309.217	1
CP000946	snippy	CDS	1056333	1057325	.	+	ec8739_01002	rpoS		RNA polymerase sigma factor RpoS		1.05398	357.304	1	1.14138	273.954	1	1.02472	284.825	1	1.05491	320.083	1
CP000946	snippy	CDS	1057419	1058783	.	-	ec8739_01003	ygbN		Inner membrane permease YgbN		0.949008	321.716	1	0.978968	234.971	1	0.949506	263.919	1	1.0131	307.397	1
CP000946	snippy	CDS	1058872	1059648	.	-	ec8739_01004	ygbM		Putative hydroxypyruvate isomerase YgbM		1.03221	349.921	1	1.05093	252.245	1	1.04776	291.228	1	1.06888	324.32	1
CP000946	snippy	CDS	1059653	1060291	.	-	ec8739_01005	fucA_2		L-fuculose phosphate aldolase		0.997355	338.106	1	1.08688	260.873	1	0.985849	274.02	1	1.10564	335.476	1
CP000946	snippy	CDS	1060288	1061550	.	-	ec8739_01006			hypothetical protein	Sugar-binding N-terminal domain	0.981519	332.738	1	1.0733	257.612	1	1.0873	302.218	1	1.02323	310.47	1
CP000946	snippy	CDS	1061547	1062455	.	-	ec8739_01007	garR_2		2-hydroxy-3-oxopropionate reductase		0.996022	337.655	1	0.906742	217.636	1	1.08108	300.491	1	1.00689	305.512	1
CP000946	snippy	CDS	1062651	1063418	.	+	ec8739_01008	glcR		HTH-type transcriptional repressor GlcR		1.07744	365.254	1	0.957007	229.701	1	1.02419	284.678	1	0.996357	302.316	1
CP000946	snippy	CDS	1063652	1063867	.	-	ec8739_01009			hypothetical protein		1.27895	433.569	1	1.07921	259.032	1	0.991673	275.639	1	1.22589	371.963	1
CP000946	snippy	CDS	1064023	1064316	.	+	ec8739_01010			IS1 transposase		1.45462	493.119	1	1.00719	241.745	1	1.10533	307.231	1	1.11841	339.35	1
CP000946	snippy	CDS	1064408	1066969	.	-	ec8739_01011	mutS		DNA mismatch repair protein MutS		1.0349	350.834	1	1.17116	281.101	1	1.03716	288.282	1	1.06657	323.62	1
CP000946	snippy	CDS	1067045	1067179	.	+	ec8739_01012			hypothetical protein		0.925896	313.881	1	1.01171	242.83	1	0.997769	277.333	1	0.993801	301.541	1
CP000946	snippy	CDS	1067256	1067609	.	+	ec8739_01013			Nitrous oxide-stimulated promoter		0.90463	306.672	1	1.02768	246.664	1	0.961832	267.345	1	0.939538	285.076	1
CP000946	snippy	CDS	1067646	1069724	.	-	ec8739_01014	fhlA		Formate hydrogenlyase transcriptional activator FhlA		0.977215	331.279	1	1.07735	258.585	1	1.01165	281.191	1	1.00199	304.026	1
CP000946	snippy	CDS	1069798	1070808	.	-	ec8739_01015	hypE		Hydrogenase isoenzymes formation protein HypE		1.01465	343.969	1	1.17622	282.316	1	1.09585	304.596	1	1.02927	312.302	1
CP000946	snippy	CDS	1070805	1071926	.	-	ec8739_01016	hypD		Hydrogenase isoenzymes formation protein HypD		1.1101	376.328	1	1.19638	287.155	1	1.08721	302.193	1	1.13677	344.921	1
CP000946	snippy	CDS	1071926	1072198	.	-	ec8739_01017	hypC		Hydrogenase isoenzymes formation protein HypC		0.922485	312.725	1	1.11117	266.703	1	1.03463	287.579	1	1.01418	307.725	1
CP000946	snippy	CDS	1072189	1073061	.	-	ec8739_01018	hypB		Hydrogenase isoenzymes nickel incorporation protein HypB		1.00349	340.188	1	1.1115	266.782	1	0.97959	272.281	1	1.01649	308.426	1
CP000946	snippy	CDS	1073065	1073415	.	-	ec8739_01019	hypA_2		hydrogenase nickel incorporation protein HypA		1.02893	348.809	1	0.994316	238.655	1	1.03271	287.046	1	1.02843	312.048	1
CP000946	snippy	CDS	1073627	1074088	.	+	ec8739_01020	hycA		Formate hydrogenlyase regulatory protein HycA		1.0893	369.275	1	1.2369	296.881	1	1.10151	306.169	1	1.13582	344.632	1
CP000946	snippy	CDS	1074213	1074824	.	+	ec8739_01021	hyfA_3		Hydrogenase-4 component A		1.0555	357.817	1	1.17727	282.569	1	1.14819	319.142	1	1.05175	319.124	1
CP000946	snippy	CDS	1074821	1076647	.	+	ec8739_01022	hyfB_1		Hydrogenase-4 component B		0.982618	333.111	1	1.16027	278.487	1	1.07508	298.821	1	1.08307	328.626	1
CP000946	snippy	CDS	1076650	1077573	.	+	ec8739_01023	hycD		Formate hydrogenlyase subunit 4		1.00229	339.779	1	1.07742	258.603	1	1.07761	299.525	1	1.09299	331.636	1
CP000946	snippy	CDS	1077591	1079300	.	+	ec8739_01024	hycE		Formate hydrogenlyase subunit 5		1.03452	350.706	1	1.17307	281.559	1	1.10153	306.174	1	1.04715	317.729	1
CP000946	snippy	CDS	1079310	1079852	.	+	ec8739_01025	nqo9		NADH-quinone oxidoreductase subunit 9		1.04014	352.611	1	1.17409	281.805	1	1.11142	308.924	1	1.0849	329.182	1
CP000946	snippy	CDS	1079852	1080619	.	+	ec8739_01026	hycG_1		Formate hydrogenlyase subunit 7		1.02911	348.872	1	1.21123	290.719	1	1.12703	313.262	1	1.1486	348.51	1
CP000946	snippy	CDS	1080616	1081026	.	+	ec8739_01027			Formate hydrogenlyase maturation protein HycH		0.970701	329.071	1	1.11878	268.528	1	1.00569	279.535	1	1.0159	308.246	1
CP000946	snippy	CDS	1081019	1081489	.	+	ec8739_01028	hycI		Hydrogenase 3 maturation protease		1.0672	361.786	1	1.16457	279.52	1	1.02074	283.718	1	1.15467	350.352	1
CP000946	snippy	CDS	1081648	1083072	.	-	ec8739_01029	bglH_1		Aryl-phospho-beta-D-glucosidase BglH		1.05749	358.491	1	1.11302	267.147	1	1.02969	286.207	1	1.02247	310.239	1
CP000946	snippy	CDS	1083081	1084538	.	-	ec8739_01030	bglF_1		PTS system beta-glucoside-specific EIIBCA component		1.02585	347.765	1	1.27434	305.867	1	1.09949	305.607	1	1.04872	318.204	1
CP000946	snippy	CDS	1084795	1085808	.	+	ec8739_01031	ascG		HTH-type transcriptional regulator AscG		0.966702	327.715	1	1.10643	265.566	1	1.05171	292.325	1	1.05127	318.978	1
CP000946	snippy	CDS	1085957	1086484	.	+	ec8739_01032	hyfA_4		Hydrogenase-4 component A		1.05525	357.733	1	1.14083	273.822	1	1.05466	293.148	1	1.07092	324.941	1
CP000946	snippy	CDS	1086637	1088889	.	+	ec8739_01033	hypF		Carbamoyltransferase HypF		1.00349	340.185	1	1.19063	285.774	1	1.14048	316.999	1	1.09597	332.54	1
CP000946	snippy	CDS	1089017	1090150	.	-	ec8739_01034	norW		Nitric oxide reductase FlRd-NAD(+) reductase		1.05824	358.748	1	1.15786	277.91	1	1.11604	310.208	1	1.04685	317.636	1
CP000946	snippy	CDS	1090147	1091586	.	-	ec8739_01035	norV		Anaerobic nitric oxide reductase flavorubredoxin		1.06206	360.042	1	1.06472	255.553	1	1.00851	280.319	1	1.01907	309.208	1
CP000946	snippy	CDS	1091773	1093287	.	+	ec8739_01036	norR		Anaerobic nitric oxide reductase transcription regulator NorR		1.02718	348.218	1	1.10759	265.843	1	1.04408	290.206	1	1.0962	332.611	1
CP000946	snippy	CDS	1093284	1094249	.	-	ec8739_01037	gutQ		Arabinose 5-phosphate isomerase GutQ		1.02611	347.855	1	1.12193	269.285	1	1.07912	299.944	1	0.994629	301.792	1
CP000946	snippy	CDS	1094242	1095015	.	-	ec8739_01038	srlR_2		Glucitol operon repressor		0.976369	330.992	1	0.92979	223.168	1	0.949883	264.023	1	1.0122	307.124	1
CP000946	snippy	CDS	1095082	1095441	.	-	ec8739_01039			Glucitol operon activator protein (GutM)		0.968288	328.253	1	1.11891	268.561	1	0.971315	269.981	1	0.950731	288.472	1
CP000946	snippy	CDS	1095547	1096326	.	-	ec8739_01040	srlD		Sorbitol-6-phosphate 2-dehydrogenase		1.00957	342.246	1	1.05217	252.541	1	1.04115	289.392	1	0.959721	291.2	1
CP000946	snippy	CDS	1096330	1096701	.	-	ec8739_01041	srlB		PTS system glucitol/sorbitol-specific EIIA component		1.01139	342.863	1	1.04007	249.637	1	1.02485	284.86	1	0.965644	292.997	1
CP000946	snippy	CDS	1096712	1097671	.	-	ec8739_01042	srlE		PTS system glucitol/sorbitol-specific EIIB component		1.07456	364.278	1	0.970889	233.032	1	1.01175	281.22	1	0.992857	301.254	1
CP000946	snippy	CDS	1097668	1098231	.	-	ec8739_01043	srlA		PTS system glucitol/sorbitol-specific EIIC component		1.01851	345.277	1	0.953505	228.86	1	1.01017	280.78	1	1.03152	312.986	1
CP000946	snippy	CDS	1098382	1099572	.	+	ec8739_01044	mltB		Membrane-bound lytic murein transglycosylase B		0.988506	335.107	1	0.964891	231.593	1	1.03888	288.762	1	1.03007	312.546	1
CP000946	snippy	CDS	1099717	1100214	.	+	ec8739_01045	pncC_1		Nicotinamide-nucleotide amidohydrolase PncC		1.0398	352.494	1	1.15659	277.604	1	1.13941	316.703	1	1.07964	327.586	1
CP000946	snippy	CDS	1100294	1101355	.	+	ec8739_01046	recA		Protein RecA		1.05282	356.908	1	1.09709	263.322	1	1.06486	295.982	1	1.10643	335.716	1
CP000946	snippy	CDS	1101424	1101924	.	+	ec8739_01047	recX		Regulatory protein RecX		1.03842	352.026	1	1.09317	262.383	1	1.07609	299.104	1	1.03992	315.533	1
CP000946	snippy	CDS	1102052	1104682	.	+	ec8739_01048	alaS		Alanine--tRNA ligase		1.03779	351.816	1	1.05382	252.938	1	1.02301	284.35	1	1.03624	314.418	1
CP000946	snippy	CDS	1104917	1105102	.	+	ec8739_01049	csrA		Carbon storage regulator		0.918125	311.247	1	0.918989	220.575	1	0.997459	277.247	1	0.861979	261.543	1
CP000946	snippy	tRNA	1105418	1105510	.	+	ec8739_01050			tRNA-Ser	tRNA-Ser(gct)	1.0273	348.258	1	0.97268	233.462	1	0.923687	256.742	1	1.04075	315.785	1
CP000946	snippy	tRNA	1105514	1105590	.	+	ec8739_01051			tRNA-Arg	tRNA-Arg(acg)	0.940726	318.909	1	0.992668	238.26	1	0.876957	243.753	1	1.07035	324.766	1
CP000946	snippy	tRNA	1105534	1105605	.	-	ec8739_01052			tRNA-Arg	tRNA-Arg(tcg)	0.904695	306.694	1	0.973763	233.722	1	0.875196	243.264	1	1.0502	318.653	1
CP000946	snippy	tRNA	1105789	1105865	.	+	ec8739_01053			tRNA-Arg	tRNA-Arg(acg)	0.959306	325.208	1	0.926385	222.351	1	0.918214	255.221	1	0.909711	276.026	1
CP000946	snippy	tRNA	1105928	1106004	.	+	ec8739_01054			tRNA-Arg	tRNA-Arg(acg)	0.938466	318.143	1	0.794361	190.662	1	0.979609	272.286	1	0.864983	262.455	1
CP000946	snippy	tRNA	1106203	1106279	.	+	ec8739_01055			tRNA-Arg	tRNA-Arg(acg)	0.968347	328.273	1	1.00392	240.961	1	0.84953	236.13	1	0.865497	262.61	1
CP000946	snippy	CDS	1106560	1107126	.	+	ec8739_01056	yqaB		Fructose-1-phosphate phosphatase YqaB		0.956852	324.376	1	1.23125	295.524	1	1.0026	278.675	1	1.10358	334.85	1
CP000946	snippy	CDS	1107123	1107551	.	+	ec8739_01057	yqaA		Inner membrane protein YqaA		0.975945	330.848	1	1.02678	246.448	1	0.951896	264.583	1	1.008	305.848	1
CP000946	snippy	CDS	1107624	1109180	.	+	ec8739_01058	gshA		Glutamate--cysteine ligase		1.07233	363.523	1	1.0081	241.964	1	1.03076	286.503	1	0.963989	292.495	1
CP000946	snippy	CDS	1109330	1109845	.	+	ec8739_01059	luxS		S-ribosylhomocysteine lyase		0.998299	338.426	1	1.00409	241.002	1	0.913048	253.785	1	1.06398	322.835	1
CP000946	snippy	CDS	1109909	1111447	.	-	ec8739_01060	emrB		Multidrug export protein EmrB		1.01191	343.04	1	1.08082	259.417	1	1.04022	289.133	1	0.98968	300.29	1
CP000946	snippy	CDS	1111464	1112636	.	-	ec8739_01061	emrA		Multidrug export protein EmrA		0.976274	330.96	1	1.07536	258.108	1	1.07401	298.526	1	1.09608	332.574	1
CP000946	snippy	CDS	1112763	1113293	.	-	ec8739_01062	mprA		Transcriptional repressor MprA		0.998302	338.427	1	1.06694	256.087	1	0.987457	274.467	1	1.10116	334.115	1
CP000946	snippy	CDS	1113384	1113719	.	-	ec8739_01063			Branched-chain amino acid transport protein (AzlD)		2.0901	708.551	1	2.10801	505.964	1	1.98961	553.018	1	1.96301	595.619	1
CP000946	snippy	CDS	1113709	1114446	.	-	ec8739_01064	ygaZ		Inner membrane protein YgaZ		2.04355	692.771	1	2.2566	541.627	1	2.01612	560.389	1	2.04017	619.031	1
CP000946	snippy	CDS	1114570	1115754	.	-	ec8739_01065			putative transporter		0.984853	333.868	1	1.06247	255.013	1	1.04393	290.164	1	0.964718	292.716	1
CP000946	snippy	CDS	1116046	1117038	.	-	ec8739_01066	proX		Glycine betaine/proline betaine-binding periplasmic protein		1.0086	341.919	1	1.02314	245.574	1	0.998573	277.557	1	0.90246	273.826	1
CP000946	snippy	CDS	1117096	1118160	.	-	ec8739_01067	proW		Glycine betaine/proline betaine transport system permease protein ProW		0.950608	322.259	1	1.03589	248.634	1	1.01247	281.419	1	1.06029	321.716	1
CP000946	snippy	CDS	1118153	1119355	.	-	ec8739_01068	proV		Glycine betaine/proline betaine transport system ATP-binding protein ProV		1.01823	345.184	1	0.992472	238.213	1	0.982732	273.154	1	0.995528	302.065	1
CP000946	snippy	CDS	1119709	1120668	.	-	ec8739_01069	nrdF		Ribonucleoside-diphosphate reductase 2 subunit beta		0.945653	320.579	1	0.930584	223.358	1	0.908373	252.485	1	0.983598	298.445	1
CP000946	snippy	CDS	1120678	1122822	.	-	ec8739_01070	nrdE		Ribonucleoside-diphosphate reductase 2 subunit alpha		1.01632	344.535	1	1.00578	241.407	1	1.046	290.74	1	1.01613	308.315	1
CP000946	snippy	CDS	1122795	1123205	.	-	ec8739_01071			Putative NrdI-like protein		1.0038	340.292	1	1.16567	279.783	1	0.942621	262.005	1	1.00223	304.097	1
CP000946	snippy	CDS	1123202	1123447	.	-	ec8739_01072	nrdH		Glutaredoxin-like protein NrdH		1.07426	364.179	1	1.02915	247.016	1	0.985279	273.862	1	1.06132	322.028	1
CP000946	snippy	CDS	1123695	1124024	.	-	ec8739_01073			hypothetical protein	Bacterial protein of unknown function (DUF883)	0.872174	295.67	1	1.00985	242.385	1	0.904457	251.397	1	1.02646	311.452	1
CP000946	snippy	CDS	1124176	1124520	.	+	ec8739_01074			hypothetical protein	Protein of unknown function (DUF2002)	1.08315	367.191	1	0.966672	232.02	1	1.03525	287.751	1	1.03658	314.522	1
CP000946	snippy	CDS	1124557	1125006	.	-	ec8739_01075	alaE		L-alanine exporter AlaE		0.984219	333.653	0.986667	1.05878	254.129	1	0.911447	253.34	1	0.982556	298.129	1
CP000946	snippy	CDS	1125675	1126079	.	+	ec8739_01076	stpA		DNA-binding protein StpA		1.0176	344.968	1	0.93872	225.311	1	0.941458	261.681	1	0.962089	291.919	1
CP000946	snippy	CDS	1126126	1126650	.	-	ec8739_01077	ygaP		Inner membrane protein YgaP		0.994777	337.232	1	0.942066	226.114	1	0.941713	261.752	1	0.952301	288.949	1
CP000946	snippy	CDS	1126660	1126959	.	-	ec8739_01078	ygaV		putative HTH-type transcriptional regulator YgaV		1.01877	345.367	1	1.06554	255.75	1	0.954104	265.197	1	1.00065	303.62	1
CP000946	snippy	CDS	1127142	1127300	.	+	ec8739_01079			Proteolipid membrane potential modulator		1.15553	391.73	1	0.989935	237.604	1	1.03101	286.572	1	0.914559	277.497	1
CP000946	snippy	CDS	1127384	1127833	.	+	ec8739_01080			LysM domain protein		1.04907	355.638	1	1.00905	242.191	1	0.984393	273.616	1	0.994377	301.716	1
CP000946	snippy	CDS	1127834	1128496	.	-	ec8739_01081			FCD domain protein		0.930757	315.529	1	1.02346	245.652	1	1.02006	283.528	1	1.02892	312.198	1
CP000946	snippy	CDS	1128517	1129917	.	-	ec8739_01082	gabP		GABA permease		1.01139	342.863	1	1.06477	255.565	1	0.947211	263.281	1	0.955406	289.891	1
CP000946	snippy	CDS	1130155	1131435	.	-	ec8739_01083	gabT		4-aminobutyrate aminotransferase GabT		1.10572	374.842	1	1.21432	291.461	1	1.11592	310.173	1	1.08192	328.277	1
CP000946	snippy	CDS	1131449	1132897	.	-	ec8739_01084	gabD		Succinate-semialdehyde dehydrogenase [NADP(+)] GabD		1.05381	357.246	1	1.14911	275.808	1	1.06878	297.072	1	1.06944	324.491	1
CP000946	snippy	CDS	1132920	1134188	.	-	ec8739_01085	lhgO		L-2-hydroxyglutarate oxidase LhgO		1.07679	365.035	1	1.1556	277.366	1	1.00318	278.836	1	1.02378	310.636	1
CP000946	snippy	CDS	1134207	1135184	.	-	ec8739_01086	csiD		Protein CsiD		0.98279	333.169	1	1.07501	258.024	1	0.988097	274.645	1	0.987153	299.524	1
CP000946	snippy	CDS	1135932	1137773	.	-	ec8739_01087			Alpha amylase%2C catalytic domain		0.818399	277.44	1	0.718234	172.39	1	0.84169	233.951	1	0.770569	233.807	1
CP000946	snippy	tRNA	1138333	1138408	.	+	ec8739_01088			tRNA-Met	tRNA-Met(cat)	0.750226	254.329	1	0.666228	159.908	1	0.752019	209.026	1	0.802861	243.605	1
CP000946	snippy	CDS	1139159	1139641	.	+	ec8739_01089			hypothetical protein	Family of unknown function (DUF5507)	0.771657	261.594	1	0.765207	183.665	1	0.85424	237.439	1	0.774711	235.064	1
CP000946	snippy	CDS	1140009	1140530	.	+	ec8739_01090			hypothetical protein	Family of unknown function (DUF5508)	0.809089	274.284	1	0.727814	174.69	1	0.83035	230.799	1	0.807236	244.933	1
CP000946	snippy	CDS	1141442	1146022	.	+	ec8739_01091			putative autotransporter		0.914823	310.128	1	0.880003	211.218	1	0.942749	262.04	1	0.931395	282.605	1
CP000946	snippy	CDS	1146686	1149019	.	-	ec8739_01092	traC_2		DNA primase TraC		0.944866	320.312	1	1.11474	267.559	1	1.00824	280.245	1	0.992901	301.268	1
CP000946	snippy	CDS	1149034	1149354	.	-	ec8739_01093			hypothetical protein	Family of unknown function (DUF5375)	1.00405	340.377	1	1.12419	269.829	1	0.984622	273.679	1	0.978548	296.913	1
CP000946	snippy	CDS	1149490	1149945	.	-	ec8739_01094			hypothetical protein		1.14167	387.031	1	1.16971	280.752	1	1.19417	331.923	1	1.03178	313.066	1
CP000946	snippy	CDS	1149938	1150225	.	-	ec8739_01095			hypothetical protein		1.07732	365.215	1	1.18559	284.566	1	1.06539	296.128	1	1.07358	325.747	1
CP000946	snippy	CDS	1150218	1150808	.	-	ec8739_01096			Ash protein family protein		1.09693	371.861	1	1.13203	271.709	1	1.13819	316.364	1	1.11572	338.535	1
CP000946	snippy	CDS	1150805	1151071	.	-	ec8739_01097			Prophage CP4-57 regulatory protein (AlpA)		0.975111	330.566	1	1.04915	251.816	1	1.07819	299.685	1	0.941719	285.738	1
CP000946	snippy	CDS	1151623	1152357	.	+	ec8739_01098			hypothetical protein		1.03744	351.695	1	1.1963	287.136	1	1.00368	278.976	1	1.10813	336.231	1
CP000946	snippy	CDS	1152354	1152854	.	+	ec8739_01099			Ogr/Delta-like zinc finger		0.983481	333.403	1	1.0378	249.092	1	0.995521	276.709	1	1.13743	345.122	1
CP000946	snippy	CDS	1152928	1153500	.	+	ec8739_01100			Phage polarity suppression protein (Psu)		0.890631	301.927	1	0.962152	230.935	1	0.990178	275.223	1	0.966176	293.159	1
CP000946	snippy	CDS	1153980	1155683	.	+	ec8739_01101			hypothetical protein		0.834695	282.964	1	0.750716	180.187	1	0.758997	210.966	1	0.754917	229.058	1
CP000946	snippy	CDS	1155680	1156876	.	-	ec8739_01102	intA_1		Prophage integrase IntA		0.920999	312.221	1	0.877744	210.676	1	0.902638	250.891	1	0.92943	282.009	1
CP000946	snippy	CDS	1157337	1157462	.	-	ec8739_01104			hypothetical protein		1.11239	377.103	1	0.969365	232.667	1	1.00299	278.786	1	0.977057	296.46	1
CP000946	snippy	CDS	1157638	1158120	.	-	ec8739_01105	smpB		SsrA-binding protein		1.0327	350.089	1	1.05713	253.733	1	0.995452	276.689	1	1.03677	314.58	1
CP000946	snippy	CDS	1158252	1158728	.	+	ec8739_01106	ratA		Ribosome association toxin RatA		1.01666	344.65	1	0.884309	212.252	1	0.986508	274.203	1	0.929828	282.13	1
CP000946	snippy	CDS	1158718	1159008	.	+	ec8739_01107	pasI		Persistence and stress-resistance antitoxin PasI		0.91847	311.364	1	0.868973	208.57	1	0.827785	230.086	1	0.856656	259.928	1
CP000946	snippy	CDS	1159070	1159411	.	-	ec8739_01108	bamE		Outer membrane protein assembly factor BamE		0.999344	338.781	1	0.938824	225.336	1	0.86418	240.202	1	0.828388	251.351	1
CP000946	snippy	CDS	1159560	1161221	.	-	ec8739_01109	recN		DNA repair protein RecN		0.933899	316.594	1	0.973135	233.572	1	0.940666	261.461	1	0.953481	289.307	1
CP000946	snippy	CDS	1161307	1162185	.	-	ec8739_01110	nadK		NAD kinase		2.02255	685.651	1	0.973688	233.704	1	1.91534	532.377	1	1.92044	582.703	1
CP000946	snippy	CDS	1162308	1162901	.	+	ec8739_01111	grpE		Protein GrpE		1.01718	344.828	1	0.891769	214.042	1	0.998738	277.603	1	0.887232	269.205	1
CP000946	snippy	CDS	1162956	1164197	.	-	ec8739_01112	tlyC_1		Hemolysin C		0.993844	336.916	1	0.975303	234.092	1	0.944747	262.596	1	0.879674	266.912	1
CP000946	snippy	CDS	1164263	1165129	.	-	ec8739_01113	ypjD		Inner membrane protein YpjD		1.06689	361.678	1	1.08875	261.321	1	0.994636	276.463	1	1.03623	314.414	1
CP000946	snippy	CDS	1165221	1166582	.	+	ec8739_01114	ffh		Signal recognition particle protein		1.07333	363.863	1	1.08152	259.585	1	1.06036	294.731	1	1.02219	310.154	1
CP000946	snippy	CDS	1166719	1166967	.	+	ec8739_01115	rpsP		30S ribosomal protein S16		0.964676	327.028	1	0.821904	197.273	1	0.945797	262.888	1	0.961881	291.855	1
CP000946	snippy	CDS	1166986	1167534	.	+	ec8739_01116	rimM		Ribosome maturation factor RimM		0.981228	332.639	1	0.778359	186.821	1	0.861953	239.583	1	0.917339	278.341	1
CP000946	snippy	CDS	1167565	1168332	.	+	ec8739_01117	trmD		tRNA (guanine-N(1)-)-methyltransferase		0.98349	333.406	1	1.00481	241.173	1	0.945836	262.898	1	0.95583	290.02	1
CP000946	snippy	CDS	1168374	1168721	.	+	ec8739_01118	rplS		50S ribosomal protein L19		1.09177	370.112	1	1.07125	257.121	1	0.990914	275.428	1	1.06016	321.675	1
CP000946	snippy	CDS	1168797	1169279	.	-	ec8739_01119			Outer membrane protein Omp38		1.01521	344.159	1	0.962577	231.037	1	0.995594	276.729	1	1.07431	325.969	1
CP000946	snippy	CDS	1169295	1170521	.	-	ec8739_01120	yfiN		putative diguanylate cyclase YfiN		1.08455	367.665	1	0.957807	229.892	1	0.965753	268.434	1	0.970625	294.509	1
CP000946	snippy	CDS	1170511	1171029	.	-	ec8739_01121			YfiR/HmsC-like protein		1.07022	362.807	1	0.934445	224.285	1	0.932961	259.32	1	0.969152	294.062	1
CP000946	snippy	CDS	1171179	1171541	.	-	ec8739_01122			hypothetical protein	Protein of unknown function (DUF2799)	0.99661	337.854	1	0.977939	234.725	1	0.930978	258.769	1	0.856467	259.871	1
CP000946	snippy	CDS	1171754	1172824	.	+	ec8739_01123	aroF		Phospho-2-dehydro-3-deoxyheptonate aldolase%2C Tyr-sensitive		1.00061	339.211	1	1.0068	241.653	1	0.907832	252.335	1	0.953233	289.232	1
CP000946	snippy	CDS	1172835	1173956	.	+	ec8739_01124	tyrA		T-protein		0.945837	320.642	1	1.09588	263.032	1	0.985484	273.919	1	0.957975	290.67	1
CP000946	snippy	CDS	1173999	1175159	.	-	ec8739_01125	pheA		P-protein		0.964082	326.827	1	0.986289	236.729	1	0.928247	258.009	1	0.957262	290.454	1
CP000946	snippy	CDS	1175408	1175758	.	-	ec8739_01126	raiA		Ribosome-associated inhibitor A		1.13157	383.607	1	1.02074	244.997	1	0.947472	263.353	1	0.885203	268.59	1
CP000946	snippy	CDS	1176029	1176766	.	-	ec8739_01127	bamD		Outer membrane protein assembly factor BamD		1.01399	343.745	1	0.946247	227.118	1	0.928705	258.137	1	0.93053	282.343	1
CP000946	snippy	CDS	1176901	1177881	.	+	ec8739_01128	rluD		Ribosomal large subunit pseudouridine synthase D		0.985025	333.927	1	1.02915	247.017	1	0.975761	271.216	1	0.994075	301.624	1
CP000946	snippy	CDS	1177878	1178609	.	+	ec8739_01129	yfiH		Laccase domain protein YfiH		0.942066	319.363	1	1.0722	257.35	1	0.951332	264.426	1	0.921444	279.586	1
CP000946	snippy	CDS	1178739	1181312	.	+	ec8739_01130	clpB		Chaperone protein ClpB		0.982269	332.992	1	0.952763	228.682	1	0.911622	253.389	1	0.897634	272.362	1
CP000946	snippy	rRNA	1181759	1183296	.	+	ec8739_01131			16S ribosomal RNA		1.02512	347.518	1	0.997461	239.41	1	1.18616	329.697	1	1.21506	368.676	1
CP000946	snippy	tRNA	1183469	1183544	.	+	ec8739_01132			tRNA-Glu	tRNA-Glu(ttc)	1.13638	385.237	1	1.05803	253.947	1	1.06616	296.342	1	1.12389	341.013	1
CP000946	snippy	rRNA	1186740	1186850	.	+	ec8739_01133			5S ribosomal RNA		0.991407	336.09	1	0.826884	198.468	1	0.919461	255.568	1	0.975184	295.892	1
CP000946	snippy	CDS	1187176	1188474	.	+	ec8739_01134	kgtP		Alpha-ketoglutarate permease		0.976499	331.036	1	0.914138	219.411	1	0.998248	277.467	1	0.947738	287.564	1
CP000946	snippy	CDS	1188471	1188743	.	-	ec8739_01135			hypothetical protein	Predicted periplasmic lipoprotein (DUF2279)	0.94174	319.253	1	0.996484	239.176	1	0.965442	268.348	1	0.905436	274.729	1
CP000946	snippy	CDS	1188840	1190195	.	-	ec8739_01136	pssA		CDP-diacylglycerol--serine O-phosphatidyltransferase		0.982586	333.1	1	0.902335	216.578	1	1.013	281.568	1	0.96006	291.303	1
CP000946	snippy	CDS	1190309	1192969	.	-	ec8739_01137			Acetyltransferase Pat		1.01274	343.323	1	1.10289	264.716	1	0.9964	276.953	1	1.00585	305.197	1
CP000946	snippy	CDS	1193001	1193699	.	-	ec8739_01138			DTW domain protein		0.967543	328	1	1.07728	258.569	1	0.958271	266.355	1	0.913779	277.26	1
CP000946	snippy	CDS	1193768	1194187	.	-	ec8739_01139	trxC		Thioredoxin 2		0.973323	329.96	1	1.02863	246.89	1	0.957894	266.25	1	0.924182	280.417	1
CP000946	snippy	CDS	1194394	1195431	.	+	ec8739_01140	rlmB_1		23S rRNA (guanosine-2'-O-)-methyltransferase RlmB		1.02337	346.926	1	1.08699	260.898	1	1.03968	288.982	1	1.08563	329.403	1
CP000946	snippy	CDS	1195479	1196168	.	-	ec8739_01141	ung		Uracil-DNA glycosylase		1.11938	379.472	1	1.10555	265.354	1	1.04552	290.607	1	1.04494	317.058	1
CP000946	snippy	CDS	1196473	1196856	.	+	ec8739_01142	grcA		Autonomous glycyl radical cofactor		1.28912	437.016	1	1.11284	267.104	1	1.06002	294.635	1	1.09753	333.016	1
CP000946	snippy	CDS	1196912	1197499	.	-	ec8739_01143	eamB		Cysteine/O-acetylserine efflux protein		0.982453	333.054	1	1.00527	241.286	1	0.921525	256.141	1	1.03578	314.279	1
CP000946	snippy	CDS	1197603	1198484	.	+	ec8739_01144	cmpR_2		HTH-type transcriptional activator CmpR		1.03312	350.232	1	1.00557	241.357	1	1.0233	284.43	1	0.929777	282.115	1
CP000946	snippy	CDS	1198693	1200027	.	-	ec8739_01145	srmB_1		ATP-dependent RNA helicase SrmB		1.06287	360.315	1	1.10198	264.497	1	1.03015	286.333	1	0.969726	294.236	1
CP000946	snippy	CDS	1200159	1200896	.	+	ec8739_01146	yfiC		tRNA1(Val) (adenine(37)-N6)-methyltransferase		1.04662	354.806	1	1.12136	269.149	1	1.00445	279.19	1	0.895196	271.622	1
CP000946	snippy	CDS	1200881	1202503	.	-	ec8739_01147	nadB		L-aspartate oxidase		1.05424	357.389	1	1.17017	280.864	1	1.08475	301.511	1	1.03617	314.397	1
CP000946	snippy	CDS	1202911	1203486	.	+	ec8739_01148	rpoE		ECF RNA polymerase sigma-E factor		1.03105	349.528	1	0.896787	215.247	1	0.862685	239.786	1	0.982263	298.04	1
CP000946	snippy	CDS	1203519	1204169	.	+	ec8739_01149	rseA		Anti-sigma-E factor RseA		1.09629	371.645	1	1.00389	240.952	1	1.0141	281.873	1	0.978623	296.935	1
CP000946	snippy	CDS	1204169	1205125	.	+	ec8739_01150	rseB		Sigma-E factor regulatory protein RseB		1.01985	345.731	1	1.03779	249.09	1	0.989577	275.056	1	0.967247	293.484	1
CP000946	snippy	CDS	1205122	1205601	.	+	ec8739_01151			Positive regulator of sigma(E)%2C RseC/MucC		1.00617	341.094	1	1.1918	286.056	1	1.14867	319.277	1	1.00012	303.458	1
CP000946	snippy	CDS	1205799	1207598	.	+	ec8739_01152	lepA		Elongation factor 4		1.02987	349.128	1	1.0622	254.949	1	0.994093	276.312	1	1.00676	305.472	1
CP000946	snippy	CDS	1207614	1208588	.	+	ec8739_01153	lepB		Signal peptidase I		1.00571	340.938	1	0.913959	219.368	1	0.94395	262.374	1	0.924336	280.464	1
CP000946	snippy	CDS	1208860	1209540	.	+	ec8739_01154	rnc		Ribonuclease 3		1.00036	339.125	1	1.12517	270.062	1	1.05223	292.471	1	1.04995	318.577	1
CP000946	snippy	CDS	1209537	1210442	.	+	ec8739_01155	era_1		GTPase Era		1.00249	339.847	1	1.09528	262.89	1	1.02078	283.73	1	0.992706	301.209	1
CP000946	snippy	CDS	1210454	1211182	.	+	ec8739_01156	recO		DNA repair protein RecO		1.02535	347.597	1	1.21131	290.738	1	1.11163	308.982	1	1.16028	352.053	1
CP000946	snippy	CDS	1211194	1211925	.	+	ec8739_01157	pdxJ		Pyridoxine 5'-phosphate synthase		0.9839	333.545	1	1.12068	268.985	1	1.06945	297.257	1	1.03898	315.25	1
CP000946	snippy	CDS	1211925	1212305	.	+	ec8739_01158	acpS		Holo-[acyl-carrier-protein] synthase		0.853676	289.399	1	0.985156	236.457	1	0.848761	235.916	1	0.873848	265.144	1
CP000946	snippy	CDS	1213000	1213260	.	-	ec8739_01159	yfhL		putative ferredoxin-like protein YfhL		0.921804	312.494	1	0.861264	206.72	1	0.901416	250.552	1	0.907011	275.207	1
CP000946	snippy	CDS	1213316	1214164	.	-	ec8739_01160	murR_1		HTH-type transcriptional regulator MurR		0.973974	330.18	1	1.05484	253.183	1	1.06031	294.716	1	1.06289	322.505	1
CP000946	snippy	CDS	1214373	1215008	.	+	ec8739_01161	pgpC		Phosphatidylglycerophosphatase C		0.948902	321.681	1	0.925959	222.248	1	0.940878	261.52	1	0.992475	301.138	1
CP000946	snippy	CDS	1215066	1215569	.	+	ec8739_01162	tadA		tRNA-specific adenosine deaminase		1.0024	339.817	1	1.08992	261.601	1	1.00827	280.252	1	1.05396	319.794	1
CP000946	snippy	CDS	1215566	1217122	.	-	ec8739_01163	mltF		Membrane-bound lytic murein transglycosylase F		0.988428	335.08	1	1.00685	241.664	1	0.976259	271.355	1	1.01355	307.532	1
CP000946	snippy	CDS	1217380	1221267	.	+	ec8739_01164	purL		Phosphoribosylformylglycinamidine synthase		1.00358	340.216	1	1.12015	268.858	1	1.05405	292.977	1	1.06881	324.301	1
CP000946	snippy	CDS	1221870	1223252	.	+	ec8739_01165	glrK		Sensor histidine kinase GlrK		1.05282	356.909	1	1.05911	254.207	1	1.02703	285.467	1	1.02555	311.174	1
CP000946	snippy	CDS	1223417	1224130	.	+	ec8739_01166	qseG		Quorum-sensing regulator protein G		0.990332	335.725	1	1.17617	282.304	1	0.949275	263.854	1	1.02117	309.846	1
CP000946	snippy	CDS	1224120	1225454	.	+	ec8739_01167	glrR_2		Transcriptional regulatory protein GlrR		1.06063	359.557	1	1.14368	274.505	1	0.968375	269.163	1	1.07943	327.521	1
CP000946	snippy	CDS	1225515	1225853	.	+	ec8739_01168	glnB		Nitrogen regulatory protein P-II 1		1.00405	340.375	1	1.10179	264.451	1	1.06828	296.932	1	1.09934	333.563	1
CP000946	snippy	CDS	1225898	1227088	.	-	ec8739_01169	hmp		Flavohemoprotein		1.07935	365.903	1	1.0729	257.518	1	1.03381	287.351	1	1.07338	325.687	1
CP000946	snippy	CDS	1227416	1228669	.	+	ec8739_01170	glyA		Serine hydroxymethyltransferase		1.01407	343.773	1	1.08903	261.388	1	1.07649	299.215	1	0.999407	303.242	1
CP000946	snippy	CDS	1228867	1230060	.	-	ec8739_01171	nanK_2		N-acetylmannosamine kinase		0.969638	328.71	1	0.993128	238.37	1	1.02518	284.952	1	0.972868	295.189	1
CP000946	snippy	CDS	1230178	1233459	.	+	ec8739_01172	lapB_1		Lipopolysaccharide assembly protein B		1.02185	346.41	1	1.12417	269.823	1	1.01169	281.202	1	1.04834	318.09	1
CP000946	snippy	CDS	1233556	1234539	.	+	ec8739_01173	yphF		ABC transporter periplasmic-binding protein YphF		0.961859	326.073	1	1.02636	246.348	1	1.0048	279.288	1	1.0106	306.639	1
CP000946	snippy	CDS	1234562	1236073	.	+	ec8739_01174	mglA_1		Galactose/methyl galactoside import ATP-binding protein MglA		1.02207	346.485	1	1.09069	261.787	1	1.06398	295.737	1	1.05032	318.691	1
CP000946	snippy	CDS	1236098	1237096	.	+	ec8739_01175	rbsC_1		Ribose import permease protein RbsC		0.991912	336.261	1	1.15128	276.329	1	1.01779	282.898	1	1.07925	327.466	1
CP000946	snippy	CDS	1237162	1238223	.	+	ec8739_01176	gutB_1		Sorbitol dehydrogenase		0.952227	322.808	1	1.09237	262.19	1	1.05489	293.209	1	1.0438	316.711	1
CP000946	snippy	CDS	1238235	1239107	.	+	ec8739_01177	galM_1		Aldose 1-epimerase		0.980663	332.448	1	1.00419	241.026	1	1.00522	279.403	1	0.884116	268.26	1
CP000946	snippy	CDS	1239155	1239577	.	-	ec8739_01178	yphA		Inner membrane protein YphA		1.04948	355.775	1	1.1179	268.317	1	1.07207	297.986	1	1.02478	310.941	1
CP000946	snippy	CDS	1239674	1240876	.	-	ec8739_01179	hcaD		3-phenylpropionate/cinnamic acid dioxygenase ferredoxin--NAD(+) reductase component		1.00788	341.675	1	1.01702	244.104	1	0.971616	270.064	1	0.955749	289.995	1
CP000946	snippy	CDS	1240886	1241698	.	-	ec8739_01180	hcaB		3-phenylpropionate-dihydrodiol/cinnamic acid-dihydrodiol dehydrogenase		1.01264	343.287	1	1.14283	274.303	1	1.05989	294.599	1	1.08349	328.754	1
CP000946	snippy	CDS	1241695	1242015	.	-	ec8739_01181	hcaC		3-phenylpropionate/cinnamic acid dioxygenase ferredoxin subunit		1.08054	366.305	1	1.07599	258.259	1	1.02414	284.664	1	0.955807	290.012	1
CP000946	snippy	CDS	1242015	1242533	.	-	ec8739_01182	hcaF		3-phenylpropionate/cinnamic acid dioxygenase subunit beta		1.12467	381.266	1	1.21922	292.638	1	1.0531	292.713	1	1.05125	318.971	1
CP000946	snippy	CDS	1242530	1243891	.	-	ec8739_01183	hcaE		3-phenylpropionate/cinnamic acid dioxygenase subunit alpha		1.00041	339.142	1	1.10458	265.121	1	1.07389	298.493	1	1.02347	310.543	1
CP000946	snippy	CDS	1244027	1244917	.	+	ec8739_01184	hcaR_1		Hca operon transcriptional activator HcaR		0.975846	330.815	1	1.05367	252.902	1	1.03078	286.51	1	0.955973	290.063	1
CP000946	snippy	CDS	1245077	1246216	.	+	ec8739_01185	hcaT		putative 3-phenylpropionic acid transporter		0.902077	305.807	1	1.10467	265.143	1	0.984224	273.568	1	1.05639	320.532	1
CP000946	snippy	CDS	1246208	1247488	.	-	ec8739_01186	manR_1		Transcriptional regulator ManR		1.06841	362.194	1	1.0123	242.973	1	1.00871	280.373	1	1.05054	318.756	1
CP000946	snippy	CDS	1247679	1248533	.	-	ec8739_01187			Serine aminopeptidase%2C S33		0.962771	326.382	1	0.993535	238.468	1	0.993178	276.057	1	1.05651	320.567	1
CP000946	snippy	CDS	1248678	1249481	.	-	ec8739_01188	suhB		Inositol-1-monophosphatase		1.08613	368.2	1	1.17861	282.891	1	1.09669	304.83	1	1.07758	326.961	1
CP000946	snippy	CDS	1249600	1250340	.	+	ec8739_01189	trmJ		tRNA (cytidine/uridine-2'-O-)-methyltransferase TrmJ		0.985624	334.13	1	1.21681	292.059	1	1.02876	285.947	1	1.10475	335.204	1
CP000946	snippy	CDS	1250610	1251098	.	+	ec8739_01190	iscR		HTH-type transcriptional regulator IscR		1.13705	385.462	1	1.18763	285.055	1	1.07186	297.926	1	0.980777	297.589	1
CP000946	snippy	CDS	1251339	1252553	.	+	ec8739_01191	iscS		Cysteine desulfurase IscS		0.982175	332.96	1	1.04674	251.238	1	0.95899	266.555	1	1.0743	325.965	1
CP000946	snippy	CDS	1252581	1252967	.	+	ec8739_01192	iscU		Iron-sulfur cluster assembly scaffold protein IscU		0.995288	337.406	1	1.12327	269.607	1	1.00338	278.894	1	1.01079	306.695	1
CP000946	snippy	CDS	1252984	1253307	.	+	ec8739_01193	iscA_1		Iron-binding protein IscA		1.02238	346.59	1	1.01865	244.497	1	1.02944	286.136	1	0.983444	298.398	1
CP000946	snippy	CDS	1253403	1253918	.	+	ec8739_01194	hscB		Co-chaperone protein HscB		1.15441	391.349	1	1.16492	279.603	1	1.09827	305.267	1	1.09654	332.713	1
CP000946	snippy	CDS	1253935	1255785	.	+	ec8739_01195	hscA		Chaperone protein HscA		1.0504	356.09	1	1.26878	304.533	1	1.07472	298.721	1	1.10877	336.426	1
CP000946	snippy	CDS	1255787	1256122	.	+	ec8739_01196	fdx		2Fe-2S ferredoxin		1.08931	369.28	1	1.16336	279.229	1	1.01547	282.253	1	1.0459	317.348	1
CP000946	snippy	CDS	1256134	1256334	.	+	ec8739_01197			Iron-sulfur cluster assembly		0.973736	330.1	1	1.01679	244.05	1	1.00518	279.393	1	0.906953	275.189	1
CP000946	snippy	CDS	1256392	1257675	.	+	ec8739_01198	pepB		Peptidase B		0.962785	326.387	1	1.03145	247.569	1	1.0184	283.069	1	1.04117	315.913	1
CP000946	snippy	CDS	1257817	1258593	.	+	ec8739_01199			hypothetical protein	SseB protein C-terminal domain	0.978761	331.803	1	0.975349	234.103	1	0.991189	275.505	1	1.01787	308.843	1
CP000946	snippy	CDS	1259411	1260256	.	-	ec8739_01200	sseA		3-mercaptopyruvate sulfurtransferase		0.917751	311.121	1	1.01932	244.657	1	0.894498	248.629	1	0.964656	292.697	1
CP000946	snippy	CDS	1260463	1265424	.	+	ec8739_01201	yfhM		putative lipoprotein YfhM		1.01986	345.735	1	1.11082	266.619	1	1.04414	290.221	1	1.07889	327.358	1
CP000946	snippy	CDS	1265464	1267737	.	+	ec8739_01202	pbpC		Penicillin-binding protein 1C		0.978675	331.774	1	1.07537	258.109	1	1.03873	288.718	1	1.03887	315.216	1
CP000946	snippy	CDS	1267886	1268317	.	+	ec8739_01203	ndk		Nucleoside diphosphate kinase		1.13906	386.144	1	1.02235	245.384	1	1.11846	310.88	1	1.03512	314.079	1
CP000946	snippy	CDS	1268467	1269621	.	+	ec8739_01204	rlmN		Dual-specificity RNA methyltransferase RlmN		1.03921	352.295	1	0.995388	238.913	1	1.02338	284.451	1	0.958679	290.884	1
CP000946	snippy	CDS	1269906	1270919	.	+	ec8739_01205	rodZ		Cytoskeleton protein RodZ		1.02511	347.517	1	1.04265	250.256	1	0.978237	271.904	1	1.07059	324.841	1
CP000946	snippy	CDS	1270946	1272064	.	+	ec8739_01206	ispG		4-hydroxy-3-methylbut-2-en-1-yl diphosphate synthase (flavodoxin)		1.15983	393.185	1	1.20932	290.261	1	1.14481	318.204	1	1.16589	353.757	1
CP000946	snippy	CDS	1272175	1273449	.	+	ec8739_01207	hisS		Histidine--tRNA ligase		0.97803	331.555	1	0.961251	230.719	1	1.02973	286.217	1	0.958087	290.704	1
CP000946	snippy	CDS	1273467	1274087	.	+	ec8739_01208			Tetratricopeptide repeat-like domain protein		1.07041	362.873	1	1.09926	263.844	1	0.995503	276.704	1	0.964751	292.726	1
CP000946	snippy	CDS	1274098	1275276	.	+	ec8739_01209	bamB		Outer membrane protein assembly factor BamB		0.988707	335.175	1	1.09573	262.997	1	1.00983	280.684	1	1.0491	318.32	1
CP000946	snippy	CDS	1275394	1276866	.	+	ec8739_01210	der		GTPase Der		0.996552	337.834	1	0.993218	238.392	1	0.981925	272.929	1	0.975084	295.862	1
CP000946	snippy	CDS	1276935	1277150	.	+	ec8739_01211			zinc-ribbons		0.97164	329.389	1	0.993553	238.472	1	1.03461	287.574	1	0.950471	288.394	1
CP000946	snippy	CDS	1277147	1278517	.	-	ec8739_01212	xseA		Exodeoxyribonuclease 7 large subunit		1.06321	360.43	1	1.1282	270.791	1	1.03572	287.883	1	1.03177	313.062	1
CP000946	snippy	CDS	1278679	1280145	.	+	ec8739_01213	guaB		Inosine-5'-monophosphate dehydrogenase		0.989925	335.588	1	1.04198	250.097	1	0.951121	264.367	1	0.930359	282.291	1
CP000946	snippy	CDS	1280214	1281791	.	+	ec8739_01214	guaA		GMP synthase [glutamine-hydrolyzing]		1.04242	353.384	1	1.00641	241.558	1	0.971176	269.942	1	0.996566	302.38	1
CP000946	snippy	CDS	1281884	1282423	.	-	ec8739_01215			hypothetical protein	Family of unknown function (DUF5384)	0.96863	328.369	1	0.961858	230.865	1	0.917326	254.974	1	0.947429	287.47	1
CP000946	snippy	CDS	1282439	1282954	.	-	ec8739_01216			Glycine zipper 2TM domain protein		1.03703	351.556	1	0.931069	223.475	1	0.880933	244.859	1	0.90122	273.45	1
CP000946	snippy	CDS	1283268	1283441	.	-	ec8739_01217			hypothetical protein	Protein of unknown function (DUF2633)	0.833817	282.667	1	0.873899	209.753	1	0.795634	221.149	1	0.845302	256.483	1
CP000946	snippy	CDS	1283477	1283629	.	+	ec8739_01218			hypothetical protein		0.877486	297.471	1	0.751436	180.359	1	0.885722	246.19	1	0.881278	267.399	1
CP000946	snippy	CDS	1283811	1286054	.	+	ec8739_01219	yfgF_1		Cyclic di-GMP phosphodiesterase YfgF		0.990042	335.627	1	0.920244	220.877	1	0.976828	271.513	1	0.966097	293.135	1
CP000946	snippy	CDS	1286093	1287634	.	-	ec8739_01220	ppx		Exopolyphosphatase		1.05668	358.218	1	1.04842	251.641	1	1.03447	287.534	1	1.00813	305.888	1
CP000946	snippy	CDS	1287639	1289705	.	-	ec8739_01221	ppk		Polyphosphate kinase		1.00883	341.996	1	1.0059	241.435	1	1.01384	281.8	1	1.00907	306.175	1
CP000946	snippy	CDS	1289876	1290514	.	-	ec8739_01222	purN		Phosphoribosylglycinamide formyltransferase		0.96656	327.667	1	1.06415	255.416	1	1.01919	283.288	1	1.02232	310.192	1
CP000946	snippy	CDS	1290514	1291551	.	-	ec8739_01223	purM		Phosphoribosylformylglycinamidine cyclo-ligase		0.989442	335.424	1	1.01177	242.844	1	0.981388	272.78	1	0.994045	301.615	1
CP000946	snippy	CDS	1291876	1292502	.	+	ec8739_01224	upp		Uracil phosphoribosyltransferase		1.0741	364.123	1	0.967677	232.262	1	0.943814	262.337	1	1.0632	322.598	1
CP000946	snippy	CDS	1292588	1293877	.	+	ec8739_01225	uraA		Uracil permease		0.941058	319.022	1	0.972307	233.373	1	1.06391	295.719	1	0.955602	289.95	1
CP000946	snippy	CDS	1293927	1294673	.	+	ec8739_01226	hda		DnaA regulatory inactivator Hda		1.02396	347.126	1	1.12335	269.627	1	1.08343	301.142	1	1.03928	315.34	1
CP000946	snippy	CDS	1294811	1295170	.	-	ec8739_01227	arsC_2		Arsenate reductase		1.10931	376.061	1	1.27845	306.853	1	1.06086	294.869	1	1.13039	342.986	1
CP000946	snippy	CDS	1295191	1296654	.	-	ec8739_01228	bepA_1		Beta-barrel assembly-enhancing protease		1.02114	346.17	1	1.14519	274.868	1	1.05911	294.383	1	1.04592	317.354	1
CP000946	snippy	CDS	1296867	1297928	.	+	ec8739_01229			AI-2E family transporter		1.02555	347.666	1	0.976093	234.282	1	1.03084	286.524	1	1.02235	310.203	1
CP000946	snippy	CDS	1297966	1298814	.	-	ec8739_01230	focB		putative formate transporter 2		0.918379	311.333	1	0.999506	239.901	1	0.934582	259.77	1	1.05399	319.804	1
CP000946	snippy	CDS	1298836	1300848	.	-	ec8739_01231	hyfR		DNA-binding transcriptional activator HyfR		1.07864	365.661	1	1.02782	246.696	1	1.07905	299.925	1	1.05166	319.095	1
CP000946	snippy	CDS	1300878	1301291	.	-	ec8739_01232			Formate hydrogenlyase maturation protein HycH		1.03671	351.447	1	1.03017	247.261	1	1.0087	280.372	1	1.05063	318.785	1
CP000946	snippy	CDS	1301284	1302042	.	-	ec8739_01233	hycG_2		Formate hydrogenlyase subunit 7		1.04254	353.423	1	1.09957	263.918	1	1.0674	296.686	1	1.038	314.953	1
CP000946	snippy	CDS	1302039	1302578	.	-	ec8739_01234	nuoI_1		NADH-quinone oxidoreductase subunit I		0.981964	332.889	1	1.12409	269.804	1	0.993085	276.031	1	1.03628	314.43	1
CP000946	snippy	CDS	1302588	1304255	.	-	ec8739_01235	hyfG		Hydrogenase-4 component G		0.997237	338.067	1	1.1119	266.878	1	1.02082	283.74	1	1.03167	313.03	1
CP000946	snippy	CDS	1304245	1305825	.	-	ec8739_01236	hyfB_2		Hydrogenase-4 component B		0.956529	324.266	1	1.07693	258.484	1	1.02572	285.101	1	1.04279	316.404	1
CP000946	snippy	CDS	1305830	1306480	.	-	ec8739_01237	hyfE		Hydrogenase-4 component E		0.939118	318.364	1	1.03473	248.355	1	0.950523	264.201	1	0.897379	272.284	1
CP000946	snippy	CDS	1306492	1307844	.	-	ec8739_01238	mrpA		Na(+)/H(+) antiporter subunit A		1.03444	350.678	1	1.12797	270.734	1	1.02999	286.288	1	1.01047	306.599	1
CP000946	snippy	CDS	1307820	1307930	.	-	ec8739_01239			hypothetical protein		0.916466	310.685	1	0.999768	239.964	1	0.845011	234.874	1	0.944038	286.441	1
CP000946	snippy	CDS	1307947	1308666	.	-	ec8739_01240	hyfC		Hydrogenase-4 component C		1.0732	363.818	1	1.10228	264.568	1	0.998258	277.469	1	1.11695	338.907	1
CP000946	snippy	CDS	1308904	1310922	.	-	ec8739_01241	hyfB_3		Hydrogenase-4 component B		0.966941	327.796	1	1.13146	271.572	1	1.02607	285.2	1	1.02775	311.842	1
CP000946	snippy	CDS	1310922	1311539	.	-	ec8739_01242	hyfA_5		Hydrogenase-4 component A		0.991342	336.068	1	1.03311	247.966	1	1.00582	279.571	1	1.0431	316.498	1
CP000946	snippy	CDS	1311792	1312262	.	-	ec8739_01243	bcp		Putative peroxiredoxin bcp		0.985874	334.214	1	1.08051	259.344	1	0.896291	249.127	1	1.07856	327.259	1
CP000946	snippy	CDS	1312262	1312834	.	-	ec8739_01244	gcvR		Glycine cleavage system transcriptional repressor		1.12228	380.457	1	1.03645	248.768	1	1.02426	284.698	1	1.05544	320.244	1
CP000946	snippy	CDS	1312980	1313858	.	+	ec8739_01245	dapA		4-hydroxy-tetrahydrodipicolinate synthase		1.05378	357.233	1	1.06347	255.253	1	1.03808	288.539	1	1.08221	328.366	1
CP000946	snippy	CDS	1313875	1314909	.	+	ec8739_01246	bamC		Outer membrane protein assembly factor BamC		0.984447	333.73	1	1.07436	257.869	1	1.06145	295.033	1	0.954849	289.722	1
CP000946	snippy	CDS	1314820	1315050	.	-	ec8739_01247			hypothetical protein		0.996262	337.736	1	1.07558	258.16	1	1.04332	289.996	1	0.981304	297.749	1
CP000946	snippy	CDS	1315122	1315835	.	+	ec8739_01248	purC		Phosphoribosylaminoimidazole-succinocarboxamide synthase		0.976111	330.905	1	0.902821	216.695	1	0.927996	257.94	1	0.940801	285.459	1
CP000946	snippy	CDS	1316003	1316866	.	+	ec8739_01249			Putative neutral zinc metallopeptidase		0.979629	332.097	1	1.03967	249.541	1	1.04251	289.769	1	1.07643	326.612	1
CP000946	snippy	CDS	1316881	1318896	.	+	ec8739_01250	tmcA		tRNA(Met) cytidine acetyltransferase TmcA		1.01523	344.166	1	1.18845	285.252	1	1.06068	294.818	1	1.04579	317.315	1
CP000946	snippy	CDS	1318970	1319668	.	+	ec8739_01251			Phospholipase/Carboxylesterase		1.01106	342.753	1	1.13621	272.714	1	1.13109	314.391	1	1.0625	322.386	1
CP000946	snippy	CDS	1319778	1319978	.	-	ec8739_01252			hypothetical protein	Uncharacterised protein family (UPF0370)	1.06713	361.761	1	1.08324	260	1	1.03221	286.905	1	1.04915	318.333	1
CP000946	snippy	CDS	1320006	1321133	.	-	ec8739_01253	dapE		Succinyl-diaminopimelate desuccinylase		0.998662	338.55	1	0.95174	228.436	1	1.04425	290.253	1	0.970436	294.451	1
CP000946	snippy	CDS	1321137	1321493	.	-	ec8739_01254	spxA		Regulatory protein Spx		1.08022	366.199	1	1.03062	247.37	1	1.06819	296.908	1	0.992887	301.263	1
CP000946	snippy	CDS	1322032	1325145	.	-	ec8739_01255	acrB_1		Multidrug efflux pump subunit AcrB		1.00126	339.431	1	1.04725	251.361	1	1.04324	289.971	1	1.02244	310.232	1
CP000946	snippy	CDS	1325309	1327009	.	-	ec8739_01256	narX_1		Nitrate/nitrite sensor protein NarX		1.08436	367.6	1	1.12367	269.703	1	1.08067	300.377	1	1.04124	315.934	1
CP000946	snippy	CDS	1327215	1329194	.	+	ec8739_01257	gltD_3		Glutamate synthase [NADPH] small chain		1.00588	340.995	1	1.11967	268.743	1	1.01986	283.473	1	1.11269	337.614	1
CP000946	snippy	CDS	1329262	1329837	.	+	ec8739_01258	nudK		GDP-mannose pyrophosphatase NudK		0.991531	336.132	1	1.02599	246.259	1	0.973821	270.677	1	0.923678	280.264	1
CP000946	snippy	CDS	1329963	1331006	.	+	ec8739_01259			hypothetical protein	Protein of unknown function (DUF1176)	1.11439	377.781	1	1.12343	269.646	1	1.18383	329.051	1	1.09182	331.281	1
CP000946	snippy	CDS	1331101	1333104	.	-	ec8739_01260	tktB		Transketolase 2		1.02803	348.504	1	1.11963	268.732	1	1.06395	295.73	1	1.07125	325.04	1
CP000946	snippy	CDS	1333124	1334074	.	-	ec8739_01261	tal_1		Transaldolase		0.927731	314.504	1	0.965361	231.706	1	0.942857	262.07	1	1.04479	317.011	1
CP000946	snippy	CDS	1334363	1336642	.	+	ec8739_01262	maeB		NADP-dependent malic enzyme		1.0143	343.852	1	1.04996	252.011	1	1.01001	280.735	1	1.04185	316.12	1
CP000946	snippy	CDS	1336935	1337270	.	+	ec8739_01263	eutS		Ethanolamine utilization protein EutS		1.04309	353.61	1	1.04104	249.869	1	0.926938	257.646	1	1.03132	312.926	1
CP000946	snippy	CDS	1337283	1337762	.	+	ec8739_01264	pduV		Propanediol utilization protein PduV		0.999045	338.679	1	1.02658	246.4	1	1.02226	284.14	1	0.942892	286.094	1
CP000946	snippy	CDS	1337737	1338438	.	+	ec8739_01265	eutQ		Ethanolamine utilization protein EutQ		0.996655	337.869	1	1.15366	276.902	1	1.11163	308.981	1	1.05207	319.221	1
CP000946	snippy	CDS	1338435	1339244	.	+	ec8739_01266			Cobalamin adenosyltransferase		0.995067	337.331	1	1.12385	269.747	1	1.02403	284.633	1	0.991657	300.89	1
CP000946	snippy	CDS	1339234	1340250	.	+	ec8739_01267	eutD		Ethanolamine utilization protein EutD		0.980914	332.533	1	1.18403	284.191	1	0.956418	265.84	1	1.02608	311.335	1
CP000946	snippy	CDS	1340247	1340582	.	+	ec8739_01268	eutM		Ethanolamine utilization protein EutM		1.01525	344.173	1	1.08837	261.229	1	1.11704	310.485	1	1.11688	338.887	1
CP000946	snippy	CDS	1340689	1340976	.	+	ec8739_01269	eutN		Ethanolamine utilization protein EutN		0.963804	326.733	1	1.03885	249.344	1	1.02684	285.413	1	0.963559	292.365	1
CP000946	snippy	CDS	1340988	1342391	.	+	ec8739_01270	adhE_1		Aldehyde-alcohol dehydrogenase		1.01358	343.607	1	1.07863	258.893	1	1.06803	296.863	1	1.07834	327.192	1
CP000946	snippy	CDS	1342402	1343238	.	+	ec8739_01271	ftsA_1		Cell division protein FtsA		1.00947	342.213	1	1.06139	254.755	1	1.02185	284.026	1	1.10924	336.566	1
CP000946	snippy	CDS	1343228	1344415	.	+	ec8739_01272	mdh_2		NAD-dependent methanol dehydrogenase		0.962381	326.25	1	1.21377	291.327	1	1.10105	306.042	1	1.11323	337.778	1
CP000946	snippy	CDS	1344632	1345858	.	+	ec8739_01273			Ethanolamine utilization protein%2C EutH		0.989252	335.359	1	1.05456	253.114	1	1.00776	280.11	1	1.02209	310.126	1
CP000946	snippy	CDS	1345855	1347258	.	+	ec8739_01274			Ethanolamine utilization protein EutA		0.951388	322.524	1	1.10787	265.911	1	1.01858	283.118	1	0.993061	301.316	1
CP000946	snippy	CDS	1347387	1347989	.	-	ec8739_01275			hypothetical protein		1.00605	341.053	1	0.99464	238.733	1	1.00617	279.668	1	0.981591	297.836	1
CP000946	snippy	CDS	1348203	1348985	.	-	ec8739_01276			hypothetical protein		1.02859	348.693	1	0.949784	227.967	1	0.997608	277.289	1	1.00335	304.437	1
CP000946	snippy	CDS	1349125	1349601	.	-	ec8739_01277			hypothetical protein		1.07525	364.512	1	0.910443	218.524	1	0.936638	260.342	1	0.925551	280.832	1
CP000946	snippy	CDS	1350122	1352302	.	-	ec8739_01278			hypothetical protein		0.908074	307.84	1	0.958681	230.102	1	1.01189	281.259	1	0.968711	293.928	1
CP000946	snippy	CDS	1352591	1352821	.	-	ec8739_01279			hypothetical protein		0.865653	293.459	1	1.04091	249.84	1	0.981275	272.749	1	0.939801	285.156	1
CP000946	snippy	CDS	1352860	1353147	.	-	ec8739_01280			hypothetical protein		0.877317	297.413	1	0.950834	228.219	1	0.809913	225.118	1	0.85005	257.924	1
CP000946	snippy	CDS	1353286	1353828	.	-	ec8739_01281			hypothetical protein		0.941032	319.013	1	0.993036	238.348	1	0.935183	259.937	1	0.982374	298.074	1
CP000946	snippy	CDS	1353846	1354109	.	-	ec8739_01282			hypothetical protein		0.836778	283.67	1	0.927876	222.708	1	0.995615	276.735	1	1.02742	311.742	1
CP000946	snippy	CDS	1354127	1354522	.	-	ec8739_01283			HNH endonuclease		0.855129	289.891	1	0.801955	192.485	1	0.919018	255.444	1	0.947868	287.604	1
CP000946	snippy	CDS	1355046	1355141	.	-	ec8739_01284			hypothetical protein		0.909038	308.167	1	0.810958	194.646	1	0.788389	219.135	1	0.877938	266.385	1
CP000946	snippy	CDS	1356303	1357508	.	-	ec8739_01285	intS_3		Prophage integrase IntS		0.936543	317.491	1	0.983225	235.993	1	0.982602	273.118	1	0.949603	288.13	1
CP000946	snippy	CDS	1357697	1359058	.	+	ec8739_01286	eutB		Ethanolamine ammonia-lyase heavy chain		0.996688	337.88	1	1.06564	255.774	1	0.946251	263.014	1	0.98083	297.605	1
CP000946	snippy	CDS	1359079	1359966	.	+	ec8739_01287	eutC		Ethanolamine ammonia-lyase light chain		1.06249	360.186	1	1.1996	287.928	1	1.0325	286.988	1	1.05121	318.961	1
CP000946	snippy	CDS	1359976	1360635	.	+	ec8739_01288	eutL		Ethanolamine utilization protein EutL		1.012	343.071	1	1.08985	261.586	1	0.966147	268.544	1	0.996728	302.429	1
CP000946	snippy	CDS	1360648	1361148	.	+	ec8739_01289	eutK		Ethanolamine utilization protein EutK		0.982239	332.982	1	1.08622	260.715	1	0.969138	269.375	1	1.10213	334.409	1
CP000946	snippy	CDS	1361194	1362246	.	+	ec8739_01290	rhaS_1		HTH-type transcriptional activator RhaS		0.9535	323.239	1	0.936292	224.728	1	0.984871	273.748	1	1.00678	305.479	1
CP000946	snippy	CDS	1362252	1363151	.	-	ec8739_01291	hemF		Oxygen-dependent coproporphyrinogen-III oxidase		0.946343	320.813	1	1.06897	256.574	1	1.05662	293.69	1	1.04089	315.83	1
CP000946	snippy	CDS	1363155	1364024	.	-	ec8739_01292	amiA		N-acetylmuramoyl-L-alanine amidase AmiA		0.945921	320.67	1	1.0589	254.157	1	0.960869	267.077	1	1.02386	310.661	1
CP000946	snippy	CDS	1364238	1364663	.	+	ec8739_01293	ypeA		Acetyltransferase YpeA		0.983995	333.577	1	0.993679	238.502	1	0.965153	268.268	1	0.951658	288.754	1
CP000946	snippy	CDS	1364650	1365099	.	+	ec8739_01294	yfeZ		Inner membrane protein YfeZ		0.891195	302.118	1	1.0908	261.813	1	0.933801	259.553	1	0.956952	290.36	1
CP000946	snippy	CDS	1365306	1365881	.	+	ec8739_01295			hypothetical protein	Protein of unknown function (DUF1131)	1.03567	351.094	1	1.06918	256.623	1	1.0384	288.627	1	0.975552	296.003	1
CP000946	snippy	CDS	1365977	1366876	.	+	ec8739_01296	yfeX		putative deferrochelatase/peroxidase YfeX		1.0799	366.091	1	1.197	287.304	1	1.12659	313.14	1	0.974229	295.602	1
CP000946	snippy	CDS	1366934	1368238	.	-	ec8739_01297	ampH_1		D-alanyl-D-alanine- carboxypeptidase/endopeptidase AmpH		0.957875	324.723	1	1.07993	259.204	1	0.969177	269.386	1	0.99828	302.9	1
CP000946	snippy	CDS	1368243	1369667	.	-	ec8739_01298	murP		PTS system N-acetylmuramic acid-specific EIIBC component		1.00711	341.414	1	1.1842	284.231	1	1.03187	286.812	1	1.04512	317.111	1
CP000946	snippy	CDS	1369671	1370567	.	-	ec8739_01299	murQ		N-acetylmuramic acid 6-phosphate etherase		0.939554	318.512	1	1.17703	282.509	1	0.985491	273.921	1	0.985435	299.002	1
CP000946	snippy	CDS	1370731	1371588	.	+	ec8739_01300	murR_2		HTH-type transcriptional regulator MurR		0.947716	321.279	1	1.06825	256.402	1	0.982044	272.963	1	0.931393	282.605	1
CP000946	snippy	CDS	1371717	1372508	.	+	ec8739_01301	fabG2		putative oxidoreductase		1.09936	372.687	1	1.12592	270.242	1	1.15712	321.626	1	1.08884	330.378	1
CP000946	snippy	CDS	1372666	1373682	.	+	ec8739_01302	cysP		Thiosulfate-binding protein		0.920343	311.999	1	1.01699	244.098	1	0.972295	270.253	1	0.920135	279.189	1
CP000946	snippy	CDS	1373682	1374515	.	+	ec8739_01303	cysT		Sulfate transport system permease protein CysT		0.899301	304.866	1	1.0361	248.683	1	1.00538	279.45	1	0.98587	299.134	1
CP000946	snippy	CDS	1374515	1375390	.	+	ec8739_01304	cysW_1		Sulfate transport system permease protein CysW		0.952046	322.747	1	1.12903	270.99	1	0.959266	266.631	1	1.02401	310.705	1
CP000946	snippy	CDS	1375380	1376477	.	+	ec8739_01305	cysA_1		Sulfate/thiosulfate import ATP-binding protein CysA		0.949822	321.993	1	1.1617	278.83	1	1.08824	302.481	1	1.08976	330.656	1
CP000946	snippy	CDS	1376611	1377522	.	+	ec8739_01306	cysM		Cysteine synthase B		1.06401	360.704	1	1.1456	274.966	1	1.02863	285.912	1	1.16139	352.391	1
CP000946	snippy	CDS	1377525	1377893	.	-	ec8739_01307			hypothetical protein	Family of unknown function (DUF5329)	0.978199	331.612	1	1.03159	247.602	1	0.931391	258.883	1	0.964456	292.637	1
CP000946	snippy	CDS	1377998	1378849	.	+	ec8739_01308	pdxK		Pyridoxine/pyridoxal/pyridoxamine kinase		0.931068	315.635	1	1.01267	243.061	1	1.03545	287.808	1	1.0394	315.378	1
CP000946	snippy	CDS	1378892	1379401	.	-	ec8739_01309	crr		PTS system glucose-specific EIIA component		0.993912	336.939	1	1.05099	252.259	1	0.98931	274.982	1	1.0525	319.351	1
CP000946	snippy	CDS	1379442	1381169	.	-	ec8739_01310	ptsI_1		Phosphoenolpyruvate-protein phosphotransferase		1.0029	339.987	1	0.950474	228.133	1	0.947409	263.336	1	1.00119	303.782	1
CP000946	snippy	CDS	1381214	1381471	.	-	ec8739_01311	ptsH		Phosphocarrier protein HPr		1.04641	354.736	1	1.08886	261.349	1	0.958654	266.461	1	1.00978	306.388	1
CP000946	snippy	CDS	1381855	1382826	.	-	ec8739_01312	cysK		Cysteine synthase A		1.04911	355.652	1	1.01655	243.992	1	1.08996	302.959	1	1.01902	309.193	1
CP000946	snippy	CDS	1383011	1383772	.	-	ec8739_01313	cysZ		Sulfate transporter CysZ		1.034	350.529	1	1.06847	256.453	1	1.06387	295.707	1	1.02877	312.15	1
CP000946	snippy	CDS	1384002	1384988	.	+	ec8739_01314	zipA		Cell division protein ZipA		1.00211	339.718	1	1.08278	259.889	1	1.03633	288.052	1	1.09085	330.988	1
CP000946	snippy	CDS	1385059	1387074	.	+	ec8739_01315	ligA		DNA ligase		1.06228	360.115	1	1.08219	259.748	1	1.09404	304.093	1	1.11908	339.553	1
CP000946	snippy	CDS	1387076	1387294	.	+	ec8739_01316			Putative quorum-sensing-regulated virulence factor		1.01562	344.297	1	1.04558	250.959	1	1.16768	324.562	1	0.971402	294.744	1
CP000946	snippy	CDS	1387291	1388289	.	-	ec8739_01317			hypothetical protein	SBF-like CPA transporter family (DUF4137)	1.01298	343.403	1	1.04677	251.244	1	1.01408	281.866	1	1.11988	339.796	1
CP000946	snippy	CDS	1388379	1389305	.	+	ec8739_01318	cynR_2		HTH-type transcriptional regulator CynR		0.992615	336.499	1	1.02119	245.105	1	0.895003	248.769	1	0.92598	280.962	1
CP000946	snippy	CDS	1389296	1389637	.	-	ec8739_01319			FlxA-like protein		0.919854	311.833	1	0.797474	191.409	1	0.704112	195.711	1	0.797291	241.915	1
CP000946	snippy	tRNA	1389757	1389832	.	-	ec8739_01320			tRNA-Lys	tRNA-Lys(ttt)	0.88258	299.197	1	0.718636	172.487	1	0.771522	214.447	1	0.79293	240.592	1
CP000946	snippy	tRNA	1389837	1389912	.	-	ec8739_01321			tRNA-Val	tRNA-Val(tac)	0.863212	292.632	1	0.794727	190.75	1	0.762481	211.934	1	0.832479	252.592	1
CP000946	snippy	tRNA	1389959	1390034	.	-	ec8739_01322			tRNA-Val	tRNA-Val(tac)	0.823894	279.303	1	0.653346	156.816	1	0.686408	190.789	1	0.709799	215.368	1
CP000946	snippy	tRNA	1390079	1390154	.	-	ec8739_01323			tRNA-Val	tRNA-Val(tac)	0.812871	275.566	1	0.928268	222.803	1	0.777061	215.987	1	0.799261	242.513	1
CP000946	snippy	CDS	1390413	1391828	.	+	ec8739_01324	gltX		Glutamate--tRNA ligase		1.02545	347.63	1	0.988334	237.22	1	1.05832	294.165	1	0.951909	288.83	1
CP000946	snippy	CDS	1391880	1392251	.	-	ec8739_01325			hypothetical protein	Putative transcription regulator (DUF1323)	1.02453	347.32	1	0.839862	201.583	1	0.903889	251.239	1	0.95348	289.306	1
CP000946	snippy	CDS	1392274	1392633	.	-	ec8739_01326			hypothetical protein	Putative transcription regulator (DUF1323)	0.96411	326.836	1	0.767379	184.186	1	1.01346	281.694	1	0.937493	284.456	1
CP000946	snippy	tRNA	1392854	1392929	.	+	ec8739_01327			tRNA-Ala	tRNA-Ala(ggc)	0.94309	319.711	1	0.870214	208.868	1	0.882105	245.184	1	0.88881	269.684	1
CP000946	snippy	tRNA	1392969	1393044	.	+	ec8739_01328			tRNA-Ala	tRNA-Ala(ggc)	1.01214	343.118	1	1.01615	243.895	1	0.847879	235.671	1	1.04878	318.224	1
CP000946	snippy	CDS	1393253	1395442	.	+	ec8739_01329	yfgF_2		Cyclic di-GMP phosphodiesterase YfgF		0.998798	338.595	1	0.965838	231.82	1	0.969291	269.418	1	0.965487	292.95	1
CP000946	snippy	CDS	1395526	1396638	.	+	ec8739_01330			Transposase DDE domain protein		1.04728	355.032	1	0.963645	231.294	1	0.993402	276.119	1	0.933738	283.316	1
CP000946	snippy	CDS	1396661	1396801	.	+	ec8739_01331			hypothetical protein		0.993589	336.83	1	0.982632	235.851	1	0.991798	275.674	1	0.900673	273.284	1
CP000946	snippy	CDS	1396841	1398043	.	-	ec8739_01332	nupC		Nucleoside permease NupC		0.989163	335.329	1	0.993972	238.573	1	0.941653	261.736	1	0.957634	290.567	1
CP000946	snippy	CDS	1398379	1399617	.	+	ec8739_01333	mntH		Divalent metal cation transporter MntH		0.962062	326.142	1	1.03182	247.658	1	0.959248	266.626	1	1.01206	307.081	1
CP000946	snippy	CDS	1399758	1400084	.	-	ec8739_01334			hypothetical protein	Protein of unknown function (DUF2502)	1.01796	345.092	1	0.994796	238.771	1	0.883577	245.593	1	1.04473	316.994	1
CP000946	snippy	CDS	1400199	1401455	.	-	ec8739_01335	yfeO		Putative ion-transport protein YfeO		0.960294	325.543	1	0.995523	238.945	1	1.00923	280.519	1	0.913713	277.24	1
CP000946	snippy	CDS	1401659	1402624	.	+	ec8739_01336	glk		Glucokinase		0.916568	310.719	1	0.967174	232.141	1	0.96527	268.3	1	0.997082	302.536	1
CP000946	snippy	CDS	1402843	1403169	.	+	ec8739_01337	fryB_1		PTS system fructose-like EIIB component 1		1.11233	377.083	1	1.0321	247.725	1	0.948435	263.621	1	1.11995	339.817	1
CP000946	snippy	CDS	1403191	1404438	.	+	ec8739_01338	fryC		Fructose-like permease IIC component 1		0.919313	311.65	1	0.984451	236.288	1	0.984537	273.655	1	0.963289	292.283	1
CP000946	snippy	CDS	1404453	1405538	.	+	ec8739_01339	ypdF		Aminopeptidase YpdF		1.06594	361.356	1	1.07561	258.168	1	0.954109	265.198	1	0.986714	299.39	1
CP000946	snippy	CDS	1405538	1406575	.	+	ec8739_01340	ypdE		Aminopeptidase YpdE		1.03773	351.794	1	1.04236	250.186	1	0.976886	271.529	1	1.06721	323.815	1
CP000946	snippy	CDS	1406600	1409095	.	+	ec8739_01341	ptsI_2		Phosphoenolpyruvate-protein phosphotransferase		1.02764	348.372	1	0.985294	236.49	1	0.996104	276.871	1	0.96553	292.963	1
CP000946	snippy	CDS	1409098	1409955	.	-	ec8739_01342	rhaR_1		HTH-type transcriptional activator RhaR		0.989594	335.476	1	0.973439	233.645	1	0.938561	260.876	1	0.985758	299.1	1
CP000946	snippy	CDS	1409968	1410702	.	-	ec8739_01343	ypdB		Transcriptional regulatory protein YpdB		0.979222	331.959	1	0.973639	233.693	1	0.990382	275.28	1	0.940291	285.305	1
CP000946	snippy	CDS	1410717	1412414	.	-	ec8739_01344	ypdA		Sensor histidine kinase YpdA		0.963537	326.642	1	1.02287	245.51	1	0.980022	272.4	1	0.931032	282.495	1
CP000946	snippy	CDS	1412791	1414029	.	+	ec8739_01345	alaC		Glutamate-pyruvate aminotransferase AlaC		0.000542825	0.184019	0.00242131	1.04924	251.839	1	0.000479116	0.133172	0.00161421	0.000486781	0.1477	0.00242131
CP000946	snippy	CDS	1414521	1415441	.	-	ec8739_01346	lpxP		Lipid A biosynthesis palmitoleoyltransferase		0.9555	323.917	1	0.991672	238.021	1	0.995741	276.77	1	0.922851	280.013	1
CP000946	snippy	CDS	1415794	1416036	.	+	ec8739_01347			hypothetical protein	Protein of unknown function (DUF2545)	0.857076	290.551	1	0.801786	192.444	1	0.892443	248.058	1	0.841635	255.37	1
CP000946	snippy	CDS	1416113	1416388	.	-	ec8739_01348			hypothetical protein		0.838338	284.199	1	0.674552	161.906	1	0.770708	214.221	1	0.831614	252.33	1
CP000946	snippy	CDS	1416684	1417316	.	+	ec8739_01349			YfdX protein		0.897535	304.267	1	0.90895	218.166	1	0.828068	230.164	1	0.901435	273.515	1
CP000946	snippy	CDS	1417829	1419079	.	+	ec8739_01350	frc		Formyl-CoA:oxalate CoA-transferase		0.849333	287.926	1	0.940188	225.663	1	0.923732	256.755	1	0.891018	270.354	1
CP000946	snippy	CDS	1419133	1420827	.	+	ec8739_01351	oxc		Oxalyl-CoA decarboxylase		0.901136	305.488	1	0.894317	214.654	1	0.915484	254.462	1	0.892524	270.811	1
CP000946	snippy	CDS	1420897	1421841	.	+	ec8739_01352			Membrane transport protein		0.897749	304.34	1	0.781232	187.511	1	0.910487	253.073	1	0.813846	246.939	1
CP000946	snippy	CDS	1421915	1423060	.	+	ec8739_01353	yfdE		Acetyl-CoA:oxalate CoA-transferase		0.957805	324.699	1	0.826925	198.478	1	0.9576	266.168	1	0.860885	261.211	1
CP000946	snippy	CDS	1423116	1426709	.	-	ec8739_01354	evgS		Sensor protein EvgS		0.829682	281.265	1	0.751826	180.453	1	0.891844	247.891	1	0.831517	252.3	1
CP000946	snippy	CDS	1426714	1427328	.	-	ec8739_01355	evgA		DNA-binding transcriptional activator EvgA		0.81419	276.013	1	0.656078	157.472	1	0.921579	256.156	1	0.884095	268.254	1
CP000946	snippy	CDS	1427744	1428907	.	+	ec8739_01356	emrK_2		putative multidrug resistance protein EmrK		0.820353	278.102	1	0.730653	175.371	1	0.897153	249.367	1	0.83523	253.427	1
CP000946	snippy	CDS	1428907	1430445	.	+	ec8739_01357	emrY		putative multidrug resistance protein EmrY		0.818549	277.491	1	0.824916	197.996	1	0.866018	240.713	1	0.834185	253.11	1
CP000946	snippy	CDS	1430553	1431881	.	-	ec8739_01358	dsdA		D-serine dehydratase		0.905197	306.865	1	0.877273	210.563	1	0.994666	276.471	1	0.926994	281.27	1
CP000946	snippy	CDS	1431899	1433236	.	-	ec8739_01359	dsdX		DsdX permease		0.95915	325.155	1	0.844768	202.761	1	0.929017	258.223	1	1.00191	304	1
CP000946	snippy	CDS	1433454	1434389	.	+	ec8739_01360	perR		HTH-type transcriptional regulator PerR		0.926636	314.132	1	0.87638	210.348	1	0.878498	244.182	1	0.811394	246.194	1
CP000946	snippy	tRNA	1434485	1434559	.	-	ec8739_01361			tRNA-Arg	tRNA-Arg(cct)	1.09364	370.747	1	0.765715	183.787	1	0.84062	233.653	1	0.852455	258.653	1
CP000946	snippy	CDS	1434635	1435567	.	-	ec8739_01362	yfdC		Inner membrane protein YfdC		1.0056	340.901	1	0.891924	214.079	1	0.954295	265.25	1	0.893691	271.165	1
CP000946	snippy	CDS	1435861	1436616	.	+	ec8739_01363	mlaA		putative phospholipid-binding lipoprotein MlaA		0.904582	306.656	1	0.912706	219.067	1	0.926038	257.396	1	0.882749	267.845	1
CP000946	snippy	CDS	1436798	1437856	.	-	ec8739_01364			hypothetical protein		0.835985	283.401	1	0.766624	184.005	1	0.737078	204.873	1	0.691683	209.872	1
CP000946	snippy	CDS	1438223	1439563	.	-	ec8739_01365	fadL		Long-chain fatty acid transport protein		0.975574	330.723	1	0.918052	220.35	1	0.942255	261.903	1	0.989844	300.34	1
CP000946	snippy	CDS	1439935	1440219	.	+	ec8739_01366			hypothetical protein	Protein of unknown function (DUF406)	0.974912	330.498	1	0.883451	212.046	1	1.08091	300.442	1	0.902606	273.87	1
CP000946	snippy	CDS	1440400	1441710	.	+	ec8739_01367	fadI		3-ketoacyl-CoA thiolase		1.04033	352.674	1	1.07866	258.899	1	1.04068	289.26	1	0.985277	298.954	1
CP000946	snippy	CDS	1441710	1443854	.	+	ec8739_01368	fadJ		Fatty acid oxidation complex subunit alpha		1.0319	349.816	1	1.02058	244.959	1	1.01039	280.841	1	0.997828	302.763	1
CP000946	snippy	CDS	1444057	1444542	.	+	ec8739_01369	sixA		Phosphohistidine phosphatase SixA		1.02343	346.944	1	1.09242	262.202	1	1.05223	292.471	1	0.950483	288.397	1
CP000946	snippy	CDS	1445226	1445789	.	+	ec8739_01370	yfcV		putative fimbrial-like protein YfcV		1.00383	340.301	1	0.88301	211.94	1	0.931632	258.95	1	0.836727	253.881	1
CP000946	snippy	CDS	1445872	1448517	.	+	ec8739_01371	papC_2		Outer membrane usher protein PapC		0.971036	329.184	1	0.90696	217.688	1	0.913202	253.828	1	0.899717	272.994	1
CP000946	snippy	CDS	1448537	1449289	.	+	ec8739_01372	yfcS		putative fimbrial chaperone YfcS		1.08588	368.116	1	1.09522	262.875	1	1.01738	282.784	1	1.01256	307.232	1
CP000946	snippy	CDS	1449305	1449814	.	+	ec8739_01373	yfcR		putative fimbrial-like protein YfcR		0.963714	326.702	1	1.02094	245.045	1	0.85599	237.925	1	0.960044	291.298	1
CP000946	snippy	CDS	1449811	1450299	.	+	ec8739_01374	yfcQ		putative fimbrial-like protein YfcQ		0.977713	331.448	1	0.98108	235.479	1	0.970039	269.626	1	0.957572	290.548	1
CP000946	snippy	CDS	1450296	1450835	.	+	ec8739_01375	yfcP		putative fimbrial-like protein YfcP		1.04769	355.17	1	1.06279	255.091	1	0.917726	255.085	1	1.01355	307.531	1
CP000946	snippy	CDS	1450837	1451694	.	+	ec8739_01376			hypothetical protein	Protein of unknown function (DUF2544)	0.980607	332.429	1	0.959561	230.314	1	0.941375	261.659	1	0.927683	281.479	1
CP000946	snippy	CDS	1451766	1452317	.	-	ec8739_01377	mutS2		Endonuclease MutS2		0.988763	335.194	1	1.07808	258.761	1	0.982289	273.031	1	1.02749	311.763	1
CP000946	snippy	CDS	1452483	1453415	.	+	ec8739_01378	prmB		50S ribosomal protein L3 glutamine methyltransferase		1.09901	372.568	1	1.1312	271.509	1	0.968266	269.133	1	1.02757	311.787	1
CP000946	snippy	CDS	1453450	1454535	.	+	ec8739_01379	aroC		Chorismate synthase		0.980741	332.474	1	1.15123	276.317	1	1.04778	291.235	1	1.09962	333.649	1
CP000946	snippy	CDS	1454539	1455363	.	+	ec8739_01380	mepA		Penicillin-insensitive murein endopeptidase		1.05765	358.547	1	1.13698	272.897	1	0.938775	260.936	1	0.96763	293.6	1
CP000946	snippy	CDS	1455363	1456172	.	+	ec8739_01381			Sulfite exporter TauE/SafE		1.00235	339.8	1	1.06929	256.651	1	0.971137	269.931	1	0.977558	296.612	1
CP000946	snippy	CDS	1456172	1456720	.	+	ec8739_01382	epmC		Elongation factor P hydroxylase		1.01908	345.472	1	1.04982	251.978	1	0.965016	268.23	1	0.91031	276.208	1
CP000946	snippy	CDS	1456754	1457032	.	+	ec8739_01383			YfcL protein		1.06027	359.434	1	1.03259	247.842	1	0.993242	276.075	1	0.974158	295.581	1
CP000946	snippy	CDS	1457153	1459159	.	-	ec8739_01384	mnmC		tRNA 5-methylaminomethyl-2-thiouridine biosynthesis bifunctional protein MnmC		1.03119	349.576	1	1.15321	276.793	1	1.0528	292.628	1	1.049	318.29	1
CP000946	snippy	CDS	1459318	1460538	.	+	ec8739_01385	fabB		3-oxoacyl-[acyl-carrier-protein] synthase 1		1.08546	367.975	1	1.15177	276.446	1	1.03307	287.147	1	1.05925	321.398	1
CP000946	snippy	CDS	1460803	1461981	.	+	ec8739_01386	garP_2		putative galactarate transporter		0.932633	316.165	1	1.0847	260.35	1	1.0842	301.358	1	1.01853	309.045	1
CP000946	snippy	CDS	1461978	1462973	.	-	ec8739_01387	flk		Flagellar regulator flk		1.09056	369.705	1	1.01571	243.79	1	0.9781	271.866	1	1.00029	303.509	1
CP000946	snippy	CDS	1463072	1464208	.	+	ec8739_01388	pdxB		Erythronate-4-phosphate dehydrogenase		1.0319	349.818	1	0.968347	232.422	1	0.98733	274.432	1	1.03739	314.768	1
CP000946	snippy	CDS	1464274	1465287	.	+	ec8739_01389	usg		USG-1 protein		0.99675	337.901	1	1.05178	252.449	1	0.986571	274.221	1	1.01891	309.161	1
CP000946	snippy	CDS	1465287	1466099	.	+	ec8739_01390	truA		tRNA pseudouridine synthase A		1.02476	347.396	1	1.06193	254.883	1	0.966987	268.777	1	0.994536	301.764	1
CP000946	snippy	CDS	1466182	1466841	.	+	ec8739_01391			putative membrane protein		1.08516	367.873	1	1.0241	245.805	1	0.96733	268.873	1	0.950248	288.326	1
CP000946	snippy	CDS	1466997	1467911	.	+	ec8739_01392	accD		Acetyl-coenzyme A carboxylase carboxyl transferase subunit beta		1.0427	353.478	1	1.05633	253.539	1	0.983527	273.375	1	0.969932	294.298	1
CP000946	snippy	CDS	1467981	1469249	.	+	ec8739_01393	folC		Dihydrofolate synthase/folylpolyglutamate synthase		1.07202	363.418	1	1.0927	262.27	1	1.07078	297.628	1	1.03271	313.345	1
CP000946	snippy	CDS	1469239	1469901	.	+	ec8739_01394	dedD		Cell division protein DedD		0.952002	322.732	1	1.08165	259.618	1	1.0262	285.237	1	1.01635	308.383	1
CP000946	snippy	CDS	1470160	1470648	.	+	ec8739_01395	cvpA		Colicin V production protein		0.992209	336.362	1	1.048	251.54	1	0.97616	271.327	1	1.02941	312.346	1
CP000946	snippy	CDS	1470685	1472202	.	+	ec8739_01396	purF		Amidophosphoribosyltransferase		0.988516	335.11	1	0.998422	239.641	1	0.984546	273.658	1	0.99411	301.634	1
CP000946	snippy	CDS	1472297	1472866	.	+	ec8739_01397	ubiX		Flavin prenyltransferase UbiX		0.99257	336.484	1	0.998413	239.639	1	0.996898	277.091	1	1.03889	315.223	1
CP000946	snippy	CDS	1473132	1473914	.	+	ec8739_01398	argT		Lysine/arginine/ornithine-binding periplasmic protein		1.08732	368.604	1	1.00138	240.35	1	0.93964	261.176	1	0.982561	298.13	1
CP000946	snippy	CDS	1474135	1474917	.	+	ec8739_01399	hisJ		Histidine-binding periplasmic protein		1.05079	356.22	1	1.01211	242.927	1	1.02355	284.498	1	0.968637	293.905	1
CP000946	snippy	CDS	1475007	1475693	.	+	ec8739_01400	hisQ		Histidine transport system permease protein HisQ		1.01951	345.619	1	0.958358	230.025	1	0.92761	257.833	1	1.01967	309.389	1
CP000946	snippy	CDS	1475690	1476406	.	+	ec8739_01401	hisM		Histidine transport system permease protein HisM		1.03946	352.381	1	1.03314	247.974	1	1.01352	281.713	1	1.002	304.028	1
CP000946	snippy	CDS	1476414	1477187	.	+	ec8739_01402	hisP		Histidine transport ATP-binding protein HisP		0.949577	321.91	1	0.888531	213.265	1	0.957599	266.168	1	0.981033	297.667	1
CP000946	snippy	CDS	1477384	1478274	.	+	ec8739_01403			Putative transposase%2C YhgA-like		0.994724	337.214	1	0.952574	228.636	1	0.900905	250.41	1	0.975777	296.072	1
CP000946	snippy	CDS	1478322	1479215	.	-	ec8739_01404			Epimerase family protein		0.933841	316.575	1	1.05884	254.143	1	0.956109	265.754	1	0.943147	286.171	1
CP000946	snippy	CDS	1479236	1479598	.	-	ec8739_01405	folX		Dihydroneopterin triphosphate 2'-epimerase		0.90593	307.113	1	0.96723	232.154	1	0.892473	248.066	1	0.881253	267.391	1
CP000946	snippy	CDS	1479655	1480302	.	-	ec8739_01406	yfcG		Disulfide-bond oxidoreductase YfcG		1.01484	344.034	1	1.04062	249.769	1	1.06438	295.847	1	0.969462	294.156	1
CP000946	snippy	CDS	1480438	1481082	.	+	ec8739_01407	yfcF		Glutathione S-transferase YfcF		1.01614	344.474	1	1.03019	247.265	1	0.937338	260.536	1	0.952204	288.919	1
CP000946	snippy	CDS	1481138	1481689	.	+	ec8739_01408	yfcE		Phosphodiesterase YfcE		1.00424	340.44	1	0.972686	233.464	1	0.958533	266.428	1	0.956345	290.176	1
CP000946	snippy	CDS	1481747	1482289	.	+	ec8739_01409	yfcD		putative Nudix hydrolase YfcD		1.11874	379.258	1	1.13204	271.713	1	1.01419	281.899	1	1.00538	305.053	1
CP000946	snippy	CDS	1482322	1483800	.	-	ec8739_01410			C4-dicarboxylate anaerobic carrier		0.958653	324.986	1	0.936615	224.806	1	1.00006	277.971	1	0.969448	294.151	1
CP000946	snippy	CDS	1484032	1486176	.	-	ec8739_01411	pta		Phosphate acetyltransferase		0.991877	336.249	1	1.04296	250.332	1	1.0222	284.123	1	1.00927	306.234	1
CP000946	snippy	CDS	1486251	1487453	.	-	ec8739_01412	ackA		Acetate kinase		0.582383	197.43	0.564422	0.625365	150.1	0.56276	0.613049	170.399	0.564422	0.589297	178.805	0.563591
CP000946	snippy	CDS	1487792	1488247	.	+	ec8739_01413			hypothetical protein	Protein of unknown function%2C DUF412	1.03519	350.932	1	0.984267	236.243	1	1.03625	288.029	1	1.00459	304.816	1
CP000946	snippy	CDS	1488330	1488824	.	+	ec8739_01414			YfbU domain protein		0.941221	319.077	1	1.01851	244.463	1	1.00665	279.802	1	1.06644	323.58	1
CP000946	snippy	CDS	1488835	1489485	.	+	ec8739_01415	yfbT		Sugar phosphatase YfbT		0.957986	324.76	1	1.14495	274.811	1	1.08616	301.902	1	0.990424	300.516	1
CP000946	snippy	CDS	1489572	1491404	.	+	ec8739_01416	sdcS		Sodium-dependent dicarboxylate transporter SdcS		0.998309	338.43	1	1.02346	245.651	1	0.946884	263.19	1	0.998479	302.96	1
CP000946	snippy	CDS	1491463	1492062	.	-	ec8739_01417	yfbR		5'-deoxynucleotidase YfbR		1.06702	361.723	1	1.06509	255.642	1	0.939761	261.21	1	0.995891	302.175	1
CP000946	snippy	CDS	1492146	1493363	.	-	ec8739_01418	alaA		Glutamate-pyruvate aminotransferase AlaA		0.310148	105.141	0.302956	0.979261	235.042	1	0.287481	79.9064	0.302956	0.309735	93.9803	0.302956
CP000946	snippy	CDS	1494283	1495221	.	+	ec8739_01419	gltC_2		HTH-type transcriptional regulator GltC		1.10523	374.677	1	0.960926	230.641	1	0.938853	260.957	1	1.03161	313.013	1
CP000946	snippy	CDS	1495425	1495589	.	-	ec8739_01420			hypothetical protein		0.895192	303.473	1	0.832533	199.824	1	0.861186	239.37	1	0.907908	275.479	1
CP000946	snippy	CDS	1495852	1496295	.	+	ec8739_01421	ndhC		NAD(P)H-quinone oxidoreductase subunit 3		1.11328	377.405	1	1.31687	316.074	1	1.15295	320.466	1	1.21704	369.277	1
CP000946	snippy	CDS	1496311	1496973	.	+	ec8739_01422	nuoB		NADH-quinone oxidoreductase subunit B		1.02107	346.146	1	1.19853	287.67	1	0.994008	276.288	1	1.0954	332.37	1
CP000946	snippy	CDS	1497067	1498869	.	+	ec8739_01423	nuoC		NADH-quinone oxidoreductase subunit C/D		0.98498	333.911	1	1.18668	284.828	1	1.01678	282.618	1	1.01479	307.91	1
CP000946	snippy	CDS	1498872	1499372	.	+	ec8739_01424	nuoE		NADH-quinone oxidoreductase subunit E		1.01236	343.192	1	1.04302	250.345	1	1.00147	278.363	1	1.00919	306.21	1
CP000946	snippy	CDS	1499369	1500706	.	+	ec8739_01425	nuoF		NADH-quinone oxidoreductase subunit F		1.04923	355.692	1	1.03874	249.318	1	1.08981	302.916	1	1.016	308.277	1
CP000946	snippy	CDS	1500759	1503485	.	+	ec8739_01426	nuoG		NADH-quinone oxidoreductase subunit G		0.990166	335.669	1	1.09597	263.055	1	1.0499	291.823	1	1.04569	317.285	1
CP000946	snippy	CDS	1503482	1504459	.	+	ec8739_01427	nuoH		NADH-quinone oxidoreductase subunit H		0.967986	328.15	1	0.938906	225.356	1	0.899287	249.96	1	0.966381	293.221	1
CP000946	snippy	CDS	1504474	1505016	.	+	ec8739_01428	nuoI_2		NADH-quinone oxidoreductase subunit I		1.11357	377.505	1	1.0543	253.053	1	1.0758	299.022	1	0.936932	284.285	1
CP000946	snippy	CDS	1505028	1505582	.	+	ec8739_01429	nuoJ		NADH-quinone oxidoreductase subunit J		1.02853	348.676	1	0.994018	238.584	1	1.08266	300.928	1	0.947446	287.476	1
CP000946	snippy	CDS	1505579	1505881	.	+	ec8739_01430	nuoK		NADH-quinone oxidoreductase subunit K		0.933985	316.624	1	0.983885	236.152	1	0.940466	261.406	1	1.03473	313.96	1
CP000946	snippy	CDS	1505878	1507719	.	+	ec8739_01431	nuoL		NADH-quinone oxidoreductase subunit L		0.999712	338.906	1	1.10404	264.991	1	1.01285	281.524	1	0.984196	298.626	1
CP000946	snippy	CDS	1507883	1509412	.	+	ec8739_01432	nuoM		NADH-quinone oxidoreductase subunit M		0.999048	338.68	1	1.04938	251.871	1	1.06297	295.457	1	1.0325	313.283	1
CP000946	snippy	CDS	1509419	1510876	.	+	ec8739_01433	nuoN		NADH-quinone oxidoreductase subunit N		0.946848	320.984	1	1.06171	254.832	1	1.00017	278.001	1	1.02014	309.532	1
CP000946	snippy	CDS	1510943	1511446	.	-	ec8739_01434			hypothetical protein	Domain of unknown function (DUF1877)	0.846454	286.95	1	0.905787	217.407	1	0.960528	266.982	1	0.8193	248.593	1
CP000946	snippy	CDS	1511549	1511881	.	-	ec8739_01435			hypothetical protein		0.956116	324.126	1	0.933182	223.982	1	0.926398	257.495	1	0.906092	274.928	1
CP000946	snippy	CDS	1512809	1513804	.	-	ec8739_01436	elaD		Protease ElaD		0.849538	287.996	1	0.835143	200.451	1	0.820704	228.117	1	0.807255	244.939	1
CP000946	snippy	CDS	1513995	1514912	.	-	ec8739_01437	rbn		Ribonuclease BN		0.919822	311.822	1	0.960615	230.566	1	0.934957	259.875	1	1.02241	310.222	1
CP000946	snippy	CDS	1514977	1515438	.	+	ec8739_01438			Acetyltransferase		0.906305	307.24	1	0.882125	211.727	1	0.894245	248.558	1	0.968685	293.92	1
CP000946	snippy	CDS	1515493	1515798	.	+	ec8739_01439			hypothetical protein	Bacterial protein of unknown function (DUF883)	0.985492	334.085	1	0.960692	230.585	1	0.982743	273.157	1	0.967462	293.549	1
CP000946	snippy	CDS	1515877	1517172	.	+	ec8739_01440	menF		Isochorismate synthase MenF		1.01643	344.574	1	1.03889	249.354	1	1.00678	279.838	1	1.03609	314.371	1
CP000946	snippy	CDS	1517261	1518931	.	+	ec8739_01441	menD		2-succinyl-5-enolpyruvyl-6-hydroxy-3- cyclohexene-1-carboxylate synthase		1.07492	364.4	1	1.17475	281.964	1	1.09567	304.546	1	1.0579	320.991	1
CP000946	snippy	CDS	1518928	1519686	.	+	ec8739_01442	menH		2-succinyl-6-hydroxy-2%2C 4-cyclohexadiene-1-carboxylate synthase		1.04112	352.943	1	1.24415	298.621	1	1.01778	282.895	1	1.04552	317.233	1
CP000946	snippy	CDS	1519701	1520558	.	+	ec8739_01443	menB		1%2C4-dihydroxy-2-naphthoyl-CoA synthase		1.05872	358.908	1	1.04747	251.414	1	1.03663	288.136	1	1.06617	323.499	1
CP000946	snippy	CDS	1520558	1521520	.	+	ec8739_01444	menC		o-succinylbenzoate synthase		1.05668	358.217	1	1.22018	292.867	1	1.1592	322.202	1	1.13439	344.199	1
CP000946	snippy	CDS	1521517	1522872	.	+	ec8739_01445	menE		2-succinylbenzoate--CoA ligase		0.965156	327.191	1	1.04228	250.167	1	1.01057	280.892	1	0.999692	303.328	1
CP000946	snippy	CDS	1522982	1523248	.	+	ec8739_01446	pmrD		Signal transduction protein PmrD		0.993605	336.835	1	1.02529	246.09	1	0.914145	254.09	1	1.03859	315.131	1
CP000946	snippy	CDS	1523242	1523628	.	-	ec8739_01447	arnF		putative 4-amino-4-deoxy-L-arabinose-phosphoundecaprenol flippase subunit ArnF		1.03854	352.07	1	1.01669	244.026	1	0.963669	267.855	1	1.04831	318.08	1
CP000946	snippy	CDS	1523628	1523963	.	-	ec8739_01448	arnE		putative 4-amino-4-deoxy-L-arabinose-phosphoundecaprenol flippase subunit ArnE		0.993213	336.702	1	0.949178	227.821	1	0.93544	260.009	1	1.13661	344.872	1
CP000946	snippy	CDS	1523960	1525612	.	-	ec8739_01449	arnT		Undecaprenyl phosphate-alpha-4-amino-4-deoxy-L-arabinose arabinosyl transferase		1.03651	351.382	1	1.01067	242.58	1	0.957891	266.249	1	0.986103	299.205	1
CP000946	snippy	CDS	1525612	1526502	.	-	ec8739_01450	arnD		putative 4-deoxy-4-formamido-L-arabinose-phosphoundecaprenol deformylase ArnD		1.1212	380.09	1	1.06806	256.356	1	1.06647	296.43	1	0.997882	302.779	1
CP000946	snippy	CDS	1526499	1528481	.	-	ec8739_01451	arnA		Bifunctional polymyxin resistance protein ArnA		1.04722	355.012	1	1.04252	250.226	1	1.03342	287.244	1	0.984949	298.855	1
CP000946	snippy	CDS	1528481	1529449	.	-	ec8739_01452	arnC		Undecaprenyl-phosphate 4-deoxy-4-formamido-L-arabinose transferase		1.01462	343.958	1	0.936254	224.719	1	0.994475	276.418	1	0.98136	297.766	1
CP000946	snippy	CDS	1529453	1530610	.	-	ec8739_01453	arnB		UDP-4-amino-4-deoxy-L-arabinose--oxoglutarate aminotransferase		1.00321	340.092	1	0.887571	213.035	1	0.984484	273.641	1	0.94926	288.026	1
CP000946	snippy	CDS	1530900	1531502	.	+	ec8739_01454	ais		Lipopolysaccharide core heptose(II)-phosphate phosphatase		0.948455	321.529	1	0.818348	196.42	1	0.835805	232.315	1	0.947338	287.443	1
CP000946	snippy	CDS	1531541	1531966	.	-	ec8739_01455	nudI		Nucleoside triphosphatase NudI		1.01655	344.615	1	0.975087	234.04	1	0.955964	265.714	1	0.91894	278.826	1
CP000946	snippy	CDS	1532245	1532787	.	+	ec8739_01456			YfaZ precursor		0.849849	288.101	1	1.00605	241.471	1	1.05812	294.107	1	1.00385	304.591	1
CP000946	snippy	CDS	1532887	1534089	.	+	ec8739_01457	pncC_2		Nicotinamide-nucleotide amidohydrolase PncC		1.08267	367.03	1	1.11823	268.397	1	1.09114	303.286	1	1.09973	333.682	1
CP000946	snippy	CDS	1534309	1535091	.	+	ec8739_01458	rhmR		putative HTH-type transcriptional regulator RhmR		0.890124	301.755	1	0.945208	226.868	1	0.955745	265.653	1	0.864268	262.238	1
CP000946	snippy	CDS	1535106	1536311	.	+	ec8739_01459	rhmD		L-rhamnonate dehydratase		1.00224	339.763	1	1.03922	249.432	1	1.01284	281.523	1	0.981085	297.682	1
CP000946	snippy	CDS	1536368	1537657	.	+	ec8739_01460	rhmT		Inner membrane transport protein RhmT		0.994526	337.147	1	1.05259	252.643	1	1.00606	279.638	1	1.00252	304.185	1
CP000946	snippy	CDS	1537675	1538478	.	+	ec8739_01461	rhmA		2-keto-3-deoxy-L-rhamnonate aldolase		1.12382	380.978	1	1.02956	247.114	1	1.05733	293.889	1	1.06485	323.098	1
CP000946	snippy	CDS	1538519	1538704	.	-	ec8739_01462			hypothetical protein		1.0345	350.699	1	0.854881	205.188	1	0.940708	261.473	1	1.04783	317.935	1
CP000946	snippy	CDS	1538717	1539616	.	-	ec8739_01463			Putative transposase%2C YhgA-like		1.00577	340.958	1	0.963824	231.337	1	1.01711	282.709	1	1.02564	311.202	1
CP000946	snippy	CDS	1539809	1540999	.	-	ec8739_01464	glpC		Anaerobic glycerol-3-phosphate dehydrogenase subunit C		1.00062	339.214	1	0.953942	228.965	1	0.996578	277.003	1	0.985765	299.102	1
CP000946	snippy	CDS	1540996	1542255	.	-	ec8739_01465	glpB		Anaerobic glycerol-3-phosphate dehydrogenase subunit B		1.07957	365.977	1	1.18415	284.219	1	1.20033	333.637	1	1.12368	340.949	1
CP000946	snippy	CDS	1542245	1543873	.	-	ec8739_01466	glpA		Anaerobic glycerol-3-phosphate dehydrogenase subunit A		1.12033	379.797	1	1.13462	272.331	1	1.13154	314.514	1	1.04681	317.624	1
CP000946	snippy	CDS	1544146	1545504	.	+	ec8739_01467	glpT		Glycerol-3-phosphate transporter		0.959568	325.297	1	0.94013	225.65	1	0.961349	267.21	1	0.878407	266.528	1
CP000946	snippy	CDS	1545509	1546585	.	+	ec8739_01468	glpQ		Glycerophosphodiester phosphodiesterase%2C periplasmic		1.07103	363.084	1	0.928882	222.95	1	0.957572	266.161	1	0.998038	302.826	1
CP000946	snippy	CDS	1546627	1546833	.	-	ec8739_01469			hypothetical protein		0.974255	330.275	1	0.901134	216.29	1	0.823931	229.014	1	0.944255	286.507	1
CP000946	snippy	CDS	1547048	1547698	.	+	ec8739_01470	rfaP_2		Lipopolysaccharide core heptose(I) kinase RfaP		1.12409	381.069	1	0.958409	230.037	1	1.00714	279.939	1	1.13004	342.877	1
CP000946	snippy	CDS	1547752	1548006	.	-	ec8739_01471	ascD		CDP-6-deoxy-L-threo-D-glycero-4-hexulose-3- dehydrase reductase		0.963621	326.671	1	0.980982	235.455	1	0.974193	270.78	1	0.969608	294.2	1
CP000946	snippy	CDS	1548006	1549136	.	-	ec8739_01472	nrdB		Ribonucleoside-diphosphate reductase 1 subunit beta		1.11979	379.614	1	1.11333	267.222	1	1.1358	315.699	1	1.02267	310.302	1
CP000946	snippy	CDS	1549370	1551655	.	-	ec8739_01473	nrdA		Ribonucleoside-diphosphate reductase 1 subunit alpha		0.991531	336.132	1	1.03058	247.359	1	0.97103	269.901	1	1.07971	327.608	1
CP000946	snippy	CDS	1552351	1556103	.	+	ec8739_01474	aidA-I		AIDA-I autotransporter		0.99583	337.589	1	0.944435	226.683	1	0.99725	277.189	1	0.973439	295.362	1
CP000946	snippy	CDS	1556231	1556953	.	-	ec8739_01475	ubiG		Ubiquinone biosynthesis O-methyltransferase		1.04426	354.007	1	1.09419	262.627	1	1.15808	321.893	1	1.07599	326.48	1
CP000946	snippy	CDS	1557100	1559727	.	+	ec8739_01476	gyrA		DNA gyrase subunit A		1.01336	343.531	1	1.07625	258.321	1	1.02528	284.981	1	0.999572	303.292	1
CP000946	snippy	CDS	1559876	1561564	.	+	ec8739_01477			hypothetical protein	Uncharacterized protein conserved in bacteria (DUF2138)	0.990845	335.899	1	1.04293	250.324	1	0.965462	268.353	1	1.01849	309.032	1
CP000946	snippy	CDS	1561561	1562184	.	+	ec8739_01478			hypothetical protein	Protein of unknown function (DUF1175)	1.05827	358.758	1	1.04364	250.494	1	1.04269	289.821	1	0.987968	299.771	1
CP000946	snippy	CDS	1562328	1566722	.	+	ec8739_01479			MG2 domain protein		1.06925	362.478	1	1.07147	257.173	1	1.06067	294.817	1	1.04361	316.652	1
CP000946	snippy	CDS	1566723	1568372	.	+	ec8739_01480			hypothetical protein	Predicted secreted protein (DUF2300)	1.05946	359.161	1	1.0484	251.637	1	1.03945	288.919	1	1.04371	316.684	1
CP000946	snippy	CDS	1568377	1569153	.	+	ec8739_01481			hypothetical protein	Uncharacterized protein conserved in bacteria (DUF2135)	1.10375	374.176	1	1.05381	252.936	1	0.987702	274.535	1	1.04487	317.037	1
CP000946	snippy	CDS	1569227	1570411	.	-	ec8739_01482	atoB		Acetyl-CoA acetyltransferase		1.06398	360.691	1	1.03139	247.554	1	1.00231	278.595	1	1.10475	335.206	1
CP000946	snippy	CDS	1570442	1571764	.	-	ec8739_01483	atoE		Putative short-chain fatty acid transporter		0.977104	331.241	1	0.994051	238.592	1	1.08218	300.796	1	1.04529	317.163	1
CP000946	snippy	CDS	1571761	1572411	.	-	ec8739_01484	atoA		Acetate CoA-transferase subunit beta		0.970973	329.163	1	0.931907	223.676	1	1.06441	295.856	1	0.921209	279.515	1
CP000946	snippy	CDS	1572411	1573073	.	-	ec8739_01485	atoD		Acetate CoA-transferase subunit alpha		1.04777	355.196	1	1.00739	241.793	1	1.0092	280.511	1	1.03566	314.241	1
CP000946	snippy	CDS	1573269	1574654	.	-	ec8739_01486	zraR_1		Transcriptional regulatory protein ZraR		0.987851	334.885	1	0.920818	221.014	1	0.956725	265.925	1	0.947144	287.384	1
CP000946	snippy	CDS	1574651	1576477	.	-	ec8739_01487	zraS_1		Sensor protein ZraS		1.03748	351.71	1	1.02669	246.425	1	1.03103	286.578	1	1.00709	305.573	1
CP000946	snippy	CDS	1576644	1579493	.	+	ec8739_01488	rcsC		Sensor histidine kinase RcsC		1.03231	349.958	1	0.906392	217.552	1	1.05529	293.323	1	1.02808	311.941	1
CP000946	snippy	CDS	1579693	1580343	.	-	ec8739_01489	rcsB		Transcriptional regulatory protein RcsB		1.00706	341.398	1	0.836139	200.69	1	0.932551	259.206	1	0.946208	287.1	1
CP000946	snippy	CDS	1580360	1583032	.	-	ec8739_01490	rcsD		Phosphotransferase RcsD		0.940786	318.929	1	0.92136	221.144	1	0.970158	269.659	1	0.994037	301.612	1
CP000946	snippy	CDS	1583771	1584901	.	+	ec8739_01491	ompC		Outer membrane protein C		0.954643	323.627	1	0.989504	237.5	1	1.02382	284.574	1	0.962611	292.077	1
CP000946	snippy	CDS	1585013	1586068	.	+	ec8739_01492	apbE		FAD:protein FMN transferase		1.03034	349.287	1	0.974786	233.968	1	1.08061	300.36	1	1.04709	317.71	1
CP000946	snippy	CDS	1586142	1587206	.	+	ec8739_01493	ada		Bifunctional transcriptional activator/DNA repair enzyme Ada		1.06611	361.416	1	1.19287	286.312	1	1.18532	329.465	1	1.13364	343.972	1
CP000946	snippy	CDS	1587206	1587856	.	+	ec8739_01494	alkB		Alpha-ketoglutarate-dependent dioxygenase AlkB		1.02851	348.67	1	1.02357	245.676	1	1.06309	295.488	1	1.01304	307.378	1
CP000946	snippy	CDS	1587932	1589575	.	+	ec8739_01495	yojI		ABC transporter ATP-binding/permease protein YojI		0.990845	335.9	1	1.02493	246.004	1	1.01597	282.391	1	0.99596	302.196	1
CP000946	snippy	CDS	1589793	1591439	.	+	ec8739_01496	mqo		Malate:quinone oxidoreductase		0.943959	320.005	1	1.00649	241.577	1	0.991753	275.661	1	1.05927	321.406	1
CP000946	snippy	CDS	1592156	1592644	.	-	ec8739_01497	eco		Ecotin		1.06344	360.509	1	1.0026	240.644	1	1.05511	293.272	1	1.07895	327.376	1
CP000946	snippy	CDS	1592779	1592943	.	-	ec8739_01498			hypothetical protein		0.86884	294.539	1	1.03302	247.945	1	0.789406	219.418	1	0.739185	224.285	1
CP000946	snippy	CDS	1593052	1593546	.	+	ec8739_01499			4Fe-4S dicluster domain protein		0.996582	337.844	1	1.03654	248.79	1	0.982418	273.067	1	0.938135	284.651	1
CP000946	snippy	CDS	1593536	1593799	.	+	ec8739_01500			NapD protein		1.034	350.53	1	1.15008	276.042	1	0.988147	274.659	1	1.12778	342.193	1
CP000946	snippy	CDS	1593796	1596282	.	+	ec8739_01501	napA		Periplasmic nitrate reductase		0.987259	334.684	1	1.12214	269.336	1	1.09063	303.144	1	1.08529	329.301	1
CP000946	snippy	CDS	1596289	1596984	.	+	ec8739_01502			4Fe-4S binding domain protein		0.969857	328.784	1	1.12098	269.056	1	1.11871	310.948	1	1.04875	318.213	1
CP000946	snippy	CDS	1596971	1597834	.	+	ec8739_01503	yccM_1		Putative electron transport protein YccM		0.942196	319.407	1	1.0334	248.037	1	1.05295	292.672	1	1.19573	362.809	1
CP000946	snippy	CDS	1597831	1598280	.	+	ec8739_01504	napB		Periplasmic nitrate reductase%2C electron transfer subunit		0.942148	319.391	1	0.977087	234.52	1	1.03872	288.716	1	0.957436	290.507	1
CP000946	snippy	CDS	1598290	1598892	.	+	ec8739_01505	napC		Cytochrome c-type protein NapC		0.989517	335.449	1	1.02619	246.307	1	0.959972	266.828	1	1.0182	308.944	1
CP000946	snippy	CDS	1598911	1599528	.	+	ec8739_01506	ccmA		Cytochrome c biogenesis ATP-binding export protein CcmA		1.01968	345.673	1	1.1976	287.447	1	0.998805	277.621	1	0.978244	296.82	1
CP000946	snippy	CDS	1599525	1600187	.	+	ec8739_01507	ccmB		Heme exporter protein B		0.933035	316.302	1	1.25419	301.03	1	1.13562	315.65	1	1.15324	349.917	1
CP000946	snippy	CDS	1600229	1600966	.	+	ec8739_01508	ccmC		Heme exporter protein C		1.04708	354.965	1	1.14444	274.688	1	1.14613	318.57	1	1.12388	341.008	1
CP000946	snippy	CDS	1600963	1601172	.	+	ec8739_01509	ccmD		Heme exporter protein D		1.00288	339.981	1	1.27208	305.324	1	1.10916	308.295	1	1.11128	337.186	1
CP000946	snippy	CDS	1601169	1601648	.	+	ec8739_01510	ccmE		Cytochrome c-type biogenesis protein CcmE		1.02592	347.792	1	1.11993	268.806	1	1.14551	318.398	1	1.15909	351.694	1
CP000946	snippy	CDS	1601645	1603588	.	+	ec8739_01511	ccmF_1		Cytochrome c-type biogenesis protein CcmF		0.915517	310.363	1	1.09039	261.716	1	1.031	286.569	1	1.05977	321.559	1
CP000946	snippy	CDS	1603585	1604142	.	+	ec8739_01512	dsbE		Thiol:disulfide interchange protein DsbE		0.992209	336.362	1	1.04595	251.048	1	1.11783	310.706	1	1.01673	308.498	1
CP000946	snippy	CDS	1604139	1605191	.	+	ec8739_01513	ccmH_1		Cytochrome c-type biogenesis protein CcmH		1.03136	349.634	1	1.05431	253.054	1	1.061	294.91	1	1.05054	318.756	1
CP000946	snippy	CDS	1605226	1605873	.	-	ec8739_01514	narL_1		Nitrate/nitrite response regulator protein NarL		1.04685	354.886	1	0.980148	235.255	1	1.03596	287.948	1	0.99801	302.818	1
CP000946	snippy	CDS	1606193	1608784	.	+	ec8739_01515			putative autotransporter		0.970175	328.892	1	0.937185	224.943	1	0.972196	270.225	1	0.990961	300.679	1
CP000946	snippy	tRNA	1608887	1608963	.	-	ec8739_01516			tRNA-Pro	tRNA-Pro(ggg)	0.951951	322.714	1	0.94765	227.455	1	0.852147	236.857	1	1.03752	314.805	1
CP000946	snippy	CDS	1609038	1610798	.	-	ec8739_01517	yejM		Inner membrane protein YejM		1.05818	358.726	1	0.974026	233.785	1	1.04321	289.963	1	0.991033	300.701	1
CP000946	snippy	CDS	1610818	1611045	.	-	ec8739_01518			hypothetical protein	Protein of unknown function (DUF1414)	0.996511	337.82	1	1.01191	242.877	1	1.10237	306.408	1	1.17018	355.057	1
CP000946	snippy	CDS	1611227	1612234	.	+	ec8739_01519	yejK		Nucleoid-associated protein YejK		1.09974	372.815	1	1.13077	271.408	1	1.06774	296.781	1	1.07728	326.869	1
CP000946	snippy	CDS	1612373	1612657	.	-	ec8739_01520	rplY		50S ribosomal protein L25		1.0558	357.919	1	1.03505	248.432	1	1.0365	288.098	1	1.16415	353.228	1
CP000946	snippy	CDS	1612782	1614542	.	-	ec8739_01521	radD		Putative DNA repair helicase RadD		1.03494	350.848	1	1.12576	270.205	1	1.06673	296.501	1	1.00144	303.859	1
CP000946	snippy	CDS	1614691	1615386	.	+	ec8739_01522	rsuA		Ribosomal small subunit pseudouridine synthase A		0.983534	333.421	1	1.03422	248.233	1	1.04851	291.438	1	1.06581	323.391	1
CP000946	snippy	CDS	1615414	1616604	.	+	ec8739_01523	bcr		Bicyclomycin resistance protein		0.957926	324.74	1	1.00383	240.939	1	0.978227	271.902	1	1.0115	306.912	1
CP000946	snippy	CDS	1616937	1617281	.	+	ec8739_01524			YejG-like protein		1.01744	344.916	1	0.941638	226.012	1	0.999187	277.728	1	1.02466	310.904	1
CP000946	snippy	CDS	1617285	1618874	.	-	ec8739_01525	gsiA_1		Glutathione import ATP-binding protein GsiA		1.0049	340.665	1	1.00261	240.647	1	1.00058	278.115	1	1.05124	318.969	1
CP000946	snippy	CDS	1618876	1619901	.	-	ec8739_01526	yejE		Inner membrane ABC transporter permease protein YejE		0.966068	327.5	1	0.932749	223.878	1	1.01483	282.076	1	0.994515	301.757	1
CP000946	snippy	CDS	1619901	1620995	.	-	ec8739_01527	yejB		Inner membrane ABC transporter permease protein YejB		1.07411	364.126	1	1.04748	251.416	1	1.0593	294.437	1	1.05171	319.112	1
CP000946	snippy	CDS	1620996	1622810	.	-	ec8739_01528	appA_1		Oligopeptide-binding protein AppA		0.986111	334.295	1	0.935452	224.527	1	1.04157	289.509	1	1.03677	314.58	1
CP000946	snippy	CDS	1622892	1624448	.	-	ec8739_01529	adrB_1		Putative cyclic-di-GMP phosphodiesterase AdrB		1.03283	350.131	1	0.986606	236.805	1	1.04913	291.608	1	1.08529	329.302	1
CP000946	snippy	CDS	1624629	1625195	.	-	ec8739_01530	mepS_1		Murein DD-endopeptidase MepS/Murein LD-carboxypeptidase		0.960795	325.713	1	0.931435	223.563	1	0.991728	275.654	1	1.04784	317.938	1
CP000946	snippy	CDS	1625607	1626320	.	-	ec8739_01531	lpxT		Lipid A 1-diphosphate synthase		0.939722	318.569	1	0.81632	195.933	1	0.926217	257.445	1	0.995121	301.941	1
CP000946	snippy	CDS	1626359	1627345	.	-	ec8739_01532	yeiR		Zinc-binding GTPase YeiR		0.961625	325.994	1	0.992628	238.25	1	1.06063	294.806	1	1.01848	309.027	1
CP000946	snippy	CDS	1627463	1628929	.	-	ec8739_01533	mtlK		Mannitol 2-dehydrogenase		0.987335	334.71	1	0.981268	235.524	1	1.07726	299.427	1	1.01182	307.01	1
CP000946	snippy	CDS	1629152	1629724	.	-	ec8739_01534	yeiP		Elongation factor P-like protein		0.991615	336.161	1	0.921791	221.248	1	0.980163	272.44	1	0.990989	300.688	1
CP000946	snippy	CDS	1629879	1630133	.	+	ec8739_01535			hypothetical protein		1.06212	360.063	1	1.07705	258.514	1	0.957587	266.165	1	1.19575	362.816	1
CP000946	snippy	CDS	1630130	1631311	.	-	ec8739_01536	setB		Sugar efflux transporter B		1.04968	355.843	1	1.03856	249.274	1	1.03939	288.901	1	1.04599	317.376	1
CP000946	snippy	CDS	1631679	1632809	.	+	ec8739_01537	fruB		Multiphosphoryl transfer protein		1.05407	357.332	1	1.14614	275.095	1	1.08109	300.492	1	1.11498	338.31	1
CP000946	snippy	CDS	1632809	1633747	.	+	ec8739_01538	lacC		Tagatose-6-phosphate kinase		0.991613	336.16	1	0.992974	238.333	1	1.0451	290.489	1	1.03058	312.701	1
CP000946	snippy	CDS	1633764	1635455	.	+	ec8739_01539	fruA_1		PTS system fructose-specific EIIB'BC component		0.973017	329.856	1	1.03298	247.936	1	1.09512	304.394	1	1.05363	319.693	1
CP000946	snippy	CDS	1635879	1636820	.	+	ec8739_01540	psuK_1		Pseudouridine kinase		1.01343	343.556	1	1.00933	242.259	1	1.05862	294.246	1	1.08739	329.936	1
CP000946	snippy	CDS	1636808	1637746	.	+	ec8739_01541	psuG		Pseudouridine-5'-phosphate glycosidase		0.922042	312.575	1	1.05051	252.143	1	1.09787	305.158	1	1.06391	322.814	1
CP000946	snippy	CDS	1637840	1639090	.	+	ec8739_01542	psuT		Putative pseudouridine transporter		0.96867	328.382	1	1.02123	245.114	1	1.08151	300.61	1	1.00292	304.309	1
CP000946	snippy	CDS	1639161	1639859	.	-	ec8739_01543	yeiL		Regulatory protein YeiL		0.954562	323.599	1	0.909672	218.339	1	0.960474	266.967	1	0.945699	286.946	1
CP000946	snippy	CDS	1639989	1640930	.	+	ec8739_01544	rihB		Pyrimidine-specific ribonucleoside hydrolase RihB		1.02466	347.363	1	1.02606	246.275	1	1.05834	294.17	1	1.09127	331.116	1
CP000946	snippy	CDS	1641030	1641377	.	+	ec8739_01545	nupX_1		Putative nucleoside permease NupX		1.04799	355.273	1	0.988712	237.31	1	1.14179	317.365	1	1.19012	361.109	1
CP000946	snippy	CDS	1641390	1642280	.	+	ec8739_01546	nupX_2		Putative nucleoside permease NupX		1.05523	357.727	1	1.03343	248.043	1	0.970497	269.753	1	1.05971	321.539	1
CP000946	snippy	CDS	1642336	1643424	.	-	ec8739_01547	psuK_2		Pseudouridine kinase		1.12213	380.404	1	1.09999	264.02	1	1.15953	322.297	1	1.15665	350.952	1
CP000946	snippy	CDS	1643427	1644284	.	-	ec8739_01548	nfo		Endonuclease 4		1.03067	349.401	1	0.984875	236.389	1	0.985571	273.943	1	1.06668	323.653	1
CP000946	snippy	CDS	1644358	1645407	.	-	ec8739_01549			hypothetical protein	Conserved hypothetical protein 698	1.02733	348.269	1	1.00552	241.346	1	0.976782	271.5	1	0.994307	301.694	1
CP000946	snippy	CDS	1645506	1646387	.	+	ec8739_01550	cysL		HTH-type transcriptional regulator CysL		0.982265	332.991	1	1.06849	256.459	1	0.999955	277.941	1	0.970597	294.5	1
CP000946	snippy	CDS	1646592	1648061	.	+	ec8739_01551	lysP		Lysine-specific permease		1.0323	349.952	1	0.996214	239.111	1	1.00747	280.03	1	1.01933	309.286	1
CP000946	snippy	CDS	1648355	1650346	.	+	ec8739_01552	cirA		Colicin I receptor		0.968384	328.285	1	1.02688	246.472	1	0.997462	277.248	1	1.02941	312.346	1
CP000946	snippy	CDS	1650378	1651214	.	-	ec8739_01553	yeiG		S-formylglutathione hydrolase YeiG		1.0411	352.935	1	1.12507	270.039	1	1.13004	314.098	1	1.05257	319.373	1
CP000946	snippy	CDS	1651472	1652140	.	+	ec8739_01554	folE		GTP cyclohydrolase 1		0.915905	310.495	1	0.944405	226.676	1	0.987503	274.48	1	1.00067	303.626	1
CP000946	snippy	CDS	1652157	1653314	.	+	ec8739_01555			hypothetical protein	Protein of unknown function (DUF418)	0.94493	320.334	1	1.03119	247.506	1	1.00227	278.585	1	1.00491	304.913	1
CP000946	snippy	CDS	1653456	1654496	.	+	ec8739_01556	galS		HTH-type transcriptional regulator GalS		1.08193	366.778	1	1.0024	240.595	1	1.12051	311.451	1	1.15517	350.503	1
CP000946	snippy	CDS	1654776	1655774	.	+	ec8739_01557	mglB		D-galactose-binding periplasmic protein		0.948595	321.577	1	1.01625	243.919	1	0.996458	276.969	1	1.0286	312.098	1
CP000946	snippy	CDS	1655835	1657355	.	+	ec8739_01558	mglA_2		Galactose/methyl galactoside import ATP-binding protein MglA		0.954675	323.638	1	0.984151	236.216	1	1.08107	300.488	1	1.08388	328.871	1
CP000946	snippy	CDS	1657371	1658381	.	+	ec8739_01559	mglC		Galactoside transport system permease protein MglC		0.845089	286.488	1	0.925827	222.217	1	0.946909	263.197	1	0.938602	284.792	1
CP000946	snippy	CDS	1658452	1659687	.	-	ec8739_01560	preA		NAD-dependent dihydropyrimidine dehydrogenase subunit PreA		0.985929	334.233	1	1.03348	248.056	1	1.04031	289.158	1	1.086	329.515	1
CP000946	snippy	CDS	1659681	1660919	.	-	ec8739_01561	preT		NAD-dependent dihydropyrimidine dehydrogenase subunit PreT		1.00161	339.55	1	0.968488	232.456	1	1.05794	294.059	1	1.07548	326.323	1
CP000946	snippy	CDS	1661113	1661352	.	-	ec8739_01562			hypothetical protein	Protein of unknown function (DUF2542)	1.08193	366.779	1	1.05287	252.708	1	1.15923	322.212	1	1.14907	348.654	1
CP000946	snippy	CDS	1661355	1662074	.	-	ec8739_01563			hypothetical protein	DUF218 domain	1.07489	364.39	1	1.034	248.181	1	1.11977	311.244	1	1.10253	334.531	1
CP000946	snippy	CDS	1662224	1663108	.	-	ec8739_01564	cdd		Cytidine deaminase		1.11418	377.711	1	1.26202	302.908	1	1.13525	315.548	1	1.20314	365.06	1
CP000946	snippy	CDS	1663238	1663933	.	-	ec8739_01565	yohK		Inner membrane protein YohK		0.912763	309.43	1	0.99392	238.56	1	0.992827	275.96	1	1.043	316.468	1
CP000946	snippy	CDS	1663930	1664328	.	-	ec8739_01566	cidA		Holin-like protein CidA		0.979239	331.965	1	0.90829	218.008	1	0.95593	265.704	1	1.02906	312.238	1
CP000946	snippy	CDS	1664567	1665514	.	+	ec8739_01567	dusC		tRNA-dihydrouridine(16) synthase		0.980478	332.385	1	1.14636	275.15	1	1.0618	295.132	1	1.08779	330.058	1
CP000946	snippy	CDS	1666194	1667630	.	+	ec8739_01568	srpC		Solvent efflux pump outer membrane protein SrpC		1.06168	359.912	1	1.06848	256.455	1	1.09415	304.123	1	1.06389	322.806	1
CP000946	snippy	CDS	1667683	1668444	.	+	ec8739_01569	fabG_2		3-oxoacyl-[acyl-carrier-protein] reductase FabG		0.958864	325.058	1	1.09964	263.934	1	1.04349	290.041	1	0.99794	302.797	1
CP000946	snippy	CDS	1668574	1669152	.	-	ec8739_01570	yohD		Inner membrane protein YohD		0.976586	331.066	1	1.04214	250.135	1	1.03289	287.097	1	1.06581	323.389	1
CP000946	snippy	CDS	1669322	1669909	.	+	ec8739_01571	yohC		Inner membrane protein YohC		0.91101	308.835	1	1.01777	244.286	1	1.01911	283.265	1	1.05072	318.811	1
CP000946	snippy	CDS	1670083	1671015	.	+	ec8739_01572	pbpG		D-alanyl-D-alanine endopeptidase		1.02907	348.859	1	0.990072	237.637	1	1.04801	291.298	1	1.04528	317.162	1
CP000946	snippy	CDS	1671053	1672768	.	-	ec8739_01573	dld		D-lactate dehydrogenase		1.05433	357.421	1	1.01655	243.993	1	1.1122	309.139	1	1.08581	329.459	1
CP000946	snippy	CDS	1672994	1675261	.	+	ec8739_01574			Beta-glucosidase BoGH3B		1.06761	361.922	1	1.07461	257.926	1	1.04706	291.033	1	1.06085	321.886	1
CP000946	snippy	CDS	1675513	1676430	.	+	ec8739_01575	yehZ		Glycine betaine-binding protein YehZ		1.05278	356.895	1	1.03756	249.036	1	1.02577	285.115	1	1.03215	313.175	1
CP000946	snippy	CDS	1676437	1677594	.	+	ec8739_01576	yehY		Glycine betaine uptake system permease protein YehY		0.966837	327.761	1	1.05009	252.041	1	1.03255	287.002	1	1.11506	338.333	1
CP000946	snippy	CDS	1677587	1678513	.	+	ec8739_01577	yehX		Glycine betaine uptake system ATP-binding protein YehX		1.02667	348.044	1	1.08047	259.333	1	1.05284	292.642	1	1.08275	328.53	1
CP000946	snippy	CDS	1678518	1679249	.	+	ec8739_01578	yehW		Glycine betaine uptake system permease protein YehW		0.985625	334.13	1	1.02518	246.063	1	1.06304	295.475	1	1.03344	313.567	1
CP000946	snippy	CDS	1679230	1679337	.	-	ec8739_01579			hypothetical protein		0.998789	338.593	1	1.04301	250.343	1	1.00553	279.491	1	1.16556	353.657	1
CP000946	snippy	CDS	1679397	1680128	.	-	ec8739_01580	mlrA		HTH-type transcriptional regulator MlrA		0.967938	328.134	1	0.912055	218.911	1	1.00963	280.63	1	1.04471	316.989	1
CP000946	snippy	CDS	1680350	1682035	.	+	ec8739_01581	yehU		Sensor histidine kinase YehU		0.97834	331.66	1	0.990464	237.731	1	1.00761	280.068	1	1.02692	311.591	1
CP000946	snippy	CDS	1682032	1682751	.	+	ec8739_01582	yehT		Transcriptional regulatory protein YehT		1.04614	354.643	1	0.991753	238.04	1	0.998023	277.404	1	1.05583	320.361	1
CP000946	snippy	CDS	1682798	1683268	.	+	ec8739_01583			hypothetical protein	Protein of unknown function (DUF1456)	1.00497	340.688	1	0.953593	228.881	1	1.05784	294.03	1	1.09219	331.395	1
CP000946	snippy	CDS	1683309	1683770	.	-	ec8739_01584	yehR		putative lipoprotein YehR		0.96594	327.457	1	0.918008	220.34	1	0.940797	261.498	1	0.942212	285.887	1
CP000946	snippy	CDS	1683895	1685898	.	-	ec8739_01585			SWIM zinc finger protein		1.02727	348.246	1	1.06205	254.912	1	1.06283	295.416	1	1.03876	315.183	1
CP000946	snippy	CDS	1685895	1686353	.	-	ec8739_01586			VWA domain containing CoxE-like protein		1.01753	344.946	1	1.03045	247.329	1	1.04773	291.22	1	1.03044	312.658	1
CP000946	snippy	CDS	1686387	1687031	.	-	ec8739_01587			VWA domain containing CoxE-like protein		1.05428	357.405	1	0.955277	229.285	1	1.05293	292.667	1	0.982576	298.135	1
CP000946	snippy	CDS	1687024	1689303	.	-	ec8739_01588			hypothetical protein		1.06433	360.812	1	1.0429	250.317	1	1.01829	283.038	1	1.03987	315.518	1
CP000946	snippy	CDS	1689314	1690402	.	-	ec8739_01589			AAA domain (dynein-related subfamily)		1.03973	352.47	1	0.98144	235.565	1	1.10123	306.091	1	1.05074	318.816	1
CP000946	snippy	CDS	1690709	1691026	.	-	ec8739_01590			hypothetical protein		0.864086	292.928	1	0.852538	204.626	1	0.901795	250.657	1	0.848333	257.403	1
CP000946	snippy	CDS	1691087	1694719	.	-	ec8739_01591			hypothetical protein	Domain of unknown function (DUF4132)	1.00528	340.794	1	0.971264	233.122	1	1.01514	282.163	1	0.9994	303.239	1
CP000946	snippy	CDS	1694729	1698523	.	-	ec8739_01592			hypothetical protein	Domain of unknown function (DUF4132)	1.04476	354.178	1	0.937788	225.087	1	1.03253	286.995	1	0.995369	302.017	1
CP000946	snippy	CDS	1698664	1700697	.	-	ec8739_01593	metG		Methionine--tRNA ligase		1.00667	341.265	1	0.982946	235.926	1	0.977569	271.719	1	1.02225	310.173	1
CP000946	snippy	CDS	1700829	1701938	.	+	ec8739_01594	apbC		Iron-sulfur cluster carrier protein		0.968061	328.176	1	0.888569	213.274	1	1.06399	295.74	1	1.00241	304.154	1
CP000946	snippy	CDS	1702201	1702482	.	+	ec8739_01595			hypothetical protein	Protein of unknown function (DUF2574)	0.801641	271.759	1	0.848778	203.723	1	0.813838	226.209	1	0.876142	265.84	1
CP000946	snippy	CDS	1702775	1703317	.	+	ec8739_01596	yehD		putative fimbrial-like protein YehD		0.819128	277.687	1	0.723882	173.746	1	0.873849	242.89	1	0.881068	267.335	1
CP000946	snippy	CDS	1703397	1704071	.	+	ec8739_01597	yehC		putative fimbrial chaperone YehC		0.864168	292.956	1	0.832074	199.714	1	0.999762	277.887	1	0.913663	277.225	1
CP000946	snippy	CDS	1704087	1706567	.	+	ec8739_01598	yehB_1		Outer membrane usher protein YehB		0.850481	288.316	1	0.794952	190.804	1	0.944767	262.601	1	0.944818	286.678	1
CP000946	snippy	CDS	1706583	1707617	.	+	ec8739_01599	yehA		putative fimbrial-like protein YehA		0.821844	278.608	1	0.796767	191.24	1	0.933462	259.459	1	0.904101	274.324	1
CP000946	snippy	CDS	1707699	1708037	.	-	ec8739_01600	rcnB		Nickel/cobalt homeostasis protein RcnB		0.806364	273.36	1	0.819242	196.634	1	0.997068	277.139	1	0.881966	267.608	1
CP000946	snippy	CDS	1708256	1709080	.	-	ec8739_01601	rcnA		Nickel/cobalt efflux system RcnA		0.960953	325.766	1	0.96329	231.208	1	1.053	292.685	1	0.982747	298.187	1
CP000946	snippy	CDS	1709201	1709473	.	+	ec8739_01602	rcnR		Transcriptional repressor RcnR		0.840765	285.022	1	0.658951	158.161	1	0.724513	201.381	1	0.927734	281.495	1
CP000946	snippy	CDS	1709696	1710484	.	+	ec8739_01603	thiM		Hydroxyethylthiazole kinase		1.00784	341.662	1	0.883256	211.999	1	0.989616	275.067	1	0.97026	294.398	1
CP000946	snippy	CDS	1710481	1711281	.	+	ec8739_01604	thiD		Hydroxymethylpyrimidine/phosphomethylpyrimidine kinase		0.986354	334.377	1	1.08008	259.24	1	1.03706	288.255	1	1.02876	312.147	1
CP000946	snippy	CDS	1711346	1712164	.	+	ec8739_01605	acm		Lysozyme M1		1.02015	345.835	1	0.846685	203.221	1	0.941664	261.739	1	0.910808	276.359	1
CP000946	snippy	CDS	1712216	1712962	.	+	ec8739_01606	yvoA		HTH-type transcriptional repressor YvoA		1.10096	373.228	1	1.1979	287.519	1	0.399689	111.095	0.393574	0.443619	134.604	0.393574
CP000946	snippy	CDS	1712936	1713202	.	-	ec8739_01607	kdgK_2		2-dehydro-3-deoxygluconokinase		0.990401	335.749	1	1.20438	289.075	1	0	0	0	0	0	0
CP000946	snippy	CDS	1713224	1713901	.	-	ec8739_01608			pfkB family carbohydrate kinase		1.04082	352.842	1	1.06235	254.984	1	0	0	0	0	0	0
CP000946	snippy	CDS	1713898	1714902	.	-	ec8739_01609			ADP-ribosylglycohydrolase		1.10592	374.91	1	1.2213	293.136	1	0.936156	260.208	0.767164	0.8336	252.932	0.767164
CP000946	snippy	CDS	1714899	1716176	.	-	ec8739_01610	yegT		Putative nucleoside transporter YegT		0.979672	332.112	1	0.9349	224.394	1	1.06687	296.539	1	0.994348	301.707	1
CP000946	snippy	CDS	1716433	1717485	.	+	ec8739_01611	fbaB		Fructose-bisphosphate aldolase class 1		1.00155	339.527	1	1.03195	247.688	1	0.985257	273.856	1	1.03594	314.328	1
CP000946	snippy	CDS	1717793	1718647	.	+	ec8739_01612	gatY		D-tagatose-1%2C6-bisphosphate aldolase subunit GatY		1.00841	341.855	1	0.988126	237.17	1	0.965229	268.289	1	0.97731	296.537	1
CP000946	snippy	CDS	1718676	1719938	.	+	ec8739_01613	gatZ		D-tagatose-1%2C6-bisphosphate aldolase subunit GatZ		0.919481	311.707	1	1.00569	241.385	1	1.02704	285.47	1	1.00356	304.5	1
CP000946	snippy	CDS	1719948	1720400	.	+	ec8739_01614	gatA_1		PTS system galactitol-specific EIIA component		0.936605	317.512	1	0.836935	200.881	1	0.956137	265.762	1	0.93789	284.576	1
CP000946	snippy	CDS	1720431	1720715	.	+	ec8739_01615	gatB_1		PTS system galactitol-specific EIIB component		0.961426	325.926	1	0.926211	222.309	1	0.912888	253.74	1	1.03771	314.863	1
CP000946	snippy	CDS	1720719	1722074	.	+	ec8739_01616	gatC_1		PTS system galactitol-specific EIIC component		0.898352	304.544	1	0.954611	229.125	1	0.865083	240.453	1	0.973559	295.399	1
CP000946	snippy	CDS	1722122	1723162	.	+	ec8739_01617	gatD		Galactitol-1-phosphate 5-dehydrogenase		0.956463	324.244	1	1.05415	253.016	1	1.10001	305.752	1	1.11169	337.31	1
CP000946	snippy	CDS	1723262	1724041	.	+	ec8739_01618	srlR_3		Glucitol operon repressor		0.938582	318.182	1	0.884559	212.312	1	0.921022	256.001	1	0.994765	301.833	1
CP000946	snippy	CDS	1724123	1725022	.	-	ec8739_01619	yegS		Lipid kinase YegS		0.920083	311.911	1	0.85175	204.437	1	0.9989	277.648	1	1.02472	310.921	1
CP000946	snippy	CDS	1725428	1725745	.	+	ec8739_01620			hypothetical protein		0.801258	271.629	1	0.735081	176.434	1	0.683896	190.091	1	0.788844	239.352	1
CP000946	snippy	CDS	1726076	1727437	.	-	ec8739_01621	ydcP_1		putative protease YdcP		0.990158	335.667	1	1.00791	241.918	1	1.03766	288.421	1	1.03846	315.091	1
CP000946	snippy	CDS	1727584	1727916	.	-	ec8739_01622			hypothetical protein	Domain of unknown function (DUF1508)	1.04478	354.183	1	0.870462	208.928	1	1.13091	314.339	1	1.03791	314.925	1
CP000946	snippy	CDS	1728107	1728829	.	-	ec8739_01623	baeR		Transcriptional regulatory protein BaeR		0.975393	330.661	1	0.940864	225.826	1	0.926347	257.481	1	0.985437	299.003	1
CP000946	snippy	CDS	1728826	1730229	.	-	ec8739_01624	baeS		Signal transduction histidine-protein kinase BaeS		1.09594	371.528	1	1.07131	257.135	1	1.13126	314.438	1	1.1529	349.813	1
CP000946	snippy	CDS	1730226	1731641	.	-	ec8739_01625	mdtD		Putative multidrug resistance protein MdtD		0.94383	319.961	1	0.973255	233.6	1	1.01698	282.674	1	1.05419	319.863	1
CP000946	snippy	CDS	1731642	1734719	.	-	ec8739_01626	mdtC		Multidrug resistance protein MdtC		1.01957	345.636	1	1.01677	244.044	1	1.03257	287.007	1	1.03243	313.26	1
CP000946	snippy	CDS	1734720	1737842	.	-	ec8739_01627	mdtB		Multidrug resistance protein MdtB		0.995416	337.449	1	1.06019	254.466	1	1.04237	289.731	1	1.08352	328.763	1
CP000946	snippy	CDS	1737842	1739209	.	-	ec8739_01628	mdtA		Multidrug resistance protein MdtA		1.06629	361.474	1	1.05185	252.466	1	1.05722	293.859	1	1.08894	330.409	1
CP000946	snippy	CDS	1739259	1739405	.	-	ec8739_01629			hypothetical protein		1.15764	392.442	1	1.07298	257.537	1	1.05281	292.633	1	1.06805	324.068	1
CP000946	snippy	CDS	1739977	1740636	.	+	ec8739_01630			von Willebrand factor type A domain protein		1.05455	357.495	1	0.949809	227.973	1	1.06325	295.535	1	1.04255	316.332	1
CP000946	snippy	CDS	1740714	1741394	.	+	ec8739_01631			Protein phosphatase 2C		0.97916	331.938	1	0.981564	235.595	1	1.10928	308.329	1	1.06326	322.615	1
CP000946	snippy	CDS	1741580	1741795	.	-	ec8739_01632			hypothetical protein		1.19624	405.528	1	0.999995	240.019	1	0.979697	272.31	1	1.05874	321.245	1
CP000946	snippy	CDS	1741951	1742244	.	+	ec8739_01633			IS1 transposase		1.02234	346.575	1	0.990466	237.731	1	0.995187	276.616	1	1.1842	359.313	1
CP000946	snippy	CDS	1742271	1744178	.	+	ec8739_01634			hypothetical protein		0.98403	333.589	1	0.961926	230.881	1	1.02125	283.861	1	1.04525	317.152	1
CP000946	snippy	CDS	1744190	1745542	.	-	ec8739_01635	dnaK_1		Chaperone protein DnaK		1.01611	344.464	1	1.11424	267.44	1	1.11539	310.027	1	1.09408	331.967	1
CP000946	snippy	CDS	1745676	1746524	.	+	ec8739_01636	alkA		DNA-3-methyladenine glycosylase 2		1.02659	348.019	1	1.058	253.94	1	1.06092	294.886	1	1.16999	355	1
CP000946	snippy	CDS	1746633	1749950	.	-	ec8739_01637	yegE		putative diguanylate cyclase YegE		1.06324	360.441	1	1.00002	240.025	1	1.05731	293.884	1	1.07672	326.702	1
CP000946	snippy	CDS	1750268	1750909	.	+	ec8739_01638	udk		Uridine kinase		1.03417	350.586	1	0.999386	239.872	1	0.978721	272.039	1	1.08972	330.643	1
CP000946	snippy	CDS	1751001	1751582	.	+	ec8739_01639	dcd		dCTP deaminase		1.02676	348.076	1	0.988071	237.156	1	1.01184	281.246	1	1.02111	309.826	1
CP000946	snippy	CDS	1751604	1753457	.	+	ec8739_01640			AsmA family protein		1.0471	354.969	1	0.974498	233.899	1	0.980151	272.436	1	1.02812	311.953	1
CP000946	snippy	CDS	1753731	1755314	.	-	ec8739_01641	tlyC_2		Hemolysin C		1.02597	347.806	1	0.933197	223.985	1	0.966325	268.593	1	0.997537	302.674	1
CP000946	snippy	CDS	1755973	1757112	.	+	ec8739_01642			Polysaccharide biosynthesis/export protein		0.969957	328.818	1	0.980965	235.451	1	1.02134	283.886	1	1.03983	315.507	1
CP000946	snippy	CDS	1757118	1757561	.	+	ec8739_01643	wzb		Low molecular weight protein-tyrosine-phosphatase Wzb		1.05244	356.779	1	1.1711	281.088	1	1.07467	298.709	1	1.20012	364.142	1
CP000946	snippy	CDS	1757564	1759726	.	+	ec8739_01644	wzc_1		Tyrosine-protein kinase wzc		1.09958	372.76	1	1.02295	245.528	1	1.03386	287.365	1	1.04075	315.785	1
CP000946	snippy	CDS	1759819	1760658	.	+	ec8739_01645	wfgD		UDP-Glc:alpha-D-GlcNAc-diphosphoundecaprenol beta-1%2C3-glucosyltransferase WfgD		1.01038	342.523	1	0.941391	225.952	1	0.86957	241.7	1	0.978283	296.832	1
CP000946	snippy	CDS	1760661	1761149	.	+	ec8739_01646	cysE_2		Serine acetyltransferase		0.944397	320.153	1	0.900582	216.157	1	1.01524	282.19	1	1.01586	308.233	1
CP000946	snippy	CDS	1761146	1762363	.	+	ec8739_01647			Glycosyltransferase Family 4		0.960553	325.631	1	0.967176	232.141	1	1.02837	285.84	1	1.03374	313.658	1
CP000946	snippy	CDS	1762338	1763555	.	+	ec8739_01648			hypothetical protein		0.87231	295.716	1	0.840596	201.759	1	0.94717	263.269	1	0.893488	271.103	1
CP000946	snippy	CDS	1763566	1764312	.	+	ec8739_01649			putative glycosyltransferase		0.925274	313.671	1	0.827587	198.637	1	0.922505	256.414	1	0.962476	292.036	1
CP000946	snippy	CDS	1764453	1765001	.	+	ec8739_01650	lacA_1		Galactoside O-acetyltransferase		0.973013	329.854	1	0.996549	239.191	1	0.985829	274.015	1	1.05387	319.767	1
CP000946	snippy	CDS	1765027	1766148	.	+	ec8739_01651	gmd		GDP-mannose 4%2C6-dehydratase		0.926721	314.161	1	0.959926	230.401	1	1.02365	284.529	1	0.985401	298.992	1
CP000946	snippy	CDS	1766151	1767116	.	+	ec8739_01652	fcl		GDP-L-fucose synthase		0.989746	335.527	1	0.992854	238.304	1	1.03533	287.773	1	1.00083	303.675	1
CP000946	snippy	CDS	1767116	1767598	.	+	ec8739_01653	gmm		GDP-mannose mannosyl hydrolase		0.977773	331.468	1	1.03704	248.909	1	0.949821	264.006	1	0.966458	293.244	1
CP000946	snippy	CDS	1767595	1768818	.	+	ec8739_01654	kanE		Alpha-D-kanosaminyltransferase		1.04837	355.4	1	1.10099	264.258	1	1.1031	306.612	1	1.10043	333.895	1
CP000946	snippy	CDS	1768821	1770257	.	+	ec8739_01655	manC1		Mannose-1-phosphate guanylyltransferase 1		1.08289	367.102	1	1.04289	250.314	1	1.07702	299.36	1	1.03912	315.293	1
CP000946	snippy	CDS	1770450	1771820	.	+	ec8739_01656	algC		Phosphomannomutase/phosphoglucomutase		1.11084	376.577	1	1.09635	263.144	1	1.03215	286.888	1	1.07525	326.254	1
CP000946	snippy	CDS	1771875	1773269	.	+	ec8739_01657	wcaJ_1		UDP-glucose:undecaprenyl-phosphate glucose-1-phosphate transferase		1.05681	358.262	1	1.0191	244.605	1	1.06686	296.538	1	1.0397	315.467	1
CP000946	snippy	CDS	1773271	1774749	.	+	ec8739_01658	wzxC		Lipopolysaccharide biosynthesis protein WzxC		0.970521	329.009	1	0.959602	230.323	1	0.942898	262.082	1	1.0072	305.606	1
CP000946	snippy	CDS	1775025	1776305	.	+	ec8739_01659			Polysaccharide pyruvyl transferase		1.02627	347.909	1	0.861977	206.891	1	0.978115	271.87	1	0.947842	287.596	1
CP000946	snippy	CDS	1776302	1777522	.	+	ec8739_01660	pimB		GDP-mannose-dependent alpha-(1-6)-phosphatidylinositol monomannoside mannosyltransferase		1.03472	350.774	1	0.884728	212.352	1	1.0099	280.704	1	1.03167	313.031	1
CP000946	snippy	CDS	1777533	1778927	.	+	ec8739_01661			hypothetical protein		1.04149	353.069	1	0.816612	196.003	1	0.895323	248.858	1	0.966633	293.297	1
CP000946	snippy	CDS	1779085	1780080	.	+	ec8739_01662	gnu_2		N-acetyl-alpha-D-glucosaminyl-diphospho-ditrans%2C octacis-undecaprenol 4-epimerase		1.0387	352.121	1	0.802967	192.728	1	0.889328	247.192	1	0.86276	261.78	1
CP000946	snippy	CDS	1780323	1781216	.	+	ec8739_01663	galF		UTP--glucose-1-phosphate uridylyltransferase		0.944277	320.113	1	0.794976	190.81	1	0.931078	258.796	1	0.850398	258.029	1
CP000946	snippy	CDS	1781588	1782673	.	+	ec8739_01664	rfbB		dTDP-glucose 4%2C6-dehydratase		0.889557	301.563	1	0.729126	175.005	1	0.890095	247.405	1	0.898154	272.519	1
CP000946	snippy	CDS	1782673	1783572	.	+	ec8739_01665	rfbD		dTDP-4-dehydrorhamnose reductase		0.94383	319.961	1	0.744078	178.593	1	0.935204	259.943	1	0.964763	292.73	1
CP000946	snippy	CDS	1783630	1784508	.	+	ec8739_01666	rfbA		Glucose-1-phosphate thymidylyltransferase 1		0.758968	257.292	1	0.648278	155.6	1	0.861939	239.579	1	0.813505	246.835	1
CP000946	snippy	CDS	1784513	1785046	.	+	ec8739_01667	rfbC		dTDP-4-dehydrorhamnose 3%2C5-epimerase		0.732656	248.373	1	0.602924	144.713	1	0.787605	218.918	1	0.688928	209.036	1
CP000946	snippy	CDS	1785061	1786053	.	+	ec8739_01668			Nitroreductase family protein		0.770136	261.079	1	0.580798	139.403	1	0.714226	198.522	1	0.611505	185.544	1
CP000946	snippy	CDS	1786062	1787588	.	+	ec8739_01669			hypothetical protein		0.692653	234.811	1	0.497558	119.424	1	0.56522	157.105	1	0.521237	158.155	1
CP000946	snippy	CDS	1787581	1788684	.	+	ec8739_01670			Polysaccharide pyruvyl transferase		0.64937	220.139	1	0.526482	126.366	1	0.605728	168.364	1	0.536639	162.828	1
CP000946	snippy	CDS	1788690	1789832	.	+	ec8739_01671	kanF		2-deoxystreptamine glucosyltransferase		0.688966	233.562	1	0.414402	99.4646	1	0.562057	156.226	1	0.462206	140.243	1
CP000946	snippy	CDS	1789894	1791129	.	+	ec8739_01672			hypothetical protein		0.683956	231.863	1	0.495344	118.892	1	0.439938	122.282	1	0.446789	135.566	1
CP000946	snippy	CDS	1791092	1791979	.	+	ec8739_01673			Glycosyl transferase family 2		0.748488	253.74	1	0.528776	126.917	1	0.710376	197.452	1	0.655697	198.953	1
CP000946	snippy	CDS	1792029	1792268	.	+	ec8739_01674	wbbD_1		UDP-Gal:alpha-D-GlcNAc-diphosphoundecaprenol beta-1%2C3-galactosyltransferase		0.744192	252.283	1	0.710237	170.471	1	0.75789	210.658	1	0.777507	235.912	1
CP000946	snippy	CDS	1792279	1792572	.	-	ec8739_01675			IS1 transposase		0.975981	330.861	1	0.862047	206.908	1	0.919353	255.537	1	1.04665	317.575	1
CP000946	snippy	CDS	1792728	1792943	.	+	ec8739_01676			hypothetical protein		1.07568	364.657	1	0.876105	210.282	1	0.993255	276.079	1	1.08882	330.37	1
CP000946	snippy	CDS	1793075	1793617	.	+	ec8739_01677	wbbD_2		UDP-Gal:alpha-D-GlcNAc-diphosphoundecaprenol beta-1%2C3-galactosyltransferase		0.795877	269.805	1	0.630688	151.378	1	0.67826	188.525	1	0.735242	223.088	1
CP000946	snippy	CDS	1794104	1795510	.	+	ec8739_01678	gnd		6-phosphogluconate dehydrogenase%2C decarboxylating		0.937535	317.827	1	0.786586	188.796	1	0.876535	243.636	1	0.857964	260.325	1
CP000946	snippy	CDS	1795759	1796925	.	+	ec8739_01679	ugd		UDP-glucose 6-dehydrogenase		0.91917	311.602	1	0.728639	174.888	1	0.893262	248.285	1	0.894593	271.439	1
CP000946	snippy	CDS	1797072	1798052	.	+	ec8739_01680	wzzB		Chain length determinant protein		0.906793	307.406	1	0.756738	181.632	1	0.922803	256.496	1	0.909081	275.835	1
CP000946	snippy	CDS	1798149	1798760	.	-	ec8739_01681	hisI		Phosphoribosyl-AMP cyclohydrolase		0.910802	308.765	1	0.99326	238.402	1	0.931393	258.884	1	0.969428	294.145	1
CP000946	snippy	CDS	1798754	1799530	.	-	ec8739_01682	hisF		Imidazole glycerol phosphate synthase subunit HisF		0.984296	333.68	1	0.881502	211.578	1	0.949072	263.798	1	0.966641	293.3	1
CP000946	snippy	CDS	1799512	1800249	.	-	ec8739_01683	hisA		1-(5-phosphoribosyl)-5-[(5- phosphoribosylamino)methylideneamino] imidazole-4-carboxamide isomerase		0.958302	324.867	1	0.908711	218.108	1	1.02373	284.55	1	1.02109	309.821	1
CP000946	snippy	CDS	1800249	1800839	.	-	ec8739_01684	hisH		Imidazole glycerol phosphate synthase subunit HisH		1.04903	355.626	1	0.892976	214.332	1	0.929363	258.32	1	1.0591	321.355	1
CP000946	snippy	CDS	1800839	1801906	.	-	ec8739_01685	hisB		Histidine biosynthesis bifunctional protein HisB		1.07126	363.161	1	0.94409	226.6	1	0.990964	275.442	1	0.95147	288.697	1
CP000946	snippy	CDS	1801906	1802976	.	-	ec8739_01686	hisC		Histidinol-phosphate aminotransferase		1.06556	361.23	1	0.947612	227.445	1	1.07307	298.263	1	0.939521	285.071	1
CP000946	snippy	CDS	1802973	1804277	.	-	ec8739_01687	hisD		Histidinol dehydrogenase		1.04452	354.096	1	1.16671	280.033	1	1.07323	298.308	1	1.01422	307.735	1
CP000946	snippy	CDS	1804283	1805182	.	-	ec8739_01688	hisG		ATP phosphoribosyltransferase		0.996077	337.673	1	0.937497	225.018	1	0.923364	256.652	1	0.921691	279.661	1
CP000946	snippy	CDS	1805803	1806627	.	+	ec8739_01689			NAD dependent epimerase/dehydratase family protein		0.964025	326.807	1	0.874075	209.795	1	0.915823	254.556	1	0.881182	267.37	1
CP000946	snippy	CDS	1806652	1807602	.	+	ec8739_01690	yhaJ_2		HTH-type transcriptional regulator YhaJ		1.0392	352.291	1	0.905587	217.359	1	0.917431	255.003	1	0.952134	288.898	1
CP000946	snippy	CDS	1807869	1809227	.	+	ec8739_01691	plaP		Low-affinity putrescine importer PlaP		0.945757	320.614	1	0.842855	202.302	1	0.961985	267.387	1	0.954463	289.605	1
CP000946	snippy	CDS	1809460	1810464	.	+	ec8739_01692			sulfur transport		0.893307	302.834	1	0.818706	196.505	1	0.920162	255.762	1	0.851778	258.448	1
CP000946	snippy	CDS	1810478	1810705	.	+	ec8739_01693			Sulfurtransferase TusA		0.910733	308.741	1	0.851063	204.272	1	0.973942	270.711	1	0.870958	264.268	1
CP000946	snippy	CDS	1810748	1812175	.	-	ec8739_01694	sbcB		Exodeoxyribonuclease I		0.990993	335.95	1	0.879182	211.021	1	1.02654	285.331	1	0.970151	294.365	1
CP000946	snippy	CDS	1812384	1813550	.	+	ec8739_01695	dacD		D-alanyl-D-alanine carboxypeptidase DacD		1.08668	368.387	1	0.802973	192.729	1	0.929292	258.3	1	0.90947	275.953	1
CP000946	snippy	CDS	1813669	1814142	.	+	ec8739_01696	sbmC_2		DNA gyrase inhibitor		0.996437	337.795	1	0.793518	190.46	1	0.90718	252.154	1	0.929963	282.171	1
CP000946	snippy	CDS	1814341	1815399	.	+	ec8739_01697	yeeA		Inner membrane protein YeeA		0.969877	328.791	1	0.84986	203.983	1	0.943402	262.222	1	0.948925	287.924	1
CP000946	snippy	CDS	1815571	1815900	.	+	ec8739_01698			hypothetical protein	Protein of unknown function (DUF496)	0.951122	322.433	1	0.781136	187.488	1	0.849303	236.067	1	0.81334	246.785	1
CP000946	snippy	CDS	1816362	1816904	.	+	ec8739_01699	cobU		Bifunctional adenosylcobalamin biosynthesis protein CobU		1.00242	339.825	1	0.948664	227.698	1	0.884881	245.956	1	0.967583	293.586	1
CP000946	snippy	CDS	1816901	1817644	.	+	ec8739_01700	cobS		Adenosylcobinamide-GDP ribazoletransferase		1.00108	339.368	1	0.975167	234.059	1	1.01691	282.655	1	1.041	315.862	1
CP000946	snippy	CDS	1817656	1818735	.	+	ec8739_01701	cobT		Nicotinate-nucleotide--dimethylbenzimidazole phosphoribosyltransferase		1.09473	371.118	1	0.9823	235.771	1	0.949363	263.879	1	1.00052	303.581	1
CP000946	snippy	CDS	1818797	1819723	.	+	ec8739_01702	erfK		putative L%2CD-transpeptidase ErfK/SrfK		0.985805	334.191	1	0.815971	195.849	1	0.88464	245.889	1	0.95338	289.276	1
CP000946	snippy	CDS	1819897	1820862	.	+	ec8739_01703	lsrR_1		Transcriptional regulator LsrR		0.951233	322.471	1	0.752915	180.714	1	0.891487	247.792	1	0.876583	265.974	1
CP000946	snippy	CDS	1820914	1821372	.	-	ec8739_01704	gatA_2		PTS system galactitol-specific EIIA component		0.938411	318.124	1	0.742641	178.248	1	0.905827	251.778	1	0.890461	270.185	1
CP000946	snippy	CDS	1821383	1821667	.	-	ec8739_01705			PTS system%2C Lactose/Cellobiose specific IIB subunit		0.966529	327.656	1	0.731899	175.67	1	0.839961	233.47	1	0.801282	243.126	1
CP000946	snippy	CDS	1821691	1823061	.	-	ec8739_01706	gatC_2		PTS system galactitol-specific EIIC component		0.96901	328.497	1	0.715909	171.832	1	0.824968	229.303	1	0.881435	267.446	1
CP000946	snippy	CDS	1823065	1823601	.	-	ec8739_01707	rpiB_1		Ribose-5-phosphate isomerase B		0.994849	337.257	1	0.788677	189.298	1	0.907732	252.307	1	0.988079	299.804	1
CP000946	snippy	CDS	1823950	1824705	.	+	ec8739_01708	srlR_4		Glucitol operon repressor		0.915414	310.328	1	0.722433	173.398	1	0.836942	232.631	1	0.895531	271.724	1
CP000946	snippy	CDS	1825033	1825476	.	+	ec8739_01709	gatA_3		PTS system galactitol-specific EIIA component		0.971715	329.414	1	0.79604	191.065	1	0.959247	266.626	1	0.975347	295.941	1
CP000946	snippy	CDS	1825495	1825788	.	+	ec8739_01710	gatB_2		PTS system galactitol-specific EIIB component		0.853302	289.272	1	0.639928	153.595	1	0.83302	231.541	1	0.917058	278.255	1
CP000946	snippy	CDS	1825809	1827062	.	+	ec8739_01711	gatC_3		PTS system galactitol-specific EIIC component		0.82967	281.261	1	0.706837	169.655	1	0.802906	223.171	1	0.87369	265.096	1
CP000946	snippy	CDS	1827085	1827729	.	+	ec8739_01712	rpe_2		Ribulose-phosphate 3-epimerase		0.829715	281.276	1	0.632978	151.927	1	0.803916	223.451	1	0.849837	257.859	1
CP000946	snippy	CDS	1827827	1828579	.	+	ec8739_01713	fabG_3		3-oxoacyl-[acyl-carrier-protein] reductase FabG		0.903501	306.29	1	0.610121	146.441	1	0.859005	238.764	1	0.802621	243.533	1
CP000946	snippy	CDS	1828595	1829155	.	+	ec8739_01714	hxlB		3-hexulose-6-phosphate isomerase		0.81534	276.403	1	0.701473	168.367	1	0.959021	266.563	1	0.892307	270.745	1
CP000946	snippy	CDS	1829696	1833679	.	+	ec8739_01715			hypothetical protein		0.845099	286.491	1	0.69151	165.976	1	0.902911	250.967	1	0.857323	260.13	1
CP000946	snippy	CDS	1833672	1835798	.	+	ec8739_01716			hypothetical protein		0.813117	275.649	1	0.699179	167.817	1	0.836954	232.634	1	0.822845	249.669	1
CP000946	snippy	CDS	1835875	1836207	.	-	ec8739_01717			NTF2 fold immunity protein		0.807039	273.589	1	0.714957	171.604	1	0.88396	245.7	1	0.655744	198.967	1
CP000946	snippy	CDS	1836693	1840448	.	-	ec8739_01718	rhsC_4		Putative deoxyribonuclease RhsC		0.953498	323.239	1	0.962277	230.965	1	1.02592	285.157	1	0.979076	297.073	1
CP000946	snippy	CDS	1840904	1841419	.	+	ec8739_01719			hypothetical protein		1.05998	359.337	1	0.966249	231.919	1	0.949618	263.95	1	0.992766	301.227	1
CP000946	snippy	CDS	1842326	1843210	.	+	ec8739_01720	xerC_1		Tyrosine recombinase XerC		0.990138	335.66	1	0.864138	207.41	1	1.04373	290.11	1	1.01163	306.949	1
CP000946	snippy	CDS	1844582	1845220	.	-	ec8739_01721	intA_2		Prophage integrase IntA		0.97395	330.172	1	1.01787	244.31	1	1.09474	304.288	1	0.996336	302.31	1
CP000946	snippy	CDS	1845314	1845844	.	-	ec8739_01722	intS_4		Prophage integrase IntS		1.11977	379.606	1	1	240.021	1	1.08966	302.874	1	1.02451	310.859	1
CP000946	snippy	tRNA	1846006	1846081	.	-	ec8739_01723			tRNA-Asn	tRNA-Asn(gtt)	1.10417	374.316	1	0.782611	187.842	1	0.996664	277.026	1	0.8709	264.25	1
CP000946	snippy	CDS	1846408	1847325	.	+	ec8739_01724	gltC_3		HTH-type transcriptional regulator GltC		1.11151	376.805	1	0.927398	222.594	1	1.08705	302.148	1	1.04635	317.486	1
CP000946	snippy	CDS	1847427	1848377	.	+	ec8739_01725	cbl		HTH-type transcriptional regulator cbl		0.955886	324.048	1	0.794712	190.747	1	0.952459	264.739	1	0.903238	274.062	1
CP000946	snippy	tRNA	1848415	1848490	.	-	ec8739_01726			tRNA-Asn	tRNA-Asn(gtt)	0.893991	303.066	1	0.866486	207.974	1	0.963243	267.737	1	0.894838	271.513	1
CP000946	snippy	CDS	1848684	1850138	.	+	ec8739_01727	yeeO		putative FMN/FAD exporter YeeO		0.940188	318.726	1	0.827765	198.68	1	0.925787	257.326	1	0.950325	288.349	1
CP000946	snippy	tRNA	1850239	1850314	.	+	ec8739_01728			tRNA-Asn	tRNA-Asn(gtt)	0.948058	321.395	1	0.827016	198.5	1	0.973516	270.592	1	0.947093	287.368	1
CP000946	snippy	CDS	1850767	1851483	.	-	ec8739_01729			putative transcriptional regulatory protein		0.945146	320.407	1	0.718578	172.473	1	0.870438	241.941	1	0.767251	232.801	1
CP000946	snippy	CDS	1851826	1853280	.	-	ec8739_01730	amn		AMP nucleosidase		0.958519	324.941	1	0.858077	205.955	1	0.985203	273.841	1	0.936725	284.223	1
CP000946	snippy	CDS	1853382	1854698	.	-	ec8739_01731	yhjE_2		Inner membrane metabolite transport protein YhjE		0.989513	335.448	1	0.880528	211.344	1	0.994425	276.404	1	1.0186	309.065	1
CP000946	snippy	CDS	1855013	1856065	.	+	ec8739_01732			Glycosyltransferase family 9 (heptosyltransferase)		0.961439	325.931	1	0.768843	184.538	1	0.89148	247.79	1	0.891641	270.543	1
CP000946	snippy	CDS	1856327	1857733	.	-	ec8739_01733			Invasin		0.98569	334.152	1	0.826354	198.341	1	1.00406	279.083	1	0.936628	284.193	1
CP000946	snippy	CDS	1857830	1862938	.	-	ec8739_01734			Invasin		1.03631	351.311	1	0.902524	216.623	1	1.00971	280.652	1	0.982874	298.225	1
CP000946	snippy	CDS	1862980	1863429	.	-	ec8739_01735			hypothetical protein		1.11515	378.04	1	0.880363	211.304	1	1.06015	294.673	1	0.969784	294.253	1
CP000946	snippy	CDS	1863443	1863592	.	-	ec8739_01736			hypothetical protein		1.03393	350.507	1	0.739467	177.487	1	0.9994	277.787	1	0.828594	251.413	1
CP000946	snippy	CDS	1864045	1864437	.	-	ec8739_01737			hypothetical protein		0.864982	293.232	1	0.675083	162.033	1	0.537205	149.318	1	0.512409	155.476	1
CP000946	snippy	CDS	1864425	1868024	.	-	ec8739_01738	rhsC_5		Putative deoxyribonuclease RhsC		0.971776	329.435	1	0.957863	229.906	1	1.06811	296.885	1	1.03021	312.587	1
CP000946	snippy	CDS	1868927	1869811	.	+	ec8739_01739	xerC_2		Tyrosine recombinase XerC		1.02747	348.316	1	1.03977	249.565	1	1.10768	307.885	1	1.06179	322.169	1
CP000946	snippy	CDS	1871121	1871759	.	-	ec8739_01740	intA_3		Prophage integrase IntA		1.04579	354.527	1	0.987804	237.092	1	0.988541	274.768	1	1.01694	308.562	1
CP000946	snippy	CDS	1871853	1872383	.	-	ec8739_01741	intS_5		Prophage integrase IntS		1.1043	374.36	1	0.99321	238.39	1	1.00922	280.516	1	1.08006	327.714	1
CP000946	snippy	tRNA	1872545	1872620	.	-	ec8739_01742			tRNA-Asn	tRNA-Asn(gtt)	1.15691	392.197	1	0.97207	233.316	1	1.01304	281.579	1	0.873416	265.013	1
CP000946	snippy	CDS	1872721	1873518	.	-	ec8739_01743	mtfA		Protein MtfA		0.9877	334.833	1	0.893667	214.497	1	1.06447	295.873	1	0.918397	278.662	1
CP000946	snippy	tRNA	1873612	1873701	.	+	ec8739_01744			tRNA-Ser	tRNA-Ser(cga)	1.08531	367.922	1	0.935711	224.589	1	0.829875	230.667	1	1.00993	306.433	1
CP000946	snippy	CDS	1874271	1874801	.	-	ec8739_01745	yodB		Cytochrome b561		0.837984	284.079	1	0.754136	181.008	1	0.826182	229.64	1	0.820553	248.974	1
CP000946	snippy	CDS	1875144	1875815	.	-	ec8739_01746	zinT		Metal-binding protein ZinT		0.838808	284.359	1	0.759214	182.226	1	0.92469	257.021	1	0.850096	257.938	1
CP000946	snippy	CDS	1876051	1876686	.	-	ec8739_01747	msrQ		Protein-methionine-sulfoxide reductase heme-binding subunit MsrQ		1.00888	342.013	1	0.957253	229.759	1	1.04763	291.193	1	0.951537	288.717	1
CP000946	snippy	CDS	1876687	1877691	.	-	ec8739_01748	msrP		Protein-methionine-sulfoxide reductase catalytic subunit MsrP		1.00206	339.7	1	0.879932	211.201	1	1.02653	285.326	1	0.939192	284.971	1
CP000946	snippy	CDS	1877800	1878213	.	-	ec8739_01749	hiuH		5-hydroxyisourate hydrolase		0.784062	265.8	1	0.698051	167.546	1	0.860151	239.082	1	0.890902	270.319	1
CP000946	snippy	CDS	1878235	1879017	.	+	ec8739_01750	yedW		putative transcriptional regulatory protein YedW		0.861387	292.013	1	0.764843	183.577	1	0.911988	253.49	1	0.938306	284.702	1
CP000946	snippy	CDS	1879017	1880375	.	+	ec8739_01751	yedV		putative sensor-like histidine kinase YedV		0.849467	287.972	1	0.775948	186.243	1	0.972158	270.215	1	0.92365	280.255	1
CP000946	snippy	CDS	1880483	1881334	.	-	ec8739_01752	hchA		Molecular chaperone Hsp31 and glyoxalase 3		0.954009	323.412	1	0.910474	218.532	1	0.995505	276.704	1	0.964075	292.521	1
CP000946	snippy	CDS	1881593	1881787	.	+	ec8739_01753			hypothetical protein		0.808479	274.077	1	0.820638	196.969	1	0.947677	263.41	1	0.890848	270.303	1
CP000946	snippy	CDS	1881927	1883000	.	-	ec8739_01754	ompD_1		Outer membrane porin protein OmpD		0.930437	315.421	1	0.767085	184.115	1	0.92284	256.507	1	0.864725	262.376	1
CP000946	snippy	CDS	1883549	1883932	.	+	ec8739_01755	yedR		Inner membrane protein YedR		1.02945	348.987	1	0.825963	198.247	1	0.863248	239.943	1	1.01636	308.385	1
CP000946	snippy	CDS	1883972	1884667	.	+	ec8739_01756			HD domain protein		0.928729	314.842	1	0.93883	225.338	1	0.956901	265.974	1	0.960241	291.358	1
CP000946	snippy	CDS	1884734	1886152	.	+	ec8739_01757	dcm		DNA-cytosine methyltransferase		1.02818	348.555	1	0.960252	230.479	1	1.00067	278.139	1	1.00885	306.107	1
CP000946	snippy	CDS	1886133	1886603	.	+	ec8739_01758	vsr		Very short patch repair protein		0.925694	313.813	1	1.12435	269.866	1	0.936837	260.397	1	1.00116	303.775	1
CP000946	snippy	CDS	1886592	1887512	.	-	ec8739_01759	yedA		putative inner membrane transporter YedA		0.977328	331.317	1	0.868921	208.558	1	0.915505	254.468	1	0.83767	254.167	1
CP000946	snippy	CDS	1887685	1888602	.	+	ec8739_01760	yedI		Inner membrane protein YedI		0.996553	337.834	1	0.921761	221.241	1	1.02091	283.767	1	1.02065	309.687	1
CP000946	snippy	CDS	1888681	1888863	.	+	ec8739_01761			hypothetical protein	Uncharacterized small protein (DUF2158)	0.934772	316.891	1	0.855736	205.393	1	0.839882	233.448	1	0.807007	244.863	1
CP000946	snippy	CDS	1889101	1890795	.	+	ec8739_01762	yedQ_1		putative diguanylate cyclase YedQ		0.970606	329.038	1	0.896117	215.086	1	1.03354	287.277	1	0.981957	297.947	1
CP000946	snippy	CDS	1890792	1891607	.	-	ec8739_01763	yedP		Mannosyl-3-phosphoglycerate phosphatase		1.06504	361.05	1	1.03515	248.457	1	0.978294	271.92	1	1.03302	313.44	1
CP000946	snippy	CDS	1891905	1892132	.	-	ec8739_01764			hypothetical protein	Protein of unknown function (DUF2525)	0.961954	326.105	1	0.897715	215.469	1	1.05521	293.298	1	0.917185	278.294	1
CP000946	snippy	CDS	1892295	1892483	.	+	ec8739_01765	dsrB		Protein DsrB		0.96297	326.45	1	0.74381	178.529	1	0.818644	227.545	1	0.928144	281.619	1
CP000946	snippy	CDS	1892527	1893150	.	-	ec8739_01766	rcsA		Transcriptional regulatory protein RcsA		1.04427	354.011	1	0.787249	188.955	1	0.868493	241.401	1	0.859746	260.865	1
CP000946	snippy	CDS	1893440	1894225	.	-	ec8739_01767			Bacterial export proteins%2C family 1		0.967577	328.011	1	0.908688	218.103	1	0.939592	261.163	1	0.970618	294.506	1
CP000946	snippy	CDS	1894234	1894503	.	-	ec8739_01768			Bacterial export proteins%2C family 3		0.842132	285.485	1	0.667631	160.244	1	0.844666	234.778	1	0.980984	297.652	1
CP000946	snippy	CDS	1894513	1895250	.	-	ec8739_01769	fliP_2		Flagellar biosynthetic protein FliP		0.981828	332.843	1	0.942566	226.234	1	1.07383	298.474	1	1.06457	323.012	1
CP000946	snippy	CDS	1895250	1895615	.	-	ec8739_01770	fliO		Flagellar protein FliO		0.943573	319.874	1	0.830681	199.38	1	1.01816	283	1	0.968255	293.79	1
CP000946	snippy	CDS	1895618	1896031	.	-	ec8739_01771	fliN_1		Flagellar motor switch protein FliN		1.05636	358.109	1	0.94951	227.901	1	1.03984	289.027	1	1.01097	306.749	1
CP000946	snippy	CDS	1896028	1897032	.	-	ec8739_01772	fliM		Flagellar motor switch protein FliM		1.08084	366.408	1	1.0622	254.948	1	1.00185	278.467	1	1.03367	313.638	1
CP000946	snippy	CDS	1897037	1897501	.	-	ec8739_01773			Flagellar basal body-associated protein FliL		1.05276	356.888	1	0.901593	216.4	1	1.04642	290.856	1	0.967822	293.658	1
CP000946	snippy	CDS	1897606	1898733	.	-	ec8739_01774	fliK		Flagellar hook-length control protein		1.00096	339.329	1	1.05844	254.047	1	1.05823	294.138	1	0.968011	293.715	1
CP000946	snippy	CDS	1898730	1899173	.	-	ec8739_01775	fliJ		Flagellar FliJ protein		0.986139	334.304	1	1.04665	251.216	1	1.05326	292.757	1	1.00992	306.432	1
CP000946	snippy	CDS	1899192	1900565	.	-	ec8739_01776	fliI_1		Flagellum-specific ATP synthase		1.04899	355.611	1	1.14661	275.209	1	1.03582	287.91	1	1.16413	353.222	1
CP000946	snippy	CDS	1900565	1901251	.	-	ec8739_01777	fliH		Flagellar assembly protein FliH		1.02419	347.204	1	1.00983	242.378	1	1.08222	300.806	1	1.04384	316.725	1
CP000946	snippy	CDS	1901244	1902239	.	-	ec8739_01778	fliG_1		Flagellar motor switch protein FliG		1.06784	362	1	1.08443	260.284	1	1.0722	298.023	1	1.05041	318.718	1
CP000946	snippy	CDS	1902232	1903890	.	-	ec8739_01779	fliF_1		Flagellar M-ring protein		1.02151	346.296	1	1.00591	241.438	1	1.02383	284.577	1	1.02205	310.113	1
CP000946	snippy	CDS	1904105	1904419	.	+	ec8739_01780	fliE_1		Flagellar hook-basal body complex protein FliE		1.027	348.156	1	0.834151	200.213	1	0.944888	262.635	1	0.924503	280.514	1
CP000946	snippy	CDS	1904770	1905573	.	+	ec8739_01781			putative E3 ubiquitin-protein ligase ipaH7.8		0.865921	293.55	1	0.75951	182.297	1	0.876838	243.72	1	0.89204	270.664	1
CP000946	snippy	CDS	1905583	1905774	.	+	ec8739_01782			hypothetical protein		0.881629	298.875	1	0.736181	176.698	1	0.821949	228.464	1	0.719708	218.375	1
CP000946	snippy	CDS	1905980	1906651	.	-	ec8739_01783	yedK		Putative SOS response-associated peptidase YedK		0.890444	301.863	1	0.868059	208.351	1	0.956416	265.839	1	0.964824	292.749	1
CP000946	snippy	CDS	1906758	1906991	.	-	ec8739_01784	tusA_2		Sulfurtransferase TusA		0.973165	329.906	1	0.949353	227.863	1	1.0246	284.791	1	0.989103	300.115	1
CP000946	snippy	CDS	1906988	1908193	.	-	ec8739_01785			sulfur transport		0.993169	336.687	1	1.04223	250.155	1	1.00548	279.477	1	1.02351	310.556	1
CP000946	snippy	CDS	1908380	1908793	.	+	ec8739_01786			YedD-like protein		1.01961	345.652	1	0.957913	229.918	1	1.06407	295.761	1	0.951141	288.597	1
CP000946	snippy	CDS	1908827	1910314	.	-	ec8739_01787	amyA		Cytoplasmic alpha-amylase		1.03407	350.552	1	0.956155	229.496	1	0.977698	271.755	1	1.02902	312.226	1
CP000946	snippy	CDS	1910392	1910757	.	-	ec8739_01788	fliT		Flagellar protein FliT		0.961482	325.945	1	0.75283	180.694	1	0.945435	262.787	1	0.908185	275.563	1
CP000946	snippy	CDS	1910757	1911167	.	-	ec8739_01789	fliS_1		Flagellar protein FliS		1.01719	344.83	1	0.930743	223.397	1	1.00815	280.219	1	1.03154	312.99	1
CP000946	snippy	CDS	1911192	1912598	.	-	ec8739_01790	fliD_1		Flagellar hook-associated protein 2		0.978124	331.587	1	1.03495	248.409	1	1.07648	299.21	1	0.99123	300.76	1
CP000946	snippy	CDS	1912864	1914582	.	+	ec8739_01791	fliC		Flagellin		1.07642	364.91	1	0.882396	211.792	1	0.946574	263.104	1	0.96522	292.869	1
CP000946	snippy	CDS	1914902	1915621	.	+	ec8739_01792	fliA		RNA polymerase sigma factor FliA		1.16496	394.925	1	1.0892	261.429	1	1.05743	293.915	1	1.06242	322.363	1
CP000946	snippy	CDS	1915667	1916218	.	+	ec8739_01793	fliZ		Regulator of sigma S factor FliZ		0.950849	322.341	1	0.90595	217.446	1	0.869098	241.569	1	0.891809	270.594	1
CP000946	snippy	CDS	1916249	1917106	.	+	ec8739_01794	fliY		L-cystine-binding protein FliY		0.974364	330.312	1	0.873943	209.763	1	0.913696	253.965	1	0.90684	275.155	1
CP000946	snippy	CDS	1917211	1918197	.	+	ec8739_01795	dcyD		D-cysteine desulfhydrase		1.01955	345.629	1	1.01095	242.647	1	1.09059	303.133	1	1.10606	335.604	1
CP000946	snippy	CDS	1918212	1918880	.	+	ec8739_01796	yecS		L-cystine transport system permease protein YecS		1.09345	370.685	1	1.02672	246.432	1	1.11415	309.682	1	1.03275	313.359	1
CP000946	snippy	CDS	1918877	1919629	.	+	ec8739_01797	artM_1		Arginine transport ATP-binding protein ArtM		1.02093	346.1	1	0.960192	230.465	1	0.984883	273.752	1	1.00349	304.482	1
CP000946	snippy	CDS	1919859	1920581	.	+	ec8739_01798	sdiA		Regulatory protein SdiA		0.892259	302.479	1	0.900952	216.246	1	0.905168	251.595	1	0.91902	278.851	1
CP000946	snippy	CDS	1920649	1920873	.	-	ec8739_01799			hypothetical protein	Protein of unknown function (DUF2594)	1.02813	348.538	1	0.891686	214.022	1	0.956946	265.987	1	1.0612	321.991	1
CP000946	snippy	CDS	1921332	1921988	.	+	ec8739_01800	uvrY		Response regulator UvrY		1.0151	344.123	1	0.864478	207.492	1	1.04176	289.562	1	0.992205	301.056	1
CP000946	snippy	CDS	1921985	1923817	.	+	ec8739_01801	uvrC		UvrABC system protein C		1.02178	346.388	1	0.960114	230.446	1	1.0688	297.076	1	1.04891	318.263	1
CP000946	snippy	CDS	1923874	1924422	.	+	ec8739_01802	pgsA		CDP-diacylglycerol--glycerol-3-phosphate 3-phosphatidyltransferase		1.08077	366.384	1	0.997414	239.399	1	0.994485	276.421	1	1.01427	307.75	1
CP000946	snippy	tRNA	1924574	1924649	.	+	ec8739_01803			tRNA-Gly	tRNA-Gly(gcc)	1.07315	363.803	1	0.937478	225.013	1	0.97006	269.632	1	1.02506	311.026	1
CP000946	snippy	tRNA	1924703	1924776	.	+	ec8739_01804			tRNA-Cys	tRNA-Cys(gca)	1.05915	359.054	1	0.871325	209.135	1	0.883338	245.527	1	0.950332	288.351	1
CP000946	snippy	tRNA	1924789	1924875	.	+	ec8739_01805			tRNA-Leu	tRNA-Leu(taa)	1.0381	351.92	1	0.964768	231.563	1	0.89542	248.885	1	1.01085	306.713	1
CP000946	snippy	CDS	1925071	1925736	.	+	ec8739_01806			hypothetical protein	Uncharacterised protein family (UPF0149)	1.03106	349.533	1	0.879264	211.041	1	0.980504	272.535	1	0.949253	288.024	1
CP000946	snippy	CDS	1925798	1927009	.	-	ec8739_01807	tyrP		Tyrosine-specific transport protein		0.981713	332.804	1	0.949462	227.889	1	0.961141	267.153	1	1.0122	307.123	1
CP000946	snippy	CDS	1927199	1927438	.	+	ec8739_01808			hypothetical protein	Protein of unknown function (DUF2492)	1.0147	343.988	1	1.00264	240.654	1	0.935783	260.104	1	0.905121	274.633	1
CP000946	snippy	CDS	1927476	1927973	.	-	ec8739_01809	ftnA_1		Bacterial non-heme ferritin		0.947706	321.275	1	0.762354	182.98	1	0.957652	266.183	1	0.828939	251.518	1
CP000946	snippy	CDS	1928145	1928468	.	-	ec8739_01810			YecR-like lipoprotein		1.01438	343.88	1	0.836969	200.889	1	0.994182	276.336	1	1.04142	315.991	1
CP000946	snippy	CDS	1928932	1929183	.	+	ec8739_01811			hypothetical protein	Protein of unknown function (DUF2766)	0.988016	334.94	1	0.83229	199.766	1	0.85266	237	1	0.981752	297.885	1
CP000946	snippy	CDS	1929262	1929765	.	-	ec8739_01812	ftnA_2		Bacterial non-heme ferritin		0.914505	310.02	1	0.735786	176.603	1	0.911259	253.288	1	0.951626	288.744	1
CP000946	snippy	CDS	1930562	1931551	.	+	ec8739_01813	araF		L-arabinose-binding periplasmic protein		1.1251	381.412	1	1.08888	261.354	1	1.03219	286.902	1	1.07105	324.98	1
CP000946	snippy	CDS	1931621	1933135	.	+	ec8739_01814	araG		Arabinose import ATP-binding protein AraG		1.0613	359.785	1	1.04719	251.345	1	1.10392	306.84	1	1.11881	339.472	1
CP000946	snippy	CDS	1933150	1934136	.	+	ec8739_01815	rbsC_2		Ribose import permease protein RbsC		0.886837	300.64	1	0.8563	205.529	1	0.947193	263.276	1	0.975634	296.028	1
CP000946	snippy	CDS	1934303	1935103	.	+	ec8739_01816	otsB		Trehalose-6-phosphate phosphatase		1.13053	383.252	1	1.11172	266.834	1	1.14475	318.189	1	1.06867	324.257	1
CP000946	snippy	CDS	1935078	1936502	.	+	ec8739_01817	otsA		Trehalose-6-phosphate synthase		1.05639	358.119	1	0.910282	218.486	1	0.9491	263.806	1	1.01789	308.85	1
CP000946	snippy	CDS	1936509	1936937	.	-	ec8739_01818	uspC		Universal stress protein C		1.1777	399.242	1	0.934345	224.261	1	1.03488	287.648	1	0.988185	299.837	1
CP000946	snippy	CDS	1937716	1938066	.	+	ec8739_01819	flhD		Flagellar transcriptional regulator FlhD		0.948407	321.513	1	0.974398	233.875	1	0.870126	241.855	1	0.919071	278.866	1
CP000946	snippy	CDS	1938069	1938647	.	+	ec8739_01820	flhC		Flagellar transcriptional regulator FlhC		0.941081	319.029	1	0.880088	211.238	1	0.925553	257.261	1	0.891581	270.525	1
CP000946	snippy	CDS	1938774	1939661	.	+	ec8739_01821	motA		Motility protein A		1.01727	344.857	1	0.926149	222.294	1	0.917764	255.096	1	0.965078	292.825	1
CP000946	snippy	CDS	1939658	1940584	.	+	ec8739_01822	motB		Motility protein B		1.00987	342.348	1	0.950785	228.207	1	1.03415	287.446	1	1.00726	305.625	1
CP000946	snippy	CDS	1940589	1942553	.	+	ec8739_01823	cheA		Chemotaxis protein CheA		0.998545	338.51	1	1.07361	257.688	1	0.986897	274.311	1	1.02595	311.294	1
CP000946	snippy	CDS	1942574	1943077	.	+	ec8739_01824	cheW		Chemotaxis protein CheW		1.02324	346.883	1	0.985791	236.609	1	1.04073	289.276	1	0.961847	291.845	1
CP000946	snippy	CDS	1943222	1944883	.	+	ec8739_01825	tar		Methyl-accepting chemotaxis protein II		1.03626	351.297	1	1.01332	243.217	1	1.06235	295.285	1	0.956676	290.276	1
CP000946	snippy	CDS	1944929	1946530	.	+	ec8739_01826	tap		Methyl-accepting chemotaxis protein IV		1.0044	340.495	1	1.0011	240.284	1	1.01422	281.907	1	1.0094	306.273	1
CP000946	snippy	CDS	1946549	1947409	.	+	ec8739_01827	cheR		Chemotaxis protein methyltransferase		1.05723	358.404	1	1.04847	251.653	1	1.14167	317.332	1	1.05636	320.523	1
CP000946	snippy	CDS	1947412	1948461	.	+	ec8739_01828	cheB		Chemotaxis response regulator protein-glutamate methylesterase		1.02209	346.491	1	1.07297	257.533	1	1.03067	286.478	1	1.00385	304.59	1
CP000946	snippy	CDS	1948476	1948865	.	+	ec8739_01829	cheY		Chemotaxis protein CheY		1.04712	354.977	1	0.985753	236.6	1	1.05456	293.118	1	1.029	312.221	1
CP000946	snippy	CDS	1948876	1949520	.	+	ec8739_01830			Chemotaxis phosphatase%2C CheZ		1.01469	343.983	1	1.01348	243.254	1	0.991538	275.602	1	1.04761	317.867	1
CP000946	snippy	CDS	1949722	1950870	.	+	ec8739_01831	flhB_1		Flagellar biosynthetic protein FlhB		1.05415	357.361	1	1.05761	253.847	1	1.05274	292.613	1	1.01709	308.606	1
CP000946	snippy	CDS	1950863	1952941	.	+	ec8739_01832	flhA_1		Flagellar biosynthesis protein FlhA		0.922875	312.858	1	0.892077	214.116	1	0.975999	271.282	1	1.0069	305.515	1
CP000946	snippy	CDS	1952941	1953333	.	+	ec8739_01833	flhE		Flagellar protein FlhE		0.875145	296.677	1	0.997787	239.489	1	0.991251	275.522	1	1.0346	313.921	1
CP000946	snippy	CDS	1953454	1953942	.	-	ec8739_01834			Lysozyme inhibitor LprI		0.910338	308.607	1	0.902704	216.667	1	1.01706	282.695	1	0.992376	301.108	1
CP000946	snippy	CDS	1954119	1955852	.	-	ec8739_01835	argS		Arginine--tRNA ligase		1.05113	356.336	1	0.947657	227.456	1	1.00523	279.407	1	1.03134	312.93	1
CP000946	snippy	CDS	1956068	1956634	.	+	ec8739_01836			YecM protein		0.964858	327.09	1	1.00689	241.674	1	0.941779	261.771	1	0.954068	289.485	1
CP000946	snippy	CDS	1956648	1957394	.	+	ec8739_01837	cutC_1		Copper homeostasis protein CutC		1.02721	348.229	1	0.972734	233.475	1	1.05764	293.975	1	1.03578	314.278	1
CP000946	snippy	CDS	1957782	1958882	.	+	ec8739_01838	torY		Cytochrome c-type protein TorY		0.962648	326.341	1	0.969252	232.639	1	0.988452	274.744	1	0.996368	302.32	1
CP000946	snippy	CDS	1958907	1961336	.	+	ec8739_01839	torZ		Trimethylamine-N-oxide reductase 2		1.03036	349.294	1	1.00039	240.112	1	1.01796	282.947	1	0.996484	302.355	1
CP000946	snippy	CDS	1961501	1962472	.	-	ec8739_01840	cmoB		tRNA U34 carboxymethyltransferase		1.07144	363.222	1	1.03245	247.809	1	1.01897	283.226	1	1.05246	319.341	1
CP000946	snippy	CDS	1962469	1963212	.	-	ec8739_01841	cmoA		Carboxy-S-adenosyl-L-methionine synthase		0.967499	327.985	1	0.893649	214.493	1	0.972913	270.425	1	0.930662	282.383	1
CP000946	snippy	CDS	1963253	1963648	.	-	ec8739_01842	yecN		Inner membrane protein YecN		0.9698	328.765	1	0.950175	228.061	1	1.02321	284.404	1	0.962049	291.907	1
CP000946	snippy	CDS	1963701	1964519	.	-	ec8739_01843			hypothetical protein	Protein of unknown function DUF72	0.932145	316	1	0.999715	239.951	1	1.00586	279.581	1	0.943866	286.389	1
CP000946	snippy	CDS	1964516	1965082	.	-	ec8739_01844	yecD		Isochorismatase family protein YecD		0.944449	320.171	1	0.98088	235.43	1	1.02762	285.631	1	0.990781	300.624	1
CP000946	snippy	CDS	1965392	1967164	.	+	ec8739_01845	aspS		Aspartate--tRNA ligase		1.01493	344.066	1	1.02796	246.73	1	1.01222	281.35	1	1.01714	308.621	1
CP000946	snippy	CDS	1967225	1967734	.	+	ec8739_01846	nudB		Dihydroneopterin triphosphate diphosphatase		0.958664	324.99	1	0.984617	236.327	1	0.973241	270.516	1	0.989912	300.361	1
CP000946	snippy	CDS	1967763	1968503	.	+	ec8739_01847	yebC		putative transcriptional regulatory protein YebC		0.946703	320.935	1	0.874597	209.92	1	1.01894	283.217	1	0.994434	301.733	1
CP000946	snippy	CDS	1968538	1969059	.	+	ec8739_01848	ruvC		Crossover junction endodeoxyribonuclease RuvC		1.05538	357.778	1	1.00266	240.659	1	1.01723	282.743	1	0.96768	293.615	1
CP000946	snippy	CDS	1969061	1969663	.	-	ec8739_01849			Permuted papain-like amidase enzyme%2C YaeF/YiiX%2C C92 family		1.00271	339.922	1	0.865642	207.771	1	0.967638	268.959	1	0.943556	286.295	1
CP000946	snippy	CDS	1969938	1970549	.	+	ec8739_01850	ruvA		Holliday junction ATP-dependent DNA helicase RuvA		0.954032	323.42	1	1.04541	250.92	1	1.02378	284.564	1	1.10521	335.345	1
CP000946	snippy	CDS	1970558	1971568	.	+	ec8739_01851	ruvB		Holliday junction ATP-dependent DNA helicase RuvB		0.959362	325.227	1	1.02206	245.315	1	1.08112	300.502	1	1.0084	305.969	1
CP000946	snippy	CDS	1971715	1972500	.	-	ec8739_01852	znuB		High-affinity zinc uptake system membrane protein ZnuB		0.84842	287.617	1	1.00949	242.298	1	1.0045	279.205	1	0.986614	299.36	1
CP000946	snippy	CDS	1972497	1973252	.	-	ec8739_01853	znuC		Zinc import ATP-binding protein ZnuC		0.944358	320.14	1	0.979142	235.013	1	1.03195	286.835	1	0.979895	297.321	1
CP000946	snippy	CDS	1973277	1974263	.	+	ec8739_01854	znuA		High-affinity zinc uptake system protein ZnuA		0.906182	307.199	1	0.923194	221.585	1	0.923113	256.583	1	0.970208	294.382	1
CP000946	snippy	CDS	1974279	1975601	.	+	ec8739_01855	mepM_1		Murein DD-endopeptidase MepM		1.01112	342.772	1	0.972577	233.438	1	1.02012	283.546	1	0.98743	299.608	1
CP000946	snippy	CDS	1975721	1976692	.	+	ec8739_01856	lpxM		Lipid A biosynthesis myristoyltransferase		0.977278	331.3	1	1.05827	254.005	1	0.968158	269.103	1	0.987855	299.737	1
CP000946	snippy	CDS	1976823	1978265	.	-	ec8739_01857	pykA		Pyruvate kinase II		0.969076	328.52	1	0.910038	218.427	1	1.02031	283.598	1	0.981058	297.674	1
CP000946	snippy	CDS	1978393	1979262	.	-	ec8739_01858	hexR		HTH-type transcriptional regulator HexR		1.00109	339.374	1	0.895176	214.86	1	0.987906	274.592	1	1.00979	306.391	1
CP000946	snippy	CDS	1979285	1979434	.	+	ec8739_01859			hypothetical protein		0.962823	326.4	1	0.981975	235.693	1	0.998392	277.507	1	1.07925	327.467	1
CP000946	snippy	CDS	1979600	1981075	.	+	ec8739_01860	zwf		Glucose-6-phosphate 1-dehydrogenase		1.00369	340.254	1	0.953809	228.933	1	1.02329	284.426	1	1.01639	308.396	1
CP000946	snippy	CDS	1981310	1983121	.	+	ec8739_01861	edd		Phosphogluconate dehydratase		0.945102	320.392	1	0.950605	228.164	1	0.984833	273.738	1	0.999283	303.204	1
CP000946	snippy	CDS	1983158	1983799	.	+	ec8739_01862	eda		KHG/KDPG aldolase		0.984429	333.724	1	0.946269	227.123	1	0.903107	251.022	1	1.06505	323.16	1
CP000946	snippy	CDS	1983855	1985033	.	-	ec8739_01863	purT		Formate-dependent phosphoribosylglycinamide formyltransferase		1.0227	346.698	1	0.961442	230.765	1	1.0707	297.604	1	0.989749	300.311	1
CP000946	snippy	CDS	1985167	1985457	.	+	ec8739_01864			YebG protein		1.00565	340.918	1	0.913184	219.182	1	0.902744	250.921	1	0.98135	297.763	1
CP000946	snippy	CDS	1985524	1985880	.	+	ec8739_01865	yebF		Protein YebF		1.10384	374.204	1	0.992029	238.106	1	1.02441	284.739	1	1.05632	320.51	1
CP000946	snippy	CDS	1985794	1986000	.	-	ec8739_01866			hypothetical protein		1.11143	376.778	1	0.975524	234.145	1	1.02749	285.594	1	1.02225	310.174	1
CP000946	snippy	CDS	1986037	1986147	.	-	ec8739_01867			hypothetical protein		1.16553	395.117	1	1.05731	253.775	1	0.933885	259.577	1	1.00128	303.811	1
CP000946	snippy	CDS	1986207	1986866	.	+	ec8739_01868	yebE		Inner membrane protein YebE		0.987821	334.874	1	0.909995	218.417	1	0.914432	254.17	1	0.914849	277.585	1
CP000946	snippy	CDS	1987075	1989135	.	+	ec8739_01869	ptrB		Protease 2		1.04166	353.125	1	0.935873	224.628	1	1.01654	282.55	1	1.00406	304.653	1
CP000946	snippy	CDS	1989132	1989794	.	-	ec8739_01870	exoX		Exodeoxyribonuclease 10		0.956527	324.265	1	0.911489	218.775	1	0.992586	275.893	1	0.901647	273.579	1
CP000946	snippy	CDS	1989818	1990474	.	-	ec8739_01871			Carbon-nitrogen hydrolase		1.00122	339.417	1	0.960265	230.482	1	0.979211	272.175	1	0.965989	293.102	1
CP000946	snippy	CDS	1990576	1990806	.	-	ec8739_01872	holE		DNA polymerase III subunit theta		0.944187	320.082	1	0.815265	195.68	1	0.999435	277.797	1	0.893218	271.022	1
CP000946	snippy	CDS	1990945	1991319	.	+	ec8739_01873	pcoC_1		Copper resistance protein C		1.06077	359.603	1	1.00083	240.219	1	1.0789	299.885	1	1.03021	312.589	1
CP000946	snippy	CDS	1991323	1992195	.	+	ec8739_01874	yebZ		Inner membrane protein YebZ		0.960694	325.678	1	0.895994	215.056	1	0.973784	270.667	1	0.895612	271.748	1
CP000946	snippy	CDS	1992208	1992549	.	+	ec8739_01875			hypothetical protein	Protein of unknown function (DUF2511)	0.939062	318.345	1	0.832278	199.763	1	0.960718	267.035	1	0.987519	299.635	1
CP000946	snippy	CDS	1992945	1993601	.	+	ec8739_01876	pphA		Serine/threonine-protein phosphatase 1		1.03712	351.588	1	0.967628	232.25	1	1.01365	281.747	1	0.934602	283.578	1
CP000946	snippy	CDS	1993602	1993877	.	-	ec8739_01877			hypothetical protein	Protein of unknown function (DUF1482)	1.04586	354.551	1	1.03425	248.239	1	1.0907	303.163	1	0.940374	285.33	1
CP000946	snippy	CDS	1993898	1994134	.	-	ec8739_01878			hypothetical protein	Protein of unknown function (DUF1480)	1.02676	348.076	1	1.082	259.7	1	0.913852	254.008	1	0.919596	279.025	1
CP000946	snippy	CDS	1994252	1995697	.	-	ec8739_01879	rsmF		Ribosomal RNA small subunit methyltransferase F		0.965815	327.414	1	1.00191	240.479	1	1.01796	282.947	1	0.958845	290.934	1
CP000946	snippy	CDS	1995771	1998404	.	-	ec8739_01880	pqiB_1		Paraquat-inducible protein B		0.930171	315.331	1	0.938017	225.142	1	0.988321	274.707	1	0.9957	302.117	1
CP000946	snippy	CDS	1998373	1999656	.	-	ec8739_01881	yebS		Inner membrane protein YebS		1.05102	356.298	1	0.964582	231.519	1	1.1165	310.336	1	1.0114	306.881	1
CP000946	snippy	CDS	1999732	2000283	.	+	ec8739_01882	msrC		Free methionine-R-sulfoxide reductase		1.01208	343.1	1	1.08025	259.281	1	1.09852	305.339	1	1.1006	333.946	1
CP000946	snippy	CDS	2000380	2001078	.	+	ec8739_01883	proQ		RNA chaperone ProQ		0.995235	337.388	1	0.912986	219.134	1	0.990398	275.285	1	0.984084	298.592	1
CP000946	snippy	CDS	2001098	2003146	.	+	ec8739_01884	prc		Tail-specific protease		1.00966	342.276	1	0.964802	231.571	1	0.9635	267.808	1	1.01297	307.357	1
CP000946	snippy	CDS	2003338	2004219	.	+	ec8739_01885	htpX		Protease HtpX		0.964974	327.129	1	0.925392	222.112	1	0.951777	264.55	1	1.00362	304.52	1
CP000946	snippy	CDS	2004265	2005638	.	-	ec8739_01886	ribZ		Riboflavin transporter RibZ		0.965765	327.397	1	0.874962	210.008	1	0.880871	244.841	1	0.954732	289.686	1
CP000946	snippy	CDS	2005815	2006606	.	+	ec8739_01887	kdgR		Transcriptional regulator KdgR		0.899961	305.09	1	0.925903	222.235	1	0.95004	264.067	1	0.98184	297.912	1
CP000946	snippy	CDS	2006749	2006988	.	-	ec8739_01888			YobH-like protein		0.947988	321.371	1	0.899597	215.921	1	1.03121	286.629	1	0.985743	299.096	1
CP000946	snippy	CDS	2007365	2007652	.	+	ec8739_01889			YebO-like protein		0.850041	288.167	1	0.728528	174.861	1	0.848088	235.729	1	0.847464	257.139	1
CP000946	snippy	CDS	2008477	2008686	.	+	ec8739_01890	cspC		Cold shock-like protein CspC		0.943242	319.762	1	0.794955	190.805	1	1.08158	300.629	1	0.976435	296.271	1
CP000946	snippy	CDS	2008852	2009661	.	+	ec8739_01891	rlmA		23S rRNA (guanine(745)-N(1))-methyltransferase		0.918947	311.526	1	0.807151	193.732	1	0.889619	247.273	1	0.898786	272.711	1
CP000946	snippy	CDS	2009658	2010224	.	-	ec8739_01892	mntP		putative manganese efflux pump MntP		0.983166	333.296	1	0.796452	191.164	1	0.816791	227.03	1	0.854202	259.183	1
CP000946	snippy	CDS	2010653	2011111	.	-	ec8739_01893			hypothetical protein	Protein of unknown function (DUF986)	0.999027	338.673	1	0.916919	220.078	1	0.900779	250.375	1	0.881292	267.403	1
CP000946	snippy	CDS	2011166	2012017	.	-	ec8739_01894	manZ_3		PTS system mannose-specific EIID component		1.05782	358.604	1	0.991752	238.04	1	0.977829	271.791	1	0.997516	302.668	1
CP000946	snippy	CDS	2012030	2012830	.	-	ec8739_01895	manY		PTS system mannose-specific EIIC component		0.958436	324.913	1	0.836105	200.682	1	0.968372	269.162	1	1.00205	304.042	1
CP000946	snippy	CDS	2012893	2013144	.	-	ec8739_01896	manX_2		PTS system mannose-specific EIIAB component		1.00535	340.817	1	0.857668	205.857	1	0.965118	268.258	1	0.950521	288.409	1
CP000946	snippy	CDS	2013171	2013464	.	-	ec8739_01897			IS1 transposase		1.16383	394.541	1	0.977939	234.724	1	1.04516	290.507	1	1.16515	353.531	1
CP000946	snippy	CDS	2013620	2013835	.	+	ec8739_01898			hypothetical protein		1.26569	429.074	1	1.00162	240.407	1	1.05363	292.861	1	1.1408	346.144	1
CP000946	snippy	CDS	2013919	2014641	.	-	ec8739_01899	manX_3		PTS system mannose-specific EIIAB component		0.960574	325.638	1	0.793463	190.447	1	0.870341	241.914	1	0.895512	271.718	1
CP000946	snippy	CDS	2014907	2015116	.	+	ec8739_01900			hypothetical protein		0.991984	336.286	1	0.796483	191.171	1	0.856327	238.019	1	0.949661	288.148	1
CP000946	snippy	CDS	2015104	2016660	.	+	ec8739_01901	corC_1		Magnesium and cobalt efflux protein CorC		1.01555	344.273	1	1.01309	243.161	1	0.994021	276.292	1	1.07421	325.939	1
CP000946	snippy	CDS	2016664	2018262	.	-	ec8739_01902	adrB_2		Putative cyclic-di-GMP phosphodiesterase AdrB		1.01037	342.517	1	0.978018	234.744	1	1.01342	281.682	1	0.973508	295.383	1
CP000946	snippy	CDS	2018393	2019757	.	-	ec8739_01903	sdaA		L-serine dehydratase 1		1.05166	356.516	1	0.952196	228.546	1	0.965373	268.329	1	1.01098	306.753	1
CP000946	snippy	CDS	2019941	2020519	.	-	ec8739_01904	nudL		putative Nudix hydrolase NudL		1.05216	356.686	1	1.02171	245.231	1	1.00908	280.477	1	0.993146	301.342	1
CP000946	snippy	CDS	2020523	2021884	.	-	ec8739_01905	pabB		Aminodeoxychorismate synthase component 1		1.06612	361.418	1	0.99997	240.012	1	0.986822	274.291	1	0.994417	301.728	1
CP000946	snippy	CDS	2021958	2022137	.	+	ec8739_01906			hypothetical protein	Uncharacterised protein family (UPF0181)	1.05407	357.333	1	0.987628	237.05	1	0.96407	267.967	1	1.06431	322.933	1
CP000946	snippy	CDS	2022257	2022556	.	-	ec8739_01907			hypothetical protein	Domain of unknown function (DUF1889)	1.07385	364.04	1	0.782256	187.757	1	0.843402	234.427	1	0.877964	266.393	1
CP000946	snippy	CDS	2022978	2023325	.	-	ec8739_01908	yabJ		2-iminobutanoate/2-iminopropanoate deaminase		0.98247	333.06	1	0.820802	197.009	1	0.864901	240.402	1	0.868069	263.391	1
CP000946	snippy	CDS	2023454	2025364	.	+	ec8739_01909	dinG_1		putative ATP-dependent helicase DinG		1.00471	340.599	1	0.979089	235.001	1	0.982423	273.068	1	0.994363	301.711	1
CP000946	snippy	CDS	2025422	2026117	.	+	ec8739_01910	tsaB		tRNA threonylcarbamoyladenosine biosynthesis protein TsaB		0.970912	329.142	1	1.05118	252.305	1	1.02097	283.783	1	0.940821	285.466	1
CP000946	snippy	CDS	2026157	2026738	.	+	ec8739_01911	slp_2		Outer membrane protein slp		0.931025	315.62	1	0.981893	235.674	1	0.907974	252.375	1	0.976078	296.163	1
CP000946	snippy	CDS	2026877	2028628	.	+	ec8739_01912	fadD		Long-chain-fatty-acid--CoA ligase		0.999139	338.711	1	0.922768	221.482	1	0.99489	276.533	1	0.98997	300.378	1
CP000946	snippy	CDS	2028710	2029825	.	+	ec8739_01913	rnd		Ribonuclease D		1.02398	347.131	1	1.04626	251.123	1	1.05669	293.711	1	0.965437	292.935	1
CP000946	snippy	CDS	2029878	2030843	.	-	ec8739_01914	pht2		Phthalate 4%2C5-dioxygenase oxygenase reductase subunit		0.982707	333.141	1	0.906775	217.644	1	0.991679	275.641	1	0.975643	296.031	1
CP000946	snippy	CDS	2030899	2032023	.	-	ec8739_01915	absAa		2-aminobenzenesulfonate 2%2C3-dioxygenase subunit alpha		0.963316	326.567	1	0.929069	222.995	1	0.948849	263.736	1	0.982764	298.192	1
CP000946	snippy	CDS	2032055	2033485	.	-	ec8739_01916	caiT_1		L-carnitine/gamma-butyrobetaine antiporter		0.924341	313.354	1	0.81883	196.535	1	0.972331	270.263	1	0.94905	287.962	1
CP000946	snippy	CDS	2033691	2034776	.	-	ec8739_01917	dmlA		D-malate dehydrogenase [decarboxylating]		1.00053	339.181	1	1.05247	252.613	1	1.03132	286.658	1	1.02631	311.406	1
CP000946	snippy	CDS	2034879	2035802	.	+	ec8739_01918	dmlR_4		HTH-type transcriptional regulator DmlR		0.966004	327.478	1	0.97552	234.144	1	0.95833	266.371	1	0.887775	269.37	1
CP000946	snippy	CDS	2035929	2036567	.	+	ec8739_01919	leuE		Leucine efflux protein		0.984263	333.668	1	0.914303	219.451	1	0.961195	267.167	1	0.963549	292.362	1
CP000946	snippy	CDS	2036740	2037099	.	+	ec8739_01920	tehB_1		putative S-adenosyl-L-methionine-dependent methyltransferase TehB		0.980776	332.486	1	0.924473	221.892	1	0.958563	266.436	1	0.882472	267.761	1
CP000946	snippy	CDS	2037103	2037285	.	+	ec8739_01921			hypothetical protein	Domain of unknown function (DUF1869)	1.0408	352.836	1	0.911424	218.76	1	0.911305	253.301	1	0.930678	282.388	1
CP000946	snippy	CDS	2037433	2037681	.	+	ec8739_01922			Transglycosylase associated protein		0.997906	338.293	1	0.961099	230.683	1	0.930394	258.606	1	1.07379	325.811	1
CP000946	snippy	CDS	2037948	2038973	.	-	ec8739_01923	yeaP		putative diguanylate cyclase YeaP		1.05243	356.777	1	1.0153	243.693	1	1.05995	294.618	1	1.07844	327.221	1
CP000946	snippy	CDS	2039156	2039410	.	+	ec8739_01924			hypothetical protein	Domain of unknown function (DUF333)	0.966826	327.757	1	0.93525	224.478	1	0.99767	277.306	1	0.858147	260.38	1
CP000946	snippy	CDS	2039432	2039779	.	-	ec8739_01925			hypothetical protein	Protein of unknown function%2C DUF488	0.979664	332.109	1	1.06907	256.598	1	1.01553	282.27	1	0.93637	284.115	1
CP000946	snippy	CDS	2039834	2041015	.	-	ec8739_01926	nimT		2-nitroimidazole transporter		0.971144	329.221	1	0.932094	223.721	1	0.949123	263.812	1	0.931614	282.672	1
CP000946	snippy	CDS	2041115	2041933	.	+	ec8739_01927	nimR		HTH-type transcriptional regulator NimR		0.959032	325.115	1	0.913229	219.193	1	0.923521	256.696	1	0.883545	268.087	1
CP000946	snippy	CDS	2041890	2042336	.	-	ec8739_01928			hypothetical protein	Protein of unknown function (DUF441)	0.942908	319.649	1	0.947993	227.537	1	1.02393	284.604	1	1.03786	314.908	1
CP000946	snippy	CDS	2042611	2043114	.	-	ec8739_01929	proS_1		Proline--tRNA ligase		0.99978	338.929	1	0.992743	238.278	1	1.11194	309.067	1	1.03437	313.849	1
CP000946	snippy	CDS	2043157	2044647	.	-	ec8739_01930	yeaJ		Putative diguanylate cyclase YeaJ		1.00302	340.027	1	0.919529	220.705	1	1.04705	291.032	1	0.975688	296.045	1
CP000946	snippy	CDS	2044828	2046303	.	-	ec8739_01931	yeaI		Inner membrane protein YeaI		0.872427	295.755	1	0.805693	193.382	1	0.877898	244.015	1	0.815581	247.465	1
CP000946	snippy	CDS	2046450	2047733	.	-	ec8739_01932			hypothetical protein	Stress response UPF0229 protein YhbH	0.89529	303.506	1	0.951996	228.498	1	0.948981	263.773	1	0.977011	296.446	1
CP000946	snippy	CDS	2047846	2049780	.	-	ec8739_01933			PrkA AAA domain protein		1.03394	350.509	1	0.989379	237.47	1	0.968546	269.211	1	0.900789	273.319	1
CP000946	snippy	CDS	2050216	2050962	.	+	ec8739_01934	mipA_2		MltA-interacting protein		1.02445	347.29	1	0.860232	206.473	1	0.889558	247.256	1	0.916429	278.064	1
CP000946	snippy	CDS	2051052	2051906	.	+	ec8739_01935	yvgN		Glyoxal reductase		1.02497	347.467	1	0.953728	228.913	1	0.884341	245.806	1	0.90828	275.592	1
CP000946	snippy	CDS	2051954	2052838	.	-	ec8739_01936	yeaD		Putative glucose-6-phosphate 1-epimerase		0.96171	326.023	1	0.8915	213.977	1	0.914354	254.148	1	0.998171	302.867	1
CP000946	snippy	CDS	2052922	2053917	.	-	ec8739_01937	gapA		Glyceraldehyde-3-phosphate dehydrogenase A		0.993206	336.7	1	0.914722	219.551	1	0.904437	251.392	1	0.971725	294.842	1
CP000946	snippy	CDS	2054259	2054672	.	+	ec8739_01938	msrB		Peptide methionine sulfoxide reductase MsrB		0.994861	337.261	1	0.804071	192.993	1	0.912292	253.575	1	0.87713	266.14	1
CP000946	snippy	CDS	2054714	2054986	.	+	ec8739_01939			hypothetical protein	Protein of unknown function (DUF1315)	0.984842	333.864	1	0.977072	234.516	1	0.921413	256.11	1	0.88495	268.513	1
CP000946	snippy	CDS	2055356	2056432	.	+	ec8739_01940			D-arabitol-phosphate dehydrogenase		0.96318	326.521	1	0.903617	216.886	1	0.994749	276.494	1	0.909246	275.885	1
CP000946	snippy	CDS	2056459	2057838	.	+	ec8739_01941	ydjE_1		Inner membrane metabolite transport protein YdjE		0.883082	299.367	0.611594	0.83101	199.459	1	0.821723	228.401	0.611594	0.814419	247.112	0.611594
CP000946	snippy	CDS	2057855	2058898	.	+	ec8739_01942	gutB_2		Sorbitol dehydrogenase		0.903848	306.407	1	0.833038	199.945	1	0.943007	262.112	1	0.940329	285.316	1
CP000946	snippy	CDS	2058919	2059755	.	+	ec8739_01943	fbaA_2		putative fructose-bisphosphate aldolase		0.954263	323.498	1	0.907567	217.834	1	0.954321	265.257	1	0.879483	266.854	1
CP000946	snippy	CDS	2059760	2060707	.	+	ec8739_01944	ydjH		putative sugar kinase YdjH		0.974332	330.302	1	0.894196	214.624	1	0.964509	268.089	1	0.997804	302.755	1
CP000946	snippy	CDS	2060717	2061442	.	+	ec8739_01945	yhdN_2		General stress protein 69		0.921865	312.515	1	0.894888	214.791	1	1.00031	278.04	1	1.01614	308.32	1
CP000946	snippy	CDS	2061408	2061698	.	+	ec8739_01946			Aldo/keto reductase family protein		1.00178	339.605	1	0.971971	233.292	1	0.999945	277.938	1	0.960183	291.34	1
CP000946	snippy	CDS	2061835	2062593	.	+	ec8739_01947	glpR_3		Glycerol-3-phosphate regulon repressor		0.918985	311.539	1	0.78451	188.298	1	0.85668	238.117	1	0.959174	291.034	1
CP000946	snippy	CDS	2062711	2064069	.	+	ec8739_01948	ydjE_2		Inner membrane metabolite transport protein YdjE		0.926399	314.052	1	0.888133	213.169	1	0.915622	254.5	1	0.921441	279.585	1
CP000946	snippy	CDS	2064162	2064803	.	-	ec8739_01949	pncA		Nicotinamidase		0.872377	295.738	1	0.913684	219.302	1	0.87516	243.254	1	0.937624	284.495	1
CP000946	snippy	CDS	2064814	2065830	.	-	ec8739_01950	ansA		L-asparaginase 1		0.984833	333.861	1	0.964412	231.478	1	0.95415	265.209	1	0.914849	277.585	1
CP000946	snippy	CDS	2065997	2067853	.	-	ec8739_01951	sppA_1		Protease 4		1.05999	359.341	1	0.973072	233.556	1	0.98535	273.882	1	1.00841	305.974	1
CP000946	snippy	CDS	2068014	2068565	.	+	ec8739_01952	ydjA		Putative NAD(P)H nitroreductase YdjA		0.939648	318.543	1	1.06532	255.697	1	1.13202	314.649	1	1.11934	339.632	1
CP000946	snippy	CDS	2068682	2069725	.	+	ec8739_01953	selD		Selenide%2C water dikinase		1.00623	341.114	1	1.01516	243.659	1	1.04981	291.799	1	1.06185	322.19	1
CP000946	snippy	CDS	2069730	2071691	.	+	ec8739_01954	topB		DNA topoisomerase 3		1.00661	341.244	1	1.07096	257.051	1	1.06285	295.423	1	1.0241	310.733	1
CP000946	snippy	CDS	2071819	2072859	.	+	ec8739_01955	ynjI		Inner membrane protein YnjI		0.96444	326.948	1	0.829259	199.038	1	0.940751	261.485	1	0.896145	271.91	1
CP000946	snippy	CDS	2072976	2074319	.	-	ec8739_01956	gdhA		NADP-specific glutamate dehydrogenase		1.01515	344.14	1	0.933297	224.01	1	0.967996	269.058	1	1.01801	308.887	1
CP000946	snippy	CDS	2074555	2074827	.	+	ec8739_01957			hypothetical protein	Protein of unknown function (DUF1496)	0.972524	329.689	1	0.815989	195.853	1	0.955321	265.535	1	0.792294	240.399	1
CP000946	snippy	CDS	2074793	2075200	.	-	ec8739_01958	nudG		CTP pyrophosphohydrolase		1.04339	353.711	1	0.883904	212.154	1	1.03151	286.711	1	0.997924	302.792	1
CP000946	snippy	CDS	2075287	2075907	.	+	ec8739_01959	ynjF		Inner membrane protein YnjF		0.923153	312.952	1	0.872714	209.469	1	0.946769	263.158	1	0.984058	298.585	1
CP000946	snippy	CDS	2075916	2077223	.	-	ec8739_01960	ynjE		Thiosulfate sulfurtransferase YnjE		1.06226	360.111	1	1.02435	245.864	1	1.03081	286.516	1	0.983281	298.349	1
CP000946	snippy	CDS	2077290	2077943	.	-	ec8739_01961	fbpC2		Fe(3+) ions import ATP-binding protein FbpC 2		1.03531	350.972	1	1.07594	258.248	1	1.08449	301.437	1	0.942477	285.968	1
CP000946	snippy	CDS	2077943	2079478	.	-	ec8739_01962	ynjC		Inner membrane ABC transporter permease protein YnjC		1.01094	342.71	1	1.04323	250.396	1	1.05168	292.319	1	1.02805	311.933	1
CP000946	snippy	CDS	2079451	2080617	.	-	ec8739_01963			Bacterial extracellular solute-binding protein		1.11599	378.323	1	1.12346	269.651	1	1.09863	305.368	1	1.08675	329.742	1
CP000946	snippy	CDS	2080627	2081175	.	-	ec8739_01964			Carboxymuconolactone decarboxylase family protein		1.03667	351.434	1	1.03197	247.694	1	1.06352	295.61	1	1.15463	350.341	1
CP000946	snippy	CDS	2081175	2081882	.	-	ec8739_01965	ydjZ_1		TVP38/TMEM64 family inner membrane protein YdjZ		1.00045	339.155	1	0.9982	239.588	1	1.10837	308.075	1	1.05361	319.688	1
CP000946	snippy	CDS	2081897	2082574	.	-	ec8739_01966			hypothetical protein		0.925031	313.588	1	0.877638	210.65	1	0.943739	262.316	1	0.94181	285.765	1
CP000946	snippy	CDS	2082579	2083289	.	-	ec8739_01967	ydjZ_2		TVP38/TMEM64 family inner membrane protein YdjZ		0.964572	326.993	1	0.9313	223.53	1	0.9288	258.163	1	0.950815	288.498	1
CP000946	snippy	CDS	2083456	2084262	.	-	ec8739_01968	xthA		Exodeoxyribonuclease III		0.936798	317.577	1	1.00154	240.389	1	0.975032	271.014	1	1.06858	324.232	1
CP000946	snippy	CDS	2084708	2085928	.	+	ec8739_01969	astC		Succinylornithine transaminase		1.04726	355.023	1	1.01096	242.649	1	1.01258	281.45	1	1.09317	331.69	1
CP000946	snippy	CDS	2085925	2086959	.	+	ec8739_01970	astA		Arginine N-succinyltransferase		0.98783	334.877	1	1.0182	244.387	1	0.970217	269.675	1	1.00051	303.575	1
CP000946	snippy	CDS	2086956	2088434	.	+	ec8739_01971	astD		N-succinylglutamate 5-semialdehyde dehydrogenase		0.941152	319.053	1	1.02482	245.978	1	0.983105	273.258	1	0.956185	290.127	1
CP000946	snippy	CDS	2088431	2089774	.	+	ec8739_01972	astB		N-succinylarginine dihydrolase		0.934924	316.942	1	0.987835	237.1	1	0.973661	270.632	1	1.02038	309.604	1
CP000946	snippy	CDS	2089767	2090735	.	+	ec8739_01973	astE		Succinylglutamate desuccinylase		0.937439	317.795	1	0.843318	202.413	1	0.948496	263.638	1	0.879022	266.714	1
CP000946	snippy	CDS	2091065	2091550	.	+	ec8739_01974	spy		Periplasmic chaperone Spy		0.922767	312.821	1	0.919935	220.802	1	0.948156	263.543	1	0.956227	290.14	1
CP000946	snippy	CDS	2091753	2092328	.	+	ec8739_01975	ves		Protein Ves		1.04156	353.092	1	0.878082	210.757	1	1.00593	279.601	1	1.03163	313.017	1
CP000946	snippy	CDS	2092288	2093175	.	-	ec8739_01976	cho		Excinuclease cho		0.983913	333.55	1	1.0898	261.574	1	1.03439	287.514	1	1.04704	317.695	1
CP000946	snippy	CDS	2093405	2094232	.	-	ec8739_01977	nadE		NH(3)-dependent NAD(+) synthetase		0.941515	319.176	1	0.837084	200.917	1	0.893378	248.318	1	0.966441	293.239	1
CP000946	snippy	CDS	2094434	2094772	.	+	ec8739_01978	osmE		Osmotically-inducible putative lipoprotein OsmE		0.909138	308.201	1	0.819537	196.705	1	0.862573	239.755	1	0.942748	286.05	1
CP000946	snippy	CDS	2095071	2095391	.	+	ec8739_01979	chbB		PTS system N%2CN'-diacetylchitobiose-specific EIIB component		0.831281	281.807	1	0.776897	186.47	1	0.818107	227.396	1	0.794367	241.028	1
CP000946	snippy	CDS	2095476	2096834	.	+	ec8739_01980	chbC		PTS system N%2CN'-diacetylchitobiose-specific EIIC component		0.902681	306.012	1	0.841524	201.982	1	0.865151	240.472	1	0.867115	263.102	1
CP000946	snippy	CDS	2096885	2097235	.	+	ec8739_01981	chbA		PTS system N%2CN'-diacetylchitobiose-specific EIIA component		0.884721	299.923	1	0.844815	202.772	1	0.944397	262.499	1	0.94939	288.066	1
CP000946	snippy	CDS	2097246	2098085	.	+	ec8739_01982	chbR		HTH-type transcriptional regulator ChbR		0.868302	294.357	1	0.860381	206.508	1	0.928594	258.106	1	0.905604	274.78	1
CP000946	snippy	CDS	2098189	2099541	.	+	ec8739_01983	chbF		6-phospho-beta-glucosidase		0.93151	315.785	1	0.831713	199.627	1	0.881987	245.152	1	0.894922	271.539	1
CP000946	snippy	CDS	2099554	2100303	.	+	ec8739_01984	chbG		Chitooligosaccharide deacetylase ChbG		0.883406	299.477	1	0.88125	211.517	1	0.905902	251.799	1	0.942372	285.936	1
CP000946	snippy	CDS	2100561	2102822	.	-	ec8739_01985	katE		Catalase HPII		0.944972	320.348	1	0.85166	204.415	1	0.89604	249.057	1	0.899671	272.98	1
CP000946	snippy	CDS	2103026	2103268	.	+	ec8739_01986	cedA		Cell division activator CedA		0.793977	269.16	1	0.851714	204.428	1	0.70431	195.765	1	0.709277	215.21	1
CP000946	snippy	CDS	2103557	2104339	.	+	ec8739_01987			hypothetical protein		0.857623	290.737	1	0.743303	178.407	1	0.692991	192.619	1	0.616376	187.022	1
CP000946	snippy	CDS	2104364	2105755	.	-	ec8739_01988	tcyP		L-cystine uptake protein TcyP		0.899866	305.057	1	0.894081	214.597	1	0.935046	259.899	1	0.958998	290.981	1
CP000946	snippy	CDS	2105888	2106478	.	-	ec8739_01989	ydjM		Inner membrane protein YdjM		0.960959	325.768	1	0.926116	222.286	1	0.959387	266.665	1	0.927219	281.338	1
CP000946	snippy	CDS	2106641	2107309	.	-	ec8739_01990	yniC		2-deoxyglucose-6-phosphate phosphatase		0.939486	318.489	1	0.941278	225.925	1	0.930767	258.71	1	0.943376	286.241	1
CP000946	snippy	CDS	2107456	2107992	.	+	ec8739_01991			YniB-like protein		1.01628	344.521	1	0.916103	219.883	1	0.94044	261.399	1	0.990503	300.54	1
CP000946	snippy	CDS	2108033	2108893	.	-	ec8739_01992			Fructosamine kinase		0.997675	338.215	1	0.924005	221.779	1	0.897488	249.46	1	0.98586	299.131	1
CP000946	snippy	CDS	2108999	2109289	.	-	ec8739_01993			Endoribonuclease GhoS		0.88366	299.564	1	0.866424	207.959	1	0.895944	249.031	1	0.935867	283.962	1
[truncated: 2,492 more rows]
