# Supplementary material for: Anaerobic metabolic evolution for homotypic L-valine fermentation
Source: Nat Commun. 2026 May 29;17:6996. doi: 10.1038/s41467-026-73619-7 (PMC13392391; doi:10.1038/s41467-026-73619-7)
Supplement: Supplementary file 12 — Supplementary Data 10 [file 41467_2026_73619_MOESM12_ESM.xlsx]

## Sheet: Supplementary Data 10
Supplementary Data 10 | Transcriptome analysis of strains S2.1 and S2.0.
Row.names	baseMean	log2FoldChange	lfcSE	stat	pvalue	padj	S2.0-1	S2.0-2	S2.0-3	S2.1-1	S2.1-2	S2.1-3	-LOG10 padj
ec8739_00015 : :hypothetical protein(Protein of unknown function (DUF1375) )	306.362	1.35834	0.209013	6.49884	8.09409e-11	1.13136e-09	186.697	138.909	188.652	437.828	436.856	449.23	8.9464
ec8739_00016 : ibpA:Small heat shock protein IbpA( )	1353.57	1.16504	0.306466	3.80154	0.000143798	0.000693625	889.076	626.81	988.845	2224.79	2273.26	1118.64	3.15888
ec8739_00018 : aspT_1:Aspartate/alanine antiporter( )	329.404	1.42476	0.293914	4.84756	1.24989e-06	9.37955e-06	167.665	122.836	244.757	446.74	593.964	400.465	5.02782
ec8739_00025 : chuR_1:Anaerobic sulfatase-maturating enzyme( 1.1.99.-)	162.318	2.23679	0.247383	9.0418	1.54112e-19	6.81052e-18	52.5651	66.5843	52.5981	289.657	289.367	223.137	17.1668
ec8739_00027 : tisB:Small toxic protein TisB( )	2705.45	1.58191	0.219772	7.19798	6.11131e-13	1.17784e-11	1506.26	1526.85	1033.03	4503.05	3664.78	3998.74	10.9289
ec8739_00028 : ilvB:Acetolactate synthase isozyme 1 large subunit( 2.2.1.6)	154472	1.10738	0.225219	4.9169	8.79261e-07	6.86923e-06	98509.8	118937	76363.4	188139	201953	242930	5.16309
ec8739_00034 : ade:Adenine deaminase( 3.5.4.2)	273.464	1.43002	0.409814	3.48944	0.000484036	0.00207853	100.599	98.7284	244.055	485.732	492.966	218.704	2.68224
ec8739_00035 : adeQ:Adenine permease AdeQ( )	46.8926	1.67001	0.398739	4.18824	2.81128e-05	0.000160566	12.6881	25.2561	29.455	55.7032	96.1885	62.0647	3.79435
ec8739_00051 : :AAA domain protein( )	424.021	1.3606	0.214844	6.33296	2.405e-10	3.14086e-09	228.387	270.929	215.302	706.317	605.988	517.205	8.50295
ec8739_00057 : xanP:Xanthine permease XanP( )	529.369	2.36157	0.404522	5.83791	5.28591e-09	5.69603e-08	167.665	68.8803	279.121	929.13	1051.66	679.756	7.24443
ec8739_00071 : dut:Deoxyuridine 5'-triphosphate nucleotidohydrolase( 3.6.1.23)	483.132	1.05098	0.212478	4.94632	7.56299e-07	5.96182e-06	296.359	357.029	291.744	758.678	645.265	549.716	5.22462
ec8739_00100 : gpsA:Glycerol-3-phosphate dehydrogenase [NAD(P)+]( 1.1.1.94)	1816.03	1.03298	0.242532	4.25914	2.05214e-05	0.00012182	1314.13	1377.61	885.752	2212.53	2161.04	2945.12	3.91428
ec8739_00105 : lldP:L-lactate permease( )	2444.17	2.55841	0.38759	6.6008	4.08952e-11	6.06497e-10	952.517	758.831	417.278	2954.5	2799.09	6782.78	9.21717
ec8739_00140 : hyfA_1:Hydrogenase-4 component A( 1.-.-.-)	13723.8	1.10416	0.193977	5.6922	1.25416e-08	1.28293e-07	8622.5	10187.4	7334.28	17664.6	18218.1	20315.8	6.8918
ec8739_00141 : avtA:Valine--pyruvate aminotransferase( 2.6.1.66)	15395.2	1.02191	0.213477	4.78699	1.69302e-06	1.23039e-05	10652.6	12108	7720.7	20619.1	20318.2	20952.7	4.90996
ec8739_00143 : :Mannosyl-glycoprotein endo-beta-N-acetylglucosaminidase( )	6211.03	1.7983	0.228665	7.86434	3.71045e-15	9.66262e-14	2363.62	3404.98	2554.16	8304.24	8997.63	11641.6	13.0149
ec8739_00169 : eptB:Kdo(2)-lipid A phosphoethanolamine 7''-transferase( 2.7.8.42)	493.501	2.09211	0.195442	10.7045	9.69574e-27	7.44191e-25	203.01	200.901	159.898	837.777	770.31	789.108	24.1283
ec8739_00171 : dppA:Periplasmic dipeptide transport protein( )	2657.67	2.51742	0.279175	9.01738	1.92644e-19	8.24554e-18	830.167	865.595	675.36	3698.7	3397.86	6478.37	17.0838
ec8739_00172 : dppB:Dipeptide transport system permease protein DppB( )	108.545	1.37471	0.296253	4.64032	3.47863e-06	2.40047e-05	58.9092	56.2522	65.2217	109.178	156.306	205.404	4.6197
ec8739_00173 : dppC:Dipeptide transport system permease protein DppC( )	57.4673	1.37877	0.424573	3.24743	0.00116454	0.00447703	29.0015	34.4401	31.5589	59.0454	48.8958	141.862	2.34901
ec8739_00177 : ldrD_1:Small toxic polypeptide LdrD( )	306.869	2.23526	0.330575	6.76174	1.36342e-11	2.13798e-10	127.788	133.169	63.1178	676.237	444.872	396.032	9.67
ec8739_00189 : dctA:Aerobic C4-dicarboxylate transport protein( )	15390.6	2.53609	0.280561	9.03934	1.57622e-19	6.89597e-18	4981.91	5728.54	2871.16	21690.8	26510.4	30560.9	17.1614
ec8739_00190 : :Peptidase M16 inactive domain protein( )	1096.81	1.29091	0.214886	6.00742	1.88504e-09	2.13654e-08	523.839	608.442	776.348	1538.52	1712.16	1421.58	7.67029
ec8739_00194 : yhjE_1:Inner membrane metabolite transport protein YhjE( )	468.858	1.40662	0.252381	5.57339	2.49831e-08	2.42353e-07	261.919	205.493	300.861	606.051	569.917	868.905	6.61555
ec8739_00196 : dmlR_1:HTH-type transcriptional regulator DmlR( )	120.846	1.23823	0.373265	3.31729	0.000908944	0.0036651	68.8785	40.1802	105.898	209.444	188.369	112.307	2.43591
ec8739_00239 : nikE:Nickel import ATP-binding protein NikE( 7.2.2.11)	167.444	1.44324	0.430366	3.35352	0.0007979	0.00325029	73.4099	74.6203	122.028	360.957	280.55	93.097	2.48808
ec8739_00259 : livJ:Leu/Ile/Val-binding protein( )	270.31	1.37537	0.293474	4.68652	2.77886e-06	1.96089e-05	162.227	154.981	133.249	325.307	284.558	561.537	4.70755
ec8739_00266 : ugpB:sn-glycerol-3-phosphate-binding periplasmic protein UgpB( )	181.658	1.43656	0.27945	5.14066	2.73771e-07	2.33479e-06	95.161	76.9163	119.924	259.577	204.401	333.967	5.63175
ec8739_00282 : gntK:Thermoresistant gluconokinase( 2.7.1.12)	168.021	1.00577	0.277975	3.61821	0.000296646	0.00132838	117.818	128.576	90.4688	266.262	246.884	158.117	2.87668
ec8739_00300 : rtcA:RNA 3'-terminal phosphate cyclase( 6.5.1.4)	309.712	1.18427	0.247387	4.78709	1.69215e-06	1.23039e-05	202.104	229.601	138.158	464.565	444.07	379.777	4.90996
ec8739_00301 : malT:HTH-type transcriptional regulator MalT( )	16388.9	2.48462	0.171953	14.4494	2.52877e-47	9.21949e-45	4920.28	5209.64	4777.31	30568.8	28415.7	24441.7	44.0353
ec8739_00304 : gntT:High-affinity gluconate transporter( )	927.7	2.34375	0.275149	8.51809	1.62201e-17	5.69457e-16	274.608	425.91	218.107	1684.47	1665.66	1297.45	15.2445
ec8739_00315 : envZ:Osmolarity sensor protein EnvZ( 2.7.13.3)	554.615	1.47103	0.193039	7.62036	2.52971e-14	5.73445e-13	289.108	257.153	334.524	866.743	808.785	771.375	12.2415
ec8739_00316 : pckA:Phosphoenolpyruvate carboxykinase (ATP)( 4.1.1.49)	10209.4	3.22694	0.24291	13.2845	2.84797e-40	5.41734e-38	2138.86	2273.05	1500.8	16385.7	16044.2	22913.7	37.2662
ec8739_00321 : yrfF:Putative membrane protein IgaA( )	1735.96	1.57446	0.20629	7.63227	2.30657e-14	5.25586e-13	866.419	707.171	1042.14	2596.89	2427.96	2775.18	12.2794
ec8739_00337 : :hypothetical protein( )	29.9911	1.6461	0.498751	3.30044	0.000965328	0.00386396	25.3763	13.7761	4.90916	46.7907	43.2848	45.8096	2.41297
ec8739_00362 : :OsmC-like protein( )	1304.79	1.45572	0.232672	6.25657	3.93545e-10	4.9906e-09	766.726	611.886	713.231	2213.65	2110.54	1412.71	8.30185
ec8739_00434 : dprA:DNA processing protein DprA( )	174.799	1.226	0.227125	5.3979	6.74273e-08	6.24988e-07	115.1	91.8404	105.898	233.954	221.234	280.769	6.20413
ec8739_00493 : nanA:N-acetylneuraminate lyase( 4.1.3.3)	61.9782	1.14119	0.310418	3.6763	0.00023664	0.0010762	35.3455	43.6242	37.1693	62.3876	91.3791	101.963	2.96811
ec8739_00494 : nanT:Putative sialic acid transporter( )	132.366	1.98173	0.250061	7.92499	2.2817e-15	6.12419e-14	49.8463	52.8082	57.5073	249.551	192.377	192.105	13.213
ec8739_00495 : nanE2:Putative N-acetylmannosamine-6-phosphate 2-epimerase 2( 5.1.3.9)	66.7387	1.97217	0.287329	6.86383	6.70407e-12	1.11522e-10	26.2826	25.2561	29.455	114.749	104.204	100.486	9.95264
ec8739_00590 : garR_1:2-hydroxy-3-oxopropionate reductase( 1.1.1.60)	106.462	1.01348	0.291497	3.4768	0.00050743	0.00217222	54.3777	78.0643	79.2478	183.821	125.045	118.218	2.6631
ec8739_00591 : garK:Glycerate 2-kinase( 2.7.1.165)	105.053	1.15703	0.304407	3.80093	0.000144155	0.00069458	69.7848	48.2162	76.4426	190.505	133.061	112.307	3.15828
ec8739_00623 : uxaC:Uronate isomerase( 5.3.1.12)	148.006	1.74949	0.247533	7.06768	1.57546e-12	2.83647e-11	81.5666	55.1042	65.923	220.585	209.21	255.647	10.5472
ec8739_00624 : uxaA:Altronate dehydratase( 4.2.1.7)	116.586	1.16567	0.239617	4.86471	1.14624e-06	8.69118e-06	77.9414	73.4723	65.2217	159.311	178.75	144.818	5.06092
ec8739_00626 : sstT:Serine/threonine transporter SstT( )	829.025	1.04828	0.27462	3.8172	0.000134977	0.00065687	516.589	600.406	503.539	834.435	930.624	1588.56	3.18252
ec8739_00628 : afr_1:1%2C5-anhydro-D-fructose reductase( 1.1.1.292)	519.098	1.73782	0.215027	8.08185	6.37937e-16	1.81232e-14	270.076	226.157	223.016	819.952	917.799	657.59	13.7418
ec8739_00634 : fadH:2%2C4-dienoyl-CoA reductase [NADPH]( 1.3.1.34)	1520.23	2.32437	0.414611	5.60615	2.06872e-08	2.04303e-07	742.256	544.154	232.133	2274.92	1539.02	3788.9	6.68972
ec8739_00644 : yqjI:Transcriptional regulator YqjI( )	436.985	1.77376	0.248552	7.13638	9.58195e-13	1.78387e-11	195.76	219.269	178.132	588.226	553.886	886.638	10.7486
ec8739_00645 : yqjH:NADPH-dependent ferric-chelate reductase( 1.16.1.9)	153.14	2.00604	0.309271	6.48636	8.79348e-11	1.22521e-09	73.4099	39.0322	69.4295	316.394	200.393	220.182	8.91179
ec8739_00660 : :Bacterial SH3 domain protein( )	529.681	2.33605	0.270744	8.62828	6.22818e-18	2.30918e-16	182.165	122.836	218.808	1036.08	926.616	691.578	15.6365
ec8739_00681 : cpdA:3'%2C5'-cyclic adenosine monophosphate phosphodiesterase CpdA( 3.1.4.53)	807.977	1.11916	0.187065	5.98273	2.19431e-09	2.46587e-08	538.34	463.794	525.981	1218.79	1128.61	972.346	7.60803
ec8739_00703 : metC:Cystathionine beta-lyase MetC( 4.4.1.8)	812.757	1.58991	0.223991	7.09808	1.26504e-12	2.32543e-11	512.963	328.329	373.797	1239.95	1127.01	1294.49	10.6335
ec8739_00705 : exbD_1:Biopolymer transport protein ExbD( )	201.835	1.49691	0.37463	3.99569	6.45049e-05	0.00033866	93.3485	61.9922	160.6	321.965	383.953	189.149	3.47024
ec8739_00708 : gpr_1:L-glyceraldehyde 3-phosphate reductase( 1.1.1.-)	1116.14	2.10851	0.184584	11.4231	3.20747e-30	3.26341e-28	461.304	433.946	366.784	1848.23	1909.34	1677.22	27.4863
ec8739_00712 : hybO:Hydrogenase-2 small chain( 1.12.99.6)	1963.18	1.22759	0.193942	6.32969	2.45653e-10	3.1986e-09	1191.78	1362.68	972.013	2674.87	2702.1	2875.66	8.49504
ec8739_00713 : fdnH_1:Formate dehydrogenase%2C nitrate-inducible%2C iron-sulfur subunit( )	979.211	1.44194	0.277512	5.19598	2.03647e-07	1.77128e-06	512.963	727.835	342.238	1452.74	1502.14	1337.35	5.75171
ec8739_00714 : hybB:putative Ni/Fe-hydrogenase 2 b-type cytochrome subunit( )	737.899	1.47788	0.262174	5.63704	1.73e-08	1.73498e-07	362.518	533.822	275.614	1052.79	1153.46	1049.19	6.76071
ec8739_00715 : hybC:Hydrogenase-2 large chain( 1.12.99.6)	2326.81	1.50473	0.221621	6.78969	1.12377e-11	1.81421e-10	1092.99	1555.55	991.65	3353.34	3624.7	3342.63	9.74131
ec8739_00716 : hybD:Hydrogenase 2 maturation protease( 3.4.23.-)	535.114	1.39329	0.214031	6.50974	7.52821e-11	1.06245e-09	319.016	336.365	231.432	729.713	779.929	814.229	8.97369
ec8739_00717 : hybE:Hydrogenase-2 operon protein HybE( )	313.94	1.42248	0.210467	6.7587	1.39237e-11	2.17557e-10	170.384	199.753	143.067	469.021	434.451	466.963	9.66243
ec8739_00718 : hypA_1:hydrogenase nickel incorporation protein HypA( )	151.13	1.56583	0.345442	4.53284	5.81959e-06	3.80011e-05	59.8155	111.356	59.6112	272.946	259.709	143.34	4.4202
ec8739_00719 : hybG:Hydrogenase-2 operon protein HybG( )	232.041	1.30937	0.247428	5.29191	1.21043e-07	1.09414e-06	125.975	140.057	135.353	367.641	382.349	240.87	5.96093
ec8739_00735 : :hypothetical protein( )	125.66	1.24018	0.266918	4.6463	3.37947e-06	2.35059e-05	94.2547	64.2882	65.2217	197.189	148.291	184.716	4.62882
ec8739_00736 : glcC_2:Glc operon transcriptional activator( )	1416.39	1.71458	0.366341	4.6803	2.86461e-06	2.01814e-05	936.203	727.835	321.199	2238.16	1538.21	2736.76	4.69505
ec8739_00737 : :putative FAD-linked oxidoreductase( 1.-.-.-)	4068.74	3.41653	0.266522	12.8189	1.28434e-37	2.16114e-35	686.066	680.767	723.049	6541.79	5337.66	10443.1	34.6653
ec8739_00738 : :putative FAD-linked oxidoreductase( 1.-.-.-)	1090.76	3.1808	0.377003	8.43707	3.25384e-17	1.04673e-15	181.259	228.453	239.847	1458.31	1083.72	3352.97	14.9802
ec8739_00739 : lutA_1:Lactate utilization protein A( )	1111.09	2.82996	0.451079	6.27376	3.52434e-10	4.50847e-09	195.76	393.766	232.834	1243.3	962.687	3638.17	8.34597
ec8739_00740 : :heme-degrading( )	514.011	2.61457	0.409837	6.37953	1.77636e-10	2.36218e-09	118.725	208.937	105.898	621.648	518.616	1510.24	8.62669
ec8739_00741 : glcB:Malate synthase G( 2.3.3.9)	2177.37	2.46274	0.349196	7.0526	1.75601e-12	3.11034e-11	617.187	758.831	629.775	2572.38	2363.83	6122.24	10.5072
ec8739_00742 : glcA:Glycolate permease GlcA( )	222.529	1.27284	0.224713	5.66432	1.47611e-08	1.49145e-07	120.537	137.761	131.846	282.972	283.756	378.299	6.82639
ec8739_00748 : :Integrase core domain protein( )	29.0767	1.32737	0.414683	3.20091	0.00136992	0.00517119	9.96925	19.5161	20.3379	51.247	40.8801	32.5101	2.28641
ec8739_00756 : fecE:Fe(3+) dicitrate transport ATP-binding protein FecE( )	67.471	1.02812	0.275313	3.73435	0.000188201	0.00087874	46.2211	42.4762	44.8837	95.8096	98.5932	76.842	3.05614
ec8739_00762 : fecI:putative RNA polymerase sigma factor FecI( )	63.5669	1.45496	0.374632	3.88369	0.000102883	0.000513826	32.6266	28.7001	40.6759	122.547	106.609	50.2428	3.28918
ec8739_00776 : ansB:L-asparaginase 2( 3.5.1.1)	864.405	1.55597	0.274018	5.67836	1.35995e-08	1.3869e-07	440.46	498.234	379.408	1337.99	1677.69	852.65	6.85796
ec8739_00815 : :LysR substrate binding domain protein( )	18.8919	1.55593	0.520863	2.9872	0.00281542	0.00968354	6.34407	13.7761	9.11701	42.3345	24.0471	17.7328	2.01397
ec8739_00830 : :hemolysin-III related( )	983.308	2.06156	0.264346	7.79872	6.25359e-15	1.55451e-13	388.801	481.014	272.809	1656.61	1846.02	1254.59	12.8084
ec8739_00842 : uacT:Uric acid transporter UacT( )	72.0461	1.13842	0.378526	3.00751	0.00263397	0.00916754	56.1903	29.8481	49.0916	121.433	121.037	54.676	2.03775
ec8739_00843 : gltD_2:Glutamate synthase [NADPH] small chain( 1.4.1.13)	88.8279	1.05944	0.321919	3.29101	0.000998269	0.00396313	48.94	47.0682	76.4426	144.828	131.458	84.2306	2.40196
ec8739_00848 : xdhA_1:Putative xanthine dehydrogenase molybdenum-binding subunit XdhA( 1.17.1.4)	462.857	1.97876	0.190601	10.3817	3.00465e-25	2.05396e-23	182.165	208.937	171.821	730.827	695.764	787.63	22.6874
ec8739_00849 : :FAD binding domain in molybdopterin dehydrogenase( )	93.4277	1.47475	0.30653	4.81112	1.50089e-06	1.0999e-05	53.4714	64.2882	32.2602	148.171	142.68	119.696	4.95865
ec8739_00850 : :8-oxoguanine deaminase( 3.5.4.32)	96.4452	2.22354	0.286912	7.74989	9.19693e-15	2.22302e-13	35.3455	39.0322	28.7536	184.935	163.52	127.085	12.6531
ec8739_00851 : sfrB:NADPH-Fe(3+) oxidoreductase subunit beta( 1.-.-.-)	244.355	1.21116	0.231067	5.2416	1.59188e-07	1.40697e-06	144.101	176.793	123.43	338.676	383.151	299.979	5.85172
ec8739_00853 : :hypothetical protein( )	139.178	2.42913	0.313736	7.7426	9.74055e-15	2.32868e-13	61.6281	41.3282	28.7536	225.041	277.344	200.971	12.6329
ec8739_00854 : pucA:putative xanthine dehydrogenase subunit A( 1.17.1.4)	212.451	1.65085	0.252859	6.52871	6.6338e-11	9.48461e-10	105.13	113.652	90.4688	383.238	339.866	242.348	9.02298
ec8739_00855 : arcC1_1:Carbamate kinase 1( 2.7.2.2)	100.341	1.02305	0.294677	3.47178	0.000517021	0.0022068	42.5959	82.6563	73.6374	124.775	139.473	138.907	2.65624
ec8739_00857 : argE_1:Acetylornithine deacetylase( 3.5.1.16)	112.106	1.28569	0.275521	4.66639	3.06544e-06	2.1527e-05	78.8477	72.3243	45.585	155.969	160.314	159.595	4.66702
ec8739_00860 : :Limonene hydroxylase( 1.14.14.51)	773.557	1.02373	0.214618	4.77	1.84226e-06	1.32783e-05	607.218	506.27	417.98	1118.52	1078.11	913.237	4.87686
ec8739_00861 : ndhS:Nicotinate dehydrogenase small FeS subunit( 1.17.1.5)	71.7365	1.2277	0.29747	4.12712	3.67331e-05	0.000201136	45.3148	43.6242	40.6759	116.977	111.418	72.4088	3.69651
ec8739_00862 : ndhF:Nicotinate dehydrogenase FAD-subunit( 1.17.1.5)	82.7906	1.65084	0.274737	6.00882	1.86882e-09	2.12366e-08	42.5959	40.1802	37.8707	116.977	148.291	110.83	7.67292
ec8739_00863 : xdhA_2:Putative xanthine dehydrogenase molybdenum-binding subunit XdhA( 1.17.1.4)	341.295	1.90396	0.207409	9.17972	4.32218e-20	2.01165e-18	145.914	145.797	140.963	547.006	609.996	458.096	17.6964
ec8739_00897 : thlA:Acetyl-CoA acetyltransferase( 2.3.1.9)	2319.6	2.63649	0.202168	13.0411	7.14262e-39	1.30204e-36	754.038	569.41	604.528	4418.38	4100.04	3471.19	35.8854
ec8739_00919 : :Type II secretion prepilin peptidase dependent protein C( )	34.2796	1.37792	0.41792	3.2971	0.000976898	0.00390313	12.6881	13.7761	29.455	51.247	40.8801	57.6315	2.40859
ec8739_00925 : amiC:N-acetylmuramoyl-L-alanine amidase AmiC( 3.5.1.28)	409.103	1.36125	0.347419	3.91819	8.92177e-05	0.000451246	166.758	143.501	375.901	579.314	655.685	533.46	3.34559
ec8739_00929 : mltA:Membrane-bound lytic murein transglycosylase A( 4.2.2.-)	1096.12	1.01295	0.217825	4.65029	3.31464e-06	2.30916e-05	689.691	614.182	874.532	1575.29	1584.71	1238.34	4.63655
ec8739_00937 : glpR_2:Glycerol-3-phosphate regulon repressor( )	387.166	1.001	0.260882	3.83699	0.000124551	0.000610885	322.641	205.493	246.159	589.34	570.719	388.643	3.21404
ec8739_00939 : fucK:L-fuculokinase( 2.7.1.51)	165.207	1.95414	0.266986	7.31928	2.49313e-13	5.09693e-12	53.4714	81.5083	69.4295	289.657	291.772	205.404	11.2927
ec8739_00940 : fucI:L-fucose isomerase( 5.3.1.25)	375.865	2.68937	0.230484	11.6684	1.84967e-31	2.02308e-29	86.0981	122.836	95.3779	662.869	729.43	558.582	28.694
ec8739_00941 : fucP:L-fucose-proton symporter( )	144.784	2.5942	0.267797	9.68717	3.41859e-22	1.84646e-20	53.4714	36.7361	33.6628	246.208	272.534	226.093	19.7337
ec8739_00942 : fucA_1:L-fuculose phosphate aldolase( 4.1.2.17)	125.133	2.1609	0.305814	7.06607	1.59387e-12	2.85786e-11	52.5651	53.9562	32.2602	177.136	260.511	174.372	10.544
ec8739_00943 : fucO:Lactaldehyde reductase( 1.1.1.77)	751.855	2.45994	0.241438	10.1887	2.22773e-24	1.45468e-22	254.669	251.413	189.353	1418.2	1434.01	963.48	21.8372
ec8739_00944 : ygdG:Flap endonuclease Xni( 3.1.-.-)	183.051	1.60129	0.307835	5.20178	1.97386e-07	1.72025e-06	87.9107	57.4002	125.534	310.824	294.978	221.659	5.76441
ec8739_00969 : yqcE:Inner membrane protein YqcE( )	39.2105	1.78897	0.374035	4.78291	1.7278e-06	1.25358e-05	24.47	10.332	17.5327	65.7298	62.5225	54.676	4.90185
ec8739_00975 : glpP:Glycerol uptake operon antiterminator regulatory protein( )	99.9246	1.71746	0.314265	5.46502	4.62842e-08	4.36408e-07	49.8463	60.8442	30.8576	174.908	161.917	121.174	6.36011
ec8739_00976 : fixX_1:Ferredoxin-like protein FixX( )	16.383	2.24941	0.532163	4.22693	2.36906e-05	0.000138195	6.34407	5.74002	4.90916	23.3954	22.444	35.4655	3.85951
ec8739_00977 : :Electron transfer flavoprotein-ubiquinone oxidoreductase( 1.5.5.1)	222.278	2.16517	0.24549	8.81981	1.14656e-18	4.60202e-17	79.754	97.5804	67.3256	427.801	339.065	322.145	16.3371
ec8739_01030 : bglF_1:PTS system beta-glucoside-specific EIIBCA component( )	73.6419	1.25324	0.303461	4.12982	3.6305e-05	0.000199541	32.6266	47.0682	51.1955	115.863	113.823	81.2751	3.69997
ec8739_01063 : :Branched-chain amino acid transport protein (AzlD)( )	11653.8	2.40739	0.20071	11.9943	3.80446e-33	5.54818e-31	3450.27	4472.63	3169.21	17922	20446.5	20462.1	30.2558
ec8739_01066 : proX:Glycine betaine/proline betaine-binding periplasmic protein( )	3752.43	2.04185	0.445041	4.588	4.47515e-06	2.98913e-05	1574.24	1929.8	895.571	3489.25	3380.22	11245.5	4.52446
ec8739_01067 : proW:Glycine betaine/proline betaine transport system permease protein ProW( )	2744.21	2.97179	0.460001	6.46039	1.04432e-10	1.44129e-09	603.593	855.263	403.252	2614.71	2649.19	9339.25	8.84125
ec8739_01068 : proV:Glycine betaine/proline betaine transport system ATP-binding protein ProV( )	8938.28	3.26099	0.384114	8.48963	2.07287e-17	7.03009e-16	1301.44	2337.34	1427.86	10854.3	10379.5	27329.1	15.153
ec8739_01137 : :Acetyltransferase Pat( 2.3.1.-)	1594.45	2.39655	0.207161	11.5685	5.94962e-31	6.19752e-29	573.685	401.802	549.826	2876.52	2713.32	2451.55	28.2078
ec8739_01148 : rpoE:ECF RNA polymerase sigma-E factor( )	5186.6	2.39444	0.218574	10.9548	6.30227e-28	5.30239e-26	1578.77	1825.33	1570.23	10318.5	9156.35	6670.47	25.2755
ec8739_01149 : rseA:Anti-sigma-E factor RseA( )	5127.75	2.04886	0.158165	12.9539	2.23373e-38	3.90903e-36	1958.5	2139.88	1891.43	8232.94	8583.22	7960.53	35.4079
ec8739_01150 : rseB:Sigma-E factor regulatory protein RseB( )	1453.95	1.33371	0.218788	6.09591	1.0882e-09	1.29724e-08	772.164	710.615	994.455	2163.51	2342.19	1740.77	7.88698
ec8739_01151 : :Positive regulator of sigma(E)%2C RseC/MucC( )	482.906	1.04573	0.226615	4.61455	3.93951e-06	2.66131e-05	261.013	288.149	395.538	647.272	706.986	598.481	4.5749
ec8739_01164 : purL:Phosphoribosylformylglycinamidine synthase( 6.3.5.3)	5590.98	1.15603	0.192352	6.01001	1.85515e-09	2.11361e-08	4062.02	2898.71	3428.7	7617.98	7425.75	8112.74	7.67497
ec8739_01169 : hmp:Flavohemoprotein( 1.14.12.17)	270.186	1.22337	0.199721	6.12541	9.04523e-10	1.09317e-08	183.978	152.685	149.379	372.098	374.334	388.643	7.96131
ec8739_01184 : hcaR_1:Hca operon transcriptional activator HcaR( )	1255.62	2.13383	0.27324	7.80934	5.74865e-15	1.44542e-13	603.593	475.274	319.797	2142.35	1632.8	2359.93	12.84
ec8739_01203 : ndk:Nucleoside diphosphate kinase( 2.7.4.6)	899.899	1.44159	0.238103	6.05445	1.40896e-09	1.64379e-08	562.81	362.769	525.28	1267.81	1135.02	1545.71	7.78415
ec8739_01213 : guaB:Inosine-5'-monophosphate dehydrogenase( 1.1.1.205)	2897.93	1.14966	0.27729	4.14606	3.38246e-05	0.000188078	2202.3	1122.75	2075.17	3663.05	3687.23	4637.12	3.72566
ec8739_01223 : purM:Phosphoribosylformylglycinamidine cyclo-ligase( 6.3.3.1)	977.826	1.74789	0.360867	4.84357	1.27525e-06	9.48846e-06	458.586	208.937	676.763	1730.14	1515.77	1276.76	5.0228
ec8739_01228 : bepA_1:Beta-barrel assembly-enhancing protease( 3.4.-.-)	1111.15	1.17438	0.234837	5.00082	5.70876e-07	4.6166e-06	668.846	562.522	814.92	1785.85	1621.58	1213.22	5.33568
ec8739_01262 : maeB:NADP-dependent malic enzyme( 1.1.1.40)	6963.32	1.68982	0.238464	7.08629	1.37756e-12	2.51117e-11	3810.97	3736.75	2339.56	10297.3	9687.79	11907.5	10.6001
ec8739_01266 : :Cobalamin adenosyltransferase( )	21.0343	1.7336	0.468332	3.70165	0.000214199	0.000989567	9.96925	6.88803	11.9222	43.4485	28.8566	25.1214	3.00455
ec8739_01277 : :hypothetical protein( )	153.802	1.80998	0.256583	7.05417	1.7363e-12	3.08792e-11	63.4407	84.9523	58.2086	235.068	275.74	205.404	10.5103
ec8739_01301 : fabG2:putative oxidoreductase( 1.-.-.-)	1399.13	1.41087	0.332672	4.24103	2.22496e-05	0.000130661	945.266	960.88	389.226	1925.1	1734.6	2439.73	3.88386
ec8739_01313 : cysZ:Sulfate transporter CysZ( )	435.469	1.04162	0.195705	5.32238	1.02417e-07	9.3349e-07	320.829	269.781	264.393	558.147	648.471	551.193	6.02989
ec8739_01365 : fadL:Long-chain fatty acid transport protein( )	801.459	2.32945	0.465896	4.99994	5.73484e-07	4.62914e-06	344.392	239.933	213.198	711.888	655.685	2643.66	5.3345
ec8739_01367 : fadI:3-ketoacyl-CoA thiolase( 2.3.1.16)	1498.07	2.47452	0.811961	3.04759	0.00230686	0.00819864	625.344	556.782	188.652	1499.53	1155.87	4962.22	2.08626
ec8739_01368 : fadJ:Fatty acid oxidation complex subunit alpha( )	1477.05	2.56272	0.785353	3.26315	0.00110183	0.00427729	381.55	580.89	320.498	1176.45	1056.47	5346.43	2.36883
ec8739_01369 : sixA:Phosphohistidine phosphatase SixA( 3.1.3.-)	1418.7	1.38461	0.165276	8.37756	5.40381e-17	1.68869e-15	813.853	747.351	795.284	2192.48	1916.56	2046.66	14.7724
ec8739_01385 : fabB:3-oxoacyl-[acyl-carrier-protein] synthase 1( 2.3.1.41)	3598	1.82301	0.253204	7.19978	6.03098e-13	1.1675e-11	1744.62	1618.69	1394.9	6679.93	6347.64	3802.2	10.9327
ec8739_01395 : cvpA:Colicin V production protein( )	917.664	1.50202	0.245873	6.10892	1.00311e-09	1.20235e-08	504.807	347.845	582.787	1307.91	1577.49	1185.14	7.91997
ec8739_01396 : purF:Amidophosphoribosyltransferase( 2.4.2.14)	1343.99	1.11758	0.286447	3.90153	9.55853e-05	0.000480122	989.675	501.678	1051.26	1867.17	1999.12	1655.06	3.31865
ec8739_01398 : argT:Lysine/arginine/ornithine-binding periplasmic protein( )	1125.1	1.54704	0.270922	5.71027	1.12797e-08	1.16114e-07	702.379	532.674	485.305	1522.93	1255.26	2252.06	6.93511
ec8739_01419 : gltC_2:HTH-type transcriptional regulator GltC( )	3778.47	1.20957	0.172546	7.01011	2.38127e-12	4.16723e-11	2553.94	2248.94	2041.51	5495.68	5250.29	5080.44	10.3802
ec8739_01420 : :hypothetical protein( )	289.401	1.55564	0.375883	4.13864	3.49368e-05	0.000192991	140.476	216.973	84.157	324.193	336.66	633.946	3.71446
ec8739_01459 : rhmD:L-rhamnonate dehydratase( 4.2.1.90)	102.5	3.01858	0.277245	10.8878	1.31816e-27	1.06795e-25	22.6574	20.6641	23.8445	194.961	175.544	177.328	24.9714
ec8739_01464 : glpC:Anaerobic glycerol-3-phosphate dehydrogenase subunit C( )	150.705	1.88959	0.238579	7.92019	2.37146e-15	6.32629e-14	70.6911	52.8082	68.0269	256.235	243.678	212.793	13.1989
ec8739_01465 : glpB:Anaerobic glycerol-3-phosphate dehydrogenase subunit B( 1.1.5.3)	156.713	2.23069	0.290957	7.66674	1.76428e-14	4.04123e-13	44.4085	78.0643	44.1824	291.885	217.226	264.514	12.3935
ec8739_01466 : glpA:Anaerobic glycerol-3-phosphate dehydrogenase subunit A( 1.1.5.3)	259.048	2.3091	0.237184	9.73547	2.12828e-22	1.17863e-20	80.6603	106.764	75.04	495.759	391.167	404.898	19.9286
ec8739_01467 : glpT:Glycerol-3-phosphate transporter( )	3220.61	3.95669	0.234592	16.8662	7.97236e-64	1.74395e-60	354.362	515.454	302.264	6342.37	5892.35	5916.83	59.7585
ec8739_01468 : glpQ:Glycerophosphodiester phosphodiesterase%2C periplasmic( 3.1.4.46)	3770.01	2.33448	0.229305	10.1807	2.41909e-24	1.5564e-22	1468.2	1370.72	905.389	6375.79	5796.96	6702.98	21.8079
ec8739_01469 : :hypothetical protein( )	99.3391	1.11213	0.243678	4.56395	5.02002e-06	3.32263e-05	68.8785	59.6962	60.3125	132.574	147.489	127.085	4.47852
ec8739_01473 : nrdA:Ribonucleoside-diphosphate reductase 1 subunit alpha( 1.17.4.1)	686.686	1.50432	0.240578	6.25294	4.02794e-10	5.09313e-09	320.829	283.557	467.071	1043.88	909.783	1095	8.29302
ec8739_01486 : zraR_1:Transcriptional regulatory protein ZraR( )	199.598	1.41009	0.22442	6.28325	3.31565e-10	4.26646e-09	118.725	94.1364	114.313	315.28	305.399	249.736	8.36993
ec8739_01487 : zraS_1:Sensor protein ZraS( 2.7.13.3)	234.304	1.28911	0.224046	5.75378	8.727e-09	9.09062e-08	146.82	137.761	124.833	362.071	363.913	270.425	7.04141
ec8739_01491 : ompC:Outer membrane protein C( )	55802.4	1.70371	0.258635	6.5873	4.47893e-11	6.55362e-10	30129.8	30464.6	18050.3	81864.8	72275.3	102030	9.18352
ec8739_01499 : :4Fe-4S dicluster domain protein( )	84.7912	1.75792	0.359319	4.89237	9.96277e-07	7.6603e-06	34.4392	22.9601	56.806	137.03	99.3948	158.117	5.11575
ec8739_01501 : napA:Periplasmic nitrate reductase( 1.7.99.4)	790.592	1.82648	0.253347	7.20937	5.6211e-13	1.09299e-11	428.678	376.545	239.146	1243.3	1103.76	1352.12	10.9614
ec8739_01502 : :4Fe-4S binding domain protein( )	105.105	2.00669	0.335431	5.98244	2.19815e-09	2.46587e-08	58.9092	43.6242	23.8445	155.969	154.703	193.583	7.60803
ec8739_01503 : yccM_1:Putative electron transport protein YccM( )	118.914	2.87527	0.294859	9.75134	1.82054e-22	1.0344e-20	24.47	37.8841	24.5458	246.208	206.004	174.372	19.9853
ec8739_01504 : napB:Periplasmic nitrate reductase%2C electron transfer subunit( )	95.5117	2.42804	0.330364	7.34958	1.98831e-13	4.08397e-12	36.2518	36.7361	18.234	191.619	158.711	131.518	11.3889
ec8739_01505 : napC:Cytochrome c-type protein NapC( )	194.154	1.87077	0.241492	7.7467	9.43149e-15	2.26718e-13	84.2855	91.8404	75.04	365.413	294.177	254.17	12.6445
ec8739_01506 : ccmA:Cytochrome c biogenesis ATP-binding export protein CcmA( 7.6.2.5)	140.698	1.52309	0.256174	5.94553	2.75564e-09	3.05988e-08	58.9092	82.6563	77.1439	229.497	226.043	169.939	7.51429
ec8739_01507 : ccmB:Heme exporter protein B( )	74.6611	1.85696	0.383249	4.8453	1.26421e-06	9.45458e-06	18.1259	32.1441	46.2864	148.171	123.442	79.7974	5.02436
ec8739_01508 : ccmC:Heme exporter protein C( )	126.101	1.78334	0.261025	6.83205	8.37073e-12	1.37161e-10	50.7526	59.6962	60.3125	226.155	206.004	153.684	9.86277
ec8739_01510 : ccmE:Cytochrome c-type biogenesis protein CcmE( )	59.3853	1.8204	0.321068	5.66982	1.42948e-08	1.45104e-07	22.6574	34.4401	22.4419	109.178	83.3634	84.2306	6.83832
ec8739_01511 : ccmF_1:Cytochrome c-type biogenesis protein CcmF( )	217.197	1.58517	0.201089	7.88294	3.19778e-15	8.41268e-14	105.13	113.652	107.3	344.246	316.621	316.234	13.0751
ec8739_01512 : dsbE:Thiol:disulfide interchange protein DsbE( )	90.9333	1.15109	0.305477	3.76818	0.000164442	0.000779982	41.6896	81.5083	47.689	128.117	129.855	116.741	3.10792
ec8739_01530 : mepS_1:Murein DD-endopeptidase MepS/Murein LD-carboxypeptidase( 3.4.-.-)	1362.58	1.68426	0.227376	7.4074	1.28796e-13	2.67054e-12	641.657	540.71	756.712	2486.59	2050.42	1699.39	11.5734
ec8739_01540 : psuK_1:Pseudouridine kinase( 2.7.1.83)	23.0308	2.13351	0.520017	4.10277	4.08239e-05	0.000221319	13.5944	3.44401	8.4157	45.6767	44.888	22.1659	3.65498
ec8739_01541 : psuG:Pseudouridine-5'-phosphate glycosidase( 4.2.1.70)	58.143	1.21223	0.293951	4.12393	3.72468e-05	0.000203439	39.877	27.5521	37.1693	85.783	80.1571	78.3197	3.69157
ec8739_01550 : cysL:HTH-type transcriptional regulator CysL( )	302.905	1.44495	0.246533	5.86106	4.5993e-09	5.00545e-08	132.319	163.017	191.457	423.345	367.921	539.371	7.30056
ec8739_01556 : galS:HTH-type transcriptional regulator GalS( )	229.951	1.87127	0.28402	6.58851	4.44267e-11	6.52238e-10	121.444	113.652	62.4164	399.949	324.636	357.611	9.18559
ec8739_01557 : mglB:D-galactose-binding periplasmic protein( )	2018.73	3.19244	0.343151	9.3033	1.36152e-20	6.47461e-19	642.564	330.625	221.613	3737.69	3309.69	3870.17	18.1888
ec8739_01558 : mglA_2:Galactose/methyl galactoside import ATP-binding protein MglA( 7.5.2.8)	532.302	3.50797	0.209922	16.7108	1.09303e-62	1.19551e-59	103.318	79.2123	75.7413	946.955	995.551	993.034	58.9224
ec8739_01559 : mglC:Galactoside transport system permease protein MglC( )	289.525	2.42271	0.254839	9.50681	1.9659e-21	1.02391e-19	104.224	96.4324	72.9361	411.09	448.078	604.392	18.9897
ec8739_01560 : preA:NAD-dependent dihydropyrimidine dehydrogenase subunit PreA( 1.3.1.1)	662.229	1.36228	0.329097	4.13943	3.48162e-05	0.000192812	412.365	429.354	272.809	1024.94	1294.54	539.371	3.71487
ec8739_01561 : preT:NAD-dependent dihydropyrimidine dehydrogenase subunit PreT( 1.3.1.1)	488.132	1.00263	0.240456	4.1697	3.05e-05	0.000172334	386.988	305.369	284.03	685.15	766.302	500.95	3.76363
ec8739_01581 : yehU:Sensor histidine kinase YehU( 2.7.13.3)	883.084	2.31344	0.213019	10.8602	1.78263e-27	1.418e-25	335.329	311.109	242.653	1487.28	1642.42	1279.71	24.8483
ec8739_01582 : yehT:Transcriptional regulatory protein YehT( )	387.734	1.89534	0.222229	8.52876	1.47924e-17	5.26153e-16	158.602	191.717	144.47	559.261	718.208	554.149	15.2789
ec8739_01601 : rcnA:Nickel/cobalt efflux system RcnA( )	1106.94	1.58867	0.407358	3.89994	9.6216e-05	0.000482735	632.594	825.415	200.574	1468.34	1547.83	1966.86	3.31629
ec8739_01602 : rcnR:Transcriptional repressor RcnR( )	564.313	1.0723	0.23814	4.50281	6.70601e-06	4.33365e-05	397.864	433.946	260.887	789.872	714.2	789.108	4.36315
ec8739_01603 : thiM:Hydroxyethylthiazole kinase( 2.7.1.50)	1102.12	1.26702	0.192099	6.59565	4.23408e-11	6.25814e-10	645.282	662.399	632.58	1604.25	1299.35	1768.84	9.20355
ec8739_01604 : thiD:Hydroxymethylpyrimidine/phosphomethylpyrimidine kinase( 2.7.1.49)	635.078	1.28375	0.246126	5.21581	1.83015e-07	1.60138e-06	435.928	370.805	302.264	832.207	735.842	1133.42	5.7955
ec8739_01609 : :ADP-ribosylglycohydrolase( )	88.7307	1.0041	0.308043	3.25963	0.00111559	0.00431922	73.4099	66.5843	37.8707	109.178	113.823	131.518	2.36459
ec8739_01610 : yegT:Putative nucleoside transporter YegT( )	58.6145	2.04858	0.313955	6.52508	6.79665e-11	9.65434e-10	24.47	18.3681	25.2471	103.608	100.196	79.7974	9.01528
ec8739_01612 : gatY:D-tagatose-1%2C6-bisphosphate aldolase subunit GatY( 4.1.2.40)	69.56	1.81114	0.313563	5.77599	7.65003e-09	8.0454e-08	38.0644	29.8481	24.5458	103.608	89.776	131.518	7.09445
ec8739_01613 : gatZ:D-tagatose-1%2C6-bisphosphate aldolase subunit GatZ( )	104.419	2.14737	0.258549	8.30549	9.94061e-17	3.02015e-15	43.5022	40.1802	32.2602	172.68	163.52	174.372	14.52
ec8739_01614 : gatA_1:PTS system galactitol-specific EIIA component( 2.7.1.200)	33.697	2.206	0.449224	4.91068	9.07618e-07	7.07812e-06	5.43777	21.8121	9.81832	51.247	57.7131	56.1537	5.15008
ec8739_01664 : rfbB:dTDP-glucose 4%2C6-dehydratase( 4.2.1.46)	1556.11	1.02087	0.207256	4.92564	8.40854e-07	6.58092e-06	1006.89	863.299	1211.16	1927.33	2367.04	1960.95	5.18171
ec8739_01709 : gatA_3:PTS system galactitol-specific EIIA component( 2.7.1.200)	87.0386	1.20129	0.31919	3.76357	0.000167503	0.000792242	48.0337	52.8082	58.2086	129.232	157.108	76.842	3.10114
ec8739_01710 : gatB_2:PTS system galactitol-specific EIIB component( 2.7.1.200)	38.7653	1.54051	0.396374	3.88651	0.000101697	0.000508486	16.3133	25.2561	18.9353	61.2736	75.3477	35.4655	3.29372
ec8739_01711 : gatC_3:PTS system galactitol-specific EIIC component( )	198.296	1.27815	0.340282	3.75614	0.000172557	0.000813512	104.224	148.093	96.7806	323.079	363.913	153.684	3.08964
ec8739_01743 : mtfA:Protein MtfA( )	1929.67	2.36131	0.253278	9.32301	1.13081e-20	5.49699e-19	815.666	475.274	594.709	3602.89	3472.41	2617.06	18.2599
ec8739_01785 : :sulfur transport( )	838.318	1.90169	0.195084	9.74803	1.88088e-22	1.05498e-20	413.271	339.809	309.277	1228.81	1357.06	1381.68	19.9768
ec8739_01813 : araF:L-arabinose-binding periplasmic protein( )	308.806	2.83785	0.238548	11.8963	1.23643e-32	1.63921e-30	59.8155	74.6203	91.8714	600.481	488.157	537.894	29.7854
ec8739_01837 : cutC_1:Copper homeostasis protein CutC( )	2228.18	2.2717	0.268488	8.4611	2.64876e-17	8.84605e-16	850.105	920.7	524.579	4588.83	3227.93	3256.92	15.0533
ec8739_01844 : yecD:Isochorismatase family protein YecD( 3.-.-.-)	233.599	1.08017	0.227677	4.7443	2.0923e-06	1.49328e-05	167.665	133.169	147.976	279.63	293.375	379.777	4.82586
ec8739_01854 : znuA:High-affinity zinc uptake system protein ZnuA( )	1732	1.11345	0.263603	4.22398	2.40028e-05	0.000139644	1276.06	1313.32	697.1	2253.75	2422.35	2429.39	3.85498
ec8739_01855 : mepM_1:Murein DD-endopeptidase MepM( 3.4.24.-)	4080.16	1.67001	0.221435	7.54174	4.63724e-14	1.02464e-12	2042.79	2213.35	1598.28	5503.48	5592.56	7530.51	11.9894
ec8739_01858 : hexR:HTH-type transcriptional regulator HexR( )	948.92	1.76959	0.23657	7.4802	7.4209e-14	1.59933e-12	457.679	363.917	469.175	1729.03	1574.29	1099.43	11.7961
ec8739_01863 : purT:Formate-dependent phosphoribosylglycinamide formyltransferase( 2.1.2.-)	356.115	1.22632	0.283355	4.32786	1.50565e-05	9.22579e-05	215.698	144.649	278.419	532.523	572.322	393.076	4.035
ec8739_01894 : manZ_3:PTS system mannose-specific EIID component( )	1070.3	1.67023	0.246476	6.77642	1.23193e-11	1.97568e-10	515.682	600.406	421.486	1593.11	2033.59	1257.55	9.70428
ec8739_01895 : manY:PTS system mannose-specific EIIC component( )	681.97	1.92875	0.282392	6.83005	8.48844e-12	1.38571e-10	262.826	334.069	255.978	1024.94	1478.1	735.909	9.85833
ec8739_01896 : manX_2:PTS system mannose-specific EIIAB component( 2.7.1.191)	282.458	2.10125	0.271753	7.73222	1.05689e-14	2.49941e-13	98.7862	128.576	94.6766	436.713	593.163	342.833	12.6022
ec8739_01897 : :IS1 transposase( )	68.9916	2.20092	0.321745	6.84056	7.88845e-12	1.29744e-10	27.1889	29.8481	18.234	112.521	133.061	93.097	9.88691
ec8739_01898 : :hypothetical protein( )	12.8813	2.47307	0.637964	3.8765	0.000105971	0.000527151	3.62518	2.29601	5.61047	14.4828	32.0628	19.2105	3.27806
ec8739_01899 : manX_3:PTS system mannose-specific EIIAB component( 2.7.1.191)	15561.2	2.29113	0.269073	8.51489	1.66745e-17	5.78179e-16	5521.15	6898.36	3423.09	25098.8	28834.1	23592	15.2379
ec8739_01911 : slp_2:Outer membrane protein slp( )	725.319	1.8954	0.216097	8.77107	1.76976e-18	6.9754e-17	298.171	357.029	268.601	1322.4	1142.24	963.48	16.1564
ec8739_01912 : fadD:Long-chain-fatty-acid--CoA ligase( 6.2.1.3)	1990.96	1.86887	0.424955	4.3978	1.09354e-05	6.81517e-05	1125.62	957.436	484.604	2205.85	1729.79	5442.48	4.16652
ec8739_01916 : caiT_1:L-carnitine/gamma-butyrobetaine antiporter( )	74.5893	1.41628	0.28012	5.05599	4.28175e-07	3.52117e-06	45.3148	35.5881	40.6759	127.003	96.9901	101.963	5.45331
ec8739_01918 : dmlR_4:HTH-type transcriptional regulator DmlR( )	198.368	1.33549	0.238353	5.60299	2.10685e-08	2.076e-07	126.881	105.616	105.898	327.535	298.184	226.093	6.68277
ec8739_01938 : msrB:Peptide methionine sulfoxide reductase MsrB( 1.8.4.12)	8229.68	1.00655	0.216681	4.6453	3.3958e-06	2.35446e-05	5341.71	4425.56	6639.99	9895.12	10609.6	12466.1	4.62811
ec8739_01992 : :Fructosamine kinase( )	3580.22	1.09267	0.213332	5.12191	3.02453e-07	2.54468e-06	2476	2375.22	2007.85	5247.25	5547.67	3827.32	5.59437
ec8739_02015 : ppsA:Phosphoenolpyruvate synthase( 2.7.9.2)	6310.1	2.0688	0.209582	9.87107	5.55674e-23	3.24143e-21	2947.27	2067.56	2271.54	10544.6	8921.49	11108.1	20.4893
ec8739_02069 : nemR:HTH-type transcriptional repressor NemR( )	98.2635	1.17372	0.266102	4.4108	1.0299e-05	6.4553e-05	60.7218	48.2162	71.5335	142.6	148.291	118.218	4.19008
ec8739_02103 : uidA:Beta-glucuronidase( 3.2.1.31)	86.8935	1.04979	0.278449	3.77015	0.000163153	0.000775862	61.6281	61.9922	46.2864	101.38	108.212	141.862	3.11022
ec8739_02109 : fumA:Fumarate hydratase class I%2C aerobic( 4.2.1.2)	11356.8	2.09315	0.299694	6.98428	2.86314e-12	4.89307e-11	5128.73	4989.23	2820.66	16465.9	14059.6	24676.6	10.3104
ec8739_02110 : fumC:Fumarate hydratase class II( 4.2.1.2)	926.184	2.704	0.308999	8.75082	2.11802e-18	8.27351e-17	223.855	292.741	223.016	1337.99	1088.53	2390.97	16.0823
ec8739_02119 : pntB:NAD(P) transhydrogenase subunit beta( 1.6.1.2)	309579	1.15995	0.207392	5.59304	2.23129e-08	2.17899e-07	190944	225206	158120	378045	423247	481911	6.66174
ec8739_02127 : nagC_1:N-acetylglucosamine repressor( )	2015.58	1.96634	0.23098	8.51305	1.69422e-17	5.79079e-16	709.629	717.503	1035.83	3188.45	3700.85	2741.19	15.2373
ec8739_02230 : lsrF:3-hydroxy-5-phosphonooxypentane-2%2C4-dione thiolase( 2.3.1.245)	65.5549	1.01648	0.282624	3.59658	0.000322429	0.00143502	34.4392	47.0682	48.3903	89.1252	84.165	90.1415	2.84314
ec8739_02232 : lsrD:Autoinducer 2 import system permease protein LsrD( )	32.1691	1.2457	0.415252	2.99986	0.00270103	0.00935632	15.407	17.2201	24.5458	61.2736	46.4911	28.0769	2.0289
ec8739_02233 : lsrC:Autoinducer 2 import system permease protein LsrC( )	44.3804	1.23514	0.335961	3.67643	0.000236521	0.0010762	34.4392	24.1081	21.0393	69.072	58.5147	59.1092	2.96811
ec8739_02234 : lsrA:Autoinducer 2 import ATP-binding protein LsrA( 3.6.3.-)	70.2627	1.29591	0.280612	4.61815	3.87173e-06	2.63025e-05	34.4392	42.4762	44.8837	86.8971	105.006	107.874	4.58
ec8739_02235 : lsrR_2:Transcriptional regulator LsrR( )	286.242	1.21196	0.228957	5.29341	1.20055e-07	1.08746e-06	209.354	166.461	143.067	378.782	448.88	370.91	5.96359
ec8739_02247 : betC:Choline-sulfatase( 3.1.6.6)	1864.17	3.25258	0.194262	16.7433	6.33805e-63	9.24299e-60	388.801	371.953	302.965	3256.41	3760.17	3104.71	59.0342
ec8739_02248 : chuR_2:Anaerobic sulfatase-maturating enzyme( 1.1.99.-)	162.594	1.19047	0.256256	4.64561	3.39072e-06	2.35446e-05	86.0981	111.356	100.988	198.304	283.756	195.06	4.62811
ec8739_02283 : flr:Flavoredoxin( )	205.293	1.81727	0.272838	6.66062	2.72683e-11	4.09961e-10	111.474	76.9163	84.157	375.44	350.287	233.481	9.38726
ec8739_02298 : orfC:Antigen Lp49( )	484.279	1.357	0.291046	4.66251	3.12382e-06	2.18668e-05	261.013	219.269	335.225	866.743	772.714	450.708	4.66022
ec8739_02315 : ydcP_2:putative protease YdcP( 3.4.-.-)	420.827	1.00201	0.272831	3.67263	0.000240065	0.00108951	247.419	220.417	372.395	607.165	646.066	431.497	2.96277
ec8739_02325 : :hypothetical protein(Protein of unknown function (DUF465) )	4132.02	1.51811	0.274331	5.53387	3.13241e-08	3.01193e-07	2555.75	2413.11	1448.9	7134.47	6586.51	4653.37	6.52115
ec8739_02328 : catM:HTH-type transcriptional regulator CatM( )	1460.41	1.2687	0.241429	5.25494	1.48071e-07	1.32477e-06	963.392	839.191	766.53	1829.29	1656.85	2707.2	5.87786
ec8739_02330 : :hypothetical protein( )	760.624	2.60596	0.250333	10.41	2.23205e-25	1.55004e-23	214.792	259.449	171.119	1596.46	1034.83	1287.1	22.8097
ec8739_02334 : aldA:Lactaldehyde dehydrogenase( 1.2.1.22)	1556.68	2.28865	0.391888	5.84006	5.21809e-09	5.63683e-08	743.162	524.638	319.095	2017.57	1565.47	4170.15	7.24897
ec8739_02350 : paaK:Phenylacetate-coenzyme A ligase( 6.2.1.30)	179.159	1.61774	0.346664	4.66658	3.0625e-06	2.1527e-05	82.4729	89.5443	91.1701	229.497	161.116	421.153	4.66702
ec8739_02351 : paaJ:3-oxoadipyl-CoA/3-oxo-5%2C6-dehydrosuberyl-CoA thiolase( 2.3.1.174)	215.494	1.22251	0.366724	3.3336	0.000857293	0.00347283	170.384	122.836	93.9753	227.269	201.194	477.307	2.45932
ec8739_02364 : feaR:Transcriptional activator FeaR( )	866.098	1.42444	0.231897	6.14253	8.12158e-10	9.86998e-09	564.622	486.754	360.472	1441.6	1230.41	1112.73	8.00568
ec8739_02367 : :Dicarboxylate transport( )	7049.12	1.96479	0.22583	8.70031	3.30971e-18	1.26879e-16	2728.86	2754.06	3142.56	12417.4	13004.7	8247.21	15.8966
ec8739_02380 : tsaR_2:HTH-type transcriptional regulator TsaR( )	510.783	1.89573	0.239062	7.92988	2.19357e-15	6.01477e-14	187.603	196.309	264.393	938.043	829.626	648.723	13.2208
ec8739_02404 : afr_2:1%2C5-anhydro-D-fructose reductase( 1.1.1.292)	31.4399	1.23148	0.40084	3.07224	0.0021246	0.00759405	12.6881	16.0721	26.6497	46.7907	37.6738	48.7651	2.11953
ec8739_02416 : pspF:Psp operon transcriptional activator( )	323.371	1.11952	0.209515	5.34336	9.12374e-08	8.35071e-07	215.698	198.605	196.366	392.151	412.809	524.594	6.07828
ec8739_02469 : :TonB polyproline region( )	318.222	1.08272	0.328747	3.29346	0.000989617	0.00393598	185.791	141.205	284.731	526.953	491.363	279.291	2.40495
ec8739_02474 : oppF_2:Oligopeptide transport ATP-binding protein OppF( )	1204.27	1.25295	0.377837	3.31611	0.000912788	0.00367721	671.565	998.764	465.669	1073.96	1302.55	2713.11	2.43448
ec8739_02475 : oppD_2:Oligopeptide transport ATP-binding protein OppD( )	1472.03	1.65389	0.390397	4.23642	2.27117e-05	0.000133017	729.568	994.172	406.759	1452.74	1681.7	3567.24	3.87609
ec8739_02476 : oppC:Oligopeptide transport system permease protein OppC( )	1110.89	1.88259	0.349336	5.38904	7.08345e-08	6.55181e-07	508.432	593.518	320.498	1183.14	1346.64	2713.11	6.18364
ec8739_02477 : oppB:Oligopeptide transport system permease protein OppB( )	1785.67	2.20844	0.269868	8.1834	2.75943e-16	8.15709e-15	614.468	707.171	584.19	2180.23	2497.7	4130.26	14.0885
ec8739_02478 : oppA:Periplasmic oligopeptide-binding protein( )	16875.8	2.15348	0.250339	8.60226	7.81611e-18	2.84962e-16	6856.13	6326.65	5399.37	22035.1	23384.2	37253.6	15.5452
ec8739_02520 : :hypothetical protein(Protein of unknown function (DUF2583) )	20782.5	1.03297	0.223194	4.62812	3.69e-06	2.5267e-05	16012.4	14937.8	9985.23	27463.9	27005.7	29290.1	4.59745
ec8739_02592 : comR:HTH-type transcriptional repressor ComR( )	163.989	1.35259	0.323466	4.18154	2.89545e-05	0.000164514	111.474	49.3642	114.313	203.874	230.051	274.858	3.7838
ec8739_02602 : ptsG:PTS system glucose-specific EIICB component( )	8988.28	1.49528	0.176764	8.45918	2.69257e-17	8.92425e-16	4722.71	5259.01	4140.52	12407.3	13364.6	14035.5	15.0494
ec8739_02613 : plsX:Phosphate acyltransferase( 2.3.1.-)	2301.13	1.15993	0.156155	7.4281	1.10167e-13	2.30613e-12	1374.85	1408.6	1484.67	3324.37	3084.45	3129.83	11.6371
ec8739_02680 : efeB:Deferrochelatase/peroxidase EfeB( 1.11.1.-)	224.397	1.15187	0.253897	4.53674	5.71308e-06	3.74173e-05	141.382	133.169	143.067	407.748	256.503	264.514	4.42693
ec8739_02681 : efeO:Iron uptake system component EfeO( )	216.669	1.30042	0.363965	3.57292	0.000353025	0.00155069	88.817	98.7284	187.249	403.292	334.255	187.672	2.80948
ec8739_02682 : efeU:Ferrous iron permease EfeU( )	122.54	1.58924	0.342153	4.64481	3.40382e-06	2.35628e-05	37.1581	55.1042	90.4688	196.075	211.615	144.818	4.62777
ec8739_02683 : putP:Sodium/proline symporter( )	2258.55	2.8515	0.41814	6.81948	9.13707e-12	1.48605e-10	563.716	571.706	513.358	2547.87	1934.99	7419.68	9.82797
ec8739_02689 : rutD:Putative aminoacrylate hydrolase RutD( 3.5.1.-)	36.6373	1.30483	0.364191	3.58281	0.000339922	0.00150218	14.5007	27.5521	21.7406	59.0454	49.6974	47.2874	2.82328
ec8739_02696 : agp:Glucose-1-phosphatase( 3.1.3.10)	2485.93	2.50265	0.1987	12.5951	2.24658e-36	3.64029e-34	834.698	616.478	784.764	4392.76	4530.48	3756.39	33.4389
ec8739_02704 : torT:Periplasmic protein TorT( )	154.122	1.04591	0.302835	3.45372	0.000552911	0.00234398	78.8477	80.3603	141.664	239.524	218.829	165.506	2.63005
ec8739_02745 : fabA:3-hydroxydecanoyl-[acyl-carrier-protein] dehydratase( 4.2.1.59)	3107.87	1.43062	0.21146	6.76544	1.32908e-11	2.09163e-10	1801.72	1801.22	1444.7	5051.17	4917.64	3630.78	9.67952
ec8739_02771 : ompF:Outer membrane protein F( )	265854	2.20981	0.23966	9.22058	2.95501e-20	1.39012e-18	109027	109415	65080	419785	433655	458161	17.8569
ec8739_02823 : cspD:Cold shock-like protein CspD( )	9649	1.27622	0.195768	6.51901	7.07707e-11	1.00201e-09	6520.8	5822.68	4576.04	13893.5	14093.2	12987.8	8.99913
ec8739_02854 : grxA:Glutaredoxin 1( )	188.776	1.0378	0.299379	3.4665	0.00052729	0.00224843	130.507	107.912	133.249	285.201	320.628	155.162	2.64812
ec8739_02857 : :Ogr/Delta-like zinc finger( )	149.692	1.20497	0.313755	3.84048	0.000122795	0.00060295	113.287	104.468	55.4034	247.322	209.21	168.461	3.21972
ec8739_02904 : rcdA:HTH-type transcriptional regulator RcdA( )	258.524	1.80383	0.200485	8.99731	2.31319e-19	9.63828e-18	109.662	117.096	118.521	437.828	382.349	385.688	17.016
ec8739_02944 : glnP:Glutamine transport system permease protein GlnP( )	845.283	1.35927	0.259035	5.24744	1.54228e-07	1.36865e-06	524.745	320.293	575.073	1149.72	1096.55	1405.32	5.86371
ec8739_02945 : glnQ_2:Glutamine transport ATP-binding protein GlnQ( )	1127.7	1.22518	0.209553	5.84663	5.01633e-09	5.44576e-08	674.284	588.926	761.621	1578.63	1327.4	1835.34	7.26394
ec8739_02956 : ybiA:N-glycosidase YbiA( 3.2.2.-)	351.556	2.10861	0.271117	7.7775	7.39705e-15	1.8181e-13	166.758	141.205	90.4688	486.846	658.09	565.971	12.7404
ec8739_02963 : ybhQ:Inner membrane protein YbhQ( )	83.1247	2.07324	0.379327	5.46559	4.61368e-08	4.35958e-07	50.7526	14.9241	29.455	155.969	133.862	113.785	6.36056
ec8739_03012 : ylmA:putative ABC transporter ATP-binding protein YlmA( 3.6.3.-)	1072.35	1.23038	0.208607	5.89809	3.6773e-09	4.03213e-08	576.404	563.67	780.556	1573.06	1356.26	1584.13	7.39447
ec8739_03044 : sucD_1:Succinate--CoA ligase [ADP-forming] subunit alpha( 6.2.1.5)	3597.68	1.32107	0.287614	4.59321	4.36478e-06	2.92433e-05	2306.52	2488.87	1375.27	4585.49	4113.66	6716.28	4.53397
ec8739_03045 : sucC:Succinate--CoA ligase [ADP-forming] subunit beta( 6.2.1.5)	4425.49	1.48131	0.328072	4.5152	6.32567e-06	4.09997e-05	2466.03	2944.63	1591.97	5258.39	4629.07	9662.88	4.38722
ec8739_03046 : sucB:Dihydrolipoyllysine-residue succinyltransferase component of 2-oxoglutarate dehydrogenase complex( 2.3.1.61)	6876.11	1.20652	0.396893	3.03991	0.00236651	0.00836306	4515.16	5686.07	2271.54	7031.98	6249.05	15502.9	2.07763
ec8739_03049 : sdhA:Succinate dehydrogenase flavoprotein subunit( 1.3.5.1)	16851.6	2.12408	0.393205	5.40195	6.592e-08	6.12314e-07	7212.3	7929.27	3725.35	20878.7	16141.2	45223	6.21303
ec8739_03050 : sdhD:Succinate dehydrogenase hydrophobic membrane anchor subunit( )	1865.44	2.21092	0.335524	6.58945	4.41461e-11	6.503e-10	802.072	688.803	497.228	2257.1	2152.22	4795.23	9.18689
ec8739_03051 : sdhC:Succinate dehydrogenase cytochrome b556 subunit( )	9660.68	1.84156	0.339146	5.42998	5.63612e-08	5.25758e-07	5065.29	5411.69	2169.15	14011.6	12069.3	19237.1	6.27921
ec8739_03114 : gltI:Glutamate/aspartate import solute-binding protein( )	4072.38	1.6193	0.437123	3.70445	0.000211853	0.000980803	2621.01	2651.89	727.958	5016.63	4303.63	9113.16	3.00842
ec8739_03115 : glnM_2:putative glutamine ABC transporter permease protein GlnM( )	538.791	2.22328	0.309547	7.18237	6.85145e-13	1.30896e-11	172.196	247.969	150.781	698.519	690.954	1272.33	10.8831
ec8739_03116 : gltK:Glutamate/aspartate import permease protein GltK( )	325.331	2.01917	0.332479	6.07308	1.25482e-09	1.47974e-08	116.912	171.053	98.8845	398.835	391.968	774.33	7.82981
ec8739_03117 : glnQ_3:Glutamine transport ATP-binding protein GlnQ( )	474.13	1.64942	0.340359	4.84613	1.2589e-06	9.43097e-06	216.605	285.853	185.145	560.375	473.728	1123.07	5.02544
ec8739_03118 : rihA:Pyrimidine-specific ribonucleoside hydrolase RihA( 3.2.-.-)	1192.16	1.6232	0.222851	7.2838	3.24538e-13	6.57339e-12	622.625	683.063	448.837	1598.68	1810.75	1989.02	11.1822
ec8739_03168 : ybdL:Methionine aminotransferase( 2.6.1.88)	199.955	1.12281	0.353639	3.17502	0.00149827	0.00558816	183.978	98.7284	93.9753	262.919	180.353	379.777	2.25273
ec8739_03169 : ybdH:putative oxidoreductase YbdH( 1.1.-.-)	710.557	1.63512	0.233355	7.007	2.43486e-12	4.22719e-11	393.332	371.953	273.51	949.183	977.917	1297.45	10.3739
ec8739_03170 : :Selenoprotein%2C putative( )	802.612	2.51897	0.215721	11.677	1.67156e-31	1.87515e-29	222.042	298.481	197.068	1313.48	1348.24	1436.35	28.727
ec8739_03171 : cstA:Carbon starvation protein A( )	14360.8	3.1976	0.267306	11.9623	5.59762e-33	7.89987e-31	3271.73	3382.02	1817.09	23874.4	24011.1	29808.8	30.1024
ec8739_03173 : entA:2%2C3-dihydro-2%2C3-dihydroxybenzoate dehydrogenase( 1.3.1.28)	67.5679	1.56718	0.350972	4.46526	7.99701e-06	5.11505e-05	26.2826	39.0322	36.468	74.6424	84.165	144.818	4.29115
ec8739_03174 : entB:Enterobactin synthase component B( 6.3.2.14)	30.0586	1.85209	0.38772	4.77687	1.78045e-06	1.28751e-05	15.407	9.18404	14.0262	45.6767	47.2927	48.7651	4.89025
ec8739_03177 : fepB:Ferrienterobactin-binding periplasmic protein( )	94.7971	1.49582	0.35304	4.23698	2.26549e-05	0.000132862	48.0337	35.5881	64.5204	199.418	126.648	94.5747	3.8766
ec8739_03186 : fepA:Ferrienterobactin receptor( )	199.766	1.76966	0.294684	6.00526	1.91024e-09	2.15951e-08	82.4729	72.3243	116.417	334.219	375.937	217.226	7.66564
ec8739_03227 : purE:N5-carboxyaminoimidazole ribonucleotide mutase( 5.4.99.18)	590.917	1.03191	0.340471	3.03082	0.00243888	0.00859106	362.518	234.193	566.657	1027.17	791.952	563.015	2.06595
ec8739_03246 : allA:Ureidoglycolate lyase( 4.3.2.3)	61.1685	1.66091	0.386436	4.29803	1.72319e-05	0.000103842	26.2826	18.3681	42.7798	109.178	109.815	60.5869	3.98362
ec8739_03316 : sgrR_1:HTH-type transcriptional regulator SgrR( )	731.352	2.49227	0.226213	11.0174	3.15178e-28	2.7578e-26	233.824	231.897	197.769	1348.02	1421.99	954.614	25.5594
ec8739_03339 : xseB:Exodeoxyribonuclease 7 small subunit( 3.1.11.6)	442.872	1.41811	0.209275	6.77631	1.23282e-11	1.97568e-10	253.763	195.161	272.809	689.606	597.17	648.723	9.70428
ec8739_03340 : ispA:Farnesyl diphosphate synthase( 2.5.1.10)	1042.6	1.35806	0.217042	6.25713	3.92123e-10	4.98703e-09	542.871	477.57	732.867	1546.32	1423.59	1532.41	8.30216
ec8739_03350 : tsx:Nucleoside-specific channel-forming protein tsx( )	3615.06	1.16718	0.222191	5.25306	1.4959e-07	1.33291e-06	2476.91	2535.94	1671.22	4540.93	4978.56	5486.81	5.8752
ec8739_03379 : ddlA:D-alanine--D-alanine ligase A( 6.3.2.4)	994.284	1.23827	0.188567	6.56673	5.1432e-11	7.50049e-10	685.16	570.558	520.371	1436.03	1320.19	1433.4	9.12491
ec8739_03380 : :hypothetical protein(Protein of unknown function (DUF2754) )	325.215	2.46089	0.324785	7.57697	3.53708e-14	7.93576e-13	140.476	106.764	54.0007	618.306	551.481	480.262	12.1004
ec8739_03385 : ampH_2:D-alanyl-D-alanine- carboxypeptidase/endopeptidase AmpH( 3.4.-.-)	309.135	1.37174	0.245073	5.59727	2.17749e-08	2.13121e-07	212.073	140.057	164.807	510.242	464.11	363.522	6.67137
ec8739_03407 : yiaJ_2:DNA-binding transcriptional repressor YiaJ( )	432.421	2.39092	0.396051	6.0369	1.57106e-09	1.81787e-08	191.228	142.353	82.0531	562.603	448.88	1167.41	7.74044
ec8739_03409 : lacZ:Beta-galactosidase( 3.2.1.23)	37425	1.78491	0.191251	9.33279	1.03122e-20	5.12681e-19	17741.6	19039.7	13727.4	58770.3	59736.3	55534.6	18.2902
ec8739_03417 : codB:Cytosine permease( )	100.794	2.1707	0.306124	7.09092	1.33222e-12	2.43868e-11	30.8141	27.5521	49.7929	154.855	146.687	195.06	10.6128
ec8739_03438 : betT:High-affinity choline transport protein( )	2242.64	1.646	0.38249	4.30337	1.68223e-05	0.000101795	1076.68	1351.2	830.349	2348.45	2004.73	5844.42	3.99227
ec8739_03443 : lutC:Lactate utilization protein C( )	152.743	1.8835	0.315299	5.9737	2.3193e-09	2.59512e-08	70.6911	75.7683	50.4942	270.718	296.581	152.206	7.58584
ec8739_03444 : lutB:Lactate utilization protein B( )	266.946	2.46858	0.231154	10.6794	1.27145e-26	9.59068e-25	89.7233	80.3603	75.7413	457.881	522.624	375.343	24.0182
ec8739_03445 : lutA_2:Lactate utilization protein A( )	228.189	2.8931	0.242698	11.9206	9.24505e-33	1.26397e-30	63.4407	40.1802	57.5073	436.713	376.738	394.554	29.8983
ec8739_03539 : :Transposase( )	55.8375	1.21563	0.371399	3.27311	0.0010637	0.00417746	28.0952	22.9601	49.0916	91.3533	87.3712	56.1537	2.37909
ec8739_03569 : :hypothetical protein( )	2291.53	1.04704	0.186997	5.59924	2.15292e-08	2.11189e-07	1665.77	1556.69	1262.36	2893.23	3096.47	3274.65	6.67533
ec8739_03575 : :hypothetical protein(Bacterial protein of unknown function (DUF905) )	314.053	1.27684	0.220897	5.78023	7.45969e-09	7.86413e-08	214.792	191.717	145.171	426.687	464.11	441.841	7.10435
ec8739_03578 : :RadC-like JAB domain protein( )	66.9683	1.79058	0.345367	5.18456	2.16529e-07	1.86847e-06	19.9385	24.1081	44.8837	108.064	105.807	99.0079	5.72851
ec8739_03590 : gloB:Hydroxyacylglutathione hydrolase GloB( 3.1.2.6)	437.898	1.1037	0.172304	6.40559	1.49793e-10	2.02267e-09	274.608	283.557	276.315	610.508	588.353	594.047	8.69408
ec8739_03591 : mltD:Membrane-bound lytic murein transglycosylase D( 4.2.2.-)	3822.09	2.5986	0.235256	11.0458	2.29624e-28	2.09293e-26	900.858	1115.86	1232.9	7534.42	7217.35	4931.18	25.6792
ec8739_03602 : metN:Methionine import ATP-binding protein MetN( 3.6.3.-)	1483.45	2.38823	0.27705	8.62022	6.6825e-18	2.4568e-16	635.313	381.137	410.265	2349.56	1941.4	3183.03	15.6096
ec8739_03603 : metI:D-methionine transport system permease protein MetI( )	1244.98	1.49953	0.340895	4.39879	1.08858e-05	6.79393e-05	874.575	677.323	399.746	1554.12	1323.39	2640.7	4.16788
ec8739_03640 : cdaR:Carbohydrate diacid regulator( )	601.273	1.00915	0.19183	5.26064	1.43557e-07	1.28966e-06	363.425	391.47	441.824	709.659	845.657	855.606	5.88953
ec8739_03641 : degP:Periplasmic serine endoprotease DegP( 3.4.21.107)	1017.69	1.4019	0.188001	7.45691	8.85767e-14	1.89036e-12	623.531	471.83	579.982	1529.61	1497.33	1403.84	11.7235
ec8739_03650 : fhuD:Iron(3+)-hydroxamate-binding protein FhuD( )	47.7065	1.28259	0.419863	3.05477	0.00225234	0.00802443	19.9385	21.8121	41.3772	81.3267	83.3634	38.421	2.09559
ec8739_03652 : fhuA:Ferrichrome-iron receptor( )	1098.96	1.20751	0.291359	4.14441	3.40688e-05	0.000189151	630.782	630.254	732.166	1792.53	1912.55	895.504	3.72319
ec8739_03659 : pcnB:Poly(A) polymerase I( 2.7.7.19)	1356.47	1.145	0.287552	3.98189	6.83705e-05	0.000357073	807.509	564.818	1160.67	2137.89	1979.88	1488.07	3.44724
ec8739_03660 : folK:2-amino-4-hydroxy-6- hydroxymethyldihydropteridine pyrophosphokinase( 2.7.6.3)	77.109	1.33703	0.361087	3.70279	0.00021324	0.000986178	32.6266	30.9961	66.6243	130.346	117.831	84.2306	3.00604
ec8739_03673 : manX_4:PTS system mannose-specific EIIAB component( 2.7.1.191)	486.777	1.77176	0.23312	7.60023	2.95607e-14	6.66639e-13	241.981	210.085	210.393	756.45	921.005	580.748	12.1761
ec8739_03684 : acnB:Aconitate hydratase B( 4.2.1.3)	25524.9	1.29949	0.339279	3.83014	0.000128071	0.000626743	16722.1	17446.2	10076.4	27882.8	25039.5	55982.3	3.20291
ec8739_03686 : lpdA:Dihydrolipoyl dehydrogenase( 1.8.1.4)	33943.2	1.00615	0.320488	3.13942	0.00169283	0.00623411	25473.3	26339.8	15880.4	35201.1	33139.3	67625.4	2.20523
ec8739_03690 : aroP:Aromatic amino acid transport protein AroP( )	2011.27	1.67031	0.320677	5.20871	1.90155e-07	1.66054e-06	1189.06	1158.34	538.605	2586.86	2668.43	3926.33	5.77975
ec8739_03734 : yabI:Inner membrane protein YabI( )	479.06	2.05967	0.211863	9.72166	2.4377e-22	1.33312e-20	174.009	216.973	166.911	853.374	795.158	667.934	19.8751
ec8739_03736 : araB:Ribulokinase( 2.7.1.16)	32.4123	1.18141	0.386356	3.05784	0.00222941	0.00794921	11.7818	22.9601	24.5458	42.3345	44.0864	48.7651	2.09968
ec8739_03754 : :Electron transfer flavoprotein-ubiquinone oxidoreductase( 1.5.5.1)	36.7447	2.65372	0.385965	6.87554	6.17537e-12	1.03514e-10	9.96925	11.48	9.11701	69.072	61.721	59.1092	9.985
ec8739_03755 : etfA_3:Electron transfer flavoprotein subunit alpha( )	30.642	1.59593	0.411708	3.87636	0.000106033	0.000527151	10.8755	16.0721	18.9353	40.1063	60.9194	36.9432	3.27806
ec8739_03756 : etfB_2:Electron transfer flavoprotein subunit beta( )	26.5263	1.80942	0.40595	4.45725	8.30177e-06	5.29449e-05	11.7818	9.18404	14.0262	42.3345	44.888	36.9432	4.27618
ec8739_03767 : rihC_1:Non-specific ribonucleoside hydrolase RihC( 3.2.-.-)	77.7296	3.26603	0.348473	9.3724	7.09018e-21	3.56546e-19	13.5944	19.5161	11.9222	145.943	167.528	107.874	18.4479
ec8739_03768 : rihC_2:Non-specific ribonucleoside hydrolase RihC( 3.2.-.-)	132.034	2.95457	0.331685	8.90775	5.2077e-19	2.12932e-17	41.6896	30.9961	18.9353	235.068	283.756	181.761	16.6718
ec8739_03837 : fhuF:Ferric iron reductase protein FhuF( )	102.829	1.95724	0.441377	4.43439	9.23348e-06	5.84609e-05	28.0952	50.5122	48.3903	180.479	244.479	65.0201	4.23313
ec8739_03847 : lgoR:putative HTH-type transcriptional regulator LgoR( )	141.033	1.88292	0.232341	8.10411	5.31342e-16	1.51936e-14	65.2533	53.9562	61.0138	238.41	223.638	203.927	13.8183
ec8739_03851 : hpcE:Homoprotocatechuate catabolism bifunctional isomerase/decarboxylase( )	103.952	2.08628	0.53014	3.93533	8.3081e-05	0.000423142	38.9707	68.8803	11.9222	120.319	105.807	277.813	3.37351
ec8739_03852 : betB_2:NAD/NADP-dependent betaine aldehyde dehydrogenase( 1.2.1.8)	85.6472	2.11107	0.4163	5.07103	3.95671e-07	3.27233e-06	27.1889	43.6242	25.9484	129.232	72.1414	215.749	5.48514
ec8739_03853 : hpcB:3%2C4-dihydroxyphenylacetate 2%2C3-dioxygenase( 1.13.11.15)	25.8314	1.95619	0.538943	3.62969	0.000283766	0.001272	8.15666	19.5161	4.90916	25.6235	37.6738	59.1092	2.89551
ec8739_03857 : ttuB:Putative tartrate transporter( )	43.0083	1.16045	0.384898	3.01494	0.0025703	0.00898167	24.47	30.9961	23.8445	46.7907	43.2848	88.6638	2.04664
ec8739_03877 : fldC:(R)-phenyllactyl-CoA dehydratase beta subunit( 4.2.1.-)	2682.81	1.97722	0.24822	7.96559	1.64442e-15	4.55337e-14	1128.34	1346.61	786.868	3940.45	3836.32	5058.27	13.3417
ec8739_03878 : fldI:(R)-phenyllactate dehydratase activator( 3.6.1.-)	973.013	1.93691	0.247393	7.8293	4.90606e-15	1.24069e-13	415.99	513.158	281.926	1565.26	1443.63	1618.11	12.9063
ec8739_03879 : :hypothetical protein(Protein of unknown function (DUF3343) )	76.4077	2.29884	0.295986	7.76673	8.05371e-15	1.96843e-13	27.1889	28.7001	22.4419	120.319	147.489	112.307	12.7059
ec8739_03880 : :SdiA-regulated( )	383.778	1.26076	0.224079	5.62643	1.83979e-08	1.8335e-07	220.23	278.965	180.938	559.261	557.893	505.384	6.73672
ec8739_03917 : pyrB:Aspartate carbamoyltransferase catalytic subunit( 2.1.3.2)	93.2898	1.4159	0.356581	3.97077	7.16405e-05	0.000370481	43.5022	28.7001	78.5465	124.775	129.053	155.162	3.43123
ec8739_03921 : treR:HTH-type transcriptional regulator TreR( )	142.199	1.11816	0.32449	3.4459	0.000569154	0.00239428	77.9414	59.6962	130.443	211.672	221.234	152.206	2.62083
ec8739_03922 : treB:PTS system trehalose-specific EIIBC component( )	401.864	2.96058	0.217696	13.5996	4.02663e-42	8.3888e-40	111.474	79.2123	83.4557	674.009	709.39	753.642	39.0763
ec8739_03923 : treC:Trehalose-6-phosphate hydrolase( 3.2.1.93)	501.189	2.84992	0.211948	13.4463	3.23522e-41	6.43368e-39	98.7862	127.428	139.56	816.61	912.989	911.759	38.1915
ec8739_03931 : yjfF:Inner membrane ABC transporter permease protein YjfF( )	78.0082	1.23148	0.374912	3.28472	0.00102082	0.00402715	61.6281	19.5161	57.5073	109.178	113.823	106.397	2.395
ec8739_03933 : rbsA_1:Ribose import ATP-binding protein RbsA( 7.5.2.8)	77.772	1.36245	0.296813	4.59027	4.4267e-06	2.96129e-05	48.94	49.3642	33.6628	98.0377	134.664	101.963	4.52852
ec8739_03934 : ytfQ:ABC transporter periplasmic-binding protein YtfQ( )	165.937	1.68385	0.226311	7.44042	1.00369e-13	2.11113e-12	86.0981	78.0643	72.9361	247.322	282.153	229.048	11.6755
ec8739_03948 : ytfE:Iron-sulfur cluster repair protein YtfE( )	61.595	1.18549	0.325047	3.64714	0.000265179	0.00119358	39.877	30.9961	40.6759	84.6689	62.5225	110.83	2.92315
ec8739_03949 : cycA:D-serine/D-alanine/glycine transporter( )	2105.05	2.22827	0.300279	7.42066	1.16536e-13	2.42783e-12	737.725	839.191	644.502	2693.81	2510.52	5204.56	11.6148
ec8739_03959 : siaQ:Sialic acid TRAP transporter small permease protein SiaQ( )	19.165	1.70026	0.546738	3.10983	0.00187196	0.00676287	17.2196	3.44401	6.31178	32.3079	32.0628	23.6437	2.16987
ec8739_03973 : ulaG:putative L-ascorbate-6-phosphate lactonase UlaG( 3.1.1.-)	61.7399	1.41898	0.30759	4.6132	3.96511e-06	2.67294e-05	34.4392	42.4762	25.2471	94.6955	93.7838	79.7974	4.57301
ec8739_03976 : bsmA:Lipoprotein BsmA( )	513.001	1.57884	0.346086	4.562	5.06688e-06	3.34858e-05	402.395	229.601	140.262	729.713	680.534	895.504	4.47514
ec8739_03977 : :hypothetical protein(Protein of unknown function (DUF1471) )	197.972	1.36779	0.274719	4.97886	6.39589e-07	5.11555e-06	135.038	112.504	84.157	304.14	218.027	333.967	5.29111
ec8739_04014 : frdD:Fumarate reductase subunit D( )	376.558	1.31765	0.316799	4.15928	3.19259e-05	0.000179072	225.668	298.481	124.132	588.226	437.658	585.181	3.74697
ec8739_04015 : ampC:Beta-lactamase( 3.5.2.6)	740.957	1.0467	0.227625	4.59835	4.25857e-06	2.85755e-05	446.804	586.63	417.278	871.199	929.822	1194.01	4.54401
ec8739_04028 : aspA:Aspartate ammonia-lyase( 4.3.1.1)	3911.64	1.14797	0.279631	4.10531	4.0377e-05	0.000219168	2728.86	3091.58	1479.06	4880.72	5569.32	5720.29	3.65922
ec8739_04029 : dcuA:Anaerobic C4-dicarboxylate transporter DcuA( )	1597.51	1.6083	0.206133	7.80223	6.08207e-15	1.52052e-13	833.792	812.787	722.348	2399.7	2849.58	1966.86	12.818
ec8739_04040 : pcrA:ATP-dependent DNA helicase PcrA( 3.6.4.12)	1028.47	1.00788	0.177857	5.66682	1.45472e-08	1.47324e-07	703.285	732.427	614.346	1283.4	1352.25	1485.12	6.83173
ec8739_04041 : cshA:DEAD-box ATP-dependent RNA helicase CshA( 3.6.4.13)	1328.39	1.60921	0.240676	6.68623	2.28993e-11	3.46659e-10	579.123	859.855	530.189	1862.72	1852.43	2286.05	9.4601
ec8739_04042 : :hypothetical protein( )	1276.88	1.42644	0.215668	6.61403	3.73985e-11	5.56526e-10	701.473	819.675	557.54	1733.49	1733	2116.11	9.25451
ec8739_04043 : rapA_2:RNA polymerase-associated protein RapA( 3.6.4.-)	855.654	1.13334	0.169401	6.69026	2.22781e-11	3.38425e-10	536.527	538.414	532.293	1266.69	1083.72	1176.27	9.47054
ec8739_04066 : fumB:Fumarate hydratase class I%2C anaerobic( 4.2.1.2)	522.371	1.76351	0.457687	3.8531	0.000116634	0.000575278	216.605	340.957	157.093	765.363	1358.66	295.546	3.24012
ec8739_04069 : melA:Alpha-galactosidase( 3.2.1.22)	455.677	2.36381	0.214604	11.0147	3.24491e-28	2.78362e-26	129.6	156.129	158.496	696.291	696.565	896.982	25.5554
ec8739_04070 : melR:Melibiose operon regulatory protein( )	484.916	2.33096	0.285035	8.1778	2.8907e-16	8.4878e-15	203.917	126.28	152.184	885.682	984.329	557.104	14.0712
ec8739_04074 : eptA:Phosphoethanolamine transferase EptA( 2.7.-.-)	629.569	2.23914	0.268283	8.34618	7.05062e-17	2.17229e-15	203.01	171.053	284.03	846.689	961.885	1310.75	14.6631
ec8739_04115 : nrfG:Formate-dependent nitrite reductase complex subunit NrfG( )	48.69	1.12141	0.311918	3.5952	0.000324145	0.00143959	27.1889	30.9961	33.6628	77.9845	61.721	60.5869	2.84176
ec8739_04118 : :Polysulfide reductase%2C NrfD( )	95.9778	1.01384	0.302436	3.35223	0.000801647	0.00326252	48.0337	89.5443	54.7021	140.372	133.862	109.352	2.48645
ec8739_04122 : acs_2:Acetyl-coenzyme A synthetase( 6.2.1.1)	1591.72	2.8098	0.86012	3.26675	0.00108791	0.00423828	513.87	483.31	194.964	1550.78	1032.42	5774.97	2.37281
ec8739_04123 : yjcH:Inner membrane protein YjcH( )	107.935	2.34876	0.555782	4.22603	2.37846e-05	0.000138559	44.4085	48.2162	14.0262	90.2393	94.5854	356.133	3.85837
ec8739_04152 : plsB:Glycerol-3-phosphate acyltransferase( 2.3.1.15)	1454.17	1.08765	0.178744	6.08492	1.16546e-09	1.38181e-08	1008.71	890.851	892.766	2167.97	2004.73	1759.98	7.85955
ec8739_04158 : :Maltose operon periplasmic protein precursor (MalM)( )	718.85	1.44074	0.302883	4.75676	1.96721e-06	1.4086e-05	307.234	590.074	265.796	993.746	1042.04	1114.21	4.85121
ec8739_04159 : lamB:Maltoporin( )	3155.45	1.89591	0.308136	6.15284	7.61067e-10	9.27484e-09	1112.93	2034.26	864.713	4676.84	4669.95	5574	8.03269
ec8739_04160 : malK:Maltose/maltodextrin import ATP-binding protein MalK( 7.5.2.1)	1711.62	1.7621	0.285668	6.16834	6.90088e-10	8.45696e-09	847.386	1024.02	469.175	2759.54	2783.05	2386.53	8.07279
ec8739_04162 : malE:Maltose-binding periplasmic protein( )	9418.33	2.15648	0.314542	6.85593	7.08512e-12	1.16971e-10	3560.84	4903.13	1891.43	13989.3	16513.2	15652.1	9.93192
ec8739_04163 : malF:Maltose transport system permease protein MalF( )	1567.42	1.80483	0.358385	5.036	4.75359e-07	3.8728e-06	563.716	1159.48	371.693	2263.78	2542.58	2503.27	5.41197
ec8739_04164 : malG:Maltose transport system permease protein MalG( )	637.755	1.84177	0.253117	7.27634	3.42991e-13	6.91513e-12	217.511	375.397	243.354	886.796	990.742	1112.73	11.1602
ec8739_04175 : pepE:Peptidase E( 3.4.13.21)	295.809	1.20714	0.231294	5.21907	1.79819e-07	1.57973e-06	218.417	142.353	175.327	437.828	434.451	366.477	5.80142
ec8739_04178 : iclR:Transcriptional repressor IclR( )	609.531	1.72195	0.250922	6.86248	6.76733e-12	1.12148e-10	254.669	303.073	293.848	1138.57	1012.38	654.634	9.95021
ec8739_04181 : aceA:Isocitrate lyase( 4.1.3.1)	7237.62	1.65465	0.39596	4.17882	2.9302e-05	0.000166273	4071.08	4028.35	2368.32	7543.33	6326.8	19087.8	3.77918
ec8739_04182 : aceB:Malate synthase A( 2.3.3.9)	14231.9	2.16071	0.279368	7.73428	1.0399e-14	2.47258e-13	5955.27	5060.4	4590.76	19374.7	17034.2	33376	12.6068
ec8739_04183 : metA:Homoserine O-succinyltransferase( 2.3.1.46)	705.107	1.60982	0.320588	5.02146	5.12792e-07	4.17001e-06	511.151	298.481	234.237	1155.29	769.508	1261.98	5.37986
ec8739_04188 : purH:Bifunctional purine biosynthesis protein PurH( )	872.668	1.00595	0.193995	5.18545	2.15499e-07	1.86325e-06	660.69	479.866	598.917	1200.96	1160.67	1134.9	5.72973
ec8739_04190 : zraR_2:Transcriptional regulatory protein ZraR( )	261.198	1.10009	0.218021	5.04579	4.51654e-07	3.69343e-06	176.728	184.829	138.158	395.493	335.057	336.922	5.43257
ec8739_04191 : zraS_2:Sensor protein ZraS( 2.7.13.3)	183.887	1.71538	0.218658	7.84502	4.32888e-15	1.11405e-13	92.4422	78.0643	86.9622	267.376	311.01	267.469	12.9531
ec8739_04200 : rsd:Regulator of sigma D( )	1912.19	1.51278	0.21132	7.15871	8.14423e-13	1.53582e-11	1090.27	794.419	1090.53	3098.21	2447.2	2952.5	10.8137
ec8739_04201 : thiC:Phosphomethylpyrimidine synthase( 4.1.99.17)	7843.37	1.99796	0.252103	7.9252	2.2778e-15	6.12419e-14	3464.77	2856.24	3100.48	10344.1	10127.8	17166.8	13.213
ec8739_04202 : thiE:Thiamine-phosphate synthase( 2.5.1.3)	1248.26	1.77127	0.264482	6.69711	2.12584e-11	3.25194e-10	609.937	595.814	490.916	1536.3	1577.49	2679.12	9.48786
ec8739_04203 : thiF:Sulfur carrier protein ThiS adenylyltransferase( 2.7.7.73)	1281.25	1.58721	0.27989	5.67084	1.42099e-08	1.44577e-07	712.348	673.879	532.994	1632.11	1417.18	2719.02	6.8399
ec8739_04204 : thiS:Sulfur carrier protein ThiS( )	121.528	1.50021	0.352846	4.25175	2.12104e-05	0.000125569	67.0659	73.4723	49.7929	118.091	145.886	274.858	3.90112
ec8739_04205 : thiG:Thiazole synthase( 2.8.1.10)	1592.07	1.42864	0.258495	5.52676	3.26207e-08	3.12973e-07	875.482	913.812	797.388	1882.77	1855.64	3227.36	6.50449
ec8739_04206 : thiH:2-iminoacetate synthase( 4.1.99.19)	2046.12	1.50771	0.244005	6.17903	6.44981e-10	7.94872e-09	1121.09	1115.86	956.585	2546.75	2480.06	4056.37	8.0997
ec8739_04215 : tufB:Elongation factor Tu 2( )	14972.2	1.17673	0.193192	6.09097	1.12226e-09	1.33421e-08	11043.2	8241.52	8265.62	21178.4	19560.7	21543.8	7.87478
ec8739_04227 : btuB:Vitamin B12 transporter BtuB( )	1548.84	1.53494	0.225587	6.80421	1.01605e-11	1.64637e-10	857.356	932.18	596.112	2176.88	2166.65	2563.86	9.78347
ec8739_04229 : yijD:Inner membrane protein YijD( )	990.358	1.25303	0.189325	6.61843	3.63031e-11	5.42068e-10	607.218	655.511	495.124	1317.94	1430	1436.35	9.26595
ec8739_04230 : fabR:HTH-type transcriptional repressor FabR( )	1655.23	1.25839	0.177617	7.08489	1.3915e-12	2.52606e-11	936.203	945.956	1044.95	2630.31	2217.95	2156.01	10.5976
ec8739_04241 : cutD_2:Choline trimethylamine-lyase activating enzyme( 1.97.1.-)	48.6949	2.29778	0.369495	6.2187	5.01288e-10	6.2661e-09	19.0322	11.48	18.234	105.836	68.1335	69.4533	8.203
ec8739_04242 : cutC_3:Choline trimethylamine-lyase( 4.3.99.4)	220.387	2.44112	0.248491	9.82377	8.89545e-23	5.12074e-21	58.0029	71.1763	76.4426	437.828	375.937	302.935	20.2907
ec8739_04243 : fryB_2:PTS system fructose-like EIIB component 1( 2.7.1.202)	40.8715	3.4373	0.473176	7.26433	3.74898e-13	7.45536e-12	4.53148	11.48	5.61047	91.3533	84.9665	47.2874	11.1275
ec8739_04244 : manP_1:PTS system mannose-specific EIIBCA component( )	37.3913	3.47326	0.452633	7.67345	1.67427e-14	3.85522e-13	8.15666	5.74002	4.90916	76.8705	76.9508	51.7205	12.414
ec8739_04245 : ptsI_3:Phosphoenolpyruvate-protein phosphotransferase( 2.7.3.9)	124.281	2.27319	0.302403	7.51708	5.6012e-14	1.22526e-12	25.3763	48.2162	54.0007	222.813	207.607	187.672	11.9118
ec8739_04246 : fsaB:Fructose-6-phosphate aldolase 2( 4.1.2.-)	60.2091	2.28281	0.327262	6.97548	3.04833e-12	5.18928e-11	24.47	21.8121	16.1301	106.95	110.617	81.2751	10.2849
ec8739_04250 : katG:Catalase-peroxidase( 1.11.1.21)	3365.57	1.715	0.204424	8.38947	4.88339e-17	1.53704e-15	1577.86	1417.79	1718.91	5591.49	5740.85	4146.51	14.8133
ec8739_04251 : metF:5%2C10-methylenetetrahydrofolate reductase( 1.5.1.20)	1225.24	1.68362	0.316943	5.31206	1.08394e-07	9.85917e-07	823.823	544.154	377.304	2054.34	1323.39	2228.42	6.00616
ec8739_04253 : metB:Cystathionine gamma-synthase( 2.5.1.48)	723.491	1.71124	0.385467	4.43939	9.02124e-06	5.73661e-05	473.993	235.341	305.069	949.183	609.996	1767.36	4.24134
ec8739_04269 : glpF:Glycerol uptake facilitator protein( )	1197.29	2.72857	0.165403	16.4965	3.88847e-61	3.40241e-58	309.047	309.961	322.602	2100.01	2163.44	1978.68	57.4682
ec8739_04270 : glpK:Glycerol kinase( 2.7.1.30)	1638.86	2.77716	0.16945	16.3893	2.28064e-60	1.66297e-57	442.272	415.578	394.135	2894.34	2660.41	3026.39	56.7791
ec8739_04272 : fpr:Ferredoxin--NADP reductase( 1.18.1.2)	498.091	1.56137	0.232107	6.72694	1.73267e-11	2.69766e-10	272.795	200.901	280.523	705.203	638.051	891.071	9.56901
ec8739_04276 : :hypothetical protein(Protein of unknown function (DUF1454) )	279.985	1.03529	0.260669	3.97167	7.13707e-05	0.00036996	172.196	140.057	237.744	383.238	430.444	316.234	3.43184
ec8739_04287 : sodA:Superoxide dismutase [Mn]( 1.15.1.1)	306.183	1.07143	0.211716	5.06069	4.17738e-07	3.44181e-06	193.947	195.161	202.678	489.075	354.294	401.943	5.46321
ec8739_04288 : rhaT:L-rhamnose-proton symporter( )	183.548	1.84265	0.296824	6.20786	5.37093e-10	6.67551e-09	97.8799	84.9523	57.5073	284.087	214.821	362.044	8.17552
ec8739_04289 : rhaR_2:HTH-type transcriptional activator RhaR( )	79.3318	1.44795	0.338612	4.27613	1.90166e-05	0.000113348	40.7833	37.8841	47.689	102.494	80.1571	166.983	3.94558
ec8739_04290 : rhaS_3:HTH-type transcriptional activator RhaS( )	49.9635	2.09665	0.3306	6.34196	2.26853e-10	2.9715e-09	15.407	19.5161	21.7406	91.3533	79.3555	72.4088	8.52702
ec8739_04291 : rhaB:L-Rhamnulokinase( 2.7.1.5)	111.806	1.60547	0.414567	3.87265	0.000107658	0.000534017	66.1596	65.4363	34.3641	106.95	118.633	279.291	3.27245
ec8739_04293 : rhaD:Rhamnulose-1-phosphate aldolase( 4.1.2.19)	108.753	1.07431	0.328725	3.26811	0.00108267	0.00423485	64.347	96.4324	49.7929	131.46	115.426	195.06	2.37316
ec8739_04323 : :Xylose isomerase-like TIM barrel( )	120.704	1.33328	0.268432	4.96693	6.8021e-07	5.42062e-06	70.6911	82.6563	54.0007	197.189	176.346	143.34	5.26595
ec8739_04329 : :hypothetical protein( )	167.739	1.0052	0.280764	3.58023	0.000343287	0.00151399	126.881	82.6563	124.833	268.49	238.067	165.506	2.81988
ec8739_04362 : :RmuC family protein( )	567.032	1.02667	0.187416	5.47804	4.30061e-08	4.08138e-07	388.801	410.986	321.901	749.766	781.532	749.209	6.38919
ec8739_04366 : metR:HTH-type transcriptional regulator MetR( )	594.784	1.8149	0.306561	5.92018	3.21592e-09	3.53508e-08	351.643	225.009	212.496	925.788	622.821	1230.95	7.4516
ec8739_04398 : yifK:putative transport protein YifK( )	177.03	1.02172	0.245396	4.16355	3.13337e-05	0.000176429	142.288	109.06	98.8845	209.444	227.646	274.858	3.75343
ec8739_04436 : rbsR:Ribose operon repressor( )	1578.85	1.49964	0.267463	5.6069	2.05984e-08	2.03887e-07	770.351	1139.97	566.657	2195.82	2322.15	2478.15	6.69061
ec8739_04437 : rbsK:Ribokinase( 2.7.1.15)	3758.39	1.60266	0.275244	5.82269	5.79074e-09	6.22468e-08	1784.5	2572.68	1230.8	5112.44	5714.4	6135.53	7.20588
ec8739_04438 : rbsB:Ribose import binding protein RbsB( )	39995.6	2.87851	0.270501	10.6414	1.91262e-26	1.34963e-24	10476.8	12277.9	5973.74	73558.4	70073.3	67613.5	23.8698
ec8739_04439 : rbsC_3:Ribose import permease protein RbsC( )	4854.21	2.27472	0.252283	9.01654	1.94123e-19	8.24554e-18	1644.93	2185.8	1159.96	8237.4	8487.84	7409.34	17.0838
ec8739_04440 : rbsA_3:Ribose import ATP-binding protein RbsA( 7.5.2.8)	10244.6	2.38374	0.203681	11.7033	1.22547e-31	1.44903e-29	3293.48	2840.16	3749.19	18294.1	18936.3	14354.7	28.8389
ec8739_04441 : rbsD:D-ribose pyranase( 5.4.99.62)	22496.3	2.04955	0.243466	8.41823	3.82218e-17	1.22059e-15	10610	9666.2	5987.07	37829.2	36488.3	34397.1	14.9134
ec8739_04450 : atpI:ATP synthase protein I( )	2482.43	1.0995	0.26621	4.13022	3.62416e-05	0.000199443	1250.69	1392.53	2095.51	3846.87	3737.73	2571.25	3.70018
ec8739_04459 : glmU_2:Bifunctional protein GlmU( )	1352.98	1.03739	0.253403	4.09385	4.24275e-05	0.000229482	825.635	673.879	1158.56	2108.92	1824.38	1526.49	3.63925
ec8739_04460 : glmS:Glutamine--fructose-6-phosphate aminotransferase [isomerizing]( 2.6.1.16)	2100.24	1.01457	0.169992	5.96836	2.39656e-09	2.67473e-08	1493.58	1382.2	1296.02	2797.42	2595.49	3036.73	7.57272
