# Supplementary material for: Anaerobic metabolic evolution for homotypic L-valine fermentation
Source: Nat Commun. 2026 May 29;17:6996. doi: 10.1038/s41467-026-73619-7 (PMC13392391; doi:10.1038/s41467-026-73619-7)
Supplement: Supplementary file 13 — Supplementary Data 11 [file 41467_2026_73619_MOESM13_ESM.xlsx]

## Sheet: Supplementary Data 11
Supplementary Data 11 | Transcriptome analysis of strains E2.5 and S2.0.
Row.names	baseMean	log2FoldChange	lfcSE	stat	pvalue	padj	S2.0-1	S2.0-2	S2.0-3	E2.5-1	E2.5-2	E2.5-3	-LOG10 padj
leuDH : :leucine dehydrogenase from Lysinibacillus sphaeri cus ( )	1.29373e+06	0.551476	0.21427	-2.57374	0.0100605	0.0421038	1.02729e+06	1.23522e+06	885775	1.64275e+06	1.61833e+06	1.353e+06	1.37568
cgilvC : :ilvC from Corynebacterium (codon-opt)( )	83349.7	-0.0972744	0.229683	0.423516	0.671919	0.816155	90511.1	100117	67848.3	88000.3	82536.6	71085	0.0882274
HR074_19400 : :fructuronate reductase(Derived by automated computational analysis using gene prediction method: Protein Homology. 1.1.1.57)	39.186	-0.930555	0.522773	1.78004	0.0750701	0.192698	49.6866	59.3362	44.778	45.6498	25.9329	9.73246	0.715124
HR074_19405 : uxuA:mannonate dehydratase(Derived by automated computational analysis using gene prediction method: Protein Homology. 4.2.1.8)	5.0825	-0.659989	0.801203	0.823747	0.410083	0.603108	4.68741	9.68755	4.4044	3.42374	5.63759	2.65431	0.219605
ec8739_00001 : dnaA:Chromosomal replication initiator protein DnaA( )	1950.1	0.29072	0.282152	-1.03037	0.302838	0.497463	1539.35	1592.39	2130.99	2007.45	1649.56	2780.83	0.303239
ec8739_00002 : dnaN:DNA polymerase III subunit beta( 2.7.7.7)	984.678	0.180805	0.170685	-1.05929	0.289467	0.48492	950.607	902.153	916.849	1035.11	950.498	1152.85	0.31433
ec8739_00003 : recF_1:DNA replication and repair protein RecF( )	505.923	0.437377	0.299589	-1.45992	0.144312	0.303875	440.617	406.877	441.174	704.149	672.001	370.718	0.517305
ec8739_00004 : gyrB:DNA gyrase subunit B( 5.6.2.2)	3734.7	0.290023	0.263774	-1.09951	0.271545	0.470657	3470.56	3749.08	2862.12	4859.42	4477.37	2989.63	0.327295
ec8739_00005 : :hypothetical protein(Bacterial protein of unknown function (DUF937) )	86.2382	-0.150101	0.235974	0.636092	0.524717	0.699304	92.8108	83.5551	95.4286	82.1697	81.1813	82.2835	0.155334
ec8739_00006 : yidA:Sugar phosphatase YidA( 3.1.3.23)	1413.4	0.147778	0.156007	-0.947252	0.34351	0.536804	1355.6	1318.72	1349.21	1477.91	1384.59	1594.35	0.270184
ec8739_00007 : :hypothetical protein( )	340.914	-0.516421	0.226478	2.28023	0.0225942	0.0786838	441.554	408.088	355.288	248.792	258.202	333.558	1.10411
ec8739_00008 : lutR:HTH-type transcriptional regulator LutR( )	78.331	-0.905908	0.342016	2.64873	0.00807951	0.0351227	118.123	108.985	80.0132	35.3786	62.0135	65.4729	1.45441
ec8739_00009 : dgoK1:putative 2-dehydro-3-deoxygalactonokinase DgoK1( 2.7.1.58)	38.0389	-1.32535	0.496183	2.6711	0.00756036	0.0333021	75.9361	43.594	44.044	9.12997	23.6779	31.8517	1.47753
ec8739_00010 : dgoA:2-dehydro-3-deoxy-6-phosphogalactonate aldolase( 4.1.2.21)	14.1892	0.137502	0.629477	-0.218439	0.827087	0.906006	20.6246	10.8985	8.80879	22.8249	15.7853	6.19338	0.0428691
ec8739_00011 : dgoD:D-galactonate dehydratase( 4.2.1.6)	50.8572	-0.557041	0.329209	1.69206	0.0906351	0.220366	70.3112	47.2268	63.8637	47.9323	31.5705	44.2385	0.656856
ec8739_00012 : dgoT:D-galactonate transporter( )	32.7599	-0.69214	0.381625	1.81367	0.0697288	0.182413	45.9366	42.383	33.767	21.6837	19.1678	33.6212	0.738945
ec8739_00013 : mhpA_1:3-(3-hydroxy-phenyl)propionate/3-hydroxycinnamic acid hydroxylase( 1.14.13.127)	23.1418	0.212921	0.465741	-0.457166	0.647552	0.798631	29.9994	14.5313	19.8198	23.9662	16.9128	33.6212	0.0976536
ec8739_00014 : :hypothetical protein(Protein of unknown function (DUF3748) )	292.564	0.271165	0.213536	-1.26988	0.204127	0.384683	269.995	261.564	264.264	262.487	340.51	356.562	0.414897
ec8739_00015 : :hypothetical protein(Protein of unknown function (DUF1375) )	203.051	0.343454	0.335006	-1.02522	0.305261	0.500642	193.121	146.524	197.464	170.046	183.785	327.365	0.300473
ec8739_00016 : ibpA:Small heat shock protein IbpA( )	872.555	0.00214857	0.391668	-0.00548569	0.995623	0.997219	919.67	661.175	1035.03	700.725	549.101	1369.62	0.00120946
ec8739_00017 : ibpB:Small heat shock protein IbpB( )	970.712	-0.676898	0.291208	2.32445	0.0201013	0.0726637	1393.1	1310.24	880.879	683.606	608.86	947.588	1.13868
ec8739_00018 : aspT_1:Aspartate/alanine antiporter( )	209.195	0.310734	0.323765	-0.959752	0.33718	0.532428	173.434	129.571	256.189	259.063	188.296	248.62	0.273739
ec8739_00019 : mngR_1:Mannosyl-D-glycerate transport/metabolism system repressor MngR( )	16.8246	-0.310213	0.612548	0.506431	0.612554	0.774144	15.9372	31.4845	8.80879	22.8249	11.2752	10.6172	0.111178
ec8739_00020 : malP_1:PTS system maltose-specific EIICB component( )	24.5483	0.030807	0.402777	-0.0764865	0.939032	0.969523	21.5621	19.3751	31.5648	20.5424	25.9329	28.3126	0.0134419
ec8739_00021 : aglB:6-phospho-alpha-glucosidase( 3.2.1.122)	68.1084	-0.232793	0.336124	0.692581	0.488573	0.672441	60.9364	70.2347	89.5561	70.7572	42.8457	74.3206	0.172346
ec8739_00022 : :putative transposase( )	893.88	-0.350456	0.257046	1.3634	0.172757	0.344777	953.42	1197.62	855.187	978.048	664.108	714.893	0.462462
ec8739_00023 : yidH:Inner membrane protein YidH( )	167.081	-0.00347758	0.245465	0.0141673	0.988696	0.994395	144.372	188.907	168.835	143.797	197.316	159.258	0.00244118
ec8739_00024 : yidG:Inner membrane protein YidG( )	42.6207	-0.270092	0.303784	0.88909	0.373955	0.567353	50.6241	48.4377	41.1077	36.5199	38.3356	40.6994	0.246147
ec8739_00025 : chuR_1:Anaerobic sulfatase-maturating enzyme( 1.1.99.-)	65.0192	0.22943	0.326414	-0.702882	0.482129	0.66672	54.374	70.2347	55.055	93.5822	62.0135	54.8557	0.176057
ec8739_00026 : emrD:Multidrug resistance protein D( )	53.825	-0.732645	0.339844	2.15583	0.0310969	0.0997931	60.9364	66.6019	74.1407	50.2148	25.9329	45.1232	1.0009
ec8739_00027 : tisB:Small toxic protein TisB( )	1822.91	0.654692	0.231062	-2.83341	0.00460546	0.0229087	1558.1	1610.55	1081.28	2344.12	2273.08	2070.36	1.64
ec8739_00028 : ilvB:Acetolactate synthase isozyme 1 large subunit( 2.2.1.6)	115113	0.319229	0.235318	-1.35658	0.174913	0.3465	101900	125457	79930.3	136343	129663	117381	0.460297
ec8739_00029 : ilvN:Acetolactate synthase isozyme 1 small subunit( 2.2.1.6)	32285	0.579398	0.306278	-1.89174	0.058526	0.161612	27037.9	32534.4	18091.8	44800.7	42060.9	29184.1	0.791528
ec8739_00030 : uhpA:Transcriptional regulatory protein UhpA( )	171.181	-0.451723	0.364011	1.24096	0.214621	0.399087	174.372	240.978	177.644	189.447	162.363	82.2835	0.398932
ec8739_00031 : uhpB:Signal transduction histidine-protein kinase/phosphatase UhpB( 2.7.13.3)	142.561	0.235372	0.413687	-0.568962	0.569382	0.7377	119.06	156.212	117.451	232.814	151.087	78.7444	0.13212
ec8739_00032 : uhpC:Membrane sensor protein UhpC( )	105.514	0.310736	0.461766	-0.67293	0.500992	0.683994	75.9361	110.196	96.1627	163.198	139.812	47.7775	0.164948
ec8739_00033 : uhpT:Hexose-6-phosphate:phosphate antiporter( )	2844.44	0.75212	1.50207	-0.500723	0.616566	0.776969	417.18	681.761	5258.85	7697.7	165.745	2845.42	0.109596
ec8739_00034 : ade:Adenine deaminase( 3.5.4.2)	173	0.306408	0.700784	-0.437236	0.66194	0.80875	104.061	104.141	255.455	386.882	40.5907	146.872	0.0921855
ec8739_00035 : adeQ:Adenine permease AdeQ( )	17.4947	-1.05767	0.584273	1.81024	0.0702591	0.183243	13.1248	26.6408	30.8308	19.4012	7.89263	7.07815	0.736972
ec8739_00036 : :hypothetical protein(Protein of unknown function (DUF1198) )	132.007	0.187161	0.221975	-0.843164	0.399136	0.59273	119.06	124.727	126.259	159.774	133.047	129.176	0.227143
ec8739_02660 : csgB:Minor curlin subunit( )	82862	11.1588	0.291385	-38.2958	0	0	69.3737	88.3989	60.9275	144404	137258	215291	#NUM!
ec8739_02659 : csgA:Major curlin subunit( )	75754.7	9.4994	0.239935	-39.5915	0	0	235.308	194.962	196.73	140722	126659	186520	#NUM!
ec8739_00039 : nlpA:Lipoprotein 28( )	1112.62	0.760722	0.415084	-1.83269	0.0668481	0.177316	926.233	1019.61	532.198	1408.3	2020.51	768.864	0.751253
ec8739_00040 : yicL:putative inner membrane transporter YicL( )	314.321	0.0380119	0.255544	-0.148749	0.881752	0.938814	321.557	257.931	350.884	268.193	295.41	391.953	0.0274206
ec8739_00041 : setC:Sugar efflux transporter C( )	22.8373	-0.625488	0.392404	1.59399	0.110938	0.254665	26.2495	26.6408	30.0967	21.6837	14.6577	17.6954	0.594032
ec8739_02658 : csgC:Curli assembly protein CsgC( )	2102.01	6.96906	0.361977	-19.2528	1.3375e-82	1.17004e-79	35.6243	19.3751	43.3099	3552.7	3407.36	5553.7	78.9318
ec8739_00043 : :hypothetical protein(Family of unknown function (DUF5375) )	0.312494	-1.70579	4.0399	0.422235	0.672853	0.817063	1.87497	0	0	0	0	0	0.0877445
ec8739_00044 : :hypothetical protein( )	3.02437	-1.18567	1.0965	1.08132	0.279553	0.477084	4.68741	4.84377	2.93626	3.42374	2.25504	0	0.321406
ec8739_00045 : :hypothetical protein( )	0.690679	1.7177	2.28123	-0.752973	0.451466	0.639553	0	0	0.734066	2.28249	1.12752	0	0.194123
ec8739_00046 : :Ash protein family protein( )	1.45483	1.59961	1.62911	-0.981889	0.326155	0.521038	0	2.42189	0	2.28249	2.25504	1.76954	0.283131
ec8739_00047 : :Prophage CP4-57 regulatory protein (AlpA)( )	3.10465	-0.528081	1.14548	0.461012	0.64479	0.797149	4.68741	1.21094	5.13846	2.28249	0	5.30861	0.0984606
ec8739_00048 : :hypothetical protein( )	22.0497	-0.857687	0.445963	1.92322	0.054452	0.152871	19.6871	35.1174	30.8308	11.4125	15.7853	19.4649	0.815675
ec8739_00049 : :Ogr/Delta-like zinc finger( )	4.79389	-0.728382	1.31727	0.552948	0.580299	0.748361	9.37483	3.63283	5.13846	0	0	10.6172	0.125889
ec8739_00050 : :Phage polarity suppression protein (Psu)( )	47.0277	-0.068233	0.32981	0.206886	0.836099	0.911767	49.6866	49.6487	44.778	58.2035	46.2282	33.6212	0.0401162
ec8739_00051 : :AAA domain protein( )	221.138	-0.368566	0.29963	1.23007	0.218671	0.404767	236.246	285.783	225.358	239.662	209.718	130.061	0.392794
ec8739_00052 : intS_1:Prophage integrase IntS( )	358.177	-0.348673	0.308532	1.1301	0.258433	0.455067	384.368	297.892	521.187	279.605	266.094	399.916	0.341925
ec8739_00054 : yicJ:Inner membrane symporter YicJ( )	42.9515	0.642842	0.399534	-1.60898	0.10762	0.248618	42.1867	27.8517	30.8308	37.6611	43.9732	75.2054	0.604467
ec8739_00055 : yicI:Alpha-xylosidase( 3.2.1.177)	136.233	0.355676	0.254852	-1.39562	0.16283	0.330496	107.81	106.563	143.143	176.893	143.195	139.794	0.480834
ec8739_00056 : :AsmA family protein( )	488.834	0.0441438	0.259537	-0.170086	0.864942	0.928457	453.742	380.236	609.275	473.617	449.88	566.252	0.0322382
ec8739_00057 : xanP:Xanthine permease XanP( )	198.216	0.273225	0.596924	-0.457722	0.647152	0.798631	173.434	72.6566	292.158	134.667	121.772	394.607	0.0976536
ec8739_00058 : gltS:Sodium/glutamate symporter( )	245.887	-0.0667701	0.339886	0.196449	0.844259	0.916552	241.87	204.649	308.308	184.882	190.551	345.06	0.0378427
ec8739_00059 : recG:ATP-dependent DNA helicase RecG( 3.6.4.12)	656.584	0.432623	0.36448	-1.18696	0.235244	0.424662	554.99	693.871	427.961	869.629	959.518	433.537	0.371956
ec8739_00060 : trmH:tRNA (guanosine(18)-2'-O)-methyltransferase( 2.1.1.34)	263.272	0.143015	0.327481	-0.436714	0.662318	0.808761	288.745	278.517	183.517	311.56	331.49	185.802	0.0921799
ec8739_00061 : spoT:Bifunctional (p)ppGpp synthase/hydrolase SpoT( )	2125.89	0.472417	0.170832	-2.76539	0.00568543	0.0267544	1870.28	1602.08	1869.67	2443.41	2322.69	2647.23	1.5726
ec8739_00062 : rpoZ:DNA-directed RNA polymerase subunit omega( 2.7.7.6)	1047.4	-0.0224437	0.169898	0.132101	0.894905	0.944346	1171.85	1009.93	985.117	1023.7	1017.02	1076.76	0.024869
ec8739_00063 : gmk:Guanylate kinase( 2.7.4.8)	2055.15	0.261894	0.162786	-1.60882	0.107655	0.248618	1845.9	1954.46	1808	2255.1	2047.57	2419.84	0.604467
ec8739_00064 : ligB:DNA ligase B( 6.5.1.2)	73.0323	-0.411945	0.345094	1.19372	0.232588	0.422133	93.7483	101.719	55.055	67.3335	69.9061	50.4318	0.374551
ec8739_02657 : :hypothetical protein( )	1234.6	6.12691	0.39026	-15.6996	1.52254e-55	8.32447e-53	19.6871	47.2268	38.1714	2059.95	1879.57	3363.01	52.0796
ec8739_00066 : :hypothetical protein(BRO family%2C N-terminal domain )	724.187	0.535555	0.407351	-1.31473	0.188602	0.366109	650.613	707.191	416.215	1067.06	1072.27	431.767	0.43639
ec8739_00067 : :hypothetical protein(YicC-like family%2C N-terminal region )	1078.91	0.592369	0.215006	-2.75513	0.00586697	0.0273292	854.984	982.075	745.077	1416.29	1369.93	1105.08	1.56337
ec8739_00068 : rph:Ribonuclease PH( 2.7.7.56)	387.702	0.620067	0.369487	-1.67818	0.0933111	0.224613	241.87	261.564	413.279	369.764	354.041	685.696	0.648564
ec8739_00069 : pyrE_1:Orotate phosphoribosyltransferase( 2.4.2.10)	113.38	0.263701	0.279359	-0.943947	0.345197	0.538093	101.248	89.6098	118.185	107.277	108.242	155.719	0.269142
ec8739_00070 : slmA:Nucleoid occlusion factor SlmA( )	310.716	0.473299	0.231712	-2.04262	0.0410903	0.123186	237.183	249.454	293.626	397.154	293.155	393.722	0.909437
ec8739_00071 : dut:Deoxyuridine 5'-triphosphate nucleotidohydrolase( 3.6.1.23)	401.076	0.523254	0.211467	-2.4744	0.0133459	0.0524956	306.557	376.603	305.371	507.854	409.289	500.779	1.27988
ec8739_00072 : coaBC:Coenzyme A biosynthesis bifunctional protein CoaBC( )	567.824	0.475222	0.279311	-1.70141	0.0888662	0.217882	420.93	402.033	601.934	579.753	575.034	827.259	0.661779
ec8739_00073 : :RadC-like JAB domain protein( )	3582.99	0.403409	0.246727	-1.63504	0.10204	0.239058	3401.19	3606.19	2249.91	4146.15	3829.05	4265.47	0.621496
ec8739_00074 : rpmB:50S ribosomal protein L28( )	15979.4	0.231365	0.240192	-0.963251	0.335422	0.530584	15887.5	17127.6	11088.8	18513.3	15472.9	17786.5	0.275246
ec8739_00075 : rpmG:50S ribosomal protein L33( )	3160.3	0.106814	0.283853	-0.376299	0.706695	0.841064	3461.19	3670.37	1999.6	3452.27	3185.24	3193.13	0.075171
ec8739_00076 : mutM:Formamidopyrimidine-DNA glycosylase( 3.2.2.23)	120.316	-0.0625756	0.292995	0.213572	0.830881	0.908114	119.998	104.141	144.611	95.8646	105.987	151.296	0.0418597
ec8739_00077 : coaD:Phosphopantetheine adenylyltransferase( 2.7.7.3)	109.293	0.0109882	0.31796	-0.0345585	0.972432	0.986643	111.56	95.6645	119.653	100.43	78.9263	149.526	0.0058401
ec8739_00078 : waaA:3-deoxy-D-manno-octulosonic acid transferase( 2.4.99.12)	468.19	0.549535	0.267216	-2.05652	0.0397326	0.119773	314.994	328.166	496.229	514.702	519.786	635.264	0.921641
ec8739_00079 : rfaQ:Lipopolysaccharide core heptosyltransferase RfaQ( 2.-.-.-)	1438.07	0.790567	0.275666	-2.86785	0.00413273	0.0210192	860.609	864.614	1434.37	1814.58	1698.04	1956.22	1.67738
ec8739_00080 : rfaG:Lipopolysaccharide core biosynthesis protein RfaG( 2.4.-.-)	960.958	0.819282	0.303921	-2.69571	0.00702392	0.0313816	599.051	610.316	875.007	1432.26	1401.5	847.609	1.50332
ec8739_00081 : rfaP_1:Lipopolysaccharide core heptose(I) kinase RfaP( 2.7.1.-)	925.508	0.729265	0.375617	-1.94151	0.0521966	0.147964	674.05	673.285	741.407	1488.18	1399.25	576.869	0.829845
ec8739_00082 : gspA_1:General stress protein A( )	1219.18	0.705305	0.417386	-1.68982	0.091063	0.22116	972.169	880.356	927.86	2078.21	1801.77	654.729	0.655293
ec8739_00083 : gspA_2:General stress protein A( )	720.549	-0.253565	0.345287	0.734361	0.462729	0.648918	818.422	743.519	788.387	833.109	777.987	361.871	0.18781
ec8739_00084 : rfaY:Lipopolysaccharide core heptose(II) kinase RfaY( 2.7.1.-)	454.93	-0.271559	0.181704	1.49451	0.135041	0.290113	496.866	450.471	544.677	429.108	393.504	414.957	0.537433
ec8739_00085 : gspA_3:General stress protein A( )	913.786	-0.396193	0.222133	1.78358	0.0744914	0.191549	1027.48	881.567	1206.07	744.092	714.846	908.658	0.717719
ec8739_00086 : epsJ_1:putative glycosyltransferase EpsJ( 2.4.-.-)	595.811	-0.540113	0.198479	2.72127	0.00650325	0.0295119	737.799	627.269	753.152	451.933	454.39	550.326	1.53
ec8739_00087 : rfaL:O-antigen ligase( )	546.463	-0.587277	0.199632	2.9418	0.00326311	0.0174698	716.237	649.066	604.136	418.837	392.376	498.125	1.75771
ec8739_00088 : rfaC:Lipopolysaccharide heptosyltransferase 1( 2.-.-.-)	1268.79	0.600372	0.260266	-2.30676	0.021068	0.0749198	995.606	1208.52	822.154	1738.12	1657.45	1190.9	1.1254
ec8739_00089 : rfaF:ADP-heptose--LPS heptosyltransferase 2( 2.-.-.-)	1577.47	0.60361	0.244031	-2.47349	0.01338	0.0525822	1177.48	1594.81	985.851	1967.51	1940.46	1798.74	1.27916
ec8739_00090 : hldD:ADP-L-glycero-D-manno-heptose-6-epimerase( 5.1.3.20)	3625.9	0.560475	0.189924	-2.95105	0.00316699	0.0169968	3097.44	3210.21	2484.81	4335.59	4047.79	4579.56	1.76963
ec8739_00091 : kbl:2-amino-3-ketobutyrate coenzyme A ligase( 2.3.1.29)	175.522	0.204528	0.230894	-0.885806	0.375722	0.569244	170.622	168.321	151.218	158.633	184.913	219.423	0.244701
ec8739_00092 : tdh:L-threonine 3-dehydrogenase( 1.1.1.103)	206.598	-0.0144873	0.232174	0.0623984	0.950246	0.973846	183.747	213.126	225.358	236.238	208.591	172.53	0.0115098
ec8739_02663 : :Type VIII secretion system (T8SS)%2C CsgF protein( )	1496.63	6.01754	0.472859	-12.7259	4.24758e-37	1.16118e-34	44.9992	35.1174	55.789	1973.21	1699.17	5171.48	33.9351
ec8739_00094 : :Divergent polysaccharide deacetylase( )	413.078	0.54157	0.245972	-2.20175	0.0276827	0.091317	283.12	316.056	409.609	504.431	414.927	550.326	1.03945
ec8739_00095 : envC:Murein hydrolase activator EnvC( )	889.758	0.566943	0.199998	-2.83474	0.00458628	0.0228739	626.238	704.769	819.952	1093.31	961.773	1132.5	1.64066
ec8739_00096 : gpmI:2%2C3-bisphosphoglycerate-independent phosphoglycerate mutase( 5.4.2.12)	2391.09	0.230158	0.206744	-1.11325	0.265601	0.465068	2391.52	1971.42	2238.17	2870.23	2725.21	2149.99	0.332484
ec8739_00097 : glpE_1:Thiosulfate sulfurtransferase GlpE( 2.8.1.1)	1514.27	0.391118	0.230106	-1.69973	0.0891813	0.218165	1431.54	1252.12	1246.44	1999.46	1820.94	1335.12	0.661215
ec8739_00098 : grxC:Glutaredoxin 3( )	1534.57	0.710901	0.212498	-3.34544	0.000821509	0.00573093	1259.04	1223.05	1010.07	2029.14	2092.67	1593.47	2.24178
ec8739_00099 : secB:Protein-export protein SecB( )	2815.58	0.665939	0.319032	-2.08737	0.0368546	0.113603	2457.14	2504.23	1570.17	4070.82	3942.93	2348.18	0.944612
ec8739_00100 : gpsA:Glycerol-3-phosphate dehydrogenase [NAD(P)+]( 1.1.1.94)	1397.18	0.312423	0.335508	-0.931193	0.351754	0.545206	1359.35	1453.13	927.125	1792.9	1877.32	973.246	0.26344
ec8739_00101 : cysE_1:Serine acetyltransferase( 2.3.1.30)	1085.77	0.100544	0.256969	-0.391269	0.695598	0.832286	989.982	1185.51	968.233	1321.56	1225.61	823.72	0.0797276
ec8739_00102 : trmL:tRNA (cytidine(34)-2'-O)-methyltransferase( 2.1.1.207)	272.048	0.236645	0.235108	-1.00654	0.314157	0.50969	219.371	295.47	234.901	322.973	310.067	249.505	0.292694
ec8739_00103 : lldD:L-lactate dehydrogenase( 1.1.-.-)	346.988	-1.27791	0.447805	2.85371	0.00432124	0.021851	515.615	713.246	245.178	233.955	249.181	124.752	1.66053
ec8739_00104 : lldR_1:Putative L-lactate dehydrogenase operon regulatory protein( )	186.906	-1.04536	0.405737	2.57644	0.00998236	0.0418627	287.807	343.908	124.057	140.373	121.772	103.518	1.37817
ec8739_00105 : lldP:L-lactate permease( )	562.406	-0.947033	0.342933	2.76157	0.00575249	0.0269972	985.294	800.434	436.769	414.272	323.598	414.072	1.56868
ec8739_00106 : upaG:Autotransporter adhesin UpaG( )	296.395	0.0511166	0.19176	-0.266566	0.789804	0.888222	282.182	296.681	295.095	268.193	304.43	331.788	0.0514786
ec8739_00107 : ehaG:Autotransporter adhesin EhaG( )	261.237	-0.103851	0.257504	0.403299	0.686728	0.825432	250.308	270.04	292.158	219.119	211.973	323.825	0.0833185
ec8739_00108 : sadB:Inner membrane lipoprotein SadB( )	13.6416	-1.65878	0.558903	2.96792	0.00299822	0.0163112	25.312	16.9532	19.8198	3.42374	10.1477	6.19338	1.78751
ec8739_02661 : csgD:CsgBAC operon transcriptional regulatory protein( )	7771.04	5.94763	0.292194	-20.3551	4.18341e-92	4.57456e-89	267.183	224.025	251.785	13310.4	11552.6	21020.3	88.3397
ec8739_00110 : :hypothetical protein( )	250.379	0.144137	0.321541	-0.448269	0.653959	0.803262	261.558	238.556	214.347	180.317	236.779	370.718	0.0951425
ec8739_00111 : mtlR_1:Mannitol operon repressor( )	267.89	0.242858	0.342991	-0.708058	0.478909	0.663946	274.682	197.384	264.264	191.729	266.094	413.187	0.177867
ec8739_00112 : mtlD:Mannitol-1-phosphate 5-dehydrogenase( 1.1.1.17)	424.572	0.267391	0.279849	-0.955483	0.339334	0.5346	364.681	310.002	480.813	417.696	399.141	575.1	0.271971
ec8739_00113 : mtlA_1:PTS system mannitol-specific EIICBA component( )	313.018	-0.502928	0.287961	1.74652	0.0807215	0.203151	438.742	297.892	364.831	205.424	236.779	334.443	0.692182
ec8739_02662 : csgE:Curli production assembly/transport component CsgE( )	2257.02	5.9371	0.385017	-15.4204	1.19451e-53	4.7498e-51	72.1862	61.7581	82.9495	3463.68	2921.4	6940.13	50.3233
ec8739_02248 : chuR_2:Anaerobic sulfatase-maturating enzyme( 1.1.99.-)	2321.92	5.44737	0.60425	-9.0151	1.96692e-19	2.09836e-17	89.0608	117.462	105.706	6728.79	5966.83	923.699	16.6781
ec8739_00116 : :hypothetical protein( )	48.2185	-0.863727	0.387908	2.22663	0.025972	0.0875203	49.6866	49.6487	86.6198	31.9549	43.9732	27.4278	1.05789
ec8739_00117 : rhsC_1:Putative deoxyribonuclease RhsC( 3.1.-.-)	133.859	-0.879415	0.292142	3.01023	0.00261052	0.0145643	126.56	224.025	170.303	95.8646	89.0739	97.3246	1.83671
ec8739_00118 : :HEAT repeats( )	172.881	-0.464945	0.279418	1.66397	0.0961179	0.229612	225.933	165.899	209.943	117.548	133.047	184.917	0.639005
ec8739_00119 : rhsC_2:Putative deoxyribonuclease RhsC( 3.1.-.-)	119.37	-0.00331367	0.33245	0.00996743	0.992047	0.995689	106.873	110.196	141.675	82.1697	111.624	163.682	0.00187608
ec8739_00120 : yibF:putative GST-like protein YibF( )	360.982	0.0313652	0.308861	-0.101551	0.919113	0.958789	378.743	247.032	444.844	300.148	343.893	451.232	0.0182772
ec8739_00121 : selA:L-seryl-tRNA(Sec) selenium transferase( 2.9.1.1)	654.944	0.188785	0.165279	-1.14222	0.253364	0.449033	624.363	612.737	598.998	738.386	713.719	641.458	0.347722
ec8739_00122 : selB:Selenocysteine-specific elongation factor( )	862.938	-0.0801262	0.313332	0.255723	0.798164	0.89106	964.67	980.864	714.98	1056.79	914.417	545.903	0.0500933
ec8739_00123 : adhB:Alcohol dehydrogenase 2( 1.1.1.1)	51.4373	-0.641329	0.405438	1.58182	0.113691	0.258866	59.9989	72.6566	55.055	58.2035	40.5907	22.1192	0.586924
ec8739_02247 : betC:Choline-sulfatase( 3.1.6.6)	8128.73	5.4228	0.316542	-17.1314	8.65562e-66	6.30994e-63	402.18	392.346	317.117	20138.4	17575.8	9946.57	62.2
ec8739_03095 : nagB_2:Glucosamine-6-phosphate deaminase( 3.5.99.6)	11517.4	4.72913	0.303289	-15.5928	8.1479e-55	3.95988e-52	980.607	902.153	629.095	24656.6	26406.5	15529.5	51.4023
ec8739_00126 : yiaW_2:Inner membrane protein YiaW( )	3.95771	-2.86052	1.36862	2.09008	0.0366103	0.113076	14.9997	2.42189	3.67033	0	0	2.65431	0.946631
ec8739_00127 : yiaV:Inner membrane protein YiaV( )	36.077	-0.720102	0.495431	1.45349	0.146089	0.306471	49.6866	52.0706	33.767	18.2599	15.7853	46.8928	0.513611
ec8739_02664 : csgG:Curli production assembly/transport component CsgG( )	2432.76	4.47748	0.21952	-20.3967	1.78866e-92	2.60787e-89	198.746	217.97	210.677	4584.38	3867.39	5517.42	88.5837
ec8739_00129 : mipA_1:MltA-interacting protein( )	29.6572	-1.12216	0.46773	2.39916	0.0164328	0.0620699	25.312	36.3283	60.1934	13.6949	20.2953	22.1192	1.20712
ec8739_00130 : sgbE:L-ribulose-5-phosphate 4-epimerase SgbE( 5.1.3.4)	24.0104	-0.219864	0.49581	0.443444	0.657445	0.805734	14.0622	21.797	41.1077	22.8249	24.8054	19.4649	0.0938086
ec8739_00131 : ulaE_1:L-ribulose-5-phosphate 3-epimerase UlaE( 5.1.3.22)	8.64296	-0.800065	0.709859	1.12708	0.25971	0.456731	17.8122	8.4766	6.60659	10.2712	3.38255	5.30861	0.340339
ec8739_00132 : ulaD_1:3-keto-L-gulonate-6-phosphate decarboxylase UlaD( 4.1.1.85)	4.70271	-0.180292	0.806125	0.223653	0.823028	0.903605	2.81245	7.26566	5.13846	3.42374	3.38255	6.19338	0.0440213
ec8739_00133 : lyx:L-xylulose/3-keto-L-gulonate kinase( 2.7.1.-)	11.8568	-0.0982122	0.621865	0.157932	0.874511	0.933592	20.6246	4.84377	11.011	10.2712	14.6577	9.73246	0.0298427
ec8739_00134 : yiaO:2%2C3-diketo-L-gulonate-binding periplasmic protein YiaO( )	7.45361	-0.805334	0.668093	1.20542	0.228041	0.416472	9.37483	12.1094	7.34066	3.42374	4.51007	7.96292	0.380415
ec8739_00135 : siaM:Sialic acid TRAP transporter large permease protein SiaM( )	11.337	0.759063	0.588722	-1.28934	0.197279	0.376812	12.1873	7.26566	5.87253	9.12997	20.2953	13.2715	0.423875
ec8739_00136 : yiaM:2%2C3-diketo-L-gulonate TRAP transporter small permease protein YiaM( )	2.39669	-0.389223	1.23338	0.315574	0.752326	0.86782	4.68741	1.21094	2.2022	0	4.51007	1.76954	0.0615704
ec8739_00137 : tabA_1:Toxin-antitoxin biofilm protein TabA( )	6.33313	-1.25457	1.005	1.24833	0.211912	0.395516	3.74993	18.1642	5.13846	0	5.63759	5.30861	0.402836
ec8739_00038 : :hypothetical protein( )	1045.44	4.42084	0.639167	-6.91656	4.62735e-12	2.3e-10	78.7485	81.1332	119.653	785.177	818.578	4389.34	9.63827
ec8739_00139 : yiaJ_1:DNA-binding transcriptional repressor YiaJ( )	524.054	-0.598246	0.179202	3.3384	0.000842639	0.00581341	662.8	633.323	598.264	404.001	386.739	459.195	2.23557
ec8739_00140 : hyfA_1:Hydrogenase-4 component A( 1.-.-.-)	9596.29	0.145263	0.208106	-0.698022	0.485163	0.669223	8919.21	10745.9	7676.86	10959.4	9422.67	9853.67	0.174429
ec8739_00141 : avtA:Valine--pyruvate aminotransferase( 2.6.1.66)	10803.4	0.0479957	0.234871	-0.204349	0.838081	0.91279	11019.2	12771.8	8081.33	11628.2	10691.1	10628.7	0.0396289
ec8739_03375 : adrA:putative diguanylate cyclase AdrA( 2.7.7.65)	723.343	4.41644	0.41557	-10.6274	2.22148e-26	3.5988e-24	48.7491	58.1253	86.6198	1045.38	929.075	2172.11	23.4438
ec8739_00143 : :Mannosyl-glycoprotein endo-beta-N-acetylglucosaminidase( )	2783.38	-0.12437	0.257929	0.482188	0.629673	0.785116	2444.95	3591.66	2673.47	3061.96	2803.01	2125.22	0.105066
ec8739_00144 : xylR:Xylose operon regulatory protein( )	256.949	-0.194138	0.253629	0.765441	0.444009	0.631528	266.245	237.345	318.585	188.306	272.859	258.353	0.199607
ec8739_00145 : xylH:Xylose transport system permease protein XylH( )	60.4215	-0.163692	0.348045	0.470319	0.638127	0.792271	60.9364	60.5472	69.7363	79.8872	38.3356	53.0861	0.101126
ec8739_00303 : malQ:4-alpha-glucanotransferase( 2.4.1.25)	6981.99	4.18845	0.501834	-8.3463	7.04365e-17	6.04097e-15	574.677	1140.71	463.93	15653.3	18418	5641.29	14.2189
ec8739_00147 : xylF:D-xylose-binding periplasmic protein( )	46.893	-1.03985	0.347868	2.98921	0.00279701	0.0153562	62.8113	48.4377	77.811	23.9662	33.8255	34.506	1.81372
ec8739_00148 : xylA_1:Xylose isomerase( 5.3.1.5)	150.922	-0.772205	0.265996	2.90307	0.00369527	0.0192239	177.184	173.165	220.954	87.8759	112.752	133.6	1.71616
ec8739_00302 : malP_3:Maltodextrin phosphorylase( 2.4.1.1)	20730.7	4.10483	0.498799	-8.22944	1.88092e-16	1.49584e-14	2081.21	3595.29	1156.89	45318.9	53089.2	19142.9	13.8251
ec8739_00150 : yiaB:Inner membrane protein YiaB( )	38.7487	0.244219	0.429044	-0.569216	0.569209	0.737695	49.6866	18.1642	38.1714	41.0848	34.9531	50.4318	0.132123
ec8739_00151 : yiaA:Inner membrane protein YiaA( )	174.715	0.0308277	0.200873	-0.153469	0.878029	0.936022	177.184	169.532	171.771	162.057	191.678	176.069	0.028714
ec8739_00152 : wecH:O-acetyltransferase WecH( 2.3.1.-)	125.408	-0.209461	0.359391	0.582822	0.560013	0.730104	121.873	99.2974	182.048	111.842	83.4363	153.95	0.136615
ec8739_00153 : :YsaB-like lipoprotein( )	80.6115	0.149081	0.336172	-0.443467	0.657428	0.805734	75.9361	56.9143	96.1627	71.8985	72.1612	110.596	0.0938086
ec8739_00154 : glyQ:Glycine--tRNA ligase alpha subunit( 6.1.1.14)	1677.9	0.511218	0.246768	-2.07166	0.0382976	0.116236	1308.73	1085.01	1755.89	2064.51	1808.54	2044.7	0.934659
ec8739_00155 : glyS:Glycine--tRNA ligase beta subunit( 6.1.1.14)	4648.7	0.0798502	0.310342	-0.257297	0.796949	0.89106	5226.47	4849.83	3483.88	5805.52	5334.29	3192.25	0.0500933
ec8739_03094 : nagE:PTS system N-acetylglucosamine-specific EIICBA component( )	5039.73	4.01822	0.515374	-7.7967	6.35453e-15	4.27611e-13	711.549	657.542	389.055	13010.2	12323.8	3146.24	12.369
ec8739_00157 : :Transposase( )	118.743	-1.15169	0.491535	2.34304	0.0191273	0.0700107	188.434	173.165	129.196	118.69	75.5437	27.4278	1.15484
ec8739_00158 : :Hok/gef family protein( )	428.345	-0.678824	0.34407	1.97292	0.0485044	0.140038	584.989	595.784	400.8	408.566	379.974	199.958	0.853753
ec8739_00159 : cspA:Cold shock protein CspA( )	435953	0.724771	0.459272	-1.57808	0.114546	0.260076	328887	481452	175743	658454	684401	286782	0.584899
ec8739_00160 : :hypothetical protein( )	676.608	-0.780416	0.270502	2.88506	0.00391337	0.0200905	1076.23	828.285	662.128	465.628	436.349	591.026	1.69701
ec8739_00161 : :hypothetical protein(Protein of unknown function (DUF3053) )	3338.56	-0.0218254	0.173082	0.126098	0.899654	0.947529	3526.81	3596.5	2969.3	3111.04	3423.14	3404.59	0.0234076
ec8739_00162 : ghrB:Glyoxylate/hydroxypyruvate reductase B( 1.1.1.79)	615.094	0.163395	0.218847	-0.746615	0.455296	0.642498	561.552	514.651	664.33	575.188	620.135	754.708	0.192128
ec8739_00163 : yiaD:putative lipoprotein YiaD( )	38.4136	0.559572	0.435973	-1.2835	0.199316	0.379047	25.312	44.8049	23.4901	46.7911	60.886	29.1974	0.421307
ec8739_00164 : bisC:Biotin sulfoxide reductase( 1.-.-.-)	298.91	0.742522	0.191547	-3.87644	0.000105995	0.00101007	199.684	224.025	246.646	375.47	382.229	365.41	2.99565
ec8739_00165 : yjaB_1:putative N-acetyltransferase YjaB( 2.3.1.-)	66.306	0.13789	0.264145	-0.522024	0.601654	0.765309	68.4362	64.18	57.2572	69.616	63.141	75.2054	0.116163
ec8739_00166 : tag:DNA-3-methyladenine glycosylase 1( 3.2.2.20)	264.57	0.420072	0.181776	-2.31093	0.0208367	0.0743998	231.558	232.501	215.081	310.419	311.195	286.665	1.12843
ec8739_00167 : lip-1:Lipase 1( 3.1.1.3)	262.469	0.558226	0.38998	-1.43142	0.152309	0.315735	191.246	198.595	247.38	225.967	210.846	500.779	0.500678
ec8739_00168 : yhjX:putative MFS-type transporter YhjX( )	79.8494	-0.197759	0.251784	0.78543	0.432201	0.621654	86.2484	81.1332	88.0879	85.5934	69.9061	68.1272	0.206451
ec8739_00169 : eptB:Kdo(2)-lipid A phosphoethanolamine 7''-transferase( 2.7.8.42)	260.492	0.725323	0.257993	-2.8114	0.0049326	0.0241333	209.996	211.915	167.367	386.882	333.745	253.044	1.61738
ec8739_03837 : fhuF:Ferric iron reductase protein FhuF( )	364.259	3.95007	0.505854	-7.80873	5.7767e-15	3.94801e-13	29.062	53.2815	50.6506	522.691	329.235	1200.63	12.4036
ec8739_02461 : trpA:Tryptophan synthase alpha chain( 4.2.1.20)	7137.1	3.80223	1.13689	-3.34441	0.000824571	0.00574311	1042.48	1164.93	656.989	20857.4	18404.5	696.313	2.24085
ec8739_04158 : :Maltose operon periplasmic protein precursor (MalM)( )	2991.8	3.78024	0.669515	-5.64624	1.63999e-08	4.59829e-07	317.807	622.425	278.211	7848.35	7939.98	944.049	6.3374
ec8739_04164 : malG:Maltose transport system permease protein MalG( )	2128.74	3.76463	0.620252	-6.06952	1.28292e-09	4.38397e-08	224.996	395.979	254.721	5668.57	5442.53	785.675	7.35813
ec8739_04160 : malK:Maltose/maltodextrin import ATP-binding protein MalK( 7.5.2.1)	5587.26	3.66658	0.595693	-6.15516	7.50037e-10	2.71129e-08	876.546	1080.16	491.09	15035.9	13540.4	2499.47	7.56682
ec8739_00176 : yhjV:Inner membrane transport protein YhjV( )	417.789	0.52177	0.206518	-2.52652	0.01152	0.0469509	301.869	374.182	353.086	554.645	481.45	441.5	1.32836
ec8739_00177 : ldrD_1:Small toxic polypeptide LdrD( )	108.849	-0.10138	0.353322	0.286934	0.774163	0.87779	132.185	140.469	66.0659	100.43	118.389	95.5551	0.0566091
ec8739_00178 : :Cellulose biosynthesis protein BcsG( )	112.2	0.310104	0.283793	-1.09271	0.274521	0.472366	120.935	88.3989	91.0242	102.712	153.342	116.79	0.325722
ec8739_00179 : :Cellulose biosynthesis protein BcsF( )	2.02569	1.48213	1.39161	-1.06505	0.286855	0.482491	0	0	2.93626	3.42374	2.25504	3.53908	0.316511
ec8739_00180 : :Cellulose biosynthesis GIL( )	309.15	-0.581566	0.350293	1.66023	0.0968681	0.230648	283.12	360.861	468.334	214.554	175.893	352.138	0.63705
ec8739_00181 : :Cellulose biosynthesis GIL( )	54.0978	0.0172312	0.64609	-0.0266699	0.978723	0.989125	60.9364	21.797	78.5451	22.8249	36.0806	104.403	0.00474868
ec8739_00182 : :Cellulose biosynthesis protein BcsR( )	80.6953	0.897332	0.515216	-1.74166	0.0815676	0.204339	62.8113	38.7502	67.5341	68.4747	56.3759	190.225	0.689648
ec8739_00183 : parA:Chromosome partitioning protein ParA( )	151.77	0.519662	0.497942	-1.04362	0.296661	0.492154	87.1859	75.0785	211.411	130.102	130.792	276.048	0.307899
ec8739_00184 : bcsA:Cellulose synthase catalytic subunit [UDP-forming]( 2.4.1.12)	492.915	0.406106	0.223644	-1.81586	0.0693917	0.181915	434.992	429.885	406.673	594.589	647.195	444.154	0.740132
ec8739_00185 : bcsB:Cyclic di-GMP-binding protein( )	690.82	0.662925	0.392516	-1.68891	0.0912368	0.221337	545.615	640.589	418.418	1049.95	1062.12	428.228	0.654947
ec8739_00186 : bcsZ:Endoglucanase( 3.2.1.4)	233.081	0.930436	0.421075	-2.20967	0.0271283	0.0901665	148.122	213.126	120.387	392.589	372.081	152.18	1.04495
ec8739_00187 : bcsC:Cellulose synthase operon protein C( )	867.108	0.981927	0.339266	-2.89427	0.00380046	0.0195798	580.302	697.503	471.27	1265.64	1487.2	700.737	1.70819
ec8739_00188 : cph2:Phytochrome-like protein cph2( )	433.909	0.689331	0.235648	-2.92525	0.00344176	0.0181595	291.557	290.626	413.279	510.137	513.021	584.832	1.7409
ec8739_00189 : dctA:Aerobic C4-dicarboxylate transport protein( )	4521.08	-0.135816	0.435564	0.311816	0.75518	0.868593	5153.34	6042.61	3005.27	5845.46	4980.25	2099.56	0.0611835
ec8739_00190 : :Peptidase M16 inactive domain protein( )	868.833	0.687465	0.229	-3.00204	0.00268179	0.0148483	541.865	641.8	812.611	999.731	1063.25	1153.74	1.82832
ec8739_00191 : kdgK_1:2-dehydro-3-deoxygluconokinase( 2.7.1.45)	136.833	-0.248628	0.23429	1.0612	0.288599	0.484394	132.185	150.157	163.697	114.125	118.389	142.448	0.314801
ec8739_00192 : yhjH:Cyclic di-GMP phosphodiesterase YhjH( 3.1.4.52)	17.1581	0.778919	0.47468	-1.64093	0.100811	0.236814	13.1248	15.7423	9.54286	25.1074	14.6577	24.7735	0.625592
ec8739_00193 : :AsmA family protein( )	88.9972	0.207717	0.501246	-0.4144	0.678581	0.820053	82.4985	64.18	101.301	73.0397	43.9732	168.991	0.0861583
ec8739_00194 : yhjE_1:Inner membrane metabolite transport protein YhjE( )	237.738	-0.363985	0.269358	1.35131	0.176597	0.348784	270.932	216.759	314.914	180.317	186.04	257.468	0.457443
ec8739_00195 : yhjD:Inner membrane protein YhjD( )	287.124	-0.0407453	0.44737	0.0910775	0.927431	0.964017	290.62	199.806	383.182	194.012	182.658	472.467	0.0159153
ec8739_00196 : dmlR_1:HTH-type transcriptional regulator DmlR( )	70.2073	-0.190802	0.516011	0.369763	0.711559	0.84452	71.2487	42.383	110.844	39.9436	46.2282	110.596	0.07339
ec8739_00197 : yhjB:Putative HTH-type transcriptional regulator YhjB( )	94.6233	-0.638602	0.289157	2.2085	0.0272097	0.0903685	129.373	105.352	111.578	60.486	65.396	95.5551	1.04398
ec8739_00198 : treF:Cytoplasmic trehalase( 3.2.1.28)	330.766	-0.098041	0.457493	0.2143	0.830313	0.907965	372.181	238.556	415.481	198.577	208.591	551.211	0.0419311
ec8739_00199 : ccp:Cytochrome c551 peroxidase( 1.11.1.5)	219.054	-0.493501	0.23945	2.06098	0.0393049	0.118729	256.87	233.712	276.743	208.848	193.933	144.217	0.925443
ec8739_00200 : gadA:Glutamate decarboxylase alpha( 4.1.1.15)	216.079	0.785659	0.443116	-1.77303	0.0762235	0.1952	152.81	156.212	167.367	170.046	171.383	478.66	0.70952
ec8739_00201 : gadX_1:HTH-type transcriptional regulator GadX( )	1751.33	0.500699	0.591713	-0.846185	0.397449	0.59154	1239.35	842.817	2269	1028.26	1062.12	4066.4	0.228016
ec8739_00202 : gadW:HTH-type transcriptional regulator GadW( )	642.861	0.829648	0.534794	-1.55134	0.12082	0.268708	361.868	308.791	717.917	513.561	446.497	1508.53	0.570719
ec8739_00203 : mdtF:Multidrug resistance protein MdtF( )	305.023	0.177576	0.281527	-0.630759	0.528198	0.702159	260.62	288.205	310.51	301.289	241.289	428.228	0.153565
ec8739_00204 : mdtE:Multidrug resistance protein MdtE( )	63.3193	0.949666	0.607399	-1.5635	0.117936	0.264269	42.1867	33.9064	53.5868	45.6498	33.8255	170.76	0.577955
ec8739_04163 : malF:Maltose transport system permease protein MalF( )	4817.98	3.60558	0.688727	-5.23514	1.64858e-07	3.6979e-06	583.114	1223.05	389.055	13414.2	11705.9	1592.58	5.43205
ec8739_00704 : exbB_1:Biopolymer transport protein ExbB( )	856.778	3.56369	0.610148	-5.84069	5.1986e-09	1.62419e-07	80.6235	62.9691	256.189	1164.07	828.726	2748.09	6.78936
ec8739_03096 : nagA_2:N-acetylglucosamine-6-phosphate deacetylase( 3.5.1.25)	3261.22	3.53526	0.232049	-15.235	2.07198e-52	7.55239e-50	510.928	495.276	546.879	6499.4	6918.45	4596.38	49.1219
ec8739_03181 : fepC:Ferric enterobactin transport ATP-binding protein FepC( )	84.7746	3.4516	0.418202	-8.25344	1.53905e-16	1.27015e-14	9.37483	14.5313	18.3517	198.577	101.477	166.337	13.8961
ec8739_04159 : lamB:Maltoporin( )	8312.26	3.44234	0.624183	-5.51495	3.48871e-08	8.97625e-07	1151.23	2145.79	905.103	21662	20668.5	3340.89	6.04691
ec8739_00210 : :MgtC family protein( )	81.0392	1.8594	0.635125	-2.92761	0.00341577	0.018066	28.1245	23.0079	53.5868	75.3222	49.6108	256.583	1.74314
ec8739_00211 : dctR:HTH-type transcriptional regulator DctR( )	90.2035	1.15153	0.576625	-1.99702	0.0458234	0.133978	51.5615	46.0159	70.4703	63.9098	59.7585	249.505	0.872966
ec8739_03186 : fepA:Ferrienterobactin receptor( )	509.039	3.28175	0.319482	-10.2721	9.41303e-25	1.37242e-22	85.3109	76.2894	121.855	1198.31	683.276	889.193	21.8625
ec8739_00213 : :hypothetical protein( )	24.0222	-0.830432	0.703141	1.18103	0.23759	0.427662	33.7494	10.8985	47.7143	9.12997	9.02014	33.6212	0.3689
ec8739_00214 : arsC_1:Arsenate reductase( 1.20.4.1)	40.9197	-0.208224	0.412463	0.504831	0.613678	0.774892	37.4993	35.1174	58.7253	22.8249	46.2282	45.1232	0.110759
ec8739_00215 : arsB:Arsenical pump membrane protein( )	48.6995	-0.568118	0.470771	1.20678	0.227516	0.415688	52.499	44.8049	77.0769	51.3561	16.9128	49.5471	0.381233
ec8739_00216 : arsR2:Arsenic resistance transcriptional regulator ArsR2( )	31.0109	-0.475048	0.518751	0.915753	0.359797	0.552581	49.6866	13.3204	44.778	29.6724	20.2953	28.3126	0.257604
ec8739_00217 : :hypothetical protein( )	5069.25	-0.859327	0.239107	3.5939	0.000325768	0.00262898	6860.5	7840.86	4907.23	3739.86	3400.59	3666.48	2.58021
ec8739_00218 : gor:Glutathione reductase( 1.8.1.7)	1780.96	-0.351215	0.230842	1.52145	0.128147	0.280538	2169.33	2167.59	1653.12	1669.64	1743.14	1282.92	0.552008
ec8739_00219 : rlmJ:Ribosomal RNA large subunit methyltransferase J( 2.1.1.266)	799.862	0.316455	0.225882	-1.40098	0.161221	0.327991	692.8	804.066	640.84	976.906	969.666	714.893	0.484138
ec8739_00220 : prlC:Oligopeptidase A( 3.4.24.70)	1716.94	-0.108917	0.141047	0.772203	0.439994	0.627907	1817.78	1731.65	1795.53	1628.56	1658.58	1669.56	0.202105
ec8739_00221 : rsmJ:Ribosomal RNA small subunit methyltransferase J( 2.1.1.242)	170.298	-0.391169	0.266197	1.46948	0.141704	0.300297	184.684	238.556	157.09	171.187	137.557	132.715	0.522449
ec8739_00222 : dtpB:Dipeptide and tripeptide permease B( )	435.472	0.386382	0.216985	-1.78069	0.0749634	0.192537	364.681	377.814	390.523	473.617	416.054	590.141	0.715487
ec8739_03358 : malZ:Maltodextrin glucosidase( 3.2.1.20)	2163.89	3.21516	0.438326	-7.33509	2.21579e-13	1.34609e-11	387.18	589.729	286.286	4596.94	5214.77	1908.45	10.8709
ec8739_00224 : uspB:Universal stress protein B( )	331.556	0.361274	0.460631	-0.784302	0.432863	0.621741	292.495	204.649	373.64	240.803	234.524	643.227	0.20639
ec8739_00225 : pitA_1:Low-affinity inorganic phosphate transporter 1( )	1011.77	0.936785	0.188283	-4.97541	6.51089e-07	1.22753e-05	623.426	666.019	792.791	1248.52	1338.36	1401.47	4.91097
ec8739_00226 : :Ferredoxin--NADP reductase( 1.18.1.2)	173.251	0.245433	0.460697	-0.532742	0.594212	0.7593	128.435	111.407	235.635	122.113	137.557	304.361	0.119587
ec8739_00227 : yhiM:Inner membrane protein YhiM( )	148.967	-0.822781	0.491944	1.67251	0.0944237	0.226803	195.934	159.845	215.815	73.0397	51.8658	197.304	0.64435
ec8739_00228 : :hypothetical protein(Domain of unknown function (DUF4049) )	78.2838	-0.844877	0.265447	3.18284	0.00145837	0.00912577	103.123	90.8208	107.908	54.7798	48.4833	64.5881	2.03973
ec8739_00229 : :hypothetical protein(Domain of unknown function (DUF4049) )	313.075	0.0324617	0.235307	-0.137955	0.890276	0.942189	321.557	257.931	348.681	321.831	268.349	360.101	0.0258618
ec8739_00230 : emrK_1:putative multidrug resistance protein EmrK( )	1344.18	0.780617	0.174904	-4.46311	8.07771e-06	0.000116607	926.233	960.278	1080.55	1606.87	1634.9	1856.25	3.93328
ec8739_00231 : rbbA:Ribosome-associated ATPase( )	1992.14	0.806154	0.172562	-4.67167	2.98759e-06	4.80431e-05	1397.79	1416.8	1533.46	2831.43	2350.88	2422.5	4.31837
ec8739_00232 : yhhJ:Inner membrane transport permease YhhJ( )	712.258	0.970936	0.280122	-3.46612	0.00052802	0.00392115	443.429	497.698	502.101	1153.8	1035.06	641.458	2.40659
ec8739_00233 : :Transposase DDE domain protein( )	151.492	0.167107	0.282295	-0.591959	0.553878	0.724914	134.997	134.415	157.824	188.306	179.275	114.135	0.139714
ec8739_00234 : :DDE_Tnp_1-associated( )	26.2019	-0.374163	0.401983	0.930794	0.35196	0.545309	21.5621	27.8517	38.9055	25.1074	22.5504	21.2345	0.263357
ec8739_00235 : :hypothetical protein( )	113.755	-0.314889	0.289347	1.08827	0.276474	0.474391	107.81	108.985	160.76	89.0172	119.517	96.4398	0.323864
ec8739_00236 : :NTF2 fold immunity protein( )	65.087	-0.534242	0.296459	1.80208	0.0715335	0.18536	80.6235	59.3362	90.2901	59.3448	49.6108	51.3166	0.731984
ec8739_00237 : rhsC_3:Putative deoxyribonuclease RhsC( 3.1.-.-)	98.8369	0.00116634	0.318088	-0.00366672	0.997074	0.998215	97.4982	75.0785	122.589	117.548	105.987	74.3206	0.000775704
ec8739_00238 : nikR:Nickel-responsive regulator( )	116.986	0.316443	0.334746	-0.94532	0.344495	0.537625	76.8736	83.5551	151.218	133.526	124.027	132.715	0.269521
ec8739_00239 : nikE:Nickel import ATP-binding protein NikE( 7.2.2.11)	100.018	0.163772	0.549947	-0.297796	0.765859	0.872816	75.9361	78.7113	127.727	165.481	119.517	32.7365	0.0590773
ec8739_00240 : nikD:Nickel import ATP-binding protein NikD( 7.2.2.11)	84.678	0.554465	0.536785	-1.03294	0.301634	0.496641	59.9989	59.3362	85.8857	166.622	102.604	33.6212	0.303957
ec8739_00241 : nikC:Nickel transport system permease protein NikC( )	40.7712	-0.183363	0.637048	0.287832	0.773475	0.87779	41.2492	49.6487	38.9055	52.4973	55.2484	7.07815	0.0566091
ec8739_00242 : nikB:Nickel transport system permease protein NikB( )	60.8128	-0.154238	0.530882	0.290533	0.771409	0.876856	71.2487	42.383	77.811	92.4409	59.7585	21.2345	0.0570717
ec8739_00243 : nikA:Nickel-binding periplasmic protein( )	198.523	-0.39622	0.428774	0.924075	0.355448	0.548018	160.31	140.469	375.108	214.554	155.597	145.102	0.261205
ec8739_00244 : sfp:4'-phosphopantetheinyl transferase sfp( 2.7.8.-)	237.799	0.606251	0.343804	-1.76336	0.0778392	0.19793	136.872	155.001	273.073	267.052	243.544	351.253	0.703489
ec8739_00245 : tqsA_1:AI-2 transport protein TqsA( )	128.164	0.686209	0.309878	-2.21445	0.0267979	0.0895446	98.4357	82.3442	113.78	134.667	127.41	212.345	1.04796
ec8739_00246 : :Major Facilitator Superfamily protein( )	216.441	-0.540026	0.224958	2.40056	0.0163699	0.0618858	226.871	238.556	303.169	188.306	173.638	168.106	1.20841
ec8739_00247 : :DcrB( )	2050.98	0.669625	0.200697	-3.33649	0.000848441	0.00583958	1680.91	1635.98	1434.37	2236.84	2376.81	2940.97	2.23362
ec8739_00248 : yhhQ:Inner membrane protein YhhQ( )	269.295	0.813172	0.466882	-1.74171	0.0815596	0.204339	158.435	207.071	220.954	216.837	198.443	614.03	0.689648
ec8739_00249 : tusA_1:Sulfurtransferase TusA( 2.8.1.-)	309.235	0.8737	0.422138	-2.0697	0.0384804	0.11648	179.997	242.189	233.433	288.735	241.289	669.77	0.933749
ec8739_00250 : zntA:Lead%2C cadmium%2C zinc and mercury-transporting ATPase( 3.6.3.3)	415.926	-0.061898	0.201842	0.306665	0.759098	0.86972	446.242	421.408	406.673	372.046	475.813	373.373	0.0606205
ec8739_00251 : :YhhN family protein( )	614.664	0.061992	0.218532	-0.283675	0.77666	0.879602	609.364	617.581	578.444	534.103	584.054	764.44	0.0557137
ec8739_00252 : :hypothetical protein(Protein of unknown function (DUF2500) )	72.6865	0.173176	0.29782	-0.581477	0.560919	0.730741	66.5613	62.9691	75.6088	70.7572	62.0135	98.2094	0.136237
ec8739_00253 : :hypothetical protein(Protein of unknown function (DUF1145) )	86.7669	0.333679	0.245473	-1.35934	0.17404	0.3461	80.6235	75.0785	74.8747	99.2884	84.5639	106.172	0.460798
ec8739_00254 : rsmD:Ribosomal RNA small subunit methyltransferase D( 2.1.1.171)	346.545	0.240399	0.172308	-1.39516	0.162966	0.330619	324.369	317.267	311.978	356.069	373.208	396.377	0.480673
ec8739_00255 : ftsY:Signal recognition particle receptor FtsY( )	1693.05	0.341862	0.222098	-1.53924	0.123746	0.273919	1273.1	1382.9	1823.42	1851.1	1760.06	2067.71	0.562378
ec8739_00256 : ftsE:Cell division ATP-binding protein FtsE( )	577.358	0.0593988	0.199327	-0.297997	0.765706	0.872816	513.74	615.159	567.433	667.629	577.289	522.899	0.0590773
ec8739_00257 : ftsX:Cell division protein FtsX( )	659.932	0.0978392	0.226618	-0.431736	0.665933	0.812268	627.176	645.433	639.372	782.895	737.397	527.322	0.0903007
ec8739_00258 : rpoH:RNA polymerase sigma factor RpoH( )	6018.37	-0.125206	0.344433	0.363514	0.716221	0.848104	7075.18	7770.62	3992.59	6590.69	6650.1	4031.01	0.071551
ec8739_00259 : livJ:Leu/Ile/Val-binding protein( )	155.966	-0.0186814	0.245028	0.0762418	0.939227	0.969523	167.809	163.477	139.473	168.904	171.383	124.752	0.0134419
ec8739_00260 : panM:PanD maturation factor( )	36.0527	0.347391	0.382059	-0.909258	0.363214	0.556266	20.6246	43.594	31.5648	42.2261	34.9531	43.3537	0.254717
ec8739_00261 : livK:Leucine-specific-binding protein( )	31.2734	-0.0664006	0.369726	0.179594	0.857471	0.924699	22.4996	35.1174	38.1714	33.0961	30.443	28.3126	0.0339995
ec8739_00262 : livH:High-affinity branched-chain amino acid transport system permease protein LivH( )	10.9447	-0.283168	0.570459	0.496387	0.619621	0.77846	11.2498	9.68755	14.6813	14.8362	9.02014	6.19338	0.108764
ec8739_00263 : :Branched-chain amino acid transport system / permease component( )	20.7607	-0.413207	0.459964	0.898345	0.369001	0.562178	29.9994	19.3751	22.022	17.1187	11.2752	24.7735	0.250126
ec8739_00264 : lptB_1:Lipopolysaccharide export system ATP-binding protein LptB( 3.6.3.-)	9.89651	-0.687425	0.623301	1.10288	0.27008	0.469714	11.2498	15.7423	9.54286	11.4125	7.89263	3.53908	0.328166
ec8739_00265 : livF:High-affinity branched-chain amino acid transport ATP-binding protein LivF( )	33.7254	0.0611838	0.37202	-0.164464	0.869366	0.930557	42.1867	30.2736	26.4264	41.0848	34.9531	27.4278	0.0312568
ec8739_00266 : ugpB:sn-glycerol-3-phosphate-binding periplasmic protein UgpB( )	108.743	0.189682	0.641388	-0.295736	0.767431	0.873925	98.4357	81.1332	125.525	41.0848	54.1209	252.159	0.058526
ec8739_00267 : ugpA:sn-glycerol-3-phosphate transport system permease protein UgpA( )	20.036	0.305226	0.595307	-0.51272	0.608147	0.771155	14.0622	10.8985	28.6286	12.5537	16.9128	37.1603	0.112858
ec8739_00268 : lacG:Lactose transport system permease protein LacG( )	26.2642	0.362944	0.423902	-0.856198	0.391888	0.585552	29.9994	15.7423	22.756	23.9662	39.4631	25.6583	0.232435
ec8739_00269 : ugpC_1:sn-glycerol-3-phosphate import ATP-binding protein UgpC( 7.6.2.10)	94.2248	-0.02379	0.30658	0.077598	0.938148	0.969523	128.435	76.2894	80.0132	91.2997	102.604	86.7074	0.0134419
ec8739_00270 : ugpQ:Glycerophosphodiester phosphodiesterase%2C cytoplasmic( 3.1.4.46)	184.943	-0.366042	0.219003	1.6714	0.0946423	0.226955	238.121	201.017	185.719	174.611	154.47	155.719	0.644061
ec8739_00271 : :hypothetical protein(Protein of unknown function (DUF2756) )	315.962	-0.512179	0.333272	1.53682	0.124338	0.274771	467.804	322.111	325.191	202.001	209.718	368.949	0.561029
ec8739_00272 : ggt:Gamma-glutamyltranspeptidase( 2.3.2.2)	226.051	-0.364511	0.336726	1.08251	0.279024	0.476786	268.12	226.446	269.402	150.644	148.832	292.859	0.321677
ec8739_00273 : :Immunity protein 35( )	30.6304	-1.06938	0.551851	1.9378	0.0526473	0.148833	41.2492	37.5392	46.2462	13.6949	7.89263	37.1603	0.827301
ec8739_00274 : :hypothetical protein( )	8.97466	-1.83473	0.782731	2.34401	0.0190776	0.069946	17.8122	6.05472	18.3517	3.42374	1.12752	7.07815	1.15524
ec8739_00275 : :hypothetical protein( )	14.7374	-0.152533	0.588037	0.259394	0.795331	0.890558	12.1873	12.1094	22.022	20.5424	5.63759	15.9258	0.0503376
ec8739_00276 : :IS1 transposase( )	4.11985	-0.0349416	1.05242	0.0332012	0.973514	0.986991	4.68741	2.42189	5.13846	5.70623	6.76511	0	0.00568666
ec8739_00277 : hcpA:Major exported protein( )	4.86976	-0.876532	0.83335	1.05182	0.292884	0.488586	2.81245	7.26566	8.80879	2.28249	4.51007	3.53908	0.311059
ec8739_00278 : ywnH:Putative phosphinothricin acetyltransferase YwnH( 2.3.1.183)	128.094	0.604799	0.322417	-1.87583	0.060679	0.166089	81.561	99.2974	123.323	140.373	206.336	117.674	0.779659
ec8739_00279 : yhhX:putative oxidoreductase YhhX( 1.-.-.-)	1240.89	0.62474	0.154923	-4.03258	5.51679e-05	0.000595813	974.044	1038.99	916.849	1525.85	1524.4	1465.18	3.22489
ec8739_00280 : yhhW:Quercetin 2%2C3-dioxygenase( 1.13.11.24)	523.785	0.591061	0.177952	-3.32146	0.000895493	0.00608544	433.117	448.049	373.64	643.663	638.175	606.067	2.21571
ec8739_00281 : gntR:HTH-type transcriptional regulator GntR( )	850.58	0.498857	0.209842	-2.3773	0.01744	0.0654223	675.925	599.417	838.303	988.319	945.988	1055.53	1.18427
ec8739_00142 : malS:Periplasmic alpha-amylase( 3.2.1.1)	1993.12	3.08534	0.407959	-7.56288	3.94234e-14	2.53585e-12	369.368	586.097	306.106	4100.5	4675.82	1920.83	11.5959
ec8739_02676 : pgaB:Poly-beta-1%2C6-N-acetyl-D-glucosamine N-deacetylase( 3.5.1.-)	416.638	2.97636	0.290212	-10.2558	1.11447e-24	1.57248e-22	84.3734	102.93	94.6945	892.454	809.558	515.82	21.8034
ec8739_00284 : :MarC family integral membrane protein( )	207.992	0.193961	0.224569	-0.863707	0.387749	0.582422	196.871	204.649	180.58	212.272	261.584	191.995	0.234762
ec8739_00285 : asd:Aspartate-semialdehyde dehydrogenase( 1.2.1.11)	5558.57	0.472514	0.22658	-2.08542	0.0370312	0.113826	4991.16	5031.47	3947.81	5581.83	6054.77	7744.38	0.943759
ec8739_03180 : fepG:Ferric enterobactin transport system permease protein FepG( )	65.0391	2.92923	0.469624	-6.2374	4.4491e-10	1.66328e-08	7.49986	16.9532	20.5539	167.763	84.5639	92.9008	7.77904
ec8739_03117 : glnQ_3:Glutamine transport ATP-binding protein GlnQ( )	1030.12	2.92618	0.46048	-6.35463	2.08932e-10	8.23304e-09	224.058	301.525	193.793	957.505	1337.24	3166.59	8.08444
ec8739_00705 : exbD_1:Biopolymer transport protein ExbD( )	439.202	2.79736	0.422384	-6.6228	3.52453e-11	1.52637e-09	96.5607	65.3909	168.101	756.646	506.256	1042.26	8.81634
ec8739_03176 : entC:Isochorismate synthase EntC( 5.4.4.2)	76.8803	2.79671	0.451056	-6.20036	5.63353e-10	2.07068e-08	13.1248	20.586	24.2242	135.808	75.5437	191.995	7.68389
ec8739_00114 : yiaW_1:Inner membrane protein YiaW( )	46.0821	2.7894	0.674226	-4.13719	3.51585e-05	0.000405882	14.9997	2.42189	16.8835	50.2148	45.1007	146.872	3.3916
ec8739_00291 : pstS_1:Phosphate-binding protein PstS( )	115.282	0.518895	0.345471	-1.50199	0.1331	0.287212	95.6232	62.9691	124.791	101.571	158.98	147.756	0.541798
ec8739_00292 : pstS1:Phosphate-binding protein PstS 1( )	31.4177	0.30557	0.362103	-0.843876	0.398739	0.592621	25.312	23.0079	35.2352	37.6611	37.2081	30.0821	0.227223
ec8739_00293 : :hypothetical protein( )	49.7296	-0.867078	0.347762	2.49331	0.0126559	0.0501874	49.6866	82.3442	60.9275	43.3673	29.3155	32.7365	1.2994
ec8739_00294 : glpD:Aerobic glycerol-3-phosphate dehydrogenase( 1.1.5.3)	957.136	-0.285229	0.281852	1.01198	0.311547	0.506394	942.17	937.27	1275.07	710.996	743.034	1134.27	0.295512
ec8739_00295 : glpE_2:Thiosulfate sulfurtransferase GlpE( 2.8.1.1)	300.957	0.403873	0.290661	-1.3895	0.164682	0.333327	269.057	201.017	306.84	292.159	294.282	442.385	0.47713
ec8739_00296 : glpG:Rhomboid protease GlpG( 3.4.21.105)	401.788	0.580138	0.287242	-2.01969	0.0434158	0.128746	303.744	238.556	422.822	410.848	487.088	547.672	0.890266
ec8739_00297 : glpR_1:Glycerol-3-phosphate regulon repressor( )	384.213	0.692245	0.185685	-3.72806	0.000192961	0.00167795	317.807	257.931	304.637	477.041	465.665	482.199	2.77522
ec8739_00298 : glrR_1:Transcriptional regulatory protein GlrR( )	94.8822	-0.262772	0.236009	1.1134	0.265538	0.465068	110.623	100.508	99.0989	86.7347	93.584	78.7444	0.332484
ec8739_00299 : rtcB:RNA-splicing ligase RtcB( 6.5.1.-)	80.3052	-0.0643182	0.281467	0.22851	0.81925	0.90074	81.561	79.9223	85.1517	59.3448	81.1813	94.6703	0.0454003
ec8739_00300 : rtcA:RNA 3'-terminal phosphate cyclase( 6.5.1.4)	165.795	-0.580365	0.437523	1.32648	0.184682	0.360142	209.059	242.189	144.611	195.153	140.94	62.8186	0.443526
ec8739_00301 : malT:HTH-type transcriptional regulator MalT( )	4979.37	-0.125194	0.352157	0.355507	0.72221	0.852387	5089.59	5495.26	5000.46	6331.63	5387.28	2572.02	0.0693633
ec8739_03767 : rihC_1:Non-specific ribonucleoside hydrolase RihC( 3.2.-.-)	60.3714	2.77574	0.373932	-7.42311	1.14399e-13	7.0476e-12	14.0622	20.586	12.4791	91.2997	90.2014	133.6	11.152
ec8739_04167 : :Exopolysaccharide biosynthesis protein YbjH( )	236.384	2.7681	0.341231	-8.11209	4.97564e-16	3.75232e-14	54.374	48.4377	77.811	327.538	343.893	566.252	13.4257
ec8739_03861 : yjiY:Inner membrane protein YjiY( )	352.083	2.74976	0.666027	-4.12861	3.64966e-05	0.000418993	103.123	105.352	65.3319	396.012	142.067	1300.61	3.37779
ec8739_00305 : nfuA:Fe/S biogenesis protein NfuA( )	2463.37	0.632019	0.317245	-1.99221	0.0463481	0.135151	2049.34	2457	1291.96	2646.55	2566.23	3769.12	0.869181
ec8739_00306 : pyrE_2:Orotate phosphoribosyltransferase( 2.4.2.10)	264.731	0.29154	0.213846	-1.36332	0.172782	0.344777	250.308	251.876	212.879	312.701	249.181	311.439	0.462462
ec8739_00307 : bioH:Pimeloyl-[acyl-carrier protein] methyl ester esterase( 3.1.1.85)	143.396	0.169822	0.25255	-0.672429	0.501311	0.684153	149.997	113.829	140.941	147.221	129.665	178.723	0.164847
ec8739_00308 : :Putative transposase%2C YhgA-like( )	88.0967	0.10951	0.266922	-0.410271	0.681607	0.822063	82.4985	71.4457	99.833	85.5934	85.6914	103.518	0.0850949
ec8739_03185 : fes:Enterochelin esterase( )	46.7036	2.74503	0.553816	-4.95658	7.17456e-07	1.33538e-05	5.6249	12.1094	18.3517	69.616	46.2282	128.292	4.87439
ec8739_04162 : malE:Maltose-binding periplasmic protein( )	13894	2.74298	0.510578	-5.3723	7.77386e-08	1.84798e-06	3683.37	5171.94	1979.78	32974	29891.6	9663.45	5.7333
ec8739_00304 : gntT:High-affinity gluconate transporter( )	1212.14	2.71719	0.340519	-7.97955	1.46869e-15	1.08882e-13	284.057	449.26	228.295	2369.23	2426.42	1515.61	12.963
ec8739_00312 : rpsA_1:30S ribosomal protein S1( )	1024.06	0.94854	0.254803	-3.72264	0.000197147	0.00170757	700.299	737.465	659.191	1576.06	1500.73	970.592	2.76762
ec8739_00313 : greB:Transcription elongation factor GreB( )	140.379	0.189544	0.31263	-0.606288	0.544324	0.716052	147.185	93.2426	152.686	134.667	125.155	189.341	0.145056
ec8739_00314 : ompR:Transcriptional regulatory protein OmpR( )	481.687	0.230755	0.222855	-1.03545	0.300459	0.495872	503.428	351.174	474.207	535.244	483.705	542.363	0.30463
ec8739_00315 : envZ:Osmolarity sensor protein EnvZ( 2.7.13.3)	300.436	-0.0650133	0.203723	0.319127	0.74963	0.866513	299.057	271.251	350.15	287.594	312.323	282.241	0.0622251
ec8739_00316 : pckA:Phosphoenolpyruvate carboxykinase (ATP)( 4.1.1.49)	2748.6	0.738315	0.331792	-2.22523	0.0260657	0.0877687	2212.46	2397.67	1570.9	4368.69	3771.55	2170.34	1.05666
ec8739_00317 : :hypothetical protein(Domain of unknown function (DUF4153) )	171.406	-0.0760342	0.248784	0.305623	0.759892	0.869868	164.059	150.157	212.879	146.079	174.765	180.493	0.0605465
ec8739_00318 : hslO:33 kDa chaperonin( )	868.209	-0.537465	0.186918	2.87541	0.00403501	0.0205941	1139.98	982.075	961.627	768.058	720.484	637.034	1.68626
ec8739_00319 : hslR:Heat shock protein 15( )	282.934	-0.617622	0.192013	3.21656	0.00129739	0.00826021	361.868	359.65	306.84	230.532	213.101	225.616	2.08301
ec8739_00320 : yrfG:GMP/IMP nucleotidase YrfG( 3.1.3.5)	418.023	-0.0516433	0.189354	0.272735	0.785057	0.885467	455.617	441.994	379.512	439.38	381.101	410.533	0.0528277
ec8739_00321 : yrfF:Putative membrane protein IgaA( )	907.833	-0.0111926	0.219951	0.0508869	0.959416	0.979114	896.233	745.941	1090.82	905.008	849.021	959.974	0.0091666
ec8739_00322 : nudE:ADP compounds hydrolase NudE( 3.6.1.-)	1193.91	0.36351	0.310863	-1.16936	0.242259	0.434121	1026.54	923.95	1182.58	1043.1	1070.01	1917.29	0.36239
ec8739_00323 : mrcA:Penicillin-binding protein 1A( )	1273.36	0.699251	0.174425	-4.00889	6.10036e-05	0.000642075	1009.67	893.676	1007.87	1707.3	1430.82	1590.81	3.19241
ec8739_00324 : :hypothetical protein( )	34.1546	0.170436	0.374227	-0.455436	0.648796	0.799164	34.6869	24.2189	36.7033	38.8024	43.9732	26.5431	0.0973639
ec8739_00325 : :Fimbrial assembly protein (PilN)( )	11.0078	0.613586	0.55355	-1.10846	0.267665	0.467371	11.2498	8.4766	6.60659	9.12997	14.6577	15.9258	0.330338
ec8739_00326 : :hypothetical protein( )	11.4338	-0.276764	0.848699	0.326104	0.744346	0.863599	7.49986	26.6408	3.67033	15.9774	11.2752	3.53908	0.0636878
ec8739_00327 : :DNA utilization proteins HofP( )	7.42064	0.122252	0.658301	-0.185709	0.852673	0.922097	7.49986	9.68755	4.4044	5.70623	10.1477	7.07815	0.0352232
ec8739_01956 : gdhA:NADP-specific glutamate dehydrogenase( 1.4.1.4)	5842.33	2.71495	0.391149	-6.94095	3.89484e-12	1.98094e-10	1339.66	1573.02	1720.65	6566.73	7317.59	16536.3	9.70313
ec8739_00329 : aroK:Shikimate kinase 1( 2.7.1.71)	2377.63	0.795291	0.183513	-4.33369	1.4663e-05	0.000195537	1799.97	1485.83	1927.66	3066.53	3071.36	2914.43	3.70877
ec8739_00330 : aroB:3-dehydroquinate synthase( 4.2.3.4)	2396.31	0.674113	0.16998	-3.96583	7.31418e-05	0.000742279	1807.47	1738.91	1991.52	3127.01	3040.92	2672	3.12943
ec8739_00331 : damX:Cell division protein DamX( )	3736.11	0.240179	0.16169	-1.48543	0.13743	0.293571	3537.12	3399.12	3340.73	4235.16	4269.91	3634.63	0.532286
ec8739_00332 : dam_1:DNA adenine methylase( 2.1.1.72)	803.291	0.522843	0.208347	-2.50948	0.012091	0.0485639	674.987	643.011	659.191	1101.3	961.773	779.482	1.31369
ec8739_00333 : rpe_1:Ribulose-phosphate 3-epimerase( 5.1.3.1)	780.509	0.499072	0.262908	-1.89827	0.0576601	0.159826	688.112	674.496	577.71	1099.02	985.451	658.268	0.796353
ec8739_00334 : gph:Phosphoglycolate phosphatase( 3.1.3.18)	757.555	0.432199	0.288538	-1.49789	0.134161	0.288506	690.925	703.558	540.273	1031.69	984.323	594.565	0.539845
ec8739_00335 : trpS:Tryptophan--tRNA ligase( 6.1.1.2)	2035.52	0.0254824	0.246422	-0.10341	0.917638	0.958392	2340.89	1956.88	1754.42	2339.55	2235.87	1585.51	0.0184567
ec8739_00336 : :hypothetical protein(YhfZ C-terminal domain )	214.271	-0.241214	1.12053	0.215268	0.829558	0.907965	397.493	248.243	50.6506	367.481	191.678	30.0821	0.0419311
ec8739_00337 : :hypothetical protein( )	14.6738	-0.115332	0.637988	0.180774	0.856545	0.923928	26.2495	14.5313	5.13846	14.8362	15.7853	11.502	0.0343618
ec8739_00338 : :hypothetical protein(Alanine racemase%2C N-terminal domain )	8.44899	1.1399	1.00738	-1.13156	0.257822	0.454173	3.74993	10.8985	1.46813	9.12997	23.6779	1.76954	0.342779
ec8739_00339 : deoB_1:Phosphopentomutase( 5.4.2.7)	16.5104	0.225204	0.714792	-0.315062	0.752715	0.868013	20.6246	2.42189	22.022	23.9662	20.2953	9.73246	0.0614736
ec8739_00340 : php:Phosphotriesterase homology protein( )	33.7602	0.123359	0.400526	-0.307992	0.758089	0.869397	26.2495	23.0079	46.9802	31.9549	37.2081	37.1603	0.0607819
ec8739_00341 : :hypothetical protein(Protein of unknown function DUF2620 )	30.5761	-0.0650381	0.355114	0.183147	0.854682	0.923285	26.2495	31.4845	35.9692	33.0961	24.8054	31.8517	0.0346642
ec8739_00342 : :hypothetical protein( )	32.6904	-0.0310591	0.366408	0.0847665	0.932447	0.967137	39.3743	35.1174	24.9582	27.3899	38.3356	30.9669	0.0145119
ec8739_00343 : :Aminotransferase class I and II( )	34.8554	0.0358469	0.378621	-0.0946774	0.924571	0.961273	29.062	37.5392	36.7033	23.9662	47.3558	34.506	0.0171534
ec8739_00344 : yurK:putative HTH-type transcriptional regulator YurK( )	233.468	0.478705	0.265476	-1.80319	0.0713577	0.185045	200.621	155.001	229.029	255.639	232.269	328.249	0.732721
ec8739_00345 : frlD:Fructoselysine 6-kinase( 2.7.1.-)	19.6115	-0.306718	0.578235	0.530438	0.595808	0.760456	20.6246	9.68755	34.5011	11.4125	15.7853	25.6583	0.118926
ec8739_00346 : :D-psicose 3-epimerase( 5.1.3.30)	18.4359	-0.0490234	0.495321	0.098973	0.92116	0.960237	18.7497	12.1094	24.9582	11.4125	24.8054	18.5802	0.0176218
ec8739_00347 : frlB:Fructosamine deglycase FrlB( 3.5.-.-)	21.1068	-0.656599	0.45474	1.4439	0.148767	0.3106	27.187	26.6408	24.2242	11.4125	12.4027	24.7735	0.507799
ec8739_00348 : steT:Serine/threonine exchanger SteT( )	13.9992	-0.689519	0.865794	0.7964	0.4258	0.616218	14.9997	23.0079	13.9473	0	21.4228	10.6172	0.210266
ec8739_00349 : :hypothetical protein(Protein of unknown function (DUF4223) )	104.719	0.639014	0.3414	-1.87175	0.0612418	0.167315	82.4985	111.407	52.8528	123.255	147.705	110.596	0.776465
ec8739_00350 : cysG:Siroheme synthase( )	324.186	-0.731108	0.258054	2.83316	0.00460898	0.0229087	349.681	381.447	483.015	214.554	216.483	299.937	1.64
ec8739_03260 : glsA1:Glutaminase 1( 3.5.1.2)	144.896	2.71292	0.677427	-4.00474	6.20867e-05	0.00065124	41.2492	44.8049	29.3626	98.1471	91.329	564.483	3.18626
ec8739_00645 : yqjH:NADPH-dependent ferric-chelate reductase( 1.16.1.9)	239.147	2.70102	0.298062	-9.06194	1.28154e-19	1.47512e-17	75.9361	41.1721	72.6725	455.357	351.786	437.961	16.8312
ec8739_00212 : slp_1:Outer membrane protein slp( )	498.304	2.66677	0.66657	-4.00073	6.31475e-05	0.000660783	165.934	110.196	130.664	352.645	283.007	1947.38	3.17994
ec8739_00354 : tsgA:Protein TsgA( )	173.541	0.597502	0.486158	-1.22903	0.219062	0.405319	155.622	111.407	147.547	108.418	138.685	379.566	0.392203
ec8739_00355 : ppiA:Peptidyl-prolyl cis-trans isomerase A( 5.2.1.8)	827.458	0.475408	0.256528	-1.85324	0.0638486	0.172285	704.049	503.752	867.666	973.483	962.9	952.896	0.763753
ec8739_00356 : :hypothetical protein(Protein of unknown function (DUF2559) )	100.66	-0.0516256	0.355362	0.145276	0.884493	0.93959	103.123	70.2347	133.6	71.8985	100.349	124.752	0.0270618
ec8739_00357 : fic:putative adenosine monophosphate-protein transferase fic( 2.7.7.-)	297.942	-0.478248	0.429886	1.1125	0.265924	0.465447	273.745	296.681	470.536	152.927	189.423	404.339	0.332129
ec8739_00358 : pabA:Aminodeoxychorismate synthase component 2( 2.6.1.85)	195.918	-0.12137	0.332106	0.365457	0.714771	0.847502	166.872	167.11	278.211	149.503	171.383	242.427	0.071859
ec8739_00359 : argD:Acetylornithine/succinyldiaminopimelate aminotransferase( 2.6.1.11)	2281.38	0.475497	0.608898	-0.780915	0.434853	0.62375	966.544	684.183	4074.8	2022.29	2992.43	2948.05	0.20499
ec8739_00360 : yccS_1:Inner membrane protein YccS( )	847.494	0.178932	0.349548	-0.511897	0.608723	0.771513	570.927	607.894	1205.34	763.493	931.33	1005.98	0.112657
ec8739_00361 : crp:cAMP-activated global transcriptional regulator CRP( )	5769.62	-0.161212	0.193493	0.833168	0.40475	0.597898	6747.06	6422.84	5106.16	5369.56	5174.18	5797.89	0.223373
ec8739_00362 : :OsmC-like protein( )	853.569	0.426247	0.210799	-2.02205	0.0431707	0.128106	793.11	645.433	746.545	908.432	879.464	1148.43	0.89243
ec8739_00363 : cfxP:Phosphoribulokinase%2C plasmid( 2.7.1.19)	782.737	0.235234	0.192322	-1.22313	0.221282	0.407532	723.737	758.051	675.341	884.466	930.202	724.626	0.389838
ec8739_00364 : :hypothetical protein(Uncharacterised protein family (UPF0270) )	125.224	0.181784	0.330462	-0.550091	0.582257	0.749385	118.123	147.735	86.6198	134.667	166.873	97.3246	0.125295
ec8739_00365 : :alpha/beta hydrolase fold protein( )	286.212	0.239087	0.366284	-0.652735	0.513927	0.693473	288.745	305.158	193.793	389.165	360.806	179.608	0.15897
ec8739_00366 : yheS:putative ABC transporter ATP-binding protein YheS( )	1103.85	0.536841	0.181131	-2.96383	0.00303835	0.0164477	944.982	927.583	830.229	1464.22	1212.08	1243.99	1.78389
ec8739_00367 : ywrO:General stress protein 14( 1.6.99.-)	290.825	0.208872	0.181901	-1.14827	0.250857	0.445674	269.995	290.626	249.582	317.266	307.812	309.669	0.350982
ec8739_00368 : kefC_1:Glutathione-regulated potassium-efflux system protein KefC( )	266.299	0.525958	0.198864	-2.64481	0.0081736	0.0353623	208.121	237.345	209.943	288.735	348.403	305.245	1.45146
ec8739_00369 : :hypothetical protein(Probable metal-binding protein (DUF2387) )	162.201	0.693411	0.33841	-2.04902	0.0404597	0.121629	151.872	147.735	73.4066	187.164	188.296	224.731	0.914961
ec8739_00370 : slyD:FKBP-type peptidyl-prolyl cis-trans isomerase SlyD( 5.2.1.8)	6391.81	0.475098	0.262306	-1.81124	0.0701043	0.182957	6037.39	6076.51	3933.13	7655.48	8416.92	6231.43	0.737651
ec8739_00371 : slyX:Protein SlyX( )	112.414	0.446636	0.307949	-1.45036	0.146959	0.307854	113.435	61.7581	109.376	118.69	129.665	141.563	0.511656
ec8739_00372 : fkpA:FKBP-type peptidyl-prolyl cis-trans isomerase FkpA( 5.2.1.8)	14191	0.526344	0.241632	-2.17829	0.0293847	0.0959884	11616.3	13924.6	9352	18269.1	18027.9	13956.3	1.01778
ec8739_00373 : dauR:Transcriptional regulator DauR( )	1062.92	0.601232	0.23259	-2.58495	0.00973941	0.040974	684.362	813.754	1035.03	1229.12	1207.57	1407.67	1.38749
ec8739_00374 : tusD:Sulfurtransferase TusD( 2.8.1.-)	235.026	0.489895	0.233827	-2.09511	0.0361608	0.112284	166.872	179.22	239.306	287.594	271.732	265.431	0.949681
ec8739_00375 : dsrF:Intracellular sulfur oxidation protein DsrF( )	146.979	0.284162	0.275805	-1.0303	0.302868	0.497463	95.6232	141.68	160.026	173.469	154.47	156.604	0.303239
ec8739_00376 : tusB:Protein TusB( )	639.205	0.157476	0.217896	-0.722712	0.469857	0.65576	569.052	721.722	523.389	745.234	624.645	651.19	0.183255
ec8739_00377 : rpsL:30S ribosomal protein S12( )	12379.6	0.325075	0.306841	-1.05942	0.289407	0.48492	13084.4	12168.8	7719.44	15947.8	15279	10078.4	0.31433
ec8739_00378 : rpsG:30S ribosomal protein S7( )	11383.7	0.0934896	0.352084	-0.265532	0.790599	0.888282	12774.1	13103.6	7167.42	14183.4	13336.3	7737.31	0.0514492
ec8739_00379 : fusA:Elongation factor G( )	44628.1	-0.137272	0.430097	0.319164	0.749602	0.866513	53525.6	57829.8	28893.6	54475.1	51808.3	21236.2	0.0622251
ec8739_00380 : tufA:Elongation factor Tu 1( )	30436.7	-0.387522	0.351327	1.10302	0.270016	0.469714	39304.9	41580.2	22615.1	31590.8	30242.3	17286.6	0.328166
ec8739_00381 : chiA:putative bifunctional chitinase/lysozyme( )	537.216	-0.728865	0.210671	3.45973	0.000540715	0.00400862	677.8	735.043	597.53	470.193	379.974	362.755	2.397
ec8739_03650 : fhuD:Iron(3+)-hydroxamate-binding protein FhuD( )	107.322	2.66139	0.400571	-6.64399	3.05296e-11	1.33537e-09	20.6246	23.0079	43.3099	173.469	137.557	245.966	8.8744
ec8739_00383 : bfr:Bacterioferritin( 1.16.3.1)	2148.04	-0.510529	0.454334	1.12369	0.261146	0.458184	3056.19	2034.39	2482.61	1120.7	1058.74	3135.62	0.33896
ec8739_00384 : gspO:Type 4 prepilin-like proteins leader peptide-processing enzyme( )	236.455	-0.304704	0.379709	0.802467	0.422283	0.612828	284.057	202.228	298.031	136.949	173.638	323.825	0.212661
ec8739_00385 : gspM:Putative type II secretion system protein M( )	41.0309	-0.953927	0.347273	2.74691	0.00601602	0.0278161	59.0614	39.9611	63.1297	26.2487	25.9329	31.8517	1.5557
ec8739_00386 : gspL:Putative type II secretion system protein L( )	92.7914	-0.406757	0.2781	1.46263	0.143569	0.303061	90.9358	110.196	116.717	73.0397	67.6511	98.2094	0.518469
ec8739_00387 : gspK:Putative type II secretion system protein K( )	41.2667	0.296643	0.345579	-0.858394	0.390675	0.584409	36.5618	43.594	31.5648	33.0961	54.1209	48.6623	0.233283
ec8739_00388 : gspJ:Putative type II secretion system protein J( )	28.6857	-0.000330538	0.426252	0.000775452	0.999381	0.99961	19.6871	31.4845	34.5011	37.6611	29.3155	19.4649	0.000169489
ec8739_00389 : gspI:Putative type II secretion system protein I( )	15.0371	1.47748	0.537596	-2.74832	0.00599022	0.0277555	3.74993	9.68755	10.2769	27.3899	21.4228	17.6954	1.55665
ec8739_00390 : gspH:Putative type II secretion system protein H( )	17.8707	0.575041	0.619968	-0.927533	0.35365	0.546961	19.6871	19.3751	4.4044	19.4012	29.3155	15.0411	0.262044
ec8739_00391 : gspG:Putative type II secretion system protein G( )	22.1522	1.15291	0.509599	-2.26239	0.0236734	0.0812136	12.1873	19.3751	10.2769	15.9774	40.5907	34.506	1.09037
ec8739_00392 : gspF:Putative type II secretion system protein F( )	66.236	0.260002	0.374066	-0.69507	0.487011	0.670855	48.7491	78.7113	54.3209	46.7911	73.2887	95.5551	0.173371
ec8739_00393 : gspE:Putative type II secretion system protein E( )	48.851	0.0767886	0.418948	-0.183289	0.854571	0.923285	41.2492	73.8676	28.6286	43.3673	48.4833	57.51	0.0346642
ec8739_00394 : gspD:Putative type II secretion system protein D( )	151.608	-0.132248	0.246039	0.537509	0.590916	0.757079	153.747	188.907	133.6	149.503	155.597	128.292	0.120859
ec8739_00395 : gspC:Putative type II secretion system protein C( )	53.5571	-1.15055	0.499139	2.30508	0.0211623	0.0750112	53.4365	83.5551	85.1517	30.8136	13.5302	54.8557	1.12487
ec8739_00396 : gspA_4:Putative general secretion pathway protein A( )	60.3064	0.157052	0.322553	-0.486901	0.626329	0.782061	45.9366	52.0706	72.6725	51.3561	69.9061	69.8968	0.106759
ec8739_00397 : gspB:Putative general secretion pathway protein B( )	50.6722	0.14357	0.335504	-0.427923	0.668707	0.814742	50.6241	42.383	51.3846	61.6273	36.0806	61.9338	0.0889799
ec8739_00398 : rpsJ:30S ribosomal protein S10( )	16861.3	0.520423	0.332584	-1.56479	0.117633	0.263905	15041	16690.4	9826.94	24676	21747.6	13185.7	0.578552
ec8739_00399 : rplC:50S ribosomal protein L3( )	20940.9	0.403272	0.374024	-1.0782	0.280946	0.478528	19400.3	22731.8	11967.5	30203.1	27001.8	14341.2	0.320093
ec8739_00400 : rplD:50S ribosomal protein L4( )	15005.1	0.382209	0.409945	-0.932342	0.35116	0.544478	14171	16714.7	8201.72	21905.1	19825.2	9213.1	0.26402
ec8739_00401 : rplW:50S ribosomal protein L23( )	7313.86	0.366107	0.438121	-0.835629	0.403363	0.596656	7033.93	8138.75	3999.93	10839.6	9893.97	3977.04	0.224276
ec8739_00402 : rplB:50S ribosomal protein L2( )	21154.6	0.36692	0.496345	-0.739245	0.459758	0.645995	20749.3	23786.6	10900.9	32960.3	29209.5	9321.04	0.189771
ec8739_00403 : rpsS:30S ribosomal protein S19( )	7245.1	0.330157	0.537288	-0.614488	0.538893	0.710617	7057.37	8449.96	3751.81	11162.5	10419.4	2629.53	0.148364
ec8739_00404 : rplV:50S ribosomal protein L22( )	8137.04	0.228251	0.55472	-0.411471	0.680727	0.821606	8101.72	10065.4	4317.04	12457.8	11210.9	2669.35	0.0853362
ec8739_00405 : rpsC:30S ribosomal protein S3( )	20555.1	0.101481	0.561132	-0.180851	0.856485	0.923928	21854.6	26170.9	11472	29809.3	27814.7	6209.31	0.0343618
ec8739_00406 : rplP:50S ribosomal protein L16( )	9031.24	-0.010615	0.565776	0.0187619	0.985031	0.992748	9831.38	12242.6	5119.38	12411	11964.1	2618.92	0.00316103
ec8739_00407 : rpmC:50S ribosomal protein L29( )	2875.75	0.0595349	0.518195	-0.114889	0.908533	0.952522	3208.07	3604.98	1636.23	4017.19	3742.23	1045.8	0.0211248
ec8739_00408 : rpsQ:30S ribosomal protein S17( )	4184.23	-0.235498	0.534943	0.440229	0.659771	0.807227	4992.09	5871.87	2710.91	5360.43	4926.13	1243.99	0.0930041
ec8739_00409 : rplN:50S ribosomal protein L14( )	21426.6	0.268949	0.274921	-0.978278	0.327937	0.52314	20755.9	22995.8	14554.3	26555.6	25507.8	18190	0.281382
ec8739_00410 : rplX:50S ribosomal protein L24( )	13263.5	0.0920066	0.289684	-0.31761	0.75078	0.867154	13760.4	15463.7	9298.42	15578	15044.5	10435.9	0.0619036
ec8739_00411 : rplE:50S ribosomal protein L5( )	14113.8	0.102602	0.332271	-0.30879	0.757481	0.868985	14989.4	16720.7	9126.64	17648.2	15964.5	10233.2	0.0609876
ec8739_00412 : rpsN:30S ribosomal protein S14( )	13911.5	0.344	0.343154	-1.00246	0.316119	0.512493	12924.1	15618.7	8239.89	18685.6	17495.7	10504.9	0.290312
ec8739_00413 : rpsH:30S ribosomal protein S8( )	9180.67	0.120294	0.380717	-0.315967	0.752028	0.86782	9529.51	11143.1	5722.05	11817.6	11203	5668.72	0.0615704
ec8739_00414 : rplF:50S ribosomal protein L6( )	12089.5	0.0550231	0.419418	-0.131189	0.895626	0.944878	12830.4	15024.2	7722.38	15801.7	14925	6233.2	0.0246241
ec8739_00415 : rplR:50S ribosomal protein L18( )	6222.56	0.0882078	0.444475	-0.198454	0.84269	0.915665	6783.62	7406.13	3907.43	8424.68	7893.75	2919.74	0.0382632
ec8739_00416 : rpsE:30S ribosomal protein S5( )	11660.9	-0.114094	0.47721	0.239085	0.81104	0.896301	13427.6	15431.1	7506.56	15048.5	13955.3	4596.38	0.0475463
ec8739_00417 : rpmD:50S ribosomal protein L30( )	876.583	-0.211287	0.511223	0.413298	0.679388	0.820217	998.419	1226.69	596.796	1073.91	1077.91	285.78	0.0860714
ec8739_00418 : rplO:50S ribosomal protein L15( )	9343.28	-0.210319	0.488934	0.430159	0.66708	0.813342	10741.7	13256.2	6071.46	11734.3	10794.9	3461.22	0.0897267
ec8739_00419 : secY:Protein translocase subunit SecY( )	32692.2	-0.0420472	0.429067	0.0979969	0.921935	0.960587	35135	43688.4	20682.3	41551.6	38746	16349.6	0.0174635
ec8739_00420 : rpmJ:50S ribosomal protein L36( )	3917.46	0.00488458	0.345227	-0.0141489	0.988711	0.994395	4128.67	5066.59	2537.67	4588.95	4448.06	2734.82	0.00244118
ec8739_00421 : rpsM:30S ribosomal protein S13( )	10928.7	0.0451866	0.275033	-0.164295	0.869499	0.930557	11612.6	12603.5	8057.11	12710.1	11982.1	8607.03	0.0312568
ec8739_00422 : rpsK:30S ribosomal protein S11( )	7510.38	-0.045489	0.278052	0.163599	0.870047	0.930756	8186.1	8837.47	5862.99	8521.68	8138.43	5515.65	0.0311641
ec8739_00423 : rpsD:30S ribosomal protein S4( )	13156.9	-0.0856565	0.298191	0.287254	0.773918	0.87779	14356.6	16784.9	9501.02	14716.4	13708.4	9874.02	0.0566091
ec8739_00424 : rpoA:DNA-directed RNA polymerase subunit alpha( 2.7.7.6)	21520.6	-0.22896	0.313721	0.729821	0.4655	0.65051	25558.6	28292.5	15823.5	22965.3	21836.6	14647.4	0.186746
ec8739_00425 : rplQ:50S ribosomal protein L17( )	7645.92	-0.300224	0.318844	0.941602	0.346396	0.539195	9358.89	10343.9	5613.4	8083.44	7346.91	5129.01	0.268254
ec8739_00426 : :hypothetical protein(Domain of unknown function (DUF1992) )	168.141	0.152815	0.330013	-0.463057	0.643323	0.79601	152.81	176.798	149.015	164.339	117.262	248.62	0.0990812
ec8739_00427 : zntR:HTH-type transcriptional regulator ZntR( )	156.149	0.0946076	0.317445	-0.298029	0.765681	0.872816	133.123	147.735	172.506	162.057	108.242	213.229	0.0590773
ec8739_00428 : arfA:Alternative ribosome-rescue factor A( )	34.7022	-0.446595	0.376353	1.18664	0.23537	0.424714	41.2492	30.2736	48.4484	28.5311	22.5504	37.1603	0.371903
ec8739_00429 : mscL:Large-conductance mechanosensitive channel( )	1773.32	0.2192	0.188132	-1.16514	0.243963	0.436082	1743.72	1482.19	1690.55	1708.45	1869.42	2145.57	0.360432
ec8739_00430 : trkA:Trk system potassium uptake protein TrkA( )	876.585	0.57811	0.339068	-1.705	0.0881945	0.216941	630.926	864.614	614.413	1258.79	1261.69	629.071	0.663658
ec8739_00431 : rsmB:Ribosomal RNA small subunit methyltransferase B( 2.1.1.176)	1260.02	0.629402	0.220041	-2.86039	0.00423127	0.0214456	906.546	1172.19	890.422	1595.46	1683.38	1312.11	1.66866
ec8739_00432 : fmt:Methionyl-tRNA formyltransferase( 2.1.2.9)	3078.68	0.285302	0.22567	-1.26424	0.206143	0.387481	2713.07	3303.45	2310.11	3697.64	3520.11	2927.7	0.411749
ec8739_00433 : def:Peptide deformylase( 3.5.1.88)	3664.28	0.613019	0.154286	-3.97325	7.08974e-05	0.00072548	2871.51	3115.76	2705.77	4585.53	4286.82	4420.31	3.13937
ec8739_00434 : dprA:DNA processing protein DprA( )	126.383	0.394613	0.238185	-1.65675	0.09757	0.232055	119.06	96.8755	110.844	154.068	154.47	122.983	0.634409
ec8739_02736 : mgsA:Methylglyoxal synthase( 4.2.3.3)	1064.25	2.60975	0.28829	-9.05252	1.39703e-19	1.56682e-17	360.931	336.642	202.602	1968.65	1963.01	1553.65	16.805
ec8739_02682 : efeU:Ferrous iron permease EfeU( )	224.615	2.59204	0.492299	-5.26517	1.40056e-07	3.20737e-06	38.4368	58.1253	94.6945	334.385	201.826	620.223	5.49385
ec8739_00437 : tsaC:Threonylcarbamoyl-AMP synthase( 2.7.7.87)	1250.36	0.909782	0.22952	-3.96384	7.37541e-05	0.000743317	827.797	1063.21	716.448	1749.53	1680	1465.18	3.12883
ec8739_00438 : aroE:Shikimate dehydrogenase (NADP(+))( 1.1.1.25)	1549.26	0.817924	0.297655	-2.7479	0.00599788	0.0277616	1144.67	1422.86	797.93	2232.28	2159.2	1538.61	1.55656
ec8739_00439 : :hypothetical protein(Protein of unknown function (DUF1488) )	415.531	0.687849	0.34841	-1.97425	0.0483536	0.139695	329.994	410.51	215.081	632.25	555.866	349.484	0.854819
ec8739_00440 : caiE:Carnitine operon protein CaiE( )	463.124	0.362765	0.17023	-2.13103	0.0330867	0.105099	416.242	389.924	408.875	507.854	560.376	495.471	0.978401
ec8739_00447 : glnQ_1:Glutamine transport ATP-binding protein GlnQ( )	68.7943	0.0248253	0.291642	-0.0851224	0.932164	0.967137	53.4365	84.766	66.8	71.8985	72.1612	63.7034	0.0145119
ec8739_00448 : yhdY:Inner membrane amino-acid ABC transporter permease protein YhdY( )	31.7048	0.476642	0.365546	-1.30392	0.192261	0.371609	25.312	29.0626	25.6923	30.8136	31.5705	47.7775	0.429913
ec8739_00449 : glnM_1:putative glutamine ABC transporter permease protein GlnM( )	65.0781	-0.137974	0.373053	0.369851	0.711493	0.84452	59.9989	70.2347	74.8747	53.6386	40.5907	91.1312	0.07339
ec8739_00450 : yhdW:Putative amino-acid ABC transporter-binding protein YhdW( )	174.999	-0.0725486	0.421954	0.171935	0.863489	0.927985	173.434	157.423	207.741	95.8646	134.175	281.357	0.0324589
ec8739_00451 : :hypothetical protein( )	217.879	1.04638	0.349888	-2.99061	0.00278416	0.0153182	187.497	139.259	99.833	350.362	330.363	199.958	1.81479
ec8739_00452 : :hypothetical protein( )	1.02369	-2.20126	1.999	1.10118	0.27082	0.470439	2.81245	0	2.2022	0	1.12752	0	0.327496
ec8739_00453 : acrF:Multidrug export protein AcrF( )	133.062	-0.219895	0.228734	0.961358	0.336372	0.531536	135.935	145.313	148.281	139.232	104.859	124.752	0.274467
ec8739_00454 : acrE:Multidrug export protein AcrE( )	32.0866	0.418759	0.358048	-1.16956	0.242178	0.434121	19.6871	30.2736	32.2989	37.6611	37.2081	35.3908	0.36239
ec8739_00455 : acrR_1:HTH-type transcriptional regulator AcrR( )	16.7141	-0.667115	0.668841	0.99742	0.318561	0.514164	27.187	14.5313	19.8198	2.28249	21.4228	15.0411	0.288898
ec8739_00456 : :hypothetical protein(Protein of unknown function (DUF2556) )	13.0069	-1.11642	0.594314	1.8785	0.0603121	0.165395	24.3745	12.1094	16.8835	3.42374	12.4027	8.84769	0.781477
ec8739_00457 : yhdJ:DNA adenine methyltransferase YhdJ( 2.1.1.72)	99.158	0.41059	0.3716	-1.10493	0.269192	0.469289	72.1862	79.9223	103.503	81.0285	90.2014	168.106	0.32856
ec8739_00458 : fis:DNA-binding protein Fis( )	682.465	0.582408	0.198138	-2.93941	0.00328836	0.0175205	595.301	506.174	538.07	876.477	700.189	878.576	1.75645
ec8739_00459 : dus:putative tRNA-dihydrouridine synthase( 1.3.1.-)	2313.5	0.514118	0.2826	-1.81924	0.0688743	0.180935	1652.78	1878.17	2186.05	2459.38	2073.51	3631.09	0.742478
ec8739_00460 : prmA:Ribosomal protein L11 methyltransferase( 2.1.1.-)	454.664	0.357325	0.24056	-1.48538	0.137442	0.293571	442.492	416.565	336.936	560.352	563.759	407.879	0.532286
ec8739_00461 : panF:Sodium/pantothenate symporter( )	215.433	-0.115579	0.203719	0.567346	0.570479	0.738685	196.871	231.29	243.71	204.283	216.483	199.958	0.131541
ec8739_00462 : yhdT:putative membrane protein YhdT( )	34.0664	0.63029	0.410069	-1.53703	0.124285	0.274771	17.8122	23.0079	38.9055	38.8024	37.2081	48.6623	0.561029
ec8739_00463 : accC:Biotin carboxylase( 6.3.4.14)	4119.52	0.225639	0.289338	-0.779845	0.435482	0.624115	4153.99	4501.08	2739.53	4951.87	4980.25	3390.44	0.204735
ec8739_00464 : accB:Biotin carboxyl carrier protein of acetyl-CoA carboxylase( )	1822.45	0.448893	0.197972	-2.26745	0.0233626	0.0803999	1542.16	1685.63	1396.19	2386.35	2093.8	1830.59	1.09474
ec8739_02656 : ymdB:O-acetyl-ADP-ribose deacetylase( 3.5.1.-)	672.734	2.5898	0.236987	-10.9281	8.46337e-28	1.48075e-25	177.184	174.376	222.422	1115	978.686	1368.74	24.8295
ec8739_00466 : acuI:putative acrylyl-CoA reductase AcuI( 1.3.1.84)	367.362	-0.0401408	0.241414	0.166274	0.867942	0.930557	333.744	352.385	430.163	425.685	367.571	294.628	0.0312568
ec8739_02252 : gadB:Glutamate decarboxylase beta( 4.1.1.15)	753.494	2.58689	0.490542	-5.27353	1.33823e-07	3.08075e-06	208.121	278.517	159.292	884.466	661.853	2328.71	5.51134
ec8739_00468 : mreB:Rod shape-determining protein MreB( )	2027.92	0.66254	0.191646	-3.4571	0.000546015	0.00404106	1637.78	1341.73	1730.19	2514.16	2291.12	2652.54	2.3935
ec8739_00469 : mreC:Cell shape-determining protein MreC( )	670.45	0.868475	0.200376	-4.33423	1.46273e-05	0.000195537	440.617	550.979	433.099	871.912	932.457	793.638	3.70877
ec8739_00470 : mreD:Rod shape-determining protein MreD( )	170.165	0.937483	0.296844	-3.15816	0.00158767	0.00985032	113.435	123.516	113.046	273.899	245.799	151.296	2.00655
ec8739_00471 : yhdE:Maf-like protein YhdE( )	277.838	0.588918	0.302248	-1.94846	0.0513595	0.146159	205.309	236.134	223.89	437.097	341.638	222.962	0.835174
ec8739_00472 : rng:Ribonuclease G( 3.1.26.-)	939.67	0.790177	0.401943	-1.96589	0.0493112	0.141527	648.738	807.699	609.275	1573.78	1437.59	560.944	0.849161
ec8739_00473 : :hypothetical protein( )	1456.74	0.6738	0.284044	-2.37217	0.017684	0.0661676	1057.48	1226.69	1083.48	1945.82	2224.59	1202.4	1.17935
ec8739_00474 : tldD:Metalloprotease TldD( 3.4.-.-)	1548.63	-0.161384	0.330141	0.488833	0.62496	0.781915	2450.58	1198.83	1255.99	1424.27	1429.69	1532.42	0.10684
ec8739_00475 : dmlR_2:HTH-type transcriptional regulator DmlR( )	344.536	-0.134133	0.214502	0.625322	0.531759	0.705678	333.744	348.752	399.332	296.724	305.557	383.105	0.151393
ec8739_00476 : aaeX:Protein AaeX( )	50.8988	-0.0649669	0.443003	0.146651	0.883407	0.939402	48.7491	46.0159	61.6616	26.2487	43.9732	78.7444	0.0271487
ec8739_00477 : aaeA_1:p-hydroxybenzoic acid efflux pump subunit AaeA( )	51.9153	-0.025893	0.41206	0.0628379	0.949896	0.973715	48.7491	56.9143	52.1187	45.6498	29.3155	78.7444	0.011568
ec8739_00478 : aaeB_1:p-hydroxybenzoic acid efflux pump subunit AaeB( )	87.3921	-0.522672	0.370656	1.41013	0.158503	0.32485	94.6857	90.8208	124.057	51.3561	56.3759	107.057	0.488318
ec8739_00479 : :hypothetical protein( )	278.435	-0.647514	0.571279	1.13345	0.257027	0.453139	353.431	244.611	422.088	106.136	103.732	440.615	0.343769
ec8739_00480 : bhsA_1:Multiple stress resistance protein BhsA( )	358.509	1.39513	0.650366	-2.14514	0.0319414	0.102128	190.309	192.54	209.943	207.707	182.658	1167.9	0.990853
ec8739_00481 : argR:Arginine repressor( )	777.258	-0.0974646	0.369221	0.263974	0.7918	0.888869	712.487	564.3	1133.4	674.476	544.591	1034.3	0.0511622
ec8739_00482 : mdh_1:Malate dehydrogenase( 1.1.1.37)	8559.33	-0.755157	0.266361	2.83509	0.00458133	0.0228739	12899.8	11583.9	7766.42	6068	5679.31	7358.62	1.64066
ec8739_00483 : degS:Serine endoprotease DegS( 3.4.21.107)	381.122	0.0207981	0.309715	-0.0671523	0.94646	0.971788	358.118	286.994	489.622	327.538	328.108	496.355	0.0124283
ec8739_00484 : degQ:Periplasmic pH-dependent serine endoprotease DegQ( 3.4.21.107)	696.409	-0.420219	0.388303	1.08219	0.279166	0.476786	662.8	710.824	1018.15	411.99	438.605	936.086	0.321677
ec8739_00485 : yhcB:Inner membrane protein YhcB( )	4106.8	0.0664676	0.197893	-0.335876	0.736964	0.859826	4580.54	3871.39	3584.44	4307.06	4582.23	3715.15	0.0655897
ec8739_00486 : zapE:Cell division protein ZapE( )	791.961	0.68543	0.22683	-3.02177	0.002513	0.0141465	508.116	584.886	728.194	1028.26	859.169	1043.14	1.84935
ec8739_00487 : rplM:50S ribosomal protein L13( )	12083.4	0.374173	0.263174	-1.42177	0.155094	0.320422	11867.6	11730.4	7977.83	15337.2	14738.9	10848.2	0.494278
ec8739_00488 : rpsI:30S ribosomal protein S9( )	7623.39	-0.0773562	0.315399	0.245264	0.806252	0.894155	9088.89	9281.88	5112.77	8751.07	7852.04	5653.67	0.0485874
ec8739_00489 : sspA:Stringent starvation protein A( )	3683.53	0.205866	0.188719	-1.09086	0.275334	0.473274	3641.18	3756.35	2867.26	4004.63	3829.05	4002.7	0.324888
ec8739_00490 : sspB:Stringent starvation protein B( )	1342.22	0.0906632	0.184143	-0.492351	0.622471	0.780587	1281.54	1426.49	1193.59	1342.11	1271.84	1537.73	0.107578
ec8739_00491 : dcuD_1:Putative cryptic C4-dicarboxylate transporter DcuD( )	139.023	0.0127937	0.319575	-0.0400334	0.968066	0.985113	107.81	165.899	142.409	109.56	121.772	186.686	0.00651381
ec8739_00492 : glcC_1:Glc operon transcriptional activator( )	610.86	0.401252	0.308754	-1.29958	0.193743	0.37299	407.805	455.315	715.714	588.883	634.793	862.65	0.428303
ec8739_00493 : nanA:N-acetylneuraminate lyase( 4.1.3.3)	35.4344	-0.40702	0.328037	1.24077	0.21469	0.399087	36.5618	46.0159	38.9055	33.0961	27.0604	30.9669	0.398932
ec8739_00494 : nanT:Putative sialic acid transporter( )	49.8299	-0.361386	0.34636	1.04338	0.296772	0.492154	51.5615	55.7034	60.1934	50.2148	52.9933	28.3126	0.307899
ec8739_00495 : nanE2:Putative N-acetylmannosamine-6-phosphate 2-epimerase 2( 5.1.3.9)	24.1654	-0.504223	0.421812	1.19537	0.231941	0.421483	27.187	26.6408	30.8308	15.9774	29.3155	15.0411	0.37522
ec8739_00496 : nanK_1:N-acetylmannosamine kinase( 2.7.1.60)	50.2108	-0.671242	0.424922	1.57968	0.11418	0.259575	81.561	37.5392	66.0659	29.6724	31.5705	54.8557	0.585737
ec8739_00497 : tabA_2:Toxin-antitoxin biofilm protein TabA( )	233.775	-0.431467	0.414443	1.04108	0.29784	0.493279	227.808	184.063	393.459	170.046	135.302	291.974	0.306907
ec8739_00498 : :hypothetical protein( )	536.401	-0.0353049	0.480964	0.0734045	0.941484	0.970075	527.803	318.478	782.514	305.854	402.524	881.23	0.0131949
ec8739_00499 : :hypothetical protein(DUF1016 N-terminal domain )	104.135	-0.472556	0.240239	1.96702	0.0491803	0.141244	129.373	127.149	107.174	91.2997	77.7987	92.016	0.85003
ec8739_00500 : gltD_1:Glutamate synthase [NADPH] small chain( 1.4.1.13)	728.916	-0.526132	0.342667	1.53541	0.124684	0.27516	890.608	938.481	753.152	406.284	490.47	894.502	0.560414
ec8739_00501 : gltB:Glutamate synthase [NADPH] large chain( 1.4.1.13)	1728.42	-0.00788642	0.322818	0.0244299	0.98051	0.989864	1705.28	1574.23	1920.32	1135.54	1580.78	2454.35	0.00442451
ec8739_00502 : rimO_1:Ribosomal protein S12 methylthiotransferase RimO( 2.8.4.4)	78.5419	-0.128565	0.453593	0.283438	0.776841	0.879602	61.8738	53.2815	129.93	93.5822	85.6914	46.8928	0.0557137
ec8739_00503 : arcB:Aerobic respiration control sensor protein ArcB( 2.7.13.3)	908.023	0.406783	0.200103	-2.03287	0.0420658	0.12568	735.924	725.355	880.879	934.68	998.981	1172.32	0.900733
ec8739_00504 : elbB:Glyoxalase ElbB( 4.2.1.-)	338.98	0.260545	0.290217	-0.897759	0.369314	0.562458	306.557	231.29	386.853	351.504	305.557	452.117	0.24991
ec8739_00505 : mtgA:Biosynthetic peptidoglycan transglycosylase( 2.4.1.129)	362.61	0.666578	0.228733	-2.91422	0.00356577	0.0186715	238.121	265.197	336.936	435.956	409.289	490.162	1.72882
ec8739_02681 : efeO:Iron uptake system component EfeO( )	447.285	2.54231	0.382394	-6.64841	2.96278e-11	1.30962e-09	91.8733	104.141	195.996	898.16	522.041	871.498	8.88286
ec8739_00507 : ptsO:Phosphocarrier protein NPr( 2.7.11.-)	279.37	0.380472	0.181362	-2.09786	0.0359178	0.111992	241.87	230.079	255.455	327.538	321.343	299.937	0.950814
ec8739_00508 : rapZ:RNase adapter protein RapZ( )	1424.75	0.582566	0.158166	-3.68325	0.000230281	0.00193702	1174.67	1184.3	1064.4	1695.89	1799.52	1629.74	2.71287
ec8739_00509 : ptsN:Nitrogen regulatory protein( 2.7.1.-)	1342.59	0.428704	0.194407	-2.20519	0.0274409	0.0907229	1214.98	1242.43	977.042	1617.15	1603.33	1400.59	1.04228
ec8739_00510 : hpf:Ribosome hibernation promoting factor( )	2607.6	0.093133	0.175579	-0.530432	0.595812	0.760456	2879.95	2364.97	2325.52	2677.36	2662.07	2735.71	0.118926
ec8739_00511 : rpoN:RNA polymerase sigma-54 factor( )	5312.54	0.605964	0.221719	-2.73303	0.00627538	0.0286818	4249.61	4395.72	3993.32	7093.98	7175.53	4967.09	1.54239
ec8739_00512 : lptB_2:Lipopolysaccharide export system ATP-binding protein LptB( 3.6.3.-)	734.603	0.581159	0.28226	-2.05895	0.0394993	0.119234	554.99	672.074	538.805	1013.43	1024.91	603.413	0.9236
ec8739_00513 : lptA:Lipopolysaccharide export system protein LptA( )	805.493	0.530412	0.229632	-2.30984	0.0208972	0.0744943	681.55	733.832	562.295	1109.29	955.008	790.984	1.12788
ec8739_00514 : lptC:Lipopolysaccharide export system protein LptC( )	667.745	0.504742	0.158659	-3.18131	0.00146612	0.00914809	557.802	520.706	576.976	774.906	802.793	773.288	2.03867
ec8739_00515 : kdsC:3-deoxy-D-manno-octulosonate 8-phosphate phosphatase KdsC( 3.1.3.45)	522.507	0.157096	0.197072	-0.797151	0.425363	0.615869	433.117	485.588	563.029	572.905	514.148	566.252	0.210512
ec8739_00516 : kdsD:Arabinose 5-phosphate isomerase KdsD( 5.3.1.13)	598.468	0.292161	0.194894	-1.49908	0.133852	0.287984	509.053	490.432	613.679	610.567	711.464	655.614	0.540632
ec8739_00517 : yrbG:Inner membrane protein YrbG( )	417.722	0.387563	0.178675	-2.16909	0.0300756	0.097163	351.556	337.853	395.662	482.747	451.007	487.508	1.0125
ec8739_00518 : mlaF:putative phospholipid import ATP-binding protein MlaF( 3.6.3.-)	1011.57	0.244283	0.21628	-1.12947	0.258698	0.45535	808.11	1013.56	956.488	1255.37	1113.99	921.929	0.341655
ec8739_00519 : mlaE:putative phospholipid ABC transporter permease protein MlaE( )	499.166	0.034548	0.209688	-0.164759	0.869133	0.930557	477.179	460.159	541.007	572.905	516.403	427.343	0.0312568
ec8739_00520 : mlaD:putative phospholipid ABC transporter-binding protein MlaD( )	415.069	0.0771922	0.279122	-0.276554	0.782122	0.883752	444.367	404.455	362.629	537.527	439.732	301.706	0.0536696
ec8739_00521 : mlaC:putative phospholipid-binding protein MlaC( )	698.436	-0.267268	0.218086	1.22552	0.220381	0.407033	794.985	839.184	654.787	674.476	694.551	532.631	0.39037
ec8739_00522 : mlaB:putative phospholipid ABC transporter-binding protein MlaB( )	275.758	-0.160082	0.251742	0.635897	0.524844	0.699304	319.682	285.783	267.2	326.396	245.799	209.69	0.155334
ec8739_03294 : glnK:Nitrogen regulatory protein P-II 2( )	75.9463	2.53634	0.591467	-4.28821	1.80116e-05	0.000232398	29.062	31.4845	7.34066	69.616	109.369	208.806	3.63377
ec8739_00524 : murA:UDP-N-acetylglucosamine 1-carboxyvinyltransferase( 2.5.1.7)	1595.82	0.762853	0.206765	-3.68947	0.000224718	0.00189547	1221.54	1212.15	1116.51	2240.27	2154.69	1629.74	2.72228
ec8739_00525 : :Winged helix-turn-helix DNA-binding protein( )	92.3782	-0.842841	0.329386	2.55883	0.0105026	0.0434233	133.123	84.766	138.004	57.0623	56.3759	84.9378	1.36228
ec8739_00526 : ispB:Octaprenyl diphosphate synthase( 2.5.1.90)	870.91	0.0185048	0.278247	-0.0665049	0.946976	0.971861	811.86	708.402	1075.41	782.895	737.397	1109.5	0.0123958
ec8739_00527 : rplU:50S ribosomal protein L21( )	20908.2	0.794589	0.182466	-4.35472	1.33235e-05	0.000180424	16031	16742.5	13103.1	28059.8	25574.4	25938.8	3.74371
ec8739_00528 : rpmA:50S ribosomal protein L27( )	24217.7	0.377134	0.214327	-1.75962	0.0784721	0.198997	23678.9	22547.8	16984.8	30184.8	26456.1	25453.9	0.701153
ec8739_00529 : yhbE:putative inner membrane transporter YhbE( )	873.309	0.22786	0.212962	-1.06996	0.284639	0.48097	780.923	868.246	764.163	1086.47	968.538	771.519	0.317882
ec8739_00530 : obgE:GTPase ObgE/CgtA( 3.6.5.-)	1967.87	-0.191225	0.436738	0.437849	0.661496	0.808659	2114.02	2728.26	1451.98	2390.91	2275.33	846.724	0.0922345
ec8739_00531 : dacB:D-alanyl-D-alanine carboxypeptidase DacB( 3.4.16.4)	354.33	0.0705878	0.235381	-0.299887	0.764263	0.872194	269.995	376.603	390.523	328.679	378.846	381.335	0.0593867
ec8739_00532 : greA:Transcription elongation factor GreA( )	1612.76	-0.346293	0.19007	1.82193	0.0684664	0.179971	1965.9	1815.2	1634.77	1550.95	1465.77	1243.99	0.744797
ec8739_00533 : yhbY:RNA-binding protein YhbY( )	3094.48	0.707259	0.190379	-3.71501	0.000203199	0.00173932	2298.71	2708.88	2046.58	3890.51	3615.95	4006.23	2.75962
ec8739_00534 : rlmE:Ribosomal RNA large subunit methyltransferase E( 2.1.1.166)	3607.92	0.302478	0.142657	-2.12032	0.033979	0.10731	3292.44	3332.52	3069.13	4002.35	3894.45	4056.67	0.969361
ec8739_00535 : ftsH:ATP-dependent zinc metalloprotease FtsH( 3.4.24.-)	11941.6	-0.162627	0.165314	0.98375	0.325238	0.520143	13318.8	13368.8	11154.9	11562	11210.9	11034	0.283877
ec8739_00536 : folP:Dihydropteroate synthase( 2.5.1.15)	315.342	0.348002	0.247695	-1.40496	0.160033	0.326476	278.432	289.415	264.264	396.012	400.269	263.661	0.486148
ec8739_00537 : glmM:Phosphoglucosamine mutase( 5.4.2.10)	1137.17	0.127804	0.254501	-0.502173	0.615546	0.776164	1149.35	1259.38	852.251	1285.04	1321.45	955.551	0.110047
ec8739_00538 : secG:Protein-export membrane protein SecG( )	3319.94	0.0520894	0.339197	-0.153567	0.877951	0.936022	2671.83	2863.88	4244.37	2733.28	2596.67	4809.6	0.028714
ec8739_00540 : yhbX:Putative phosphoethanolamine transferase YhbX( 2.7.-.-)	182.409	-0.442077	0.413343	1.06952	0.284837	0.48097	135.935	153.79	339.873	134.667	193.933	136.254	0.317882
ec8739_00541 : argG:Argininosuccinate synthase( 6.3.4.5)	8707.21	0.953272	0.517917	-1.84059	0.0656823	0.175464	3821.18	2725.83	11244.4	8622.11	11477	14352.7	0.755812
ec8739_00543 : rimP:Ribosome maturation factor RimP( )	4174.96	0.35861	0.227684	-1.57503	0.115249	0.261169	3246.5	4355.76	3374.5	5411.79	4661.16	4000.04	0.583078
ec8739_00544 : nusA:Transcription termination/antitermination protein NusA( )	9142.92	0.385763	0.366449	-1.05271	0.292475	0.488091	8267.66	10222.8	5293.35	12881.2	11748.7	6443.77	0.311499
ec8739_00545 : infB:Translation initiation factor IF-2( )	15707	0.455855	0.477171	-0.955329	0.339411	0.5346	13796.9	18069.7	7871.39	23789.3	22889.7	7824.9	0.271971
ec8739_00546 : rbfA:30S ribosome-binding factor( )	983.335	-0.0682012	0.476804	0.143038	0.88626	0.939758	1080.92	1312.66	626.158	1256.51	1225.61	398.146	0.026984
ec8739_00547 : truB:tRNA pseudouridine synthase B( 5.4.99.25)	1262.63	0.0415554	0.408961	-0.101612	0.919065	0.958789	1258.1	1665.05	810.409	1584.05	1562.74	695.429	0.0182772
ec8739_00548 : rpsO:30S ribosomal protein S15( )	13530.8	0.666327	0.265046	-2.51401	0.0119368	0.0481222	11936	11853.9	7592.45	18538.4	17334.5	13929.8	1.31765
ec8739_00549 : pnp:Polyribonucleotide nucleotidyltransferase( 2.7.7.8)	18329.2	0.338453	0.297917	-1.13607	0.255929	0.452296	16163.1	20599.4	11805.3	23023.5	22898.8	15485.2	0.344577
ec8739_00550 : nlpI:Lipoprotein NlpI( )	14274.5	0.790286	0.239345	-3.30187	0.000960432	0.00650299	8626.71	12759.7	9993.58	20181.8	18770.9	15314.5	2.18689
ec8739_00551 : deaD:ATP-dependent RNA helicase DeaD( 3.6.4.13)	13491.6	0.586059	0.429493	-1.36454	0.172398	0.344482	10068.6	15909.4	6387.84	20289.1	19081	9213.99	0.462834
ec8739_00552 : mtr:Tryptophan-specific transport protein( )	182.831	-0.78218	0.206635	3.78533	0.000153503	0.00137869	228.746	221.603	242.976	122.113	148.832	132.715	2.86053
ec8739_00553 : limB:Limonene 1%2C2-monooxygenase( 1.14.13.107)	212.27	0.238755	0.240361	-0.993317	0.320556	0.515775	215.621	171.954	196.73	189.447	230.014	269.855	0.28754
ec8739_03179 : fepD:Ferric enterobactin transport system permease protein FepD( )	215.683	2.52955	0.303548	-8.33327	7.86364e-17	6.61453e-15	50.6241	76.2894	64.5978	478.182	311.195	313.208	14.1795
ec8739_02675 : pgaA:Poly-beta-1%2C6-N-acetyl-D-glucosamine export protein( )	639.837	2.51956	0.201633	-12.4958	7.86977e-36	2.02485e-33	189.371	162.266	216.549	1161.79	1063.25	1045.8	32.6936
ec8739_00556 : :SCP-2 sterol transfer family protein( )	775.264	0.300025	0.190444	-1.5754	0.115164	0.261134	744.361	666.019	673.873	835.392	971.921	760.017	0.583136
ec8739_00557 : :Acetyltransferase (GNAT) domain protein( )	322.985	0.211863	0.207721	-1.01994	0.307755	0.502846	326.244	313.634	258.391	360.634	367.571	311.439	0.298565
ec8739_00558 : :GIY-YIG catalytic domain protein( )	82.84	0.0935614	0.276322	-0.338595	0.734915	0.859267	84.3734	62.9691	92.4923	87.8759	75.5437	93.7855	0.0658721
ec8739_00559 : :hypothetical protein( )	127.041	-0.106584	0.220176	0.484086	0.628325	0.784107	121.873	125.938	146.813	124.396	122.899	120.329	0.105625
ec8739_03311 : :hypothetical protein( )	90.334	2.51102	0.470717	-5.33446	9.58298e-08	2.2415e-06	21.5621	18.1642	40.3736	127.82	96.9666	237.118	5.64946
ec8739_00561 : :NAD(P)H-binding protein( )	166.715	-0.654005	0.226532	2.88703	0.00388892	0.0199884	208.121	184.063	219.486	111.842	130.792	145.987	1.69922
ec8739_00562 : :Putative two-component membrane permease complex subunit SMU_747c( )	200.434	-0.0897508	0.304839	0.294421	0.768436	0.874159	173.434	198.595	248.114	195.153	138.685	248.62	0.0584096
ec8739_00563 : osmY_1:Osmotically-inducible protein Y( )	433.265	0.556304	0.193522	-2.87462	0.00404509	0.0206215	312.182	376.603	363.363	552.363	528.806	466.273	1.68568
ec8739_00564 : diaA:DnaA initiator-associating protein DiaA( )	404.993	0.293762	0.161952	-1.81388	0.0696955	0.182413	368.431	364.494	358.958	446.227	439.732	452.117	0.738945
ec8739_00565 : :hypothetical protein(Uncharacterised protein family UPF0102 )	100.875	0.174138	0.232235	-0.749838	0.453352	0.641117	97.4982	98.0864	88.822	116.407	107.114	97.3246	0.193063
ec8739_00566 : lpoA:Penicillin-binding protein activator LpoA( )	1038.07	0.255697	0.242125	-1.05605	0.290943	0.486277	980.607	767.738	1090.09	1011.14	1026.04	1352.81	0.313117
ec8739_00567 : rsmI:Ribosomal RNA small subunit methyltransferase I( 2.1.1.198)	298.289	0.580179	0.329726	-1.75958	0.0784796	0.198997	190.309	184.063	342.075	318.408	321.343	433.537	0.701153
ec8739_00568 : yraK:putative fimbrial-like protein YraK( )	144.272	0.475223	0.219309	-2.16691	0.0302416	0.0976212	106.873	122.305	132.866	158.633	168	176.954	1.01046
ec8739_00569 : yraJ:Outer membrane usher protein YraJ( )	193.259	0.0815644	0.312555	-0.26096	0.794123	0.890411	176.247	148.946	237.837	146.079	201.826	248.62	0.0504094
ec8739_00570 : yraI:putative fimbrial chaperone YraI( )	19.8504	-1.23337	0.5548	2.22308	0.0262102	0.0881872	32.8119	21.797	29.3626	10.2712	4.51007	20.3497	1.05459
ec8739_00571 : yraH:putative fimbrial-like protein YraH( )	495.885	-0.905209	0.228382	3.96358	7.38346e-05	0.000743317	692.8	716.879	529.996	381.176	356.296	298.167	3.12883
ec8739_00572 : nagB_1:Glucosamine-6-phosphate deaminase 1( 3.5.99.6)	41.206	-0.534541	0.355287	1.50453	0.132444	0.286079	43.1242	46.0159	56.5231	30.8136	45.1007	25.6583	0.543514
ec8739_00573 : manZ_1:PTS system mannose-specific EIID component( )	28.9901	-0.948637	0.373383	2.54066	0.0110644	0.0452298	40.3117	35.1174	38.9055	15.9774	25.9329	17.6954	1.34458
ec8739_00209 : hdeB:Acid stress chaperone HdeB( )	700.541	2.5069	0.441821	-5.67403	1.39475e-08	4.01359e-07	244.683	204.649	179.846	881.042	648.323	2044.7	6.39647
ec8739_00575 : sorB:PTS system sorbose-specific EIIB component( 2.7.1.206)	24.0291	-0.965049	0.425363	2.26877	0.0232824	0.0803134	39.3743	32.6955	23.4901	19.4012	12.4027	16.8106	1.09521
ec8739_00576 : kbaY:D-tagatose-1%2C6-bisphosphate aldolase subunit KbaY( 4.1.2.40)	37.4736	-0.217828	0.457284	0.476352	0.633824	0.788718	55.3115	20.586	44.778	34.2374	24.8054	45.1232	0.103078
ec8739_00577 : agaS:Putative tagatose-6-phosphate ketose/aldose isomerase( 5.3.1.-)	28.4538	-0.472899	0.420386	1.12492	0.260625	0.457637	29.9994	26.6408	42.5758	15.9774	23.6779	31.8517	0.339479
ec8739_00578 : nagA_1:N-acetylglucosamine-6-phosphate deacetylase( 3.5.1.25)	46.2959	-0.550934	0.373365	1.47559	0.140053	0.298092	40.3117	79.9223	45.5121	37.6611	37.2081	37.1603	0.52565
ec8739_00579 : manX_1:PTS system mannose-specific EIIAB component( 2.7.1.191)	16.7981	-1.20757	0.491677	2.45602	0.0140483	0.0546686	18.7497	21.797	29.3626	10.2712	13.5302	7.07815	1.26226
ec8739_00580 : manZ_2:PTS system mannose-specific EIID component( )	16.2078	-0.367378	0.480073	0.765255	0.44412	0.631528	17.8122	13.3204	23.4901	10.2712	14.6577	17.6954	0.199607
ec8739_00581 : agaC_2:N-acetylgalactosamine permease IIC component 1( )	4.37062	0.174498	1.12094	-0.155672	0.876292	0.934854	0	4.84377	7.34066	9.12997	2.25504	2.65431	0.0292563
ec8739_00582 : levE:PTS system fructose-specific EIIB component( 2.7.1.202)	5.36253	-0.839393	0.786186	1.06768	0.285666	0.481133	7.49986	4.84377	8.07473	6.84747	2.25504	2.65431	0.317735
ec8739_00583 : kbaZ:D-tagatose-1%2C6-bisphosphate aldolase subunit KbaZ( )	26.1737	0.0474463	0.372359	-0.127421	0.898607	0.946679	27.187	21.797	27.8945	31.9549	22.5504	25.6583	0.023797
ec8739_00584 : srlR_1:Glucitol operon repressor( )	696.504	-0.109085	0.239497	0.455476	0.648767	0.799164	585.927	703.558	878.677	689.312	586.309	735.243	0.0973639
ec8739_00585 : yhaV:Toxin YhaV( 3.1.-.-)	864.087	-0.620598	0.202392	3.06632	0.00216708	0.0126216	1080.92	1032.93	1028.43	653.934	584.054	804.255	1.89889
ec8739_00586 : prlF:Antitoxin PrlF( )	489.02	-0.201803	0.245763	0.821127	0.411574	0.604102	543.74	486.799	539.539	375.47	408.162	580.409	0.21889
ec8739_02255 : dosC:Diguanylate cyclase DosC( 2.7.7.65)	3253.74	2.49842	0.17189	-14.535	7.27463e-48	2.44763e-45	1029.36	863.403	1040.91	5763.29	5257.62	5567.85	44.6113
ec8739_00588 : garP_1:putative galactarate transporter( )	15.9474	-0.694674	0.514109	1.35122	0.176625	0.348784	20.6246	20.586	17.6176	18.2599	12.4027	6.19338	0.457443
ec8739_00589 : garL:5-keto-4-deoxy-D-glucarate aldolase( 4.1.2.20)	18.3953	-0.129117	0.424801	0.303947	0.761168	0.87037	23.4371	15.7423	18.3517	15.9774	19.1678	17.6954	0.0602961
ec8739_03178 : entS:Enterobactin exporter EntS( )	56.6141	2.47535	0.586917	-4.21754	2.4698e-05	0.000300081	23.4371	2.42189	24.9582	98.1471	72.1612	118.559	3.52276
ec8739_00591 : garK:Glycerate 2-kinase( 2.7.1.165)	62.3309	-0.255836	0.331172	0.772518	0.439808	0.627845	72.1862	50.8596	80.0132	42.2261	67.6511	61.0491	0.202147
ec8739_00592 : :hypothetical protein( )	7.24025	-0.352048	0.708306	0.497028	0.619169	0.778455	10.3123	8.4766	5.87253	2.28249	6.76511	9.73246	0.108766
ec8739_00593 : :hypothetical protein( )	10.362	-1.8948	0.736712	2.57196	0.0101124	0.0422453	9.37483	10.8985	28.6286	5.70623	2.25504	5.30861	1.37422
ec8739_00594 : :hypothetical protein( )	57.8257	-0.757552	0.313011	2.42021	0.0155115	0.059359	78.7485	66.6019	71.9385	50.2148	48.4833	30.9669	1.22651
ec8739_00595 : tsaR_1:HTH-type transcriptional regulator TsaR( )	18.8555	-1.15876	0.602008	1.92482	0.0542519	0.15257	27.187	21.797	29.3626	14.8362	2.25504	17.6954	0.816532
ec8739_00596 : tdcB:L-threonine dehydratase catabolic TdcB( 4.3.1.19)	15.5544	-0.514423	0.494714	1.03984	0.298415	0.493858	18.7497	23.0079	13.2132	15.9774	13.5302	8.84769	0.306398
ec8739_00597 : tdcC:Threonine/serine transporter TdcC( )	62.8289	-0.165131	0.321194	0.514115	0.607172	0.77072	70.3112	60.5472	68.2681	75.3222	40.5907	61.9338	0.113103
ec8739_00598 : tdcD:Propionate kinase( 2.7.2.15)	20.5797	-0.465934	0.444217	1.04889	0.294229	0.489711	24.3745	26.6408	20.5539	25.1074	13.5302	13.2715	0.310061
ec8739_00599 : tdcE:PFL-like enzyme TdcE( 2.3.1.-)	35.729	-0.333077	0.351535	0.947493	0.343388	0.536804	31.8744	44.8049	42.5758	36.5199	33.8255	24.7735	0.270184
ec8739_00600 : tdcF:Putative reactive intermediate deaminase TdcF( 3.5.4.-)	15.598	-0.11221	0.638881	0.175636	0.86058	0.925769	22.4996	13.3204	12.4791	22.8249	18.0403	4.42385	0.0334974
ec8739_00601 : tdcG:L-serine dehydratase TdcG( 4.3.1.17)	34.4738	-0.119969	0.329065	0.364575	0.715429	0.847815	33.7494	36.3283	37.4374	38.8024	30.443	30.0821	0.071699
ec8739_00602 : dlsT:putative serine transporter( )	47.6419	0.0453545	0.313876	-0.144498	0.885107	0.93959	44.9992	38.7502	56.5231	43.3673	47.3558	54.8557	0.0270618
ec8739_00603 : :Serine dehydratase alpha chain( )	245.021	2.39983	1.22451	-1.95984	NA	NA	86.2484	64.18	83.6835	86.7347	1097.08	52.2014	#VALUE!
ec8739_00604 : :hypothetical protein( )	331.437	0.790528	0.33744	-2.34272	0.0191437	0.0700123	292.495	271.251	165.165	515.843	451.007	292.859	1.15483
ec8739_00605 : yhaK:Pirin-like protein YhaK( )	25.9284	-0.373199	0.528446	0.70622	0.480051	0.665108	20.6246	31.4845	35.9692	23.9662	9.02014	34.506	0.177108
ec8739_00606 : yhaJ_1:HTH-type transcriptional regulator YhaJ( )	213.412	0.051839	0.297564	-0.174211	0.861699	0.926517	178.122	161.055	288.488	229.39	199.571	223.847	0.0331464
ec8739_00171 : dppA:Periplasmic dipeptide transport protein( )	2681.65	2.45752	0.300044	-8.19053	2.60073e-16	2.03136e-14	858.734	913.051	706.906	5462	5196.73	2952.47	13.6922
ec8739_00608 : yhaH:Inner membrane protein YhaH( )	535.142	-0.322624	0.290383	1.11103	0.266556	0.466179	668.425	475.901	640.106	398.295	394.631	633.495	0.331447
ec8739_00609 : yqjG:Glutathionyl-hydroquinone reductase YqjG( 1.8.-.-)	483.598	-0.605435	0.392734	1.54159	0.123173	0.272928	599.989	417.776	733.332	265.91	290.9	593.68	0.563951
ec8739_00610 : yqjF:Inner membrane protein YqjF( )	199.176	-0.604951	0.35935	1.68346	0.092286	0.222647	222.183	216.759	282.615	120.972	112.752	239.772	0.652383
ec8739_00611 : :YqjK-like protein( )	812.459	0.12782	0.292958	-0.436308	0.662614	0.808895	876.546	751.996	701.767	671.053	700.189	1173.2	0.0921077
ec8739_00612 : yqjE:Inner membrane protein YqjE( )	1566.28	0.141414	0.289765	-0.488031	0.625528	0.782061	1574.97	1516.1	1378.58	1183.47	1492.83	2251.74	0.106759
ec8739_00613 : :hypothetical protein(Bacterial protein of unknown function (DUF883) )	2568.07	0.194307	0.291579	-0.666395	0.505159	0.688124	2576.2	2377.08	2233.76	2104.46	2283.22	3833.7	0.162334
ec8739_00614 : :hypothetical protein(Protein of unknown function (DUF1090) )	4230	0.704715	0.309357	-2.278	0.0227265	0.0790817	3236.19	3219.9	3195.39	3884.8	4233.83	7609.9	1.10192
ec8739_00615 : mzrA_1:Modulator protein MzrA( )	309.913	0.679542	0.21591	-3.14735	0.0016476	0.0101556	258.745	262.775	194.528	374.329	370.953	398.146	1.9933
ec8739_00616 : yqjA:Inner membrane protein YqjA( )	562.803	0.196221	0.201459	-0.973997	0.330058	0.524781	570.927	511.018	492.558	554.645	551.356	696.313	0.280022
ec8739_00617 : lldR_2:Putative L-lactate dehydrogenase operon regulatory protein( )	1188.64	0.596559	0.307393	-1.94071	0.0522939	0.148144	1038.73	1062	738.47	1678.77	1657.45	956.435	0.829317
ec8739_00618 : :hypothetical protein(Pili and flagellar-assembly chaperone%2C PapD N-terminal domain )	10.1342	0.586342	0.910981	-0.643638	0.51981	0.696891	4.68741	2.42189	16.8835	15.9774	2.25504	18.5802	0.156835
ec8739_00619 : cfaB:CFA/I fimbrial subunit B( )	64.3156	0.481572	0.281493	-1.71078	0.0871225	0.215547	56.249	58.1253	46.9802	87.8759	67.6511	69.012	0.666457
ec8739_00620 : :TcfC Usher-like barrel domain protein( )	97.132	-0.422466	0.287576	1.46906	0.141816	0.30039	115.31	85.977	132.132	79.8872	72.1612	97.3246	0.522315
ec8739_00621 : cfaE:CFA/I fimbrial subunit E( )	697.839	0.377868	0.154895	-2.4395	0.0147075	0.056829	599.989	589.729	630.563	813.708	777.987	775.058	1.24543
ec8739_00622 : exuT:Hexuronate transporter( )	86.2406	-0.258075	0.273082	0.945043	0.344637	0.537625	75.9361	101.719	104.237	67.3335	86.8189	81.3988	0.269521
ec8739_00623 : uxaC:Uronate isomerase( 5.3.1.12)	73.8178	0.122843	0.273779	-0.448694	0.653653	0.803111	84.3734	58.1253	69.0022	83.3109	75.5437	72.5511	0.0952242
ec8739_00624 : uxaA:Altronate dehydratase( 4.2.1.7)	58.654	-0.851981	0.301852	2.82251	0.00476492	0.0234027	80.6235	77.5004	68.2681	35.3786	52.9933	37.1603	1.63073
ec8739_00625 : ygjV:Inner membrane protein YgjV( )	70.9445	-0.410717	0.356797	1.15112	0.249681	0.444479	76.8736	105.352	60.9275	79.8872	57.5034	45.1232	0.352149
ec8739_02469 : :TonB polyproline region( )	670.641	2.40201	0.395206	-6.07786	1.21797e-09	4.1948e-08	192.184	148.946	298.031	931.257	784.753	1668.67	7.37729
ec8739_00627 : alx:Inner membrane protein alx( )	46.2168	-0.477934	0.363307	1.31551	0.188339	0.365806	59.0614	58.1253	44.044	37.6611	51.8658	26.5431	0.436749
ec8739_00628 : afr_1:1%2C5-anhydro-D-fructose reductase( 1.1.1.292)	286.75	0.365683	0.218684	-1.6722	0.0944848	0.226826	279.37	238.556	233.433	367.481	324.725	276.933	0.644308
ec8739_00629 : :hypothetical protein(DUF218 domain )	58.894	0.97616	0.325048	-3.00313	0.00267222	0.0148329	30.9369	41.1721	46.9802	76.4635	63.141	94.6703	1.82878
ec8739_00630 : :hypothetical protein(Protein of unknown function DUF45 )	94.0054	0.521712	0.289071	-1.80479	0.0711079	0.184805	64.6863	75.0785	91.7583	99.2884	96.9666	136.254	0.733287
ec8739_00631 : rlmG:Ribosomal RNA large subunit methyltransferase G( 2.1.1.174)	186.155	-0.167276	0.249426	0.670643	0.502448	0.685284	184.684	197.384	209.209	175.752	137.557	212.345	0.164129
ec8739_00632 : higB:mRNA interferase HigB( 3.1.-.-)	80.1777	-0.761577	0.344261	2.21221	0.0269524	0.0899237	100.311	69.0238	132.866	60.486	48.4833	69.8968	1.04613
ec8739_01902 : adrB_2:Putative cyclic-di-GMP phosphodiesterase AdrB( 3.1.4.52)	490.949	2.39481	0.475224	-5.03932	4.67196e-07	9.0823e-06	134.06	153.79	182.782	495.301	479.195	1500.57	5.0418
ec8739_00634 : fadH:2%2C4-dienoyl-CoA reductase [NADPH]( 1.3.1.34)	430.335	-0.668762	0.691303	0.967393	0.333348	0.528746	767.798	573.987	242.976	531.821	407.034	58.3948	0.276753
ec8739_00635 : ygjK:Glucosidase YgjK( 3.2.1.-)	33.4599	-1.0721	0.365205	2.93562	0.00332886	0.0176704	37.4993	49.6487	49.1824	15.9774	23.6779	24.7735	1.75275
ec8739_00636 : :hypothetical protein( )	13.3642	0.500199	0.489654	-1.02153	0.307001	0.502178	9.37483	9.68755	13.9473	13.6949	15.7853	17.6954	0.299143
ec8739_00637 : ygjI:Inner membrane transporter YgjI( )	13.3045	-1.1054	0.631446	1.75059	0.0800168	0.201609	18.7497	13.3204	22.756	4.56498	4.51007	15.9258	0.69549
ec8739_00638 : ebgC:Evolved beta-galactosidase subunit beta( )	5.12382	-0.727846	0.869858	0.836742	0.402738	0.596134	12.1873	2.42189	4.4044	4.56498	4.51007	2.65431	0.224656
ec8739_00282 : gntK:Thermoresistant gluconokinase( 2.7.1.12)	358.838	2.35866	0.366852	-6.42945	1.28067e-10	5.1246e-09	121.873	135.626	94.6945	487.312	409.289	904.234	8.29034
ec8739_00640 : lacR:HTH-type transcriptional regulator LacR( )	340.809	-0.241621	0.175993	1.3729	0.169783	0.34101	366.556	375.392	365.565	329.82	319.088	288.435	0.467233
ec8739_03116 : gltK:Glutamate/aspartate import permease protein GltK( )	409.388	2.34464	0.501039	-4.67957	2.87482e-06	4.67452e-05	120.935	180.431	103.503	356.069	448.752	1246.64	4.33026
ec8739_00642 : patA:Putrescine aminotransferase( 2.6.1.82)	866.132	-0.961748	0.338541	2.84086	0.00449921	0.0226425	1085.6	1088.64	1260.39	402.86	478.068	881.23	1.64508
ec8739_00643 : aer:Aerotaxis receptor( )	127.534	-0.495555	0.291798	1.69828	0.0894548	0.218712	142.497	182.852	123.323	115.266	80.0538	121.213	0.660128
ec8739_03652 : fhuA:Ferrichrome-iron receptor( )	2092.28	2.32844	0.204544	-11.3835	5.05067e-30	1.05198e-27	652.488	664.808	766.365	3722.74	2918.02	3829.28	26.978
ec8739_00037 : nepI:Purine ribonucleoside efflux pump NepI( )	566.669	2.29624	0.492768	-4.65989	3.1638e-06	5.01685e-05	150.935	184.063	240.04	531.821	558.121	1735.03	4.29957
ec8739_00647 : mug:G/U mismatch-specific DNA glycosylase( 3.2.2.28)	384.704	-0.209485	0.210851	0.993525	0.320454	0.515775	413.43	398.4	426.492	324.114	320.215	425.574	0.28754
ec8739_00648 : rpoD:RNA polymerase sigma factor RpoD( )	7695.38	-0.350122	0.262127	1.3357	0.181649	0.35486	9407.64	8659.46	7806.06	7728.52	7786.64	4783.95	0.449943
ec8739_00649 : dnaG:DNA primase( 2.7.7.-)	2667.79	0.320399	0.290446	-1.10313	0.269973	0.469714	1906.84	2077.98	3132.99	2745.84	2482.79	3660.29	0.328166
ec8739_00650 : rpsU:30S ribosomal protein S21( )	15205	0.4287	0.283059	-1.51453	0.129892	0.28196	11426	13912.5	13549.4	15497	13150.2	23695	0.549813
ec8739_00651 : tsaD:tRNA N6-adenosine threonylcarbamoyltransferase( 2.3.1.234)	537.296	-0.00117864	0.258048	0.00456751	0.996356	0.997724	582.177	427.463	602.668	472.476	478.068	660.923	0.000989454
ec8739_00652 : ttdT:L-tartrate/succinate antiporter( )	87.7718	-0.940158	0.341351	2.75423	0.00588303	0.0273458	132.185	87.1879	126.259	82.1697	43.9732	54.8557	1.56311
ec8739_00653 : ttdB:L(+)-tartrate dehydratase subunit beta( 4.2.1.32)	21.2369	-0.851306	0.416648	2.04322	0.0410303	0.123091	28.1245	30.2736	23.4901	17.1187	16.9128	11.502	0.909774
ec8739_00654 : ttdA:L(+)-tartrate dehydratase subunit alpha( 4.2.1.32)	31.5425	-0.606135	0.437992	1.38389	0.166391	0.336008	54.374	32.6955	27.1604	33.0961	18.0403	23.8888	0.47365
ec8739_00655 : dmlR_3:HTH-type transcriptional regulator DmlR( )	52.4475	-0.386544	0.351003	1.10125	0.270786	0.470439	59.0614	44.8049	74.1407	33.0961	49.6108	53.9709	0.327496
ec8739_00656 : plsY:putative glycerol-3-phosphate acyltransferase( 2.3.1.15)	400.968	0.620793	0.337866	-1.83739	0.0661519	0.17611	231.558	243.4	472.004	453.075	463.41	542.363	0.754216
ec8739_00657 : folB:Dihydroneopterin aldolase( 4.1.2.25)	110.356	0.694557	0.295007	-2.35437	0.0185539	0.0684851	85.3109	72.6566	94.6945	100.43	140.94	168.106	1.1644
ec8739_00658 : uppP:Undecaprenyl-diphosphatase( 3.6.1.27)	341.15	-0.392479	0.18057	2.17356	0.0297384	0.0968259	395.618	356.017	409.609	305.854	280.752	299.052	1.01401
ec8739_00659 : cca:Multifunctional CCA protein( )	710.942	0.112087	0.195647	-0.572904	0.566709	0.735982	611.239	646.644	791.323	769.2	693.424	753.823	0.133133
ec8739_00660 : :Bacterial SH3 domain protein( )	211.752	0.397798	0.276601	-1.43817	0.150386	0.313084	188.434	129.571	229.029	236.238	228.886	258.353	0.504339
ec8739_00661 : ygiF:Inorganic triphosphatase( 3.6.1.25)	319.986	0.367166	0.226869	-1.61841	0.105575	0.245239	330.931	247.032	259.859	388.024	379.974	314.093	0.61041
ec8739_00662 : glnE:Bifunctional glutamine synthetase adenylyltransferase/adenylyl-removing enzyme( )	695.198	0.233622	0.255417	-0.91467	0.360365	0.553065	658.113	704.769	554.22	844.522	851.276	558.289	0.257224
ec8739_00663 : hldE:Bifunctional protein HldE( )	853.615	0.306339	0.21006	-1.45834	0.144747	0.304387	782.798	844.028	663.596	1029.4	996.726	805.14	0.516575
ec8739_00664 : yqiK:Inner membrane protein YqiK( )	210.863	-0.133685	0.249596	0.535604	0.592232	0.758099	212.809	250.665	199.666	168.904	187.168	245.966	0.120274
ec8739_00665 : yqiJ:Inner membrane protein YqiJ( )	127.181	0.324585	0.329233	-0.985881	0.324192	0.519229	95.6232	100.508	141.675	141.514	183.785	99.9789	0.284641
ec8739_00666 : glgS:Surface composition regulator( )	2885.08	-0.262376	0.357492	0.733935	0.462988	0.649074	3600.87	2955.91	2884.15	1896.75	1905.51	4067.28	0.187706
ec8739_00667 : :hypothetical protein( )	246.98	-0.721196	0.433792	1.66254	0.0964046	0.229942	232.496	208.282	481.547	148.362	138.685	272.509	0.638382
ec8739_00668 : papD_1:Chaperone protein PapD( )	27.3181	-0.522845	0.506891	1.03147	0.302318	0.497308	35.6243	26.6408	33.767	33.0961	25.9329	8.84769	0.303375
ec8739_00669 : papC_1:Outer membrane usher protein PapC( )	140.876	-0.730055	0.258287	2.82653	0.00470553	0.0232565	159.372	152.579	215.081	101.571	98.0941	118.559	1.63346
ec8739_00670 : ybgD_1:putative fimbrial-like protein YbgD( )	126.945	0.50438	0.264107	-1.90975	0.0561649	0.156736	87.1859	102.93	124.057	143.797	173.638	130.061	0.804831
ec8739_00671 : :Membrane fusogenic activity( )	2178.09	0.988056	0.199682	-4.94815	7.49231e-07	1.38276e-05	1511.22	1654.15	1216.35	2864.53	3080.38	2741.9	4.85925
ec8739_00672 : ribB:3%2C4-dihydroxy-2-butanone 4-phosphate synthase( 4.1.99.12)	3312.88	0.37381	0.278327	-1.34306	0.179253	0.352224	2612.76	3288.92	2756.42	4151.85	4490.9	2576.45	0.45318
ec8739_00673 : :hypothetical protein(Protein of unknown function (DUF4051) )	129.767	-0.255709	0.230309	1.11029	0.266875	0.466552	138.747	127.149	157.09	109.56	131.92	114.135	0.3311
ec8739_00674 : zupT:Zinc transporter ZupT( )	605.07	-0.279414	0.210966	1.32445	0.185353	0.36113	659.05	655.12	675.341	593.448	607.732	439.73	0.442337
ec8739_00675 : ygiD:4%2C5-DOPA dioxygenase extradiol( 1.13.11.29)	120.025	-0.511221	0.234821	2.17707	0.0294754	0.0961413	136.872	152.579	133.6	109.56	102.604	84.9378	1.01709
ec8739_00676 : ygiC:Putative acid--amine ligase YgiC( 6.3.1.-)	1531.52	0.287993	0.264433	-1.0891	0.276112	0.474171	1424.97	1591.18	1121.65	1945.82	1836.73	1268.76	0.324065
ec8739_00677 : :hypothetical protein(Protein of unknown function (DUF1190) )	1597.74	0.545075	0.246447	-2.21173	0.0269853	0.0899649	1467.16	1404.69	1026.96	2070.22	2073.51	1543.92	1.04593
ec8739_00678 : tolC:Outer membrane protein TolC( )	2219.02	0.380366	0.368278	-1.03282	0.301686	0.496641	1940.59	1464.03	2379.84	1935.55	1790.5	3803.62	0.303957
ec8739_00679 : nudF:ADP-ribose pyrophosphatase( 3.6.1.13)	368.926	0.316902	0.191599	-1.65398	0.0981313	0.232769	288.745	340.275	356.756	393.73	401.396	432.652	0.633074
ec8739_00680 : :hypothetical protein(Protein of unknown function (DUF1249) )	252.937	0.372143	0.218787	-1.70094	0.0889541	0.217975	221.246	210.704	229.763	273.899	245.799	336.212	0.661593
ec8739_00681 : cpdA:3'%2C5'-cyclic adenosine monophosphate phosphodiesterase CpdA( 3.1.4.53)	606.768	0.355187	0.195437	-1.81739	0.0691568	0.181568	556.865	489.221	550.55	776.047	604.35	663.577	0.740961
ec8739_00682 : :hypothetical protein(Uncharacterised protein family (UPF0227) )	227.505	0.597588	0.247601	-2.41351	0.0157995	0.0601977	179.059	146.524	216.549	284.17	237.906	300.821	1.22042
ec8739_00683 : parE:DNA topoisomerase 4 subunit B( 5.6.2.2)	1139.51	0.750819	0.241173	-3.11319	0.00185074	0.0110288	753.736	950.591	844.176	1564.65	1625.88	1098	1.95747
ec8739_00684 : ygiN:putative quinol monooxygenase YgiN( 1.-.-.-)	3110.65	0.510513	0.175829	-2.90347	0.00369053	0.0192239	2857.45	2569.62	2271.2	3770.68	3715.17	3479.8	1.71616
ec8739_00685 : mdaB:Modulator of drug activity B( )	129.944	-0.330862	0.261815	1.26372	0.20633	0.3875	135.935	129.571	168.835	100.43	105.987	138.909	0.411728
ec8739_00686 : qseC:Sensor protein QseC( 2.7.13.3)	72.3031	0.0483588	0.414237	-0.116742	0.907065	0.952522	83.4359	54.4925	75.6088	53.6386	50.7383	115.905	0.0211248
ec8739_00687 : qseB:Transcriptional regulatory protein QseB( )	37.2357	1.06226	0.353986	-3.00086	0.0026922	0.0148796	28.1245	25.4298	19.0857	45.6498	60.886	44.2385	1.82741
ec8739_00688 : :Bacterial OB fold (BOF) protein( )	453.716	0.218208	0.518481	-0.42086	0.673857	0.817846	453.742	537.659	267.934	257.922	299.92	905.119	0.0873286
ec8739_00689 : sbmC_1:DNA gyrase inhibitor( )	93.1191	0.523425	0.304892	-1.71675	0.0860244	0.21357	85.3109	67.8128	76.3429	83.3109	102.604	143.333	0.67046
ec8739_03097 : nagC_2:N-acetylglucosamine repressor( )	1620.91	2.2802	0.278982	-8.17329	3.00101e-16	2.30288e-14	534.365	400.822	723.055	2825.72	2910.12	2331.37	13.6377
ec8739_00691 : mqsA:Antitoxin MqsA( )	404.517	-0.484389	0.353505	1.37025	0.170609	0.342001	405.93	422.619	587.253	240.803	270.604	499.895	0.465973
ec8739_00692 : ygiS:putative deoxycholate-binding periplasmic protein YgiS( )	425.979	0.533818	0.23216	-2.29935	0.021485	0.0758476	314.057	421.408	309.776	574.047	454.39	482.199	1.12006
ec8739_00693 : parC:DNA topoisomerase 4 subunit A( 5.6.2.2)	1174.72	0.136756	0.186795	-0.732116	0.464098	0.649173	1218.73	962.7	1174.51	1280.48	1261.69	1150.2	0.18764
ec8739_00694 : plsC:1-acyl-sn-glycerol-3-phosphate acyltransferase( 2.3.1.51)	612.624	0.460692	0.166301	-2.77022	0.00560178	0.0264602	500.616	492.854	552.752	730.397	675.383	723.741	1.57741
ec8739_00695 : ftsP:Cell division protein FtsP( )	630.194	0.259399	0.18453	-1.40573	0.159803	0.326321	582.177	529.182	608.541	682.465	757.692	621.108	0.486355
ec8739_00696 : rimO_2:Ribosomal protein S12 methylthiotransferase RimO( 2.8.4.4)	1162.95	0.485382	0.167904	-2.89083	0.00384222	0.0197716	1048.11	965.122	894.827	1387.75	1270.71	1411.21	1.70396
ec8739_00697 : lpp_1:Major outer membrane lipoprotein Lpp( )	62.216	0.846349	0.35757	-2.36695	0.0179355	0.0668226	29.062	56.9143	47.7143	68.4747	100.349	70.7815	1.17508
ec8739_00698 : :hypothetical protein(Protein of unknown function (DUF3828) )	157.321	0.174812	0.220556	-0.792599	0.428012	0.617251	140.622	140.469	162.229	152.927	160.108	187.571	0.209538
ec8739_00699 : dkgA:2%2C5-diketo-D-gluconic acid reductase A( 1.1.1.274)	1185.47	-0.448716	0.26511	1.69256	0.0905383	0.220366	1391.22	1374.42	1340.4	758.928	918.927	1328.92	0.656856
ec8739_00700 : yqhD:Alcohol dehydrogenase YqhD( 1.1.1.-)	2297.88	-0.850535	0.226845	3.74941	0.000177254	0.00156313	3270.88	3015.25	2583.91	1460.79	1461.26	1995.15	2.80601
ec8739_00701 : rclR_1:RCS-specific HTH-type transcriptional activator RclR( )	205.954	-0.618228	0.296339	2.08622	0.0369587	0.113683	260.62	208.282	279.679	148.362	122.899	215.884	0.944304
ec8739_00702 : yghB:Inner membrane protein YghB( )	1289.21	0.812788	0.355861	-2.284	0.0223713	0.0782192	958.107	939.692	908.04	1264.5	2557.21	1107.73	1.10669
ec8739_00703 : metC:Cystathionine beta-lyase MetC( 4.4.1.8)	466.396	0.271773	0.369204	-0.736106	0.461666	0.647844	530.615	346.33	391.257	368.622	385.611	775.942	0.18853
ec8739_00207 : :hypothetical protein(Short repeat of unknown function (DUF308) )	303.3	2.24475	0.45524	-4.93092	8.18445e-07	1.49786e-05	112.498	122.305	82.9495	303.571	326.98	871.498	4.82453
ec8739_01473 : nrdA:Ribonucleoside-diphosphate reductase 1 subunit alpha( 1.17.4.1)	1068.1	2.23793	0.321552	-6.95977	3.40821e-12	1.79609e-10	331.869	299.103	488.888	1496.17	1411.65	2380.91	9.74567
ec8739_00706 : yghA:putative oxidoreductase YghA( 1.-.-.-)	154.997	-0.848816	0.423432	2.00461	0.0450048	0.132381	172.497	135.626	289.956	78.746	86.8189	166.337	0.878173
ec8739_00707 : :hypothetical protein(Uncharacterized protein family%2C UPF0114 )	818.233	0.113099	0.276146	-0.409561	0.682128	0.822293	881.234	701.136	776.642	732.68	679.893	1137.81	0.0849734
ec8739_00708 : gpr_1:L-glyceraldehyde 3-phosphate reductase( 1.1.1.-)	406.734	-0.234439	0.246902	0.949524	0.342354	0.536175	477.179	457.737	383.917	447.368	382.229	291.974	0.270693
ec8739_00709 : :hypothetical protein( )	3.90489	-0.792659	1.02521	0.773169	0.439422	0.627705	7.49986	1.21094	5.87253	5.70623	2.25504	0.884769	0.202244
ec8739_00710 : clcD_1:Carboxymethylenebutenolidase( 3.1.1.45)	116.962	-0.221867	0.382187	0.58052	0.561564	0.731254	90.9358	133.204	154.154	81.0285	82.3088	160.143	0.135932
ec8739_00711 : :hypothetical protein(Protein of unknown function (DUF2623) )	34.7558	-0.639604	0.42643	1.4999	0.133639	0.287808	31.8744	48.4377	46.2462	34.2374	32.698	15.0411	0.540897
ec8739_00712 : hybO:Hydrogenase-2 small chain( 1.12.99.6)	1378.15	0.313963	0.212977	-1.47416	0.140439	0.298283	1232.79	1437.39	1017.42	1666.22	1433.08	1481.99	0.525371
ec8739_00713 : fdnH_1:Formate dehydrogenase%2C nitrate-inducible%2C iron-sulfur subunit( )	616.805	0.304883	0.334161	-0.912383	0.361567	0.554327	530.615	767.738	358.224	794.307	693.424	556.52	0.256234
ec8739_00714 : hybB:putative Ni/Fe-hydrogenase 2 b-type cytochrome subunit( )	461.29	0.330505	0.367796	-0.898609	0.368861	0.562159	374.993	563.089	288.488	659.64	547.974	333.558	0.250141
ec8739_00715 : hybC:Hydrogenase-2 large chain( 1.12.99.6)	1490.9	0.43131	0.334701	-1.28864	0.197523	0.377046	1130.6	1640.83	1037.97	2151.25	1884.08	1100.65	0.423606
ec8739_00716 : hybD:Hydrogenase 2 maturation protease( 3.4.23.-)	308.153	-0.00767199	0.291161	0.0263497	0.978978	0.989155	329.994	354.806	242.242	342.374	357.423	222.077	0.00473568
ec8739_00717 : hybE:Hydrogenase-2 operon protein HybE( )	174.383	-0.0748438	0.306925	0.243851	0.807346	0.894593	176.247	210.704	149.749	203.142	190.551	115.905	0.0483746
ec8739_00718 : hypA_1:hydrogenase nickel incorporation protein HypA( )	82.8247	0.0878864	0.35609	-0.24681	0.805056	0.893961	61.8738	117.462	62.3956	101.571	76.6712	76.9749	0.0486813
ec8739_00719 : hybG:Hydrogenase-2 operon protein HybG( )	145.915	0.119814	0.204922	-0.584682	0.558762	0.728906	130.31	147.735	141.675	150.644	155.597	149.526	0.137328
ec8739_00720 : yghU:Disulfide-bond oxidoreductase YghU( 1.8.4.-)	395.739	-0.07318	0.220234	0.332283	0.739676	0.86138	417.18	375.392	425.024	370.905	325.853	460.08	0.0648055
ec8739_00721 : gss:Bifunctional glutathionylspermidine synthetase/amidase( )	2163.77	0.279393	0.185277	-1.50797	0.131561	0.284594	2045.59	2071.92	1748.55	2331.57	2150.18	2634.84	0.545774
ec8739_00722 : pitA_2:Low-affinity inorganic phosphate transporter 1( )	146.068	-0.315887	0.424302	0.744486	0.456583	0.643186	165.934	119.883	200.4	101.571	78.9263	209.69	0.191663
ec8739_00723 : tmk_1:Thymidylate kinase( 2.7.4.9)	37.0868	-0.642057	0.586085	1.0955	0.273297	0.472118	38.4368	38.7502	58.7253	7.98872	28.188	50.4318	0.32595
ec8739_00724 : :hypothetical protein( )	24.3841	0.301805	0.59435	-0.50779	0.611601	0.773386	20.6246	8.4766	35.9692	28.5311	14.6577	38.0451	0.111604
ec8739_00725 : tmk_2:Thymidylate kinase( 2.7.4.9)	28.8231	0.43857	0.363966	-1.20498	0.228213	0.416612	23.4371	19.3751	30.0967	30.8136	33.8255	35.3908	0.380268
ec8739_00726 : yghQ:Inner membrane protein YghQ( )	29.2461	0.51167	0.417548	-1.22542	0.220419	0.407033	15.9372	35.1174	22.022	27.3899	36.0806	38.9298	0.39037
ec8739_00727 : :hypothetical protein( )	36.4813	0.0750013	0.403781	-0.185748	0.852643	0.922097	37.4993	20.586	47.7143	31.9549	43.9732	37.1603	0.0352232
ec8739_00728 : :Bacterial protein of unknown function (YtfJ_HI0045)( )	16.7111	0.439433	0.482469	-0.910801	0.3624	0.55541	11.2498	13.3204	17.6176	15.9774	27.0604	15.0411	0.255386
ec8739_00729 : lptF_1:Lipopolysaccharide export system permease protein LptF( )	30.2859	1.08393	0.386421	-2.80504	0.00503099	0.0245597	12.1873	24.2189	22.022	43.3673	38.3356	41.5841	1.60978
ec8739_00730 : lptG_1:Lipopolysaccharide export system permease protein LptG( )	154.347	-0.658791	0.258828	2.54529	0.0109187	0.0448437	184.684	161.055	220.954	97.0059	129.665	132.715	1.3483
ec8739_00731 : bioF_1:8-amino-7-oxononanoate synthase( 2.3.1.47)	63.9237	-0.502374	0.274295	1.83151	0.0670244	0.177568	72.1862	76.2894	76.3429	44.5086	62.0135	52.2014	0.750635
ec8739_00732 : acpP_1:Acyl carrier protein( )	10.2798	-0.38506	0.577732	0.666503	0.50509	0.688124	11.2498	15.7423	8.07473	10.2712	10.1477	6.19338	0.162334
ec8739_00733 : gnu_1:N-acetyl-alpha-D-glucosaminyl-diphospho-ditrans%2C octacis-undecaprenol 4-epimerase( 5.1.3.26)	14.258	0.168395	0.504645	-0.333689	0.738614	0.860831	9.37483	14.5313	16.1495	13.6949	20.2953	11.502	0.0650821
ec8739_00734 : :Putative ligase( 6.2.1.-)	47.8468	-0.273703	0.39709	0.689272	0.490652	0.67403	51.5615	38.7502	66.8	31.9549	36.0806	61.9338	0.171321
ec8739_00735 : :hypothetical protein( )	61.9688	-0.747325	0.376478	1.98505	0.0471394	0.136911	97.4982	67.8128	68.2681	29.6724	43.9732	64.5881	0.863563
ec8739_00736 : glcC_2:Glc operon transcriptional activator( )	732.232	0.163748	0.441002	-0.371309	0.710407	0.843693	968.419	767.738	336.202	972.341	860.296	488.393	0.0738154
ec8739_03689 : pdhR_1:Pyruvate dehydrogenase complex repressor( )	3075.52	2.22434	0.363713	-6.11564	9.61713e-10	3.44798e-08	934.67	766.527	1550.35	4313.91	3951.95	6935.7	7.46244
ec8739_03378 : iraP:Anti-adapter protein IraP( )	1073.72	2.19975	0.196049	-11.2204	3.23706e-29	5.89954e-27	448.117	360.861	342.809	1868.22	1689.02	1733.26	26.2292
ec8739_01170 : glyA:Serine hydroxymethyltransferase( 2.1.2.1)	14940.7	2.18895	0.206847	-10.5825	3.59401e-26	5.61435e-24	6048.64	5043.58	5031.29	26895.7	26192.2	20432.9	23.2507
ec8739_02256 : dosP:Oxygen sensor protein DosP( 3.1.4.52)	2024.06	2.16801	0.335281	-6.46625	1.00464e-10	4.06879e-09	711.549	858.559	640.84	3994.36	3992.54	1946.49	8.39053
ec8739_00626 : sstT:Serine/threonine transporter SstT( )	1550.9	2.16782	0.218626	-9.91565	3.55943e-23	4.5791e-21	534.365	633.323	527.059	2703.61	2840.22	2066.82	20.3392
ec8739_04287 : sodA:Superoxide dismutase [Mn]( 1.15.1.1)	565.145	2.16448	0.31212	-6.93477	4.06885e-12	2.04565e-10	200.621	205.86	212.145	815.991	649.45	1306.8	9.68917
ec8739_00743 : :Procyclic acidic repetitive protein (PARP)( )	51.3786	0.206438	0.423035	-0.487994	0.625554	0.782061	39.3743	49.6487	53.5868	76.4635	60.886	28.3126	0.106759
ec8739_00744 : :Transposase( )	3.96157	-0.239824	0.962944	0.249053	0.80332	0.893622	6.56238	2.42189	3.67033	6.84747	3.38255	0.884769	0.0488461
ec8739_00745 : :Integrase core domain protein( )	7.7741	-0.112492	0.678382	0.165825	0.868295	0.930557	4.68741	6.05472	13.2132	5.70623	9.02014	7.96292	0.0312568
ec8739_00746 : acuR:Transcriptional regulator AcuR( )	218.42	-0.167842	0.383757	0.437366	0.661846	0.80875	180.934	199.806	312.712	146.079	165.745	305.245	0.0921855
ec8739_00747 : :hypothetical protein( )	60.991	0.29794	0.313012	-0.951849	0.341174	0.535833	51.5615	58.1253	55.055	51.3561	63.141	86.7074	0.270971
ec8739_00748 : :Integrase core domain protein( )	24.7847	0.882797	0.451465	-1.9554	0.0505353	0.144661	10.3123	20.586	21.2879	26.2487	42.8457	27.4278	0.839649
ec8739_00749 : :Transposase( )	3.69948	-0.618284	1.06775	0.57905	0.562555	0.732108	2.81245	7.26566	3.67033	0	2.25504	6.19338	0.135425
ec8739_00750 : :Glycine betaine transporter( )	222.974	-0.0457892	0.257548	0.177789	0.858889	0.92489	180.934	261.564	237.837	208.848	189.423	259.237	0.0339098
ec8739_00751 : :Integrase core domain protein( )	338.118	-0.00452584	0.193892	0.0233421	0.981377	0.990435	302.807	377.814	336.202	320.69	333.745	357.447	0.00417407
ec8739_00752 : :Helix-turn-helix domain protein( )	37.9052	0.19439	0.357008	-0.544498	0.586099	0.752405	36.5618	29.0626	40.3736	37.6611	31.5705	52.2014	0.123549
ec8739_00753 : :Integrase core domain protein( )	12.7419	-0.0556567	0.587285	0.0947696	0.924498	0.961273	10.3123	13.3204	15.4154	4.56498	16.9128	15.9258	0.0171534
ec8739_00754 : :Integrase core domain protein( )	12.851	-0.45777	0.508797	0.89971	0.368275	0.561853	12.1873	15.7423	16.8835	7.98872	10.1477	14.1563	0.250377
ec8739_00755 : :hypothetical protein( )	12.4549	0.435872	0.536099	-0.813045	0.416192	0.607618	11.2498	9.68755	11.011	10.2712	11.2752	21.2345	0.216369
ec8739_00756 : fecE:Fe(3+) dicitrate transport ATP-binding protein FecE( )	47.8132	0.0756581	0.338302	-0.223641	0.823037	0.903605	47.8116	44.8049	46.9802	63.9098	33.8255	49.5471	0.0440213
ec8739_00757 : fecD:Fe(3+) dicitrate transport system permease protein FecD( )	19.1215	-0.0179484	0.527217	0.0340437	0.972842	0.986742	26.2495	15.7423	15.4154	19.4012	28.188	9.73246	0.0057962
ec8739_00758 : fecC:Fe(3+) dicitrate transport system permease protein FecC( )	13.0611	1.36119	0.637593	-2.13488	0.0327708	0.104399	5.6249	4.84377	11.011	30.8136	10.1477	15.9258	0.981305
ec8739_00759 : fecB:Fe(3+) dicitrate-binding periplasmic protein( )	70.1892	0.30199	0.315019	-0.95864	0.33774	0.532928	43.1242	66.6019	78.5451	77.6047	80.0538	75.2054	0.273332
ec8739_00760 : fecA_1:Fe(3+) dicitrate transport protein FecA( )	155.283	0.756504	0.232704	-3.25092	0.00115032	0.00753221	111.56	105.352	128.462	220.26	196.188	169.876	2.12308
ec8739_00288 : glgC:Glucose-1-phosphate adenylyltransferase( 2.7.7.27)	3537.34	2.16438	0.280059	-7.72829	1.09e-14	7.22374e-13	1221.54	1621.45	1029.89	4974.69	5072.7	7303.77	12.1412
ec8739_01554 : folE:GTP cyclohydrolase 1( 3.5.4.16)	4162.05	2.1418	0.182221	-11.7539	6.74364e-32	1.55246e-29	1538.41	1442.23	1631.83	5889.97	7098.85	7371.01	28.809
ec8739_00763 : :IS1 transposase( )	139.205	-0.889856	0.23118	3.8492	0.000118505	0.00111232	159.372	181.642	201.134	91.2997	107.114	94.6703	2.95377
ec8739_00764 : :IS1 transposase( )	102.545	-0.12776	0.253495	0.503996	0.614264	0.775185	86.2484	122.305	113.046	93.5822	99.2216	100.864	0.110595
ec8739_00765 : intS_2:Prophage integrase IntS( )	250.233	-0.227866	0.255229	0.89279	0.37197	0.565321	211.871	296.681	301.701	192.871	239.034	259.237	0.247705
ec8739_00767 : ydfK:putative membrane protein YdfK( )	118.36	0.100011	0.319908	-0.312625	0.754566	0.868593	117.185	88.3989	136.536	152.927	86.8189	128.292	0.0611835
ec8739_00768 : speC:Constitutive ornithine decarboxylase( 4.1.1.17)	348.822	0.452981	0.205717	-2.20196	0.0276679	0.091317	304.682	256.72	320.787	402.86	444.242	363.64	1.03945
ec8739_00769 : nupG:Nucleoside permease NupG( )	230.186	-0.274194	0.270668	1.01303	0.311047	0.506252	295.307	257.931	202.602	244.227	216.483	164.567	0.295633
ec8739_00770 : mltC:Membrane-bound lytic murein transglycosylase C( 4.2.2.-)	285.202	0.220152	0.193113	-1.14001	0.25428	0.450231	291.557	240.978	257.657	287.594	320.215	313.208	0.346565
ec8739_00771 : yggX:putative Fe(2+)-trafficking protein( )	256.579	-0.206029	0.26124	0.788659	0.430311	0.620159	314.057	291.837	218.752	253.357	269.477	191.995	0.207497
ec8739_00772 : mutY:Adenine DNA glycosylase( 3.2.2.-)	371.806	0.739813	0.242266	-3.05373	0.00226019	0.0131289	231.558	286.994	317.117	409.707	430.712	554.75	1.88177
ec8739_00773 : trmB:tRNA (guanine-N(7)-)-methyltransferase( 2.1.1.33)	371.86	0.436475	0.336714	-1.29628	0.19488	0.374352	341.244	214.337	391.991	381.176	332.618	569.791	0.42672
ec8739_00774 : :hypothetical protein(Protein with unknown function (DUF469) )	1402.56	0.583387	0.220769	-2.64252	0.00822917	0.0355325	1343.41	900.942	1123.12	1747.25	1584.16	1716.45	1.44937
ec8739_00775 : :hypothetical protein(Protein of unknown function (DUF2884) )	509.162	-0.205808	0.22872	0.899825	0.368213	0.561853	607.489	584.886	444.11	518.126	491.598	408.763	0.250377
ec8739_00776 : ansB:L-asparaginase 2( 3.5.1.1)	550.261	0.481109	0.261764	-1.83795	0.06607	0.175999	455.617	525.549	397.13	710.996	736.269	476.006	0.75449
ec8739_00777 : :hypothetical protein(Protein of unknown function (DUF1202) )	103.676	-0.39402	0.288276	1.36682	0.171683	0.343563	116.248	110.196	126.259	118.69	71.0336	79.6292	0.463994
ec8739_00778 : hemN_1:Oxygen-independent coproporphyrinogen-III oxidase-like protein YqeR( 1.3.99.-)	579.687	0.0613294	0.308733	-0.198649	0.842537	0.915665	608.426	659.964	433.833	697.301	674.256	404.339	0.0382632
ec8739_00779 : rdgB:dITP/XTP pyrophosphatase( 3.6.1.9)	345.566	0.0221429	0.229907	-0.0963125	0.923272	0.960798	354.368	392.346	282.615	359.492	381.101	303.476	0.0173679
ec8739_00780 : :putative ACR%2C YggU family( )	151.277	0.180135	0.226777	-0.794326	0.427006	0.616614	149.997	157.423	118.919	166.622	158.98	155.719	0.209987
ec8739_00781 : :YGGT family protein( )	380.223	0.345448	0.219394	-1.57456	0.115359	0.261169	389.055	294.259	320.787	483.888	401.396	391.953	0.583078
ec8739_00782 : :hypothetical protein(Alanine racemase%2C N-terminal domain )	412.025	0.728657	0.243803	-2.98871	0.0028016	0.0153562	264.37	273.673	391.257	527.256	467.92	547.672	1.81372
ec8739_00783 : pilT:Twitching mobility protein( )	144.627	-0.120934	0.319275	0.378777	0.704853	0.839833	134.997	174.376	142.409	157.492	169.128	89.3617	0.0758069
ec8739_00784 : yqgF:Putative pre-16S rRNA nuclease( 3.1.-.-)	475.612	0.104334	0.239536	-0.435569	0.66315	0.809324	436.867	517.073	421.354	513.561	577.289	387.529	0.0918776
ec8739_00785 : :putative ACR_( )	1774.53	0.502556	0.300631	-1.67167	0.0945896	0.226953	1426.85	1683.21	1295.63	2773.23	2046.45	1421.82	0.644065
ec8739_00786 : gshB:Glutathione synthetase( 6.3.2.3)	1000.62	-0.139829	0.185723	0.752886	0.451518	0.639553	1182.17	1051.1	914.646	919.844	953.88	982.094	0.194123
ec8739_00787 : rsmE:Ribosomal RNA small subunit methyltransferase E( 2.1.1.193)	363.211	-0.0377244	0.250633	0.150517	0.880357	0.93759	379.68	362.072	362.629	262.487	391.249	421.15	0.0279871
ec8739_00788 : endA:Endonuclease-1( 3.1.21.1)	69.7854	0.737172	0.345418	-2.13414	0.0328311	0.104515	41.2492	41.1721	73.4066	95.8646	93.584	73.4358	0.980823
ec8739_00789 : sprT:Protein SprT( )	88.248	0.445903	0.328059	-1.35921	0.174079	0.3461	68.4362	73.8676	82.2154	86.7347	76.6712	141.563	0.460798
ec8739_00115 : yibH:Inner membrane protein YibH( )	76.4879	2.14088	0.628914	-3.40409	0.000663849	0.00476794	25.312	24.2189	35.2352	53.6386	58.6309	261.892	2.32167
ec8739_00791 : metK:S-adenosylmethionine synthase( 2.5.1.6)	2135.66	-0.465681	0.48635	0.957502	0.338314	0.533448	3539	2351.65	1542.27	1039.67	1240.27	3101.12	0.272908
ec8739_00792 : :hypothetical protein(Protein of unknown function (DUF2684) )	28.6758	0.498611	0.692514	-0.720002	0.471524	0.65683	42.1867	10.8985	18.3517	15.9774	19.1678	65.4729	0.182547
ec8739_00793 : speA:Biosynthetic arginine decarboxylase( 4.1.1.19)	2745.88	0.0618952	0.21658	-0.285784	0.775044	0.878477	2854.63	3043.1	2164.03	3016.31	2865.02	2532.21	0.0562698
ec8739_00794 : speB:Agmatinase( 3.5.3.11)	515.156	-0.370396	0.174309	2.12493	0.0335922	0.106319	606.551	611.526	525.591	441.662	441.987	463.619	0.97339
ec8739_00795 : loiP_1:Metalloprotease LoiP( 3.4.24.-)	313.284	0.114045	0.189013	-0.603373	0.54626	0.717493	304.682	320.9	278.211	302.43	321.343	352.138	0.144182
ec8739_00796 : tktA:Transketolase 1( 2.2.1.1)	18569.3	0.433794	0.208527	-2.08028	0.0375002	0.114864	17758.7	16725.6	12911.5	22987	21603.2	19429.5	0.939815
ec8739_04365 : metE:5-methyltetrahydropteroyltriglutamate-- homocysteine methyltransferase( 2.1.1.14)	6854.34	2.13353	0.413067	-5.1651	2.40315e-07	5.17802e-06	3140.57	3263.49	1230.29	8415.55	10726.1	14350.1	5.28584
ec8739_02677 : pgaC:Poly-beta-1%2C6-N-acetyl-D-glucosamine synthase( 2.4.1.-)	267.423	2.13189	0.243623	-8.75081	2.11826e-18	2.10574e-16	105.936	98.0864	93.9605	465.628	494.98	345.945	15.6766
ec8739_00208 : hdeA:Acid stress chaperone HdeA( )	1487.47	2.13136	0.515179	-4.13712	3.5169e-05	0.000405882	646.863	567.933	444.11	1500.74	1134.28	4630.88	3.3916
ec8739_00800 : yggF:Fructose-1%2C6-bisphosphatase 2 class 2( 3.1.3.11)	24.6495	-1.02558	0.551158	1.86077	0.0627768	0.170022	34.6869	50.8596	13.9473	14.8362	20.2953	13.2715	0.769495
ec8739_00801 : mtlR_2:Mannitol operon repressor( )	287.815	0.479513	0.190556	-2.5164	0.0118562	0.0479551	262.495	214.337	243.71	326.396	347.276	332.673	1.31916
ec8739_00802 : coaA_1:Pantothenate kinase( 2.7.1.33)	275.402	0.44722	0.212143	-2.10811	0.0350219	0.109968	232.496	237.345	229.763	262.487	346.148	344.175	0.958733
ec8739_00803 : epd:D-erythrose-4-phosphate dehydrogenase( 1.2.1.72)	6911.61	0.80455	0.313104	-2.56959	0.0101818	0.042455	4135.24	6144.33	4819.14	10428.7	10206.3	5735.96	1.37207
ec8739_00804 : pgk:Phosphoglycerate kinase( 2.7.2.3)	22724.8	0.75812	0.284513	-2.66462	0.00770746	0.0338478	18414	18472.9	13776.2	32872.4	33009.2	19803.8	1.47047
ec8739_00805 : fbaA_1:Fructose-bisphosphate aldolase class 2( 4.1.2.13)	20230.9	0.677722	0.207584	-3.26481	0.00109537	0.00727031	17785	16465.2	12444.6	25287.7	24814.4	24588.6	2.13845
ec8739_03115 : glnM_2:putative glutamine ABC transporter permease protein GlnM( )	525.375	2.09927	0.416058	-5.04563	4.52022e-07	8.84641e-06	178.122	261.564	157.824	522.691	668.618	1363.43	5.05323
ec8739_00807 : argO:Arginine exporter protein ArgO( )	175.35	-0.811747	0.457495	1.77433	0.0760089	0.194765	224.996	185.274	260.593	75.3222	81.1813	224.731	0.71049
ec8739_00808 : :26 kDa periplasmic immunogenic protein( )	856.626	-0.292035	0.273331	1.06843	0.285326	0.48097	1023.73	721.722	1083.48	642.521	709.209	959.09	0.317882
ec8739_00809 : cynR_1:HTH-type transcriptional regulator CynR( )	153.96	0.0918042	0.302033	-0.303954	0.761163	0.87037	138.747	124.727	183.517	148.362	124.027	204.382	0.0602961
ec8739_00810 : scpC:Propionyl-CoA:succinate CoA transferase( 2.8.3.-)	68.3403	-0.226294	0.341674	0.662309	0.507773	0.689966	84.3734	60.5472	76.3429	42.2261	64.2685	82.2835	0.161172
ec8739_00811 : scpB:Methylmalonyl-CoA decarboxylase( 7.2.4.3)	18.4785	-0.433268	0.467703	0.926374	0.354251	0.547143	26.2495	18.1642	19.0857	22.8249	11.2752	13.2715	0.261899
ec8739_00812 : argK:GTPase ArgK( 3.6.5.-)	16.602	-0.281359	0.463991	0.606389	0.544256	0.716052	18.7497	13.3204	22.022	15.9774	18.0403	11.502	0.145056
ec8739_00813 : scpA:Methylmalonyl-CoA mutase( 5.4.99.2)	87.5892	-0.333772	0.315053	1.05941	0.289411	0.48492	72.1862	89.6098	130.664	82.1697	72.1612	78.7444	0.31433
ec8739_00814 : argP:HTH-type transcriptional regulator ArgP( )	544.638	0.0508645	0.24107	-0.210995	0.832891	0.909836	577.489	409.299	617.35	494.159	582.927	586.602	0.041037
ec8739_00815 : :LysR substrate binding domain protein( )	10.0596	-0.0202128	0.666118	0.0303441	0.975793	0.987749	6.56238	14.5313	9.54286	14.8362	3.38255	11.502	0.00535343
ec8739_00816 : rpiA:Ribose-5-phosphate isomerase A( 5.3.1.6)	807.868	-0.0725039	0.285152	0.254264	0.799291	0.891627	815.61	709.613	959.424	642.521	661.853	1058.18	0.0498168
ec8739_03161 : uspG:Universal stress protein UP12( )	10081.3	2.08955	0.208685	-10.0129	1.33766e-23	1.77301e-21	4423.04	3898.03	3188.05	14953.7	16150.6	17874.1	20.7513
ec8739_00818 : ygfA:5-formyltetrahydrofolate cyclo-ligase( 6.3.3.2)	3421.01	-0.404051	0.244501	1.65256	0.0984212	0.233078	3729.31	4562.84	3398.73	3172.66	3365.64	2296.86	0.6325
ec8739_00819 : zapA:Cell division protein ZapA( )	2524.26	0.168286	0.145335	-1.15792	0.246897	0.440606	2358.71	2509.07	2264.59	2677.36	2694.77	2641.04	0.355949
ec8739_00820 : :hypothetical protein(Uncharacterised protein family (UPF0149) )	1119	0.788937	0.1754	-4.49793	6.86192e-06	0.000101399	855.922	888.833	717.917	1433.4	1409.4	1408.55	3.99397
ec8739_00821 : pepP:Xaa-Pro aminopeptidase( 3.4.11.9)	2199.67	0.611644	0.219804	-2.78268	0.00539111	0.0257322	1757.78	2035.6	1428.49	2914.74	2690.26	2371.18	1.58952
ec8739_00822 : ubiH:2-octaprenyl-6-methoxyphenol hydroxylase( 1.14.13.-)	652.138	0.679928	0.23746	-2.86334	0.00419206	0.0212716	563.427	540.081	400.8	887.889	841.128	679.503	1.6722
ec8739_00823 : ubiI:2-octaprenylphenol hydroxylase( 1.14.13.-)	830.871	0.715959	0.241479	-2.96489	0.00302787	0.0164317	621.551	709.613	555.688	1159.51	1139.92	798.946	1.78432
ec8739_00205 : :hypothetical protein( )	20.0498	2.08886	0.608887	-3.43062	0.000602201	0.00439005	7.49986	4.84377	10.2769	18.2599	23.6779	55.7405	2.35753
ec8739_00173 : dppC:Dipeptide transport system permease protein DppC( )	87.0207	2.08797	0.456511	-4.57376	4.7904e-06	7.32629e-05	29.9994	36.3283	33.033	189.447	171.383	61.9338	4.13512
ec8739_01724 : gltC_3:HTH-type transcriptional regulator GltC( )	260.602	2.05198	0.444168	-4.61982	3.84065e-06	5.97829e-05	121.873	89.6098	92.4923	225.967	325.853	707.815	4.22342
ec8739_00174 : oppD_1:Oligopeptide transport ATP-binding protein OppD( )	208.071	2.03217	0.537141	-3.7833	0.00015476	0.00138713	84.3734	123.516	38.1714	437.097	422.819	142.448	2.85788
ec8739_00828 : bglA:6-phospho-beta-glucosidase BglA( 3.2.1.86)	709.418	0.110141	0.185585	-0.593477	0.552862	0.724234	704.049	708.402	635.701	659.64	724.994	823.72	0.140121
ec8739_00829 : :ASCH domain protein( )	262.492	0.477215	0.217339	-2.19571	0.0281125	0.0925239	236.246	239.767	183.517	318.408	278.497	318.517	1.03375
ec8739_00830 : :hemolysin-III related( )	433.88	0.238443	0.296993	-0.802857	0.422057	0.612704	402.18	507.385	285.552	561.493	460.027	386.644	0.212749
ec8739_00831 : ygfZ:tRNA-modifying protein YgfZ( )	595.276	-0.0639308	0.280862	0.227624	0.819939	0.901109	663.738	485.588	676.075	473.617	515.276	757.362	0.0452229
ec8739_00832 : sdhE:FAD assembly factor SdhE( )	642.255	0.899063	0.177556	-5.06355	4.11517e-07	8.21906e-06	439.679	483.166	422.822	879.901	867.061	760.901	5.08518
ec8739_00833 : ygfX:Inner membrane protein YgfX( )	326.494	0.283851	0.1913	-1.4838	0.137863	0.294235	269.057	329.377	285.552	361.775	374.336	338.867	0.531306
ec8739_00834 : fldB:Flavodoxin 2( )	847.425	0.311786	0.169919	-1.83491	0.0665186	0.176656	712.487	841.606	715.714	923.268	940.35	951.127	0.752872
ec8739_00835 : xerD_1:Tyrosine recombinase XerD( )	443.32	0.403415	0.20715	-1.94745	0.0514808	0.146409	385.305	418.986	341.341	564.917	509.638	439.73	0.834433
ec8739_00836 : dsbC:Thiol:disulfide interchange protein DsbC( )	523.452	0.424868	0.186218	-2.28156	0.0225152	0.0785964	462.179	440.783	437.503	682.465	560.376	557.405	1.1046
ec8739_00837 : recJ:Single-stranded-DNA-specific exonuclease RecJ( 3.1.-.-)	804.508	0.148357	0.304283	-0.487562	0.62586	0.782061	792.173	911.84	585.785	927.833	1019.28	590.141	0.106759
ec8739_00838 : prfB:Peptide chain release factor RF2( )	2689.92	0.536769	0.221903	-2.41894	0.015566	0.0594635	1954.65	1909.66	2719.71	3263.96	3316.03	2975.48	1.22575
ec8739_00839 : lysS:Lysine--tRNA ligase( 6.1.1.6)	4903.18	0.240033	0.288002	-0.833442	0.404596	0.597872	4678.98	4756.59	4052.78	6340.76	6106.64	3483.34	0.223392
ec8739_00840 : idi:Isopentenyl-diphosphate Delta-isomerase( 5.3.3.2)	89.3024	-0.0496719	0.300137	0.165497	0.868553	0.930557	89.0608	82.3442	101.301	65.051	85.6914	112.366	0.0312568
ec8739_00841 : :hypothetical protein( )	1.13942	-1.07814	1.73316	0.622063	0.5339	0.707471	1.87497	1.21094	1.46813	2.28249	0	0	0.150291
ec8739_00842 : uacT:Uric acid transporter UacT( )	36.9854	-0.817863	0.389502	2.09977	0.0357493	0.111691	58.1239	31.4845	51.3846	34.2374	23.6779	23.004	0.951981
ec8739_00843 : gltD_2:Glutamate synthase [NADPH] small chain( 1.4.1.13)	46.134	-0.91355	0.347357	2.63	0.00853849	0.0366151	50.6241	49.6487	80.0132	33.0961	31.5705	31.8517	1.43634
ec8739_00844 : hyfA_2:Hydrogenase-4 component A( 1.-.-.-)	23.8022	-0.30055	0.441909	0.680117	0.49643	0.680046	21.5621	38.7502	19.0857	18.2599	24.8054	20.3497	0.167462
ec8739_00845 : ghxQ:Guanine/hypoxanthine permease GhxQ( )	59.9669	-0.372323	0.302256	1.23182	0.218018	0.403901	68.4362	65.3909	69.0022	66.1923	39.4631	51.3166	0.393725
ec8739_00846 : guaD:Guanine deaminase( 3.5.4.3)	87.8598	0.153582	0.419723	-0.365912	0.714431	0.847502	75.9361	61.7581	111.578	49.0736	109.369	119.444	0.071859
ec8739_00847 : xanQ:Xanthine permease XanQ( )	85.7258	0.257385	0.236467	-1.08846	0.276393	0.474391	77.811	76.2894	80.0132	87.8759	100.349	92.016	0.323864
ec8739_00848 : xdhA_1:Putative xanthine dehydrogenase molybdenum-binding subunit XdhA( 1.17.1.4)	182.489	-0.213792	0.225633	0.947522	0.343373	0.536804	188.434	220.392	179.846	146.079	189.423	170.76	0.270184
ec8739_00849 : :FAD binding domain in molybdopterin dehydrogenase( )	37.8039	-1.16277	0.421682	2.75747	0.00582514	0.0272213	55.3115	67.8128	33.767	30.8136	21.4228	17.6954	1.56509
ec8739_00850 : :8-oxoguanine deaminase( 3.5.4.32)	28.4568	-0.774244	0.406412	1.90507	0.0567706	0.157961	36.5618	41.1721	30.0967	29.6724	14.6577	18.5802	0.80145
ec8739_02899 : :Phage regulatory protein CII (CP76)( )	14.5728	2.03014	0.565899	-3.58746	0.000333916	0.002675	3.74993	9.68755	4.4044	17.1187	25.9329	26.5431	2.57268
ec8739_01657 : wcaJ_1:UDP-glucose:undecaprenyl-phosphate glucose-1-phosphate transferase( 2.7.8.31)	41.8996	2.02989	0.47935	-4.23468	2.28881e-05	0.000284411	7.49986	15.7423	25.6923	47.9323	76.6712	77.8597	3.54605
ec8739_03651 : fhuC:Iron(3+)-hydroxamate import ATP-binding protein FhuC( 7.2.2.16)	122.549	2.01103	0.334643	-6.00947	1.86128e-09	6.1676e-08	47.8116	33.9064	63.1297	244.227	153.342	192.88	7.20988
ec8739_00854 : pucA:putative xanthine dehydrogenase subunit A( 1.17.1.4)	80.8661	-0.99165	0.39448	2.51382	0.0119432	0.0481222	108.748	119.883	94.6945	26.2487	71.0336	64.5881	1.31765
ec8739_00855 : arcC1_1:Carbamate kinase 1( 2.7.2.2)	81.4759	0.431893	0.33782	-1.27847	0.201083	0.380752	44.0617	87.1879	77.0769	84.4522	109.369	86.7074	0.419358
ec8739_00856 : hyuA:D-phenylhydantoinase( 3.5.2.-)	23.606	-0.103751	0.412998	0.251215	0.801648	0.892543	22.4996	20.586	30.0967	15.9774	25.9329	26.5431	0.0493708
ec8739_00287 : glgX:Glycogen debranching enzyme( 3.2.1.-)	3496.07	2.00866	0.276642	-7.26085	3.84672e-13	2.21389e-11	1364.97	1640.83	1170.84	4844.59	4603.66	7351.55	10.6548
ec8739_00858 : ygeX:Diaminopropionate ammonia-lyase( 4.3.1.15)	58.378	-0.633826	0.31243	2.0287	0.0424892	0.126513	71.2487	76.2894	66.0659	31.9549	50.7383	53.9709	0.897864
ec8739_00382 : bfd:Bacterioferritin-associated ferredoxin( )	248.24	1.99323	0.537177	-3.71056	0.000206803	0.00176327	113.435	73.8676	111.578	207.707	213.101	769.749	2.75368
ec8739_00860 : :Limonene hydroxylase( 1.14.14.51)	483.476	-0.295855	0.283557	1.04337	0.296776	0.492154	628.113	534.026	437.503	380.035	354.041	567.137	0.307899
ec8739_00861 : ndhS:Nicotinate dehydrogenase small FeS subunit( 1.17.1.5)	35.7985	-0.765205	0.326318	2.34497	0.0190286	0.0698249	46.8741	46.0159	42.5758	22.8249	28.188	28.3126	1.15599
ec8739_00862 : ndhF:Nicotinate dehydrogenase FAD-subunit( 1.17.1.5)	40.9802	-0.0797952	0.372388	0.21428	0.830329	0.907965	44.0617	42.383	39.6396	33.0961	57.5034	29.1974	0.0419311
ec8739_00863 : xdhA_2:Putative xanthine dehydrogenase molybdenum-binding subunit XdhA( 1.17.1.4)	139.515	-0.236786	0.254449	0.930583	0.35207	0.545309	150.935	153.79	147.547	132.385	153.342	99.0941	0.263357
ec8739_00864 : nlpD_1:Murein hydrolase activator NlpD( )	705.297	-0.0245448	0.197774	0.124105	0.901232	0.948505	689.05	640.589	803.802	641.38	681.021	775.942	0.0229602
ec8739_00866 : :Glycosyl hydrolases family 15( )	223.569	0.293375	0.271553	-1.08036	0.279983	0.47763	230.621	145.313	226.092	229.39	227.759	282.241	0.320908
ec8739_00867 : spaO:Surface presentation of antigens protein SpaO( )	105.326	0.00840027	0.293098	-0.0286602	0.977136	0.988206	104.061	76.2894	133.6	115.266	99.2216	103.518	0.00515251
ec8739_00868 : fliP_1:Flagellar biosynthetic protein FliP( )	18.4402	0.480838	0.485809	-0.989768	0.322287	0.517506	15.9372	9.68755	19.8198	25.1074	25.9329	14.1563	0.286085
ec8739_00869 : :Bacterial export proteins%2C family 3( )	8.60714	-0.239417	0.598629	0.399942	0.689199	0.827493	12.1873	6.05472	9.54286	9.12997	6.76511	7.96292	0.0822358
ec8739_01530 : mepS_1:Murein DD-endopeptidase MepS/Murein LD-carboxypeptidase( 3.4.-.-)	1670.27	1.97872	0.2193	-9.02289	1.83187e-19	2.00315e-17	663.738	570.354	792.057	2669.37	2974.39	2351.72	16.6983
ec8739_00871 : spaS_1:Surface presentation of antigens protein SpaS( )	9.84691	-1.01243	0.576245	1.75694	0.0789277	0.199555	16.8747	10.8985	11.7451	6.84747	5.63759	7.07815	0.699938
ec8739_00872 : spaS_2:Surface presentation of antigens protein SpaS( )	8.26173	-1.06997	0.64725	1.6531	0.0983115	0.232944	11.2498	8.4766	13.9473	3.42374	4.51007	7.96292	0.632748
ec8739_00873 : :InvH outer membrane lipoprotein( )	11.0498	-1.77644	0.71175	2.49587	0.0125648	0.0499168	21.5621	19.3751	10.2769	2.28249	10.1477	2.65431	1.30175
ec8739_00874 : :Bacterial regulatory proteins%2C luxR family( )	9.15872	-1.04818	0.610112	1.71801	0.0857955	0.213221	8.43734	14.5313	13.9473	6.84747	6.76511	4.42385	0.671169
ec8739_00875 : :Type III secretion system protein PrgH-EprH (PrgH)( )	50.7784	-1.76121	0.560834	3.14034	0.00168751	0.0103262	65.6238	49.6487	120.387	10.2712	18.0403	40.6994	1.98606
ec8739_00876 : yscF:Yop proteins translocation protein F( )	27.0201	-1.24729	0.411323	3.03238	0.0024263	0.0137469	45.9366	33.9064	34.5011	10.2712	18.0403	19.4649	1.86179
ec8739_04102 : rbsA_2:Ribose import ATP-binding protein RbsA( 7.5.2.8)	232.188	1.9683	0.216621	-9.08638	1.02394e-19	1.21046e-17	84.3734	94.4536	104.237	402.86	338.255	368.949	16.917
ec8739_00878 : prgK:Lipoprotein PrgK( )	33.4621	-1.39834	0.448514	3.11772	0.00182256	0.0109054	27.187	56.9143	61.6616	15.9774	16.9128	22.1192	1.96236
ec8739_00879 : :IS1 transposase( )	2.96818	-1.60937	1.12917	1.42526	0.154082	0.318955	2.81245	6.05472	4.4044	2.28249	2.25504	0	0.49627
ec8739_00880 : :hypothetical protein( )	4.41756	-0.60264	1.02096	0.590268	0.555011	0.725963	6.56238	6.05472	3.67033	0	2.25504	7.96292	0.139086
ec8739_00881 : :Bacterial type III secretion apparatus protein (OrgA_MxiK)( )	0.813546	-3.10799	2.49416	1.24611	0.212725	0.396277	0	1.21094	3.67033	0	0	0	0.402001
ec8739_00882 : :hypothetical protein( )	1.5288	-0.105902	1.95671	0.0541222	0.956838	0.977841	0.937483	0	3.67033	4.56498	0	0	0.0097317
ec8739_00883 : liaR:Transcriptional regulatory protein LiaR( )	29.6455	-0.512908	0.499799	1.02623	0.304784	0.500047	39.3743	15.7423	49.1824	20.5424	20.2953	32.7365	0.300989
ec8739_00884 : :Transglycosylase SLT domain protein( )	15.1641	0.594902	0.556114	-1.06975	0.284733	0.48097	12.1873	6.05472	17.6176	12.5537	16.9128	25.6583	0.317882
ec8739_03114 : gltI:Glutamate/aspartate import solute-binding protein( )	5125.9	1.96556	0.513838	-3.82525	0.000130639	0.00119293	2711.2	2797.28	761.961	5630.91	6700.84	12153.2	2.92338
ec8739_00886 : hilA:Transcriptional regulator HilA( )	50.2754	-0.482187	0.43968	1.09668	0.272783	0.47176	44.9992	53.2815	77.811	27.3899	32.698	65.4729	0.326279
ec8739_00887 : sicA:Chaperone protein SicA( )	8.09061	-0.988951	1.21548	0.813633	0.415855	0.60751	1.87497	9.68755	20.5539	0	14.6577	1.76954	0.216447
ec8739_00888 : :hypothetical protein( )	18.7678	-1.25983	0.482465	2.61123	0.0090216	0.0383112	23.4371	35.1174	21.2879	6.84747	13.5302	12.3868	1.41667
ec8739_00889 : :hypothetical protein( )	0.557183	-2.5671	2.6539	0.967293	0.333397	0.528746	1.87497	0	1.46813	0	0	0	0.276753
ec8739_00890 : :hypothetical protein( )	8.02685	-1.9707	0.832927	2.366	0.0179815	0.0669372	15.9372	13.3204	9.54286	2.28249	0	7.07815	1.17433
ec8739_00892 : :hypothetical protein( )	11.4975	0.127156	0.513986	-0.247392	0.804605	0.893915	8.43734	12.1094	12.4791	11.4125	11.2752	13.2715	0.048704
ec8739_00893 : :hypothetical protein(Transcriptional regulatory protein%2C C terminal )	86.6446	0.108078	0.342514	-0.315544	0.752349	0.86782	73.1236	81.1332	96.1627	57.0623	94.7115	117.674	0.0615704
ec8739_00894 : :hypothetical protein( )	2.77767	-2.15456	1.19152	1.80824	0.0705689	0.183731	3.74993	2.42189	7.34066	1.14125	1.12752	0.884769	0.735817
ec8739_00895 : ecpR_1:HTH-type transcriptional regulator EcpR( )	14.2644	-0.591398	0.570184	1.03721	0.29964	0.494949	22.4996	14.5313	14.6813	12.5537	4.51007	16.8106	0.305439
ec8739_00896 : yqeG:Inner membrane transport protein YqeG( )	221.966	-0.431597	0.332352	1.29862	0.194076	0.373199	222.183	268.829	274.541	162.057	130.792	273.394	0.428059
ec8739_00897 : thlA:Acetyl-CoA acetyltransferase( 2.3.1.9)	589.581	-0.402615	0.204224	1.97144	0.0486739	0.14025	779.985	600.628	632.765	554.645	496.108	473.351	0.853097
ec8739_00898 : kduI:4-deoxy-L-threo-5-hexosulose-uronate ketol-isomerase( 5.3.1.17)	70.6856	-1.02696	0.368482	2.787	0.00531982	0.0255673	96.5607	89.6098	99.0989	34.2374	33.8255	70.7815	1.59231
ec8739_00899 : kduD_1:2-dehydro-3-deoxy-D-gluconate 5-dehydrogenase( 1.1.1.127)	58.4284	-0.506077	0.323378	1.56497	0.11759	0.263905	51.5615	78.7113	75.6088	55.921	38.3356	50.4318	0.578552
ec8739_00900 : araE:Arabinose-proton symporter( )	120.862	-0.337665	0.269122	1.25469	0.209591	0.392445	116.248	144.102	144.611	125.537	82.3088	112.366	0.406221
ec8739_00901 : :Aspartate racemase( 5.1.1.13)	99.226	-0.0494404	0.315905	0.156504	0.875636	0.934382	81.561	82.3442	138.004	108.418	86.8189	98.2094	0.0294758
ec8739_00902 : cmpR_1:HTH-type transcriptional activator CmpR( )	113.847	-0.241622	0.244022	0.990164	0.322094	0.517389	115.31	125.938	129.196	85.5934	109.369	117.674	0.286183
ec8739_00903 : lysA:Diaminopimelate decarboxylase( 4.1.1.20)	1371.21	0.367298	0.667853	-0.549969	0.582341	0.749385	1215.91	773.793	1603.2	529.538	642.685	3462.1	0.125295
ec8739_00904 : galR:HTH-type transcriptional regulator GalR( )	1546.23	0.135816	0.160511	-0.846148	0.39747	0.59154	1559.97	1447.08	1413.08	1686.76	1674.36	1496.14	0.228016
ec8739_00905 : aas:Bifunctional protein Aas( )	689.885	0.801337	0.182599	-4.38852	1.14126e-05	0.000157472	441.554	515.862	551.284	882.183	908.78	839.646	3.8028
ec8739_00906 : lplT:Lysophospholipid transporter LplT( )	239.844	0.549849	0.273323	-2.01172	0.0442496	0.130776	191.246	180.431	211.411	325.255	328.108	202.612	0.883473
ec8739_00907 : yhdN_1:General stress protein 69( 1.1.1.-)	582.289	0.075156	0.225066	-0.333929	0.738433	0.860831	694.675	496.487	510.176	545.516	625.773	621.108	0.0650821
ec8739_00908 : ygdR_1:putative lipoprotein YgdR( )	1090.04	-0.414601	0.208076	1.99254	0.0463115	0.135134	1476.53	1138.29	1122.39	897.019	880.592	1025.45	0.869234
ec8739_00909 : :Integral membrane protein TerC family protein( )	287.659	0.186301	0.188152	-0.990159	0.322097	0.517389	254.058	263.986	289.222	289.876	298.792	330.019	0.286183
ec8739_00910 : mutH:DNA mismatch repair protein MutH( )	193.457	-0.310082	0.227133	1.3652	0.17219	0.34438	220.308	192.54	229.763	151.786	164.618	201.727	0.462962
ec8739_00911 : :hypothetical protein( )	32.0869	-0.572094	0.381386	1.50004	0.133604	0.287808	41.2492	27.8517	45.5121	31.9549	20.2953	25.6583	0.540897
ec8739_00912 : rppH:RNA pyrophosphohydrolase( 3.6.1.-)	1480.11	0.587932	0.202704	-2.90045	0.00372628	0.0193113	1019.98	1160.08	1366.83	1732.41	1949.48	1651.86	1.71419
ec8739_00913 : ptsP:Phosphoenolpyruvate-dependent phosphotransferase system( 2.7.3.9)	1684.06	0.306476	0.179675	-1.70573	0.0880591	0.216941	1340.6	1482.19	1694.22	1766.65	1899.87	1920.83	0.663658
ec8739_00914 : lgt:Prolipoprotein diacylglyceryl transferase( 2.4.99.-)	429.395	0.612451	0.206776	-2.96191	0.0030574	0.0165304	291.557	374.182	353.086	528.397	563.759	465.389	1.78172
ec8739_00915 : thyA:Thymidylate synthase( 2.1.1.45)	889.797	0.652333	0.212177	-3.07448	0.00210868	0.0123776	737.799	782.27	557.156	1138.96	1089.18	1033.41	1.90736
ec8739_00916 : :hypothetical protein(Prokaryotic N-terminal methylation motif )	14.2462	-0.571462	0.574358	0.994958	0.319757	0.515144	11.2498	18.1642	21.2879	12.5537	16.9128	5.30861	0.288071
ec8739_00917 : :hypothetical protein(Prokaryotic N-terminal methylation motif )	14.479	-0.949514	0.551275	1.7224	0.0849978	0.211841	13.1248	24.2189	19.8198	6.84747	15.7853	7.07815	0.67399
ec8739_00918 : :hypothetical protein(Protein of unknown function (DUF2509) )	13.0682	-0.0181237	0.535106	0.0338694	0.972981	0.986742	11.2498	13.3204	14.6813	9.12997	20.2953	9.73246	0.0057962
ec8739_00919 : :Type II secretion prepilin peptidase dependent protein C( )	21.1963	0.204586	0.493845	-0.414272	0.678675	0.820053	13.1248	14.5313	30.8308	28.5311	18.0403	22.1192	0.0861583
ec8739_00920 : recC:RecBCD enzyme subunit RecC( 3.1.11.5)	809.443	0.0508206	0.215648	-0.235664	0.813693	0.896949	786.548	827.074	771.503	976.906	823.088	671.54	0.0472321
ec8739_00921 : ptrA:Protease 3( 3.4.24.55)	820.558	0.00613658	0.166958	-0.0367553	0.97068	0.986009	782.798	835.551	837.569	878.759	836.618	752.054	0.00611913
ec8739_00922 : recB:RecBCD enzyme subunit RecB( 3.1.11.5)	725.221	0.844574	0.314764	-2.68319	0.00729226	0.0323821	544.677	569.143	442.642	1025.98	1180.51	588.371	1.4897
ec8739_00923 : recD:RecBCD enzyme subunit RecD( 3.1.11.5)	312.777	0.394333	0.409467	-0.96304	0.335527	0.530584	170.622	225.235	414.013	380.035	448.752	238.003	0.275246
ec8739_00924 : argA_1:Amino-acid acetyltransferase( 2.3.1.1)	838.044	0.300193	0.680984	-0.440822	0.659342	0.806928	313.119	220.392	1719.18	819.415	1199.68	756.478	0.0931652
ec8739_00925 : amiC:N-acetylmuramoyl-L-alanine amidase AmiC( 3.5.1.28)	327.734	0.796915	0.411292	-1.93759	0.0526734	0.148833	172.497	151.368	393.459	358.351	381.101	509.627	0.827301
ec8739_00929 : mltA:Membrane-bound lytic murein transglycosylase A( 4.2.2.-)	1085.49	0.894254	0.208729	-4.28428	1.83331e-05	0.000235159	713.424	647.855	915.38	1414	1404.89	1417.4	3.62864
ec8739_00930 : tcdA:tRNA threonylcarbamoyladenosine dehydratase( 6.1.-.-)	343.295	-0.517499	0.195022	2.65355	0.00796508	0.0347697	435.929	392.346	383.917	316.125	273.987	257.468	1.4588
ec8739_00931 : csdE:Sulfur acceptor protein CsdE( )	352.813	-0.263569	0.206426	1.27682	0.201665	0.38169	374.056	416.565	364.831	273.899	361.933	325.595	0.41829
ec8739_00932 : csdA:Cysteine desulfurase CsdA( 2.8.1.7)	980.26	-0.481212	0.191736	2.50976	0.0120813	0.0485639	1004.98	1156.45	1265.53	757.787	800.538	896.271	1.31369
ec8739_03177 : fepB:Ferrienterobactin-binding periplasmic protein( )	127.51	1.96362	0.314722	-6.23921	4.39775e-10	1.65825e-08	49.6866	37.5392	67.5341	236.238	163.49	210.575	7.78035
ec8739_03174 : entB:Enterobactin synthase component B( 6.3.2.14)	33.2779	1.96189	0.374113	-5.2441	1.57047e-07	3.54083e-06	15.9372	9.68755	14.6813	51.3561	49.6108	58.3948	5.45089
ec8739_02298 : orfC:Antigen Lp49( )	692.934	1.95434	0.357099	-5.47283	4.42893e-08	1.12629e-06	269.995	231.29	350.884	1035.11	694.551	1575.77	5.94835
ec8739_00936 : rlmM:Ribosomal RNA large subunit methyltransferase M( 2.1.1.186)	545.735	0.934234	0.179063	-5.21734	1.81507e-07	4.05058e-06	413.43	340.275	370.703	721.267	685.531	743.206	5.39248
ec8739_00937 : glpR_2:Glycerol-3-phosphate regulon repressor( )	247.896	-0.253467	0.253902	0.99829	0.318139	0.514164	333.744	216.759	257.657	220.26	253.692	205.266	0.288898
ec8739_00938 : fucU:L-fucose mutarotase( 5.1.3.29)	185.837	-0.693965	0.216585	3.20412	0.00135474	0.00855072	238.121	196.173	253.987	140.373	146.577	139.794	2.068
ec8739_00939 : fucK:L-fuculokinase( 2.7.1.51)	85.8796	0.4946	0.325678	-1.51868	0.128844	0.280799	55.3115	85.977	72.6725	131.243	91.329	78.7444	0.551604
ec8739_00940 : fucI:L-fucose isomerase( 5.3.1.25)	95.3259	-0.329767	0.308644	1.06844	0.285322	0.48097	89.0608	129.571	99.833	103.853	86.8189	62.8186	0.317882
ec8739_00941 : fucP:L-fucose-proton symporter( )	47.8059	0.278082	0.510122	-0.545129	0.585665	0.752405	55.3115	38.7502	35.2352	83.3109	52.9933	21.2345	0.123549
ec8739_00942 : fucA_1:L-fuculose phosphate aldolase( 4.1.2.17)	55.7852	0.404214	0.328399	-1.23086	0.218375	0.404392	54.374	56.9143	33.767	60.486	57.5034	71.6663	0.393198
ec8739_00943 : fucO:Lactaldehyde reductase( 1.1.1.77)	269.627	0.295608	0.23188	-1.27483	0.20237	0.382526	263.433	265.197	198.198	325.255	305.557	260.122	0.417339
ec8739_00944 : ygdG:Flap endonuclease Xni( 3.1.-.-)	97.0407	0.0739767	0.351971	-0.210178	0.833528	0.909871	90.9358	60.5472	131.398	86.7347	95.839	116.79	0.0410202
ec8739_00945 : sdaB:L-serine dehydratase 2( 4.3.1.17)	161.087	0.143215	0.312665	-0.458045	0.64692	0.798631	170.622	168.321	120.387	217.978	168	121.213	0.0976536
ec8739_00946 : sdaC:Serine transporter( )	330.587	0.352006	0.249244	-1.4123	0.157862	0.324266	311.244	291.837	267.934	456.498	367.571	288.435	0.489099
ec8739_00947 : :hypothetical protein(Domain of unknown function (DUF3412) )	3780.67	0.740751	0.249547	-2.96839	0.00299369	0.0163068	3074.94	3354.31	2064.93	4386.95	4749.11	5053.8	1.78763
ec8739_00948 : queF:NADPH-dependent 7-cyano-7-deazaguanine reductase( 1.7.1.13)	667.095	0.528368	0.154657	-3.41639	0.000634573	0.00456517	524.053	566.722	548.347	794.307	787.008	782.136	2.34054
ec8739_00949 : syd:Protein Syd( )	552.012	0.155155	0.280536	-0.553066	0.580218	0.748361	430.304	421.408	714.246	545.516	599.84	600.758	0.125889
ec8739_00950 : :tRNA pseudouridine synthase C( )	117.301	0.0982951	0.389993	-0.252043	0.801008	0.892412	61.8738	117.462	160.026	125.537	139.812	99.0941	0.0494348
ec8739_00951 : truC:tRNA pseudouridine synthase C( 5.4.99.26)	209.066	0.0199106	0.285178	-0.0698184	0.944338	0.971739	158.435	188.907	274.541	212.272	230.014	190.225	0.0124502
ec8739_00952 : cysJ_1:Sulfite reductase [NADPH] flavoprotein alpha-component( 1.8.1.2)	885.217	0.20903	0.310968	-0.672191	0.501462	0.684153	1171.85	691.449	600.466	841.098	1018.15	988.287	0.164847
ec8739_04028 : aspA:Aspartate ammonia-lyase( 4.3.1.1)	6154.63	1.94085	0.357694	-5.426	5.76322e-08	1.43229e-06	2822.76	3261.07	1548.15	11864.4	10535.5	6895.89	5.84397
ec8739_00954 : gudX:Glucarate dehydratase-related protein( 4.2.1.-)	49.5533	-0.147143	0.300253	0.490064	0.624088	0.781121	51.5615	44.8049	59.4594	51.3561	40.5907	49.5471	0.107282
ec8739_00955 : gudD:Glucarate dehydratase( 4.2.1.40)	136.621	-0.97301	0.216533	4.49358	7.00357e-06	0.000102797	177.184	192.54	173.974	86.7347	90.2014	99.0941	3.98802
ec8739_00956 : barA:Signal transduction histidine-protein kinase BarA( 2.7.13.3)	865.532	0.151954	0.228304	-0.665575	0.505683	0.688408	749.049	728.988	981.446	859.358	819.706	1054.64	0.162154
ec8739_00957 : rlmD:23S rRNA (uracil(1939)-C(5))-methyltransferase RlmD( 2.1.1.190)	686.223	0.010836	0.175731	-0.0616622	0.950832	0.974218	665.613	747.152	638.637	724.691	702.444	638.803	0.0113436
ec8739_00958 : relA:GTP pyrophosphokinase( 2.7.6.5)	1969.24	0.234275	0.149231	-1.56989	0.116441	0.262462	1872.15	1793.41	1763.23	2160.38	2217.83	2008.43	0.580934
ec8739_00959 : mazE:Antitoxin MazE( )	3428.53	-0.551666	0.275312	2.00378	0.0450931	0.132494	4208.36	4664.55	3355.42	3447.7	2854.88	2040.28	0.877803
ec8739_00960 : mazF:Endoribonuclease MazF( 3.1.27.-)	2650.15	-0.698107	0.18779	3.71748	0.000201217	0.00172912	3506.18	3314.35	3016.28	2194.62	2126.5	1743	2.76217
ec8739_00961 : mazG:Nucleoside triphosphate pyrophosphohydrolase( 3.6.1.8)	5002.28	-0.624296	0.164091	3.80456	0.000142054	0.00128643	5957.7	6554.84	5691.95	4255.71	3736.59	3816.89	2.89061
ec8739_00962 : pyrG:CTP synthase( 6.3.4.2)	13285.5	0.701522	0.167689	-4.18346	2.87111e-05	0.000341632	9055.14	10583.6	10713.7	17473.6	16346.8	15540.1	3.46644
ec8739_00963 : eno:Enolase( 4.2.1.11)	57242.8	0.229522	0.193333	-1.18718	0.235155	0.424662	57396.4	56259.2	44441.8	66972.9	60595.1	57791.3	0.371956
ec8739_00790 : galP:Galactose-proton symporter( )	352.208	1.91326	0.438016	-4.36802	1.25378e-05	0.000170842	132.185	169.532	141.675	734.962	701.316	233.579	3.76741
ec8739_00965 : queE:7-carboxy-7-deazaguanine synthase( 4.3.99.3)	651.797	-0.27026	0.227489	1.18801	0.234829	0.424662	619.676	795.59	723.789	556.928	509.638	705.161	0.371956
ec8739_00966 : :hypothetical protein( )	16.6812	-0.864708	0.445272	1.94198	0.0521399	0.14792	18.7497	23.0079	22.756	12.5537	12.4027	10.6172	0.829973
ec8739_00967 : :Transposase DDE domain protein( )	14.2835	-0.1685	0.510831	0.329856	0.741509	0.861908	13.1248	21.797	11.011	13.6949	10.1477	15.9258	0.0645389
ec8739_00968 : lsrK_1:Autoinducer-2 kinase( 2.7.1.189)	71.32	-0.507913	0.297453	1.70754	0.0877218	0.216777	79.686	94.4536	77.0769	52.4973	75.5437	48.6623	0.663987
ec8739_00969 : yqcE:Inner membrane protein YqcE( )	14.3473	-0.815216	0.524831	1.55329	0.120353	0.268173	25.312	10.8985	18.3517	10.2712	12.4027	8.84769	0.571585
ec8739_00970 : kduD_2:2-dehydro-3-deoxy-D-gluconate 5-dehydrogenase( 1.1.1.127)	17.587	-0.489762	0.639023	0.766422	0.443425	0.630951	25.312	14.5313	21.2879	21.6837	19.1678	3.53908	0.200005
ec8739_00971 : :putative FAD-linked oxidoreductase( 1.-.-.-)	42.8001	0.348646	0.383189	-0.909852	0.362901	0.555981	39.3743	44.8049	29.3626	30.8136	62.0135	50.4318	0.25494
ec8739_00972 : ygcS_1:Inner membrane metabolite transport protein YgcS( )	11.4367	-1.16371	0.658509	1.76719	0.0771967	0.196771	16.8747	24.2189	6.60659	5.70623	9.02014	6.19338	0.70604
ec8739_00973 : etfB_1:Electron transfer flavoprotein subunit beta( )	14.7249	0.0367444	0.460371	-0.0798147	0.936385	0.968491	13.1248	13.3204	16.8835	14.8362	16.9128	13.2715	0.0139046
ec8739_00974 : etfA_1:Electron transfer flavoprotein subunit alpha( )	30.8591	0.853625	0.383195	-2.22765	0.0259037	0.0873782	21.5621	25.4298	19.0857	46.7911	43.9732	28.3126	1.0586
ec8739_00975 : glpP:Glycerol uptake operon antiterminator regulatory protein( )	78.2878	1.12309	0.536272	-2.09426	0.0362369	0.11238	51.5615	64.18	32.2989	166.622	116.134	38.9298	0.949311
ec8739_00976 : fixX_1:Ferredoxin-like protein FixX( )	9.71594	1.1804	0.910783	-1.29603	0.194964	0.374352	6.56238	6.05472	5.13846	15.9774	23.6779	0.884769	0.42672
ec8739_03377 : phoA:Alkaline phosphatase( 3.1.3.1)	870.433	1.90322	0.217958	-8.73208	2.50039e-18	2.43038e-16	410.617	342.697	347.947	1534.98	1455.63	1130.73	15.6143
ec8739_00978 : queD:6-carboxy-5%2C6%2C7%2C8-tetrahydropterin synthase( 4.1.2.50)	112.398	0.456162	0.300918	-1.5159	0.129544	0.281763	111.56	83.5551	89.5561	111.842	107.114	170.76	0.550115
ec8739_00979 : cysJ_2:Sulfite reductase [NADPH] flavoprotein alpha-component( 1.8.1.2)	7752.93	-0.26839	0.721962	0.371751	0.710078	0.843531	10414.5	11039	3962.49	8513.69	11611.2	976.785	0.0738989
ec8739_00980 : cysI:Sulfite reductase [NADPH] hemoprotein beta-component( 1.8.1.2)	11048.6	-0.0144468	1.10224	0.0131068	0.989543	0.99445	13821.3	17487.2	2003.27	12885.8	18148.5	1945.61	0.00241705
ec8739_00981 : cysH_1:Phosphoadenosine phosphosulfate reductase( 1.8.4.8)	4719.84	0.139495	1.05558	-0.132151	0.894865	0.944346	5275.21	7547.81	652.585	5522.49	7885.86	1435.1	0.024869
ec8739_00982 : ygcB:CRISPR-associated endonuclease/helicase Cas3( 3.1.-.-)	457.177	-0.223329	0.505988	0.441372	0.658944	0.806666	558.74	681.761	237.103	547.798	526.551	191.11	0.093306
ec8739_00983 : casA:CRISPR system Cascade subunit CasA( )	100.428	-0.289574	0.241324	1.19994	0.230163	0.418949	122.81	112.618	96.1627	93.5822	92.4565	84.9378	0.377839
ec8739_00984 : casB:CRISPR system Cascade subunit CasB( )	65.8869	-0.208108	0.295242	0.704873	0.480889	0.665425	69.3737	81.1332	61.6616	53.6386	75.5437	53.9709	0.176901
ec8739_00985 : casC:CRISPR system Cascade subunit CasC( )	140.859	-0.555688	0.25838	2.15067	0.0315026	0.101021	174.372	168.321	160.026	97.0059	145.45	99.9789	0.995589
ec8739_00986 : casD:CRISPR system Cascade subunit CasD( )	114.605	-0.0835491	0.239958	0.348182	0.727703	0.85625	126.56	122.305	104.971	108.418	126.282	99.0941	0.0673996
ec8739_00987 : casE:CRISPR system Cascade subunit CasE( 3.1.-.-)	69.0996	-0.747294	0.316926	2.35794	0.0183765	0.0680024	78.7485	102.93	78.5451	37.6611	65.396	51.3166	1.16748
ec8739_00988 : ygbT:CRISPR-associated endonuclease Cas1( 3.1.-.-)	104.692	-0.580977	0.310934	1.86849	0.0616941	0.167952	117.185	158.634	101.301	102.712	64.2685	84.0531	0.774814
ec8739_00989 : ygbF:CRISPR-associated endoribonuclease Cas2( 3.1.-.-)	147.861	-0.534334	0.262884	2.03258	0.0420949	0.125681	198.746	190.118	136.536	106.136	135.302	120.329	0.900729
ec8739_00990 : ywaD:Aminopeptidase YwaD( 3.4.11.6)	474.99	0.747473	0.212162	-3.52313	0.000426488	0.00329005	315.932	349.963	397.864	544.374	556.994	684.811	2.4828
ec8739_00991 : cysD:Sulfate adenylyltransferase subunit 2( 2.7.7.4)	4544.46	0.250723	0.668507	-0.37505	0.707624	0.84153	5992.39	4392.09	2067.13	5358.15	8489.08	967.937	0.0749306
ec8739_00992 : cysN:Sulfate adenylyltransferase subunit 1( 2.7.7.4)	5889.16	0.16712	0.766209	-0.218113	0.827341	0.906057	7218.62	7901.41	1525.39	7055.18	10625.7	1008.64	0.0428447
ec8739_00993 : cysC:Adenylyl-sulfate kinase( 2.7.1.25)	1332.03	0.315872	0.768248	-0.41116	0.680956	0.821655	1522.47	1771.61	266.466	1653.67	2489.56	288.435	0.0853105
ec8739_00994 : ygbE:Inner membrane protein YgbE( )	588.23	0.499946	0.58235	-0.858497	0.390618	0.584409	544.677	728.988	188.655	745.234	1051.97	269.855	0.233283
ec8739_00995 : ftsB:Cell division protein FtsB( )	514.191	0.511536	0.167873	-3.04717	0.0023101	0.0132778	409.68	460.159	403.002	611.708	599.84	600.758	1.87687
ec8739_00996 : ispD:2-C-methyl-D-erythritol 4-phosphate cytidylyltransferase( 2.7.7.60)	301.298	0.575837	0.228586	-2.51912	0.0117647	0.0477718	255.933	279.728	191.591	344.656	368.698	367.179	1.32083
ec8739_00997 : ispF:2-C-methyl-D-erythritol 2%2C4-cyclodiphosphate synthase( 4.6.1.12)	163.715	0.5747	0.243015	-2.36487	0.0180364	0.0670842	130.31	141.68	122.589	220.26	210.846	156.604	1.17338
ec8739_00998 : truD:tRNA pseudouridine synthase D( 5.4.99.27)	627.981	0.514583	0.293616	-1.75257	0.079676	0.200982	543.74	610.316	397.864	879.901	801.665	534.401	0.696843
ec8739_00999 : surE:5'/3'-nucleotidase SurE( 3.1.3.5)	390.223	0.473047	0.303911	-1.55653	0.119582	0.266742	316.869	357.228	306.106	564.917	505.128	291.089	0.573908
ec8739_01000 : pcm:Protein-L-isoaspartate O-methyltransferase( 2.1.1.77)	543.81	0.516589	0.225435	-2.29152	0.0219332	0.0771188	440.617	431.096	469.802	755.505	656.216	509.627	1.11284
ec8739_01001 : nlpD_2:Murein hydrolase activator NlpD( )	10866.3	0.0603824	0.150397	-0.401488	0.688061	0.826657	9807	10859.7	11249.6	11305.2	11125.2	10850.8	0.0826749
ec8739_01002 : rpoS:RNA polymerase sigma factor RpoS( )	10826.5	0.00552846	0.199038	-0.0277758	0.977841	0.988691	9642.01	10754.4	12021.1	9884.33	10179.2	12477.9	0.00493952
ec8739_01003 : ygbN:Inner membrane permease YgbN( )	90.3985	-1.09374	0.361878	3.02241	0.00250772	0.0141465	74.0611	130.782	164.431	57.0623	54.1209	61.9338	1.84935
ec8739_01004 : ygbM:Putative hydroxypyruvate isomerase YgbM( 5.3.1.22)	27.9031	-0.922383	0.386459	2.38675	0.0169978	0.0640383	39.3743	33.9064	36.7033	17.1187	14.6577	25.6583	1.19356
ec8739_01005 : fucA_2:L-fuculose phosphate aldolase( 4.1.2.17)	16.2616	-0.786799	0.529714	1.48533	0.137456	0.293571	12.1873	31.4845	18.3517	10.2712	14.6577	10.6172	0.532286
ec8739_01006 : :hypothetical protein(Sugar-binding N-terminal domain )	39.429	-0.496816	0.463206	1.07256	0.283469	0.480764	34.6869	33.9064	69.7363	30.8136	21.4228	46.008	0.318068
ec8739_01007 : garR_2:2-hydroxy-3-oxopropionate reductase( 1.1.1.60)	21.7307	0.410561	0.480241	-0.854905	0.392604	0.58607	17.8122	12.1094	25.6923	26.2487	15.7853	32.7365	0.23205
ec8739_01008 : glcR:HTH-type transcriptional repressor GlcR( )	370.974	0.21099	0.251079	-0.840333	0.400722	0.594356	417.18	255.509	358.224	380.035	394.631	420.265	0.225953
ec8739_01009 : :hypothetical protein( )	26.2081	0.0370943	0.432324	-0.0858021	0.931624	0.967068	33.7494	20.586	23.4901	25.1074	18.0403	36.2755	0.014543
ec8739_01010 : :IS1 transposase( )	20.6178	-0.0605883	0.425634	0.142349	0.886805	0.940108	19.6871	27.8517	16.1495	17.1187	22.5504	20.3497	0.0268224
ec8739_01011 : mutS:DNA mismatch repair protein MutS( )	689.641	0.529487	0.180986	-2.92557	0.00343829	0.0181595	539.99	581.253	571.837	892.454	832.108	720.202	1.7409
ec8739_01012 : :hypothetical protein( )	1.61797	-1.73526	1.67654	1.03502	0.300659	0.495883	1.87497	4.84377	0.734066	0	2.25504	0	0.304621
ec8739_01013 : :Nitrous oxide-stimulated promoter( )	22.3456	-0.707419	0.466001	1.51806	0.128998	0.280995	28.1245	38.7502	16.8835	13.6949	18.0403	18.5802	0.551301
ec8739_01014 : fhlA:Formate hydrogenlyase transcriptional activator FhlA( )	198.372	0.458162	0.251468	-1.82195	0.0684628	0.179971	137.81	159.845	203.336	222.543	207.463	259.237	0.744797
ec8739_01015 : hypE:Hydrogenase isoenzymes formation protein HypE( )	236.283	-0.126431	0.270338	0.467677	0.640015	0.793264	254.995	280.939	204.07	230.532	272.859	174.3	0.100583
ec8739_01016 : hypD:Hydrogenase isoenzymes formation protein HypD( )	280.242	-0.0234445	0.288263	0.0813301	0.935179	0.96816	329.994	255.509	261.328	336.668	303.302	194.649	0.014053
ec8739_01017 : hypC:Hydrogenase isoenzymes formation protein HypC( )	24.3497	-0.378926	0.575976	0.657886	0.510612	0.691238	29.9994	24.2189	27.8945	23.9662	33.8255	6.19338	0.160372
ec8739_01018 : hypB:Hydrogenase isoenzymes nickel incorporation protein HypB( )	194.925	-0.0522009	0.329521	0.158414	0.87413	0.933541	194.996	227.657	172.506	213.413	242.416	118.559	0.0298664
ec8739_01019 : hypA_2:hydrogenase nickel incorporation protein HypA( )	17.683	0.545445	0.584846	-0.93263	0.351011	0.54444	7.49986	21.797	13.9473	30.8136	21.4228	10.6172	0.26405
ec8739_01020 : hycA:Formate hydrogenlyase regulatory protein HycA( )	6.93499	-0.373714	0.754556	0.495276	0.620405	0.77889	9.37483	10.8985	3.67033	3.42374	4.51007	9.73246	0.108524
ec8739_01021 : hyfA_3:Hydrogenase-4 component A( 1.-.-.-)	2.16754	0.0319059	1.51283	-0.0210902	0.983174	0.991603	0	3.63283	2.93626	0	1.12752	5.30861	0.00366232
ec8739_01022 : hyfB_1:Hydrogenase-4 component B( 1.-.-.-)	7.77693	-0.129945	0.706264	0.18399	0.854021	0.923255	3.74993	7.26566	13.2132	4.56498	9.02014	8.84769	0.0346783
ec8739_01023 : hycD:Formate hydrogenlyase subunit 4( )	6.07847	-0.318173	0.745481	0.426803	0.669523	0.814981	10.3123	2.42189	7.34066	4.56498	5.63759	6.19338	0.0888524
ec8739_01024 : hycE:Formate hydrogenlyase subunit 5( )	26.3602	0.469844	0.429524	-1.09387	0.274011	0.472258	18.7497	27.8517	19.8198	29.6724	41.7182	20.3497	0.32582
ec8739_01025 : nqo9:NADH-quinone oxidoreductase subunit 9( 1.6.5.11)	12.3561	-0.912005	0.535555	1.70292	0.088584	0.217338	11.2498	15.7423	21.2879	7.98872	9.02014	8.84769	0.662864
ec8739_01026 : hycG_1:Formate hydrogenlyase subunit 7( )	13.9408	-0.871638	0.631265	1.38078	0.167346	0.337626	30.9369	9.68755	13.2132	14.8362	7.89263	7.07815	0.471564
ec8739_01027 : :Formate hydrogenlyase maturation protein HycH( )	16.1956	-0.0294888	0.5485	0.0537626	0.957124	0.977841	23.4371	10.8985	14.6813	21.6837	7.89263	18.5802	0.0097317
ec8739_01028 : hycI:Hydrogenase 3 maturation protease( 3.4.23.51)	119.705	-0.765878	0.244876	3.12762	0.00176228	0.0106762	153.747	150.157	149.015	86.7347	73.2887	105.288	1.97158
ec8739_01029 : bglH_1:Aryl-phospho-beta-D-glucosidase BglH( 3.2.1.86)	128.441	-0.404289	0.229345	1.76279	0.0779351	0.19793	161.247	139.259	138.004	117.548	117.262	97.3246	0.703489
ec8739_01030 : bglF_1:PTS system beta-glucoside-specific EIIBCA component( )	37.8161	-0.618336	0.366761	1.68593	0.0918084	0.221984	33.7494	49.6487	53.5868	31.9549	34.9531	23.004	0.653677
ec8739_01031 : ascG:HTH-type transcriptional regulator AscG( )	317.783	-0.116919	0.217865	0.53666	0.591502	0.757608	309.369	289.415	391.991	296.724	328.108	291.089	0.120555
ec8739_01032 : hyfA_4:Hydrogenase-4 component A( 1.-.-.-)	90.4091	-0.462385	0.286289	1.6151	0.106289	0.246113	105.936	87.1879	121.121	74.181	62.0135	92.016	0.608865
ec8739_01033 : hypF:Carbamoyltransferase HypF( 2.1.3.-)	204.534	-0.29602	0.236529	1.25152	0.210746	0.394269	224.058	251.876	200.4	203.142	197.316	150.411	0.404207
ec8739_01034 : norW:Nitric oxide reductase FlRd-NAD(+) reductase( 1.18.1.-)	33.5361	-0.805292	0.385336	2.08984	0.036632	0.113076	40.3117	37.5392	49.9165	15.9774	32.698	24.7735	0.946631
ec8739_00206 : gadE:Transcriptional regulator GadE( )	66.1831	1.89166	0.509013	-3.71632	0.000202143	0.00173367	24.3745	36.3283	24.2242	86.7347	48.4833	176.954	2.76103
ec8739_01036 : norR:Anaerobic nitric oxide reductase transcription regulator NorR( )	80.2054	-0.553947	0.257878	2.14809	0.0317063	0.101525	104.061	90.8208	91.7583	62.7685	57.5034	74.3206	0.993426
ec8739_01037 : gutQ:Arabinose 5-phosphate isomerase GutQ( 5.3.1.13)	127.379	-0.174446	0.306102	0.569895	0.568749	0.737365	156.56	124.727	123.323	155.209	119.517	84.9378	0.132317
ec8739_01038 : srlR_2:Glucitol operon repressor( )	160.368	0.00514539	0.22846	-0.0225221	0.982031	0.990866	164.059	150.157	165.165	182.599	165.745	134.485	0.00398491
ec8739_01039 : :Glucitol operon activator protein (GutM)( )	16.5693	-0.444445	0.479365	0.927153	0.353847	0.546961	17.8122	23.0079	16.8835	7.98872	16.9128	16.8106	0.262044
ec8739_01040 : srlD:Sorbitol-6-phosphate 2-dehydrogenase( 1.1.1.140)	32.8549	-0.476943	0.35145	1.35707	0.174759	0.346469	37.4993	44.8049	33.033	27.3899	22.5504	31.8517	0.460336
ec8739_01041 : srlB:PTS system glucitol/sorbitol-specific EIIA component( 2.7.1.198)	2.19143	-0.445924	1.28859	0.346055	0.729301	0.856562	0.937483	6.05472	0.734066	2.28249	2.25504	0.884769	0.0672414
ec8739_01042 : srlE:PTS system glucitol/sorbitol-specific EIIB component( 2.7.1.198)	25.7813	-0.0701605	0.435761	0.161007	0.872088	0.932416	17.8122	30.2736	30.8308	27.3899	31.5705	16.8106	0.0303903
ec8739_01043 : srlA:PTS system glucitol/sorbitol-specific EIIC component( )	10.5207	-0.698628	0.571984	1.22141	0.22193	0.40795	9.37483	15.7423	13.9473	5.70623	11.2752	7.07815	0.389393
ec8739_01044 : mltB:Membrane-bound lytic murein transglycosylase B( 4.2.2.-)	200.136	0.715257	0.356971	-2.00368	0.0451038	0.132494	150.935	125.938	177.644	197.436	178.148	370.718	0.877803
ec8739_01045 : pncC_1:Nicotinamide-nucleotide amidohydrolase PncC( 3.5.1.42)	120.395	0.394579	0.291754	-1.35244	0.176236	0.348488	104.998	89.6098	117.451	110.701	121.772	177.839	0.457812
ec8739_01046 : recA:Protein RecA( )	3861.45	0.456462	0.219877	-2.07598	0.0378953	0.115347	3343.06	3701.85	2722.65	4809.21	4807.74	3784.16	0.937992
ec8739_01047 : recX:Regulatory protein RecX( )	131.76	-0.0211129	0.312014	0.0676665	0.946051	0.971788	147.185	157.423	93.9605	152.927	136.43	102.633	0.0124283
ec8739_01048 : alaS:Alanine--tRNA ligase( 6.1.1.7)	8728.26	0.840237	0.27549	-3.04997	0.00228865	0.0132475	6544.57	6998.04	5225.82	13176.8	12510.9	7913.37	1.87787
ec8739_01049 : csrA:Carbon storage regulator( )	7771.09	0.268419	0.202855	-1.3232	0.185768	0.361775	7750.17	7441.25	5960.62	8318.54	7673.89	9482.07	0.441561
ec8739_01056 : yqaB:Fructose-1-phosphate phosphatase YqaB( 3.1.3.-)	337.374	-0.0359165	0.268226	0.133904	0.893479	0.943804	270.932	305.158	447.78	305.854	357.423	337.097	0.0251184
ec8739_01057 : yqaA:Inner membrane protein YqaA( )	259.697	0.45556	0.202809	-2.24625	0.0246883	0.0839056	202.496	225.235	229.763	287.594	275.114	337.982	1.07621
ec8739_01058 : gshA:Glutamate--cysteine ligase( 6.3.2.2)	6587.91	0.357429	0.232739	-1.53575	0.1246	0.275114	5580.83	7046.48	4701.69	8018.39	7676.14	6503.94	0.560487
ec8739_01059 : luxS:S-ribosylhomocysteine lyase( 4.4.1.21)	7493	-0.0386883	0.273713	0.141346	0.887596	0.940719	8189.85	9285.51	5305.83	7977.31	7753.94	6445.54	0.0265401
ec8739_01060 : emrB:Multidrug export protein EmrB( )	478.122	-1.00248	0.361255	2.775	0.00552009	0.0261026	603.739	842.817	466.866	381.176	377.719	196.419	1.58332
ec8739_01061 : emrA:Multidrug export protein EmrA( )	401.272	-0.377027	0.290024	1.29999	0.193605	0.372888	389.055	382.658	587.253	369.764	408.162	270.739	0.428421
ec8739_01062 : mprA:Transcriptional repressor MprA( )	1973.75	0.22577	0.261013	-0.864975	0.387052	0.582176	2058.71	1591.18	1808	2277.93	2545.94	1560.73	0.234946
ec8739_01063 : :Branched-chain amino acid transport protein (AzlD)( )	3272.24	-0.530862	0.214668	2.47295	0.0134004	0.0526151	3569	4717.84	3317.24	2623.72	2562.85	2842.76	1.27889
ec8739_01064 : ygaZ:Inner membrane protein YgaZ( )	50440.6	-0.200313	0.228284	0.877475	0.380229	0.573489	53684	65226.3	42901	47059.3	50671.8	43101.5	0.241475
ec8739_01065 : :putative transporter( )	99.2888	0.0954076	0.367143	-0.259865	0.794968	0.890558	91.8733	108.985	88.0879	71.8985	80.0538	154.835	0.0503376
ec8739_01066 : proX:Glycine betaine/proline betaine-binding periplasmic protein( )	1289.85	-0.552182	0.363311	1.51986	0.128546	0.280724	1628.41	2035.6	937.402	1240.53	1168.11	729.05	0.55172
ec8739_01067 : proW:Glycine betaine/proline betaine transport system permease protein ProW( )	539.621	-0.594765	0.328068	1.81293	0.069842	0.18249	624.363	902.153	422.088	499.866	407.034	382.22	0.73876
ec8739_01068 : proV:Glycine betaine/proline betaine transport system ATP-binding protein ProV( )	1512.95	-0.492258	0.306766	1.60467	0.108566	0.250216	1346.22	2465.48	1494.56	1287.33	1440.97	1043.14	0.601684
ec8739_01069 : nrdF:Ribonucleoside-diphosphate reductase 2 subunit beta( 1.17.4.1)	38.1872	0.252356	0.562168	-0.448898	0.653506	0.803111	29.062	21.797	53.5868	21.6837	30.443	72.5511	0.0952242
ec8739_01070 : nrdE:Ribonucleoside-diphosphate reductase 2 subunit alpha( 1.17.4.1)	96.5401	0.00901943	0.579849	-0.0155548	0.98759	0.99377	64.6863	84.766	139.473	65.051	39.4631	185.802	0.00271417
ec8739_01071 : :Putative NrdI-like protein( )	6.3633	1.22292	1.18187	-1.03473	0.300794	0.495919	4.68741	0	6.60659	1.14125	4.51007	21.2345	0.30459
ec8739_01072 : nrdH:Glutaredoxin-like protein NrdH( )	10.5441	0.5183	0.744193	-0.696458	0.486142	0.67015	7.49986	6.05472	12.4791	4.56498	7.89263	24.7735	0.173828
ec8739_01073 : :hypothetical protein(Bacterial protein of unknown function (DUF883) )	1145.48	-0.632723	0.4046	1.56382	0.117859	0.264232	1344.35	1298.13	1536.4	571.764	619.007	1503.22	0.578015
ec8739_01074 : :hypothetical protein(Protein of unknown function (DUF2002) )	314.272	-0.308864	0.46599	0.662813	0.507451	0.689742	269.995	260.353	513.112	163.198	215.356	463.619	0.161314
ec8739_01075 : alaE:L-alanine exporter AlaE( )	2668.04	0.405438	0.377582	-1.07378	0.282923	0.480399	2002.46	1425.28	3458.19	2598.62	2619.22	3904.49	0.318398
ec8739_01076 : stpA:DNA-binding protein StpA( )	172.702	-1.49305	0.54462	2.74146	0.00611666	0.0281328	215.621	191.329	358.224	54.7798	42.8457	173.415	1.55079
ec8739_01659 : :Polysaccharide pyruvyl transferase( )	38.8262	1.86252	0.433445	-4.29701	1.73118e-05	0.000226035	19.6871	15.7423	14.6813	73.0397	74.4162	35.3908	3.64582
ec8739_01078 : ygaV:putative HTH-type transcriptional regulator YgaV( )	168.785	-0.63171	0.260238	2.42743	0.015206	0.0585323	155.622	232.501	227.56	119.831	140.94	136.254	1.2326
ec8739_01079 : :Proteolipid membrane potential modulator( )	276.465	0.243714	0.307732	-0.791967	0.42838	0.617579	313.119	225.235	221.688	267.052	230.014	401.685	0.209308
ec8739_01080 : :LysM domain protein( )	1487.5	-0.858081	0.370773	2.3143	0.0206512	0.0739788	1904.96	1592.39	2255.05	811.426	713.719	1647.44	1.13089
ec8739_01081 : :FCD domain protein( )	245.798	-0.732668	0.337579	2.17036	0.0299795	0.0970616	279.37	265.197	376.576	151.786	136.43	265.431	1.01295
ec8739_01082 : gabP:GABA permease( )	59.7289	0.0595958	0.360972	-0.165098	0.868867	0.930557	55.3115	49.6487	70.4703	38.8024	65.396	78.7444	0.0312568
ec8739_01083 : gabT:4-aminobutyrate aminotransferase GabT( 2.6.1.19)	144.21	-0.740301	0.405223	1.8269	0.0677149	0.178597	207.184	186.485	148.281	52.4973	119.517	151.296	0.748125
ec8739_01084 : gabD:Succinate-semialdehyde dehydrogenase [NADP(+)] GabD( 1.2.1.79)	188.02	-0.741647	0.399259	1.85756	0.0632314	0.170936	226.871	262.775	217.284	83.3109	110.497	227.386	0.767167
ec8739_01085 : lhgO:L-2-hydroxyglutarate oxidase LhgO( 1.1.3.15)	86.2951	-0.731673	0.308362	2.37277	0.0176552	0.0661676	124.685	78.7113	119.653	60.486	56.3759	77.8597	1.17935
ec8739_01086 : csiD:Protein CsiD( )	10.2402	-0.7522	0.632966	1.18837	0.234686	0.424662	19.6871	8.4766	10.2769	11.4125	4.51007	7.07815	0.371956
ec8739_01087 : :Alpha amylase%2C catalytic domain( )	91.9798	-1.128	0.496537	2.27174	0.0231023	0.0800708	126.56	79.9223	172.506	42.2261	31.5705	99.0941	1.09653
ec8739_01089 : :hypothetical protein(Family of unknown function (DUF5507) )	4.52308	-1.69663	1.13163	1.49927	0.133803	0.287984	8.43734	10.8985	1.46813	4.56498	0	1.76954	0.540632
ec8739_01090 : :hypothetical protein(Family of unknown function (DUF5508) )	47.5988	1.11155	0.376949	-2.94881	0.00319003	0.0170995	29.9994	32.6955	27.8945	42.2261	89.0739	63.7034	1.76702
ec8739_01091 : :putative autotransporter( )	462.591	-0.993465	0.215034	4.62004	3.83669e-06	5.97829e-05	639.363	578.831	629.829	249.933	328.108	349.484	4.22342
ec8739_01092 : traC_2:DNA primase TraC( 2.7.7.-)	17.3236	-1.39565	0.671296	2.07904	0.0376141	0.11502	32.8119	23.0079	19.0857	17.1187	10.1477	1.76954	0.939226
ec8739_01094 : :hypothetical protein( )	2.21818	-4.55995	1.6296	2.7982	0.00513879	0.0249577	2.81245	2.42189	8.07473	0	0	0	1.6028
ec8739_01097 : :Prophage CP4-57 regulatory protein (AlpA)( )	3.5468	-1.18602	1.33629	0.88755	0.374783	0.568215	1.87497	1.21094	11.7451	1.14125	0	5.30861	0.245487
ec8739_01098 : :hypothetical protein( )	17.6295	-0.432619	0.508757	0.850345	0.395133	0.589063	14.9997	24.2189	22.022	9.12997	12.4027	23.004	0.229838
ec8739_01099 : :Ogr/Delta-like zinc finger( )	10.1662	-0.583439	0.671571	0.868768	0.384974	0.579648	7.49986	14.5313	14.6813	11.4125	2.25504	10.6172	0.236836
ec8739_01100 : :Phage polarity suppression protein (Psu)( )	8.91307	0.196445	0.633085	-0.310298	0.756334	0.868835	7.49986	8.4766	8.80879	15.9774	5.63759	7.07815	0.0610629
ec8739_01101 : :hypothetical protein( )	342.051	-0.0733243	0.266364	0.275278	0.783102	0.884402	310.307	360.861	381.714	291.018	273.987	434.422	0.0533502
ec8739_01102 : intA_1:Prophage integrase IntA( )	450.967	-0.108802	0.193326	0.56279	0.573578	0.741818	416.242	457.737	529.262	457.64	414.927	429.998	0.129702
ec8739_01104 : :hypothetical protein( )	686436	-0.418243	0.240035	1.74242	0.0814343	0.204339	846383	907738	601616	627488	626030	509364	0.689648
ec8739_01105 : smpB:SsrA-binding protein( )	1428.16	0.800535	0.181734	-4.40498	1.05795e-05	0.000147372	960.92	989.341	1173.77	1837.41	1924.67	1682.83	3.83159
ec8739_01106 : ratA:Ribosome association toxin RatA( )	844.918	0.167459	0.228486	-0.732906	0.463616	0.649121	711.549	775.004	901.433	781.753	818.578	1081.19	0.187674
ec8739_01107 : pasI:Persistence and stress-resistance antitoxin PasI( )	269.654	0.167991	0.263459	-0.637639	0.523709	0.698881	211.871	250.665	299.499	260.204	243.544	352.138	0.155597
ec8739_01108 : bamE:Outer membrane protein assembly factor BamE( )	1565.18	0.195954	0.306044	-0.640278	0.521992	0.698224	1423.1	1270.28	1683.95	1351.24	1309.05	2353.49	0.156005
ec8739_01109 : recN:DNA repair protein RecN( )	305.277	0.836331	0.195613	-4.27543	1.90766e-05	0.000243979	214.683	210.704	231.965	400.577	347.276	426.459	3.61265
ec8739_01110 : nadK:NAD kinase( 2.7.1.23)	24807.4	0.932272	0.214159	-4.35318	1.34178e-05	0.000181141	15653.1	19984.2	15543.1	36403.5	33353.1	27907.4	3.74198
ec8739_01111 : grpE:Protein GrpE( )	6847.56	-0.0553587	0.187007	0.296025	0.767211	0.873925	7677.98	6379.25	6879.67	6745.9	5951.04	7451.53	0.058526
ec8739_01112 : tlyC_1:Hemolysin C( )	1004.14	0.812208	0.160986	-5.0452	4.5304e-07	8.84641e-06	709.674	705.98	770.035	1194.88	1313.56	1330.69	5.05323
ec8739_01113 : ypjD:Inner membrane protein YpjD( )	500.35	0.743487	0.262502	-2.83231	0.00462126	0.0229437	291.557	348.752	481.547	606.002	576.162	698.083	1.63934
ec8739_01114 : ffh:Signal recognition particle protein( )	5125.98	0.413038	0.211649	-1.95152	0.0509952	0.145406	4350.86	4874.05	3966.89	6377.28	6385.13	4801.64	0.837417
ec8739_01115 : rpsP:30S ribosomal protein S16( )	2934.08	0.0389093	0.309761	-0.125611	0.90004	0.947707	3426.5	3235.64	2021.62	3342.71	3413	2165.03	0.0233259
ec8739_01116 : rimM:Ribosome maturation factor RimM( )	7554.33	-0.0873155	0.345006	0.253084	0.800204	0.89197	8502.97	9590.67	5255.18	8947.37	8193.67	4836.15	0.0496497
ec8739_01117 : trmD:tRNA (guanine-N(1)-)-methyltransferase( 2.1.1.228)	7505.72	-0.0944506	0.372225	0.253746	0.799692	0.891627	8522.65	9717.82	5013.67	8810.42	8510.51	4459.24	0.0498168
ec8739_01118 : rplS:50S ribosomal protein L19( )	4645.77	-0.120449	0.369194	0.326248	0.744237	0.863599	5526.46	5888.82	3103.63	5439.18	5139.23	2777.29	0.0636878
ec8739_00172 : dppB:Dipeptide transport system permease protein DppB( )	145.996	1.8615	0.375655	-4.95534	7.22046e-07	1.33823e-05	60.9364	59.3362	68.2681	285.311	277.369	124.752	4.87347
ec8739_01120 : yfiN:putative diguanylate cyclase YfiN( 2.7.7.65)	457.857	0.623729	0.253315	-2.46227	0.0138062	0.0539091	303.744	387.502	390.523	491.877	478.068	695.429	1.26834
ec8739_01121 : :YfiR/HmsC-like protein( )	899.389	0.108597	0.189266	-0.573781	0.566116	0.735429	779.985	903.364	913.912	869.629	878.337	1051.11	0.133459
ec8739_01122 : :hypothetical protein(Protein of unknown function (DUF2799) )	181.316	-0.680814	0.328874	2.07013	0.0384399	0.11648	188.434	271.251	211.411	116.407	104.859	195.534	0.933749
ec8739_01123 : aroF:Phospho-2-dehydro-3-deoxyheptonate aldolase%2C Tyr-sensitive( 2.5.1.54)	2106.29	-0.913649	0.489071	1.86813	0.0617438	0.167952	1742.78	5153.78	1359.49	1396.88	1621.37	1363.43	0.774814
ec8739_01124 : tyrA:T-protein( )	586.54	-0.844612	0.270489	3.12254	0.00179298	0.0107855	735.924	968.755	556.422	455.357	420.564	382.22	1.96716
ec8739_04029 : dcuA:Anaerobic C4-dicarboxylate transporter DcuA( )	1904.28	1.85399	0.254371	-7.2885	3.13434e-13	1.82795e-11	862.484	857.348	756.088	3411.18	3385.94	2152.64	10.738
ec8739_01126 : raiA:Ribosome-associated inhibitor A( )	7902.24	0.551123	0.345401	-1.5956	0.110577	0.254026	8277.97	6560.89	4394.12	10668.4	11284.2	6227.89	0.595122
ec8739_01127 : bamD:Outer membrane protein assembly factor BamD( )	5206.34	0.193967	0.205786	-0.942565	0.345904	0.538811	4796.16	5638.15	4137.2	5855.73	5842.8	4967.98	0.268563
ec8739_01128 : rluD:Ribosomal large subunit pseudouridine synthase D( 5.4.99.23)	2219.95	0.979065	0.173157	-5.6542	1.56577e-08	4.47627e-07	1571.22	1557.27	1355.09	3190.92	2923.65	2721.55	6.34908
ec8739_01129 : yfiH:Laccase domain protein YfiH( )	1036.39	0.975912	0.237872	-4.10267	4.0841e-05	0.000461598	688.112	851.293	557.89	1473.35	1436.46	1211.25	3.33574
ec8739_01130 : clpB:Chaperone protein ClpB( )	7285.55	-0.7228	0.307154	2.35322	0.0186119	0.0685832	9947.63	8505.67	8767.69	4787.53	3896.7	7808.09	1.16378
ec8739_01134 : kgtP:Alpha-ketoglutarate permease( )	837.819	-0.743746	0.421412	1.76489	0.0775818	0.197637	1121.23	936.059	1090.82	418.837	386.739	1073.22	0.704132
ec8739_01135 : :hypothetical protein(Predicted periplasmic lipoprotein (DUF2279) )	86.8468	-0.109601	0.30509	0.359242	0.719414	0.850464	102.186	69.0238	99.0989	76.4635	69.9061	104.403	0.0703439
ec8739_00885 : :hypothetical protein( )	113.102	1.85061	0.283704	-6.52305	6.88918e-11	2.86984e-09	51.5615	58.1253	38.9055	149.503	177.02	203.497	8.54214
ec8739_01137 : :Acetyltransferase Pat( 2.3.1.-)	669.805	0.605199	0.226494	-2.67203	0.00753944	0.0332434	593.426	423.83	575.508	905.008	736.269	784.79	1.47829
ec8739_01138 : :DTW domain protein( )	147.06	0.467941	0.407165	-1.14927	0.250446	0.445166	89.0608	113.829	167.367	118.69	134.175	259.237	0.351478
ec8739_01139 : trxC:Thioredoxin 2( 1.8.1.8)	1263.53	0.39339	0.290957	-1.35205	0.176358	0.348572	1166.23	1046.26	1065.13	1192.6	1106.1	2004.89	0.457708
ec8739_01140 : rlmB_1:23S rRNA (guanosine-2'-O-)-methyltransferase RlmB( 2.1.1.185)	795.015	0.0216093	0.201157	-0.107425	0.914452	0.956035	826.86	686.605	852.985	867.347	700.189	836.107	0.0195262
ec8739_01141 : ung:Uracil-DNA glycosylase( 3.2.2.27)	313.762	0.591766	0.219463	-2.69643	0.00700874	0.0313458	220.308	278.517	252.519	429.108	326.98	375.142	1.50382
ec8739_01142 : grcA:Autonomous glycyl radical cofactor( )	72283.2	0.200306	0.286876	-0.698232	0.485032	0.669223	82131.9	76127.2	43561.7	77690.3	77088.4	77099.7	0.174429
ec8739_01143 : eamB:Cysteine/O-acetylserine efflux protein( )	158.881	-0.322942	0.390113	0.827816	0.407775	0.60106	161.247	163.477	205.539	114.125	86.8189	222.077	0.221082
ec8739_01144 : cmpR_2:HTH-type transcriptional activator CmpR( )	571.376	-0.0324267	0.285411	0.113614	0.909544	0.95322	512.803	672.074	548.347	723.55	567.142	404.339	0.0208068
ec8739_01145 : srmB_1:ATP-dependent RNA helicase SrmB( 3.6.4.13)	799.66	0.294705	0.273527	-1.07742	0.281291	0.478742	743.424	599.417	811.877	754.363	735.142	1153.74	0.319899
ec8739_01146 : yfiC:tRNA1(Val) (adenine(37)-N6)-methyltransferase( 2.1.1.223)	218.128	0.364751	0.218466	-1.6696	0.0949981	0.227559	180.934	199.806	191.591	207.707	281.88	246.851	0.642907
ec8739_02686 : rutA:Pyrimidine monooxygenase RutA( 1.14.99.46)	54.6828	1.83123	0.470546	-3.89171	9.95389e-05	0.000964755	32.8119	29.0626	11.011	71.8985	66.5236	116.79	3.01558
ec8739_01148 : rpoE:ECF RNA polymerase sigma-E factor( )	1735.73	0.00347167	0.165012	-0.0210389	0.983215	0.991603	1633.09	1925.4	1643.57	1743.82	1698.04	1770.42	0.00366232
ec8739_01149 : rseA:Anti-sigma-E factor RseA( )	2167.81	0.107355	0.161745	-0.663732	0.506862	0.689584	2025.9	2257.2	1979.78	2200.32	2146.79	2396.84	0.161413
ec8739_01150 : rseB:Sigma-E factor regulatory protein RseB( )	988.758	0.368333	0.249205	-1.47804	0.139398	0.297138	798.735	749.574	1040.91	962.07	1024.91	1356.35	0.527042
ec8739_01151 : :Positive regulator of sigma(E)%2C RseC/MucC( )	360.651	0.248408	0.24317	-1.02154	0.306997	0.502178	269.995	303.947	414.013	390.306	414.927	370.718	0.299143
ec8739_01152 : lepA:Elongation factor 4( 3.6.5.-)	2773.38	0.0756965	0.160935	-0.470355	0.638102	0.792271	2895.88	2637.43	2568.5	3061.96	2707.17	2769.33	0.101126
ec8739_01153 : lepB:Signal peptidase I( 3.4.21.89)	1617.12	-0.182905	0.378715	0.482962	0.629123	0.784655	1955.59	1966.57	1236.17	1977.78	1729.61	836.992	0.105321
ec8739_01154 : rnc:Ribonuclease 3( 3.1.26.3)	1098.57	0.428474	0.304936	-1.40513	0.159983	0.326476	969.357	722.933	1117.25	1092.17	994.471	1695.22	0.486148
ec8739_01155 : era_1:GTPase Era( )	1289.61	0.456866	0.1682	-2.7162	0.00660359	0.0299317	1059.36	1023.25	1178.18	1416.29	1455.63	1604.97	1.52387
ec8739_01156 : recO:DNA repair protein RecO( )	307.271	0.389776	0.232493	-1.6765	0.0936396	0.225167	239.996	296.681	261.328	399.436	363.061	283.126	0.647494
ec8739_01157 : pdxJ:Pyridoxine 5'-phosphate synthase( 2.6.99.2)	918.08	-0.0303149	0.200879	0.150911	0.880046	0.93759	1067.79	806.488	908.774	860.499	870.444	994.48	0.0279871
ec8739_01158 : acpS:Holo-[acyl-carrier-protein] synthase( 2.7.8.7)	214.848	-0.0736009	0.260594	0.282436	0.777609	0.880017	221.246	184.063	255.455	172.328	202.953	253.044	0.0555092
ec8739_01159 : yfhL:putative ferredoxin-like protein YfhL( )	227.618	-0.0789705	0.267633	0.29507	0.76794	0.874095	207.184	228.868	265.732	221.402	169.128	273.394	0.0584415
ec8739_01160 : murR_1:HTH-type transcriptional regulator MurR( )	103.333	-0.349932	0.309068	1.13222	0.257544	0.453866	128.435	98.0864	121.121	91.2997	64.2685	116.79	0.343072
ec8739_01161 : pgpC:Phosphatidylglycerophosphatase C( 3.1.3.27)	627.018	0.344636	0.204294	-1.68696	0.0916105	0.221833	505.303	527.971	623.956	637.956	669.746	797.177	0.653975
ec8739_01162 : tadA:tRNA-specific adenosine deaminase( 3.5.4.33)	220.268	0.0304102	0.299256	-0.101619	0.919059	0.958789	162.184	199.806	291.424	213.413	197.316	257.468	0.0182772
ec8739_01163 : mltF:Membrane-bound lytic murein transglycosylase F( 4.2.2.-)	171.345	0.202473	0.327946	-0.617397	0.536973	0.708972	131.248	119.883	226.092	174.611	161.235	214.999	0.149371
ec8739_01164 : purL:Phosphoribosylformylglycinamidine synthase( 6.3.5.3)	4589.12	0.621036	0.344824	-1.80102	0.0716993	0.18557	4201.8	3057.63	3588.85	7032.36	6474.21	3179.86	0.731493
ec8739_01165 : glrK:Sensor histidine kinase GlrK( 2.7.13.3)	528.629	0.311091	0.241145	-1.29006	0.19703	0.376812	399.368	433.518	582.114	561.493	529.933	665.346	0.423875
ec8739_01166 : qseG:Quorum-sensing regulator protein G( )	298.496	0.777382	0.205507	-3.78275	0.000155107	0.0013874	190.309	228.868	240.774	348.08	377.719	405.224	2.8578
ec8739_01167 : glrR_2:Transcriptional regulatory protein GlrR( )	388.799	0.625034	0.175939	-3.55257	0.00038149	0.00298504	282.182	326.955	309.042	472.476	455.517	486.623	2.52505
ec8739_01168 : glnB:Nitrogen regulatory protein P-II 1( )	868.949	0.38003	0.153818	-2.47065	0.0134866	0.0529063	742.486	730.199	792.057	967.776	1015.89	965.283	1.27649
ec8739_01169 : hmp:Flavohemoprotein( 1.14.12.17)	178.331	0.147768	0.219327	-0.673733	0.500481	0.683882	190.309	161.055	156.356	204.283	166.873	191.11	0.165019
ec8739_00555 : yhbU:putative protease YhbU( 3.4.-.-)	413.151	1.8298	0.320651	-5.70652	1.15306e-08	3.34007e-07	224.996	164.688	154.888	556.928	488.215	889.193	6.47624
ec8739_01171 : nanK_2:N-acetylmannosamine kinase( 2.7.1.60)	220.843	-0.0238832	0.301848	0.0791234	0.936935	0.96883	205.309	162.266	299.499	232.814	187.168	238.003	0.0137524
ec8739_01172 : lapB_1:Lipopolysaccharide assembly protein B( )	55.3549	-0.522477	0.339621	1.53841	0.123948	0.274229	76.8736	48.4377	69.7363	58.2035	41.7182	37.1603	0.561887
ec8739_01173 : yphF:ABC transporter periplasmic-binding protein YphF( )	22.9207	-0.492101	0.572431	0.859668	0.389972	0.584409	14.9997	18.1642	46.9802	12.5537	19.1678	25.6583	0.233283
ec8739_01174 : mglA_1:Galactose/methyl galactoside import ATP-binding protein MglA( 7.5.2.8)	54.948	-0.48158	0.346561	1.38959	0.164652	0.333327	63.7488	49.6487	77.811	60.486	41.7182	36.2755	0.47713
ec8739_01175 : rbsC_1:Ribose import permease protein RbsC( )	18.378	-0.64785	0.564983	1.14667	0.251517	0.446483	13.1248	18.1642	35.9692	9.12997	13.5302	20.3497	0.350195
ec8739_01176 : gutB_1:Sorbitol dehydrogenase( 1.1.1.14)	45.0274	-0.15652	0.512133	0.305623	0.759892	0.869868	59.0614	44.8049	38.1714	47.9323	64.2685	15.9258	0.0605465
ec8739_01177 : galM_1:Aldose 1-epimerase( 5.1.3.3)	56.1257	-0.435995	0.287805	1.5149	0.129799	0.281896	60.9364	62.9691	69.7363	38.8024	52.9933	51.3166	0.549911
ec8739_01178 : yphA:Inner membrane protein YphA( )	111.104	0.145839	0.327739	-0.444985	0.656331	0.805497	117.185	87.1879	112.312	91.2997	95.839	162.798	0.0939362
ec8739_01179 : hcaD:3-phenylpropionate/cinnamic acid dioxygenase ferredoxin--NAD(+) reductase component( 1.18.1.3)	37.0082	-0.66482	0.408367	1.628	0.103525	0.241246	51.5615	42.383	41.8418	22.8249	43.9732	19.4649	0.61754
ec8739_01180 : hcaB:3-phenylpropionate-dihydrodiol/cinnamic acid-dihydrodiol dehydrogenase( 1.3.1.87)	17.1633	-0.399981	0.486289	0.822517	0.410782	0.603472	27.187	15.7423	15.4154	15.9774	18.0403	10.6172	0.219343
ec8739_01181 : hcaC:3-phenylpropionate/cinnamic acid dioxygenase ferredoxin subunit( )	2.26971	-0.936536	1.51074	0.619917	0.535312	0.707816	0.937483	6.05472	2.2022	0	0	4.42385	0.150079
ec8739_01182 : hcaF:3-phenylpropionate/cinnamic acid dioxygenase subunit beta( 1.14.12.19)	8.23733	-0.521683	0.630482	0.827436	0.40799	0.60106	11.2498	10.8985	7.34066	4.56498	5.63759	9.73246	0.221082
ec8739_01183 : hcaE:3-phenylpropionate/cinnamic acid dioxygenase subunit alpha( 1.14.12.19)	27.4076	-0.617141	0.555001	1.11196	0.266154	0.465664	39.3743	46.0159	14.6813	11.4125	28.188	24.7735	0.331928
ec8739_01184 : hcaR_1:Hca operon transcriptional activator HcaR( )	360.86	-1.05246	0.376802	2.79315	0.00521976	0.0252837	624.363	501.331	334.734	252.215	310.067	142.448	1.59716
ec8739_01185 : hcaT:putative 3-phenylpropionic acid transporter( )	184.661	-0.0683252	0.223912	0.305143	0.760257	0.870059	172.497	211.915	182.782	181.458	201.826	157.489	0.0604515
ec8739_01186 : manR_1:Transcriptional regulator ManR( )	172.834	0.190396	0.233326	-0.816008	0.414495	0.606355	166.872	136.837	179.846	160.916	204.081	188.456	0.217273
ec8739_01187 : :Serine aminopeptidase%2C S33( )	92.6536	0.156593	0.352426	-0.444329	0.656805	0.805702	72.1862	89.6098	101.301	59.3448	110.497	122.983	0.0938253
ec8739_01188 : suhB:Inositol-1-monophosphatase( 3.1.3.25)	1145.15	0.499158	0.455953	-1.09476	0.273623	0.472258	692.8	793.168	1360.96	1023.7	776.86	2223.42	0.32582
ec8739_01189 : trmJ:tRNA (cytidine/uridine-2'-O-)-methyltransferase TrmJ( 2.1.1.200)	2498.73	0.845457	0.168342	-5.02226	5.10666e-07	9.79672e-06	1587.16	1828.52	1944.54	3197.77	3141.27	3293.11	5.00892
ec8739_01190 : iscR:HTH-type transcriptional regulator IscR( )	2662.94	-0.124872	0.402551	0.310203	0.756407	0.868835	3242.75	3787.83	1304.44	2612.31	2878.55	2151.76	0.0610629
ec8739_01191 : iscS:Cysteine desulfurase IscS( 2.8.1.7)	3572.42	0.166972	0.236835	-0.705015	0.480801	0.665425	3722.74	3859.28	2517.11	3726.17	3596.78	4012.43	0.176901
ec8739_01192 : iscU:Iron-sulfur cluster assembly scaffold protein IscU( )	922.574	-0.0529346	0.227316	0.232868	0.815864	0.897949	1000.29	1083.79	735.534	970.059	838.873	906.888	0.0467482
ec8739_01193 : iscA_1:Iron-binding protein IscA( )	1169.94	-0.336695	0.229434	1.46751	0.142238	0.301138	1366.85	1531.84	1019.62	1087.61	1064.38	949.357	0.521235
ec8739_01194 : hscB:Co-chaperone protein HscB( )	391.956	0.0355065	0.217141	-0.163518	0.87011	0.930756	362.806	438.362	360.426	448.51	403.651	337.982	0.0311641
ec8739_01195 : hscA:Chaperone protein HscA( )	1280.89	0.138361	0.238763	-0.579492	0.562257	0.731938	1210.29	1330.83	1117.25	1549.81	1457.88	1019.25	0.135526
ec8739_01196 : fdx:2Fe-2S ferredoxin( )	449.48	0.123301	0.31602	-0.390167	0.696413	0.832725	507.178	471.057	312.712	523.832	554.739	327.365	0.0794982
ec8739_01197 : :Iron-sulfur cluster assembly( )	359.777	-0.0232348	0.308907	0.0752161	0.940043	0.969523	428.43	388.713	270.87	388.024	429.584	253.044	0.0134419
ec8739_01198 : pepB:Peptidase B( 3.4.11.23)	840.584	0.176092	0.336218	-0.523745	0.600456	0.764743	798.735	997.817	571.837	1006.58	1080.16	588.371	0.116485
ec8739_01199 : :hypothetical protein(SseB protein C-terminal domain )	390.588	0.0176544	0.267997	-0.0658753	0.947477	0.972107	405.93	443.205	315.648	414.272	464.537	299.937	0.012286
ec8739_01200 : sseA:3-mercaptopyruvate sulfurtransferase( 2.8.1.2)	606.995	0.172783	0.233562	-0.739775	0.459437	0.645958	566.239	451.682	692.958	599.154	655.088	676.848	0.189796
ec8739_01201 : yfhM:putative lipoprotein YfhM( )	2421.76	0.578811	0.178131	-3.24935	0.00115667	0.00753993	1846.84	1999.27	1980.51	3120.17	3065.72	2518.05	2.12263
ec8739_01202 : pbpC:Penicillin-binding protein 1C( )	259.099	0.437728	0.331199	-1.32165	0.186286	0.362624	192.184	254.298	213.613	385.741	324.725	184.032	0.440544
ec8739_01203 : ndk:Nucleoside diphosphate kinase( 2.7.4.6)	538.263	0.179202	0.326139	-0.549464	0.582687	0.74961	582.177	382.658	549.815	485.029	431.839	798.062	0.125165
ec8739_01204 : rlmN:Dual-specificity RNA methyltransferase RlmN( 2.1.1.192)	1111.32	0.110001	0.233294	-0.471513	0.637275	0.792111	1071.54	990.552	1145.14	1039.67	975.303	1445.71	0.101214
ec8739_01205 : rodZ:Cytoskeleton protein RodZ( )	2474.81	0.434604	0.192211	-2.26108	0.0237544	0.0814276	1833.72	2061.03	2418.75	2866.81	3011.6	2656.96	1.08923
ec8739_01206 : ispG:4-hydroxy-3-methylbut-2-en-1-yl diphosphate synthase (flavodoxin)( 1.17.7.3)	3483.11	-0.196416	0.210095	0.934895	0.349842	0.543206	3889.61	4224.98	3045.64	3330.16	3463.74	2944.51	0.265036
ec8739_01207 : hisS:Histidine--tRNA ligase( 6.1.1.21)	3591.1	0.487158	0.210709	-2.31199	0.0207782	0.0742514	2900.57	3179.94	2890.75	4656.28	4567.58	3351.51	1.1293
ec8739_01208 : :Tetratricopeptide repeat-like domain protein( )	1338.46	0.314909	0.243033	-1.29574	0.195065	0.37438	1105.29	1422.86	1051.18	1650.24	1619.12	1182.05	0.426687
ec8739_01209 : bamB:Outer membrane protein assembly factor BamB( )	3412.49	0.230361	0.274669	-0.838687	0.401645	0.594919	3161.19	3728.5	2532.53	4334.45	3991.41	2726.86	0.225542
ec8739_01210 : der:GTPase Der( )	2423.7	-0.0186354	0.355404	0.0524344	0.958183	0.978448	2639.95	2961.97	1716.25	2870.23	2884.19	1469.6	0.00946239
ec8739_01211 : :zinc-ribbons( )	233.919	0.288417	0.333856	-0.863897	0.387645	0.582422	212.809	245.822	173.24	293.3	319.088	159.258	0.234762
ec8739_01212 : xseA:Exodeoxyribonuclease 7 large subunit( 3.1.11.6)	1278.14	0.243804	0.283854	-0.858905	0.390393	0.584409	990.919	1026.88	1493.09	1170.92	1228.99	1758.04	0.233283
ec8739_01213 : guaB:Inosine-5'-monophosphate dehydrogenase( 1.1.1.205)	2168.99	0.3888	0.30346	-1.28122	0.200115	0.379906	2278.08	1184.3	2172.1	2274.5	2362.15	2742.78	0.420324
ec8739_01214 : guaA:GMP synthase [glutamine-hydrolyzing]( 6.3.5.2)	3339.74	0.34143	0.325317	-1.04953	0.293934	0.489591	3238.06	3238.06	2362.96	4434.88	4464.97	2299.51	0.310166
ec8739_01215 : :hypothetical protein(Family of unknown function (DUF5384) )	92.17	-0.699362	0.260902	2.68055	0.00735011	0.0325728	131.248	95.6645	115.248	69.616	64.2685	76.9749	1.48714
ec8739_01216 : :Glycine zipper 2TM domain protein( )	70.2091	-0.597554	0.311013	1.92131	0.0546921	0.153348	103.123	71.4457	79.2791	58.2035	42.8457	66.3577	0.814321
ec8739_01217 : :hypothetical protein(Protein of unknown function (DUF2633) )	774.616	-0.66914	0.17507	3.82214	0.0001323	0.00120558	947.795	963.911	942.541	564.917	556.994	671.54	2.9188
ec8739_01218 : :hypothetical protein( )	3.8189	-2.10005	1.27323	1.64938	0.09907	0.23371	9.37483	2.42189	6.60659	0	4.51007	0	0.631323
ec8739_01219 : yfgF_1:Cyclic di-GMP phosphodiesterase YfgF( 3.1.4.52)	183.353	-0.380306	0.250313	1.51932	0.128681	0.280724	201.559	211.915	208.475	131.243	201.826	145.102	0.55172
ec8739_01220 : ppx:Exopolyphosphatase( 3.6.1.11)	1604.25	0.266864	0.196787	-1.3561	0.175066	0.346644	1577.78	1558.48	1233.23	1822.57	1843.49	1589.93	0.460116
ec8739_01221 : ppk:Polyphosphate kinase( 2.7.4.1)	3252.58	0.42545	0.151771	-2.80325	0.00505909	0.0246295	2817.13	2608.37	2903.23	3657.69	3602.42	3926.61	1.60854
ec8739_01222 : purN:Phosphoribosylglycinamide formyltransferase( 2.1.2.2)	493.927	0.8002	0.246344	-3.2483	0.00116095	0.00754534	414.367	282.15	383.182	667.629	688.914	527.322	2.12232
ec8739_01223 : purM:Phosphoribosylformylglycinamidine cyclo-ligase( 6.3.3.1)	732.435	1.09006	0.407881	-2.6725	0.00752885	0.0332434	474.366	220.392	708.374	955.223	1062.12	974.131	1.47829
ec8739_03768 : rihC_2:Non-specific ribonucleoside hydrolase RihC( 3.2.-.-)	70.4143	1.78824	0.356652	-5.01396	5.33202e-07	1.01844e-05	43.1242	32.6955	19.8198	95.8646	107.114	123.868	4.99207
ec8739_01225 : uraA:Uracil permease( )	70.6224	-0.261921	0.412844	0.634433	0.525799	0.700318	83.4359	67.8128	80.0132	75.3222	30.443	86.7074	0.154705
ec8739_01226 : hda:DnaA regulatory inactivator Hda( )	595.288	0.314276	0.311958	-1.00743	0.313729	0.509184	453.742	448.049	690.022	575.188	528.806	875.921	0.293125
ec8739_01227 : arsC_2:Arsenate reductase( 1.20.4.1)	684.751	-0.183391	0.187851	0.976254	0.328938	0.524143	777.173	722.933	684.15	641.38	714.846	568.022	0.28055
ec8739_01228 : bepA_1:Beta-barrel assembly-enhancing protease( 3.4.-.-)	726.459	0.0536944	0.236172	-0.227353	0.820149	0.901114	691.862	593.362	852.985	651.651	715.974	852.917	0.0452204
ec8739_01229 : :AI-2E family transporter( )	372.09	-0.497533	0.245235	2.0288	0.0424785	0.126513	404.992	372.971	528.528	314.984	261.584	349.484	0.897864
ec8739_01658 : wzxC:Lipopolysaccharide biosynthesis protein WzxC( )	23.8785	1.78536	0.423306	-4.21766	2.46852e-05	0.000300081	10.3123	7.26566	13.9473	34.2374	39.4631	38.0451	3.52276
ec8739_01231 : hyfR:DNA-binding transcriptional activator HyfR( )	188.747	0.333482	0.242915	-1.37284	0.169803	0.34101	141.56	153.79	204.804	225.967	198.443	207.921	0.467233
ec8739_01232 : :Formate hydrogenlyase maturation protein HycH( )	15.0261	0.909309	0.512087	-1.77569	0.0757833	0.1943	10.3123	9.68755	11.011	23.9662	23.6779	11.502	0.711527
ec8739_01233 : hycG_2:Formate hydrogenlyase subunit 7( )	16.323	-0.118555	0.637645	0.185926	0.852503	0.922097	25.312	6.05472	19.0857	25.1074	13.5302	8.84769	0.0352232
ec8739_01234 : nuoI_1:NADH-quinone oxidoreductase subunit I( 1.6.5.11)	19.7868	0.562271	0.439693	-1.27878	0.200974	0.38071	15.9372	10.8985	20.5539	27.3899	19.1678	24.7735	0.419406
ec8739_01235 : hyfG:Hydrogenase-4 component G( 1.-.-.-)	62.2871	0.268572	0.328945	-0.816464	0.414235	0.606178	38.4368	60.5472	70.4703	63.9098	64.2685	76.0901	0.2174
ec8739_01236 : hyfB_2:Hydrogenase-4 component B( 1.-.-.-)	44.3009	0.0955618	0.409427	-0.233404	0.815448	0.897949	54.374	33.9064	40.3736	26.2487	50.7383	60.1643	0.0467482
ec8739_01237 : hyfE:Hydrogenase-4 component E( 1.-.-.-)	3.34145	0.534175	1.36641	-0.390933	0.695847	0.832286	5.6249	1.21094	1.46813	0	1.12752	10.6172	0.0797276
ec8739_01238 : mrpA:Na(+)/H(+) antiporter subunit A( )	12.7003	0.473375	0.660785	-0.716383	0.473755	0.658679	14.0622	8.4766	9.54286	14.8362	4.51007	24.7735	0.181326
ec8739_01240 : hyfC:Hydrogenase-4 component C( 1.-.-.-)	13.8642	0.647391	0.627881	-1.03107	0.302507	0.49743	6.56238	6.05472	19.0857	22.8249	18.0403	10.6172	0.303268
ec8739_01241 : hyfB_3:Hydrogenase-4 component B( 1.-.-.-)	30.2605	-0.15044	0.352676	0.426568	0.669694	0.814981	29.9994	27.8517	37.4374	25.1074	29.3155	31.8517	0.0888524
ec8739_01242 : hyfA_5:Hydrogenase-4 component A( 1.-.-.-)	9.61226	-0.732721	0.563996	1.29916	0.193889	0.373106	10.3123	13.3204	12.4791	5.70623	7.89263	7.96292	0.428167
ec8739_01243 : bcp:Putative peroxiredoxin bcp( 1.11.1.15)	845.707	0.0263207	0.312162	-0.0843173	0.932804	0.967137	795.923	639.378	1078.34	668.77	773.477	1118.35	0.0145119
ec8739_01244 : gcvR:Glycine cleavage system transcriptional repressor( )	783.188	0.14127	0.337764	-0.418252	0.675763	0.818777	724.674	507.385	1002	656.216	737.397	1071.46	0.0868341
ec8739_01245 : dapA:4-hydroxy-tetrahydrodipicolinate synthase( 4.3.3.7)	4745.04	0.318207	0.193124	-1.64769	0.0994169	0.234168	4114.61	3804.78	4751.61	4915.35	4945.29	5938.57	0.630473
ec8739_01246 : bamC:Outer membrane protein assembly factor BamC( )	2960.71	0.0213511	0.143984	-0.148288	0.882115	0.938814	2999.94	3010.41	2806.33	3085.93	2963.12	2898.5	0.0274206
ec8739_01247 : :hypothetical protein( )	167.32	0.769207	0.36466	-2.10938	0.0349116	0.109701	106.873	92.0317	171.037	235.097	258.202	140.678	0.959791
ec8739_01248 : purC:Phosphoribosylaminoimidazole-succinocarboxamide synthase( 6.3.2.6)	1975.68	0.289738	0.312789	-0.926306	0.354287	0.547143	2015.59	1448.29	1868.93	2600.9	2531.28	1389.09	0.261899
ec8739_01249 : :Putative neutral zinc metallopeptidase( )	636.598	-0.0716322	0.220365	0.325062	0.745134	0.863901	620.613	544.925	790.589	591.165	624.645	647.651	0.0635363
ec8739_01250 : tmcA:tRNA(Met) cytidine acetyltransferase TmcA( 2.3.1.193)	717.797	0.143824	0.189396	-0.759383	0.447623	0.635683	685.3	693.871	666.532	765.776	846.766	648.536	0.196759
ec8739_01251 : :Phospholipase/Carboxylesterase( )	684.407	-0.158283	0.162769	0.972437	0.330833	0.525773	706.862	710.824	747.279	664.205	676.511	600.758	0.279202
ec8739_01252 : :hypothetical protein(Uncharacterised protein family (UPF0370) )	677.964	-0.535072	0.185509	2.88434	0.00392234	0.0201129	850.297	824.653	732.598	582.035	491.598	586.602	1.69653
ec8739_01253 : dapE:Succinyl-diaminopimelate desuccinylase( 3.5.1.18)	3343.46	-0.2795	0.242856	1.15089	0.249778	0.444479	3314	3133.92	4550.48	3122.45	2558.34	3381.59	0.352149
ec8739_01254 : spxA:Regulatory protein Spx( )	101.374	-0.0818663	0.262426	0.311959	0.755072	0.868593	126.56	90.8208	95.4286	100.43	87.9464	107.057	0.0611835
ec8739_01255 : acrB_1:Multidrug efflux pump subunit AcrB( )	518.054	0.0344158	0.189846	-0.181282	0.856146	0.923928	464.054	561.878	510.176	481.606	573.907	516.705	0.0343618
ec8739_01256 : narX_1:Nitrate/nitrite sensor protein NarX( 2.7.13.3)	1160.07	0.205285	0.230111	-0.892114	0.372332	0.565676	928.108	974.81	1329.39	1208.58	1141.05	1378.47	0.247433
ec8739_01257 : gltD_3:Glutamate synthase [NADPH] small chain( 1.4.1.13)	110.956	0.00515286	0.271483	-0.0189804	0.984857	0.992748	109.685	88.3989	133.6	99.2884	108.242	126.522	0.00316103
ec8739_01258 : nudK:GDP-mannose pyrophosphatase NudK( 3.6.1.-)	530.684	0.485954	0.228463	-2.12706	0.033415	0.105988	408.742	405.666	511.644	604.86	527.678	725.511	0.974744
ec8739_01259 : :hypothetical protein(Protein of unknown function (DUF1176) )	301.202	-0.800915	0.212008	3.77776	0.000158244	0.00140683	346.869	349.963	450.717	216.837	219.866	222.962	2.85176
ec8739_01555 : :hypothetical protein(Protein of unknown function (DUF418) )	355.566	1.78444	0.243567	-7.32629	2.36615e-13	1.39859e-11	122.81	163.477	193.059	513.561	579.544	560.944	10.8543
ec8739_01261 : tal_1:Transaldolase( 2.2.1.2)	1236.04	-0.441508	0.277634	1.59025	0.111778	0.25571	1547.78	1361.1	1363.16	805.72	916.672	1421.82	0.592251
ec8739_01262 : maeB:NADP-dependent malic enzyme( 1.1.1.40)	3168.16	-0.251949	0.285831	0.881461	0.378068	0.571413	3942.11	3941.62	2448.84	3316.46	3078.12	2281.82	0.24305
ec8739_04066 : fumB:Fumarate hydratase class I%2C anaerobic( 4.2.1.2)	552.897	1.78391	0.382832	-4.65977	3.16564e-06	5.01685e-05	224.058	359.65	164.431	745.234	639.303	1184.71	4.29957
ec8739_01264 : pduV:Propanediol utilization protein PduV( )	21.534	-1.79378	0.631653	2.83981	0.004514	0.0226425	17.8122	59.3362	23.4901	12.5537	4.51007	11.502	1.64508
ec8739_01265 : eutQ:Ethanolamine utilization protein EutQ( )	25.6361	-1.4091	0.581897	2.42157	0.0154538	0.0592938	30.9369	61.7581	19.0857	20.5424	13.5302	7.96292	1.22699
ec8739_01266 : :Cobalamin adenosyltransferase( )	8.46484	-0.557509	0.640888	0.8699	0.384355	0.578915	10.3123	7.26566	12.4791	10.2712	3.38255	7.07815	0.237385
ec8739_01267 : eutD:Ethanolamine utilization protein EutD( )	19.9512	-1.03072	0.470204	2.19207	0.0283747	0.0931763	34.6869	21.797	24.2242	10.2712	10.1477	18.5802	1.03069
ec8739_01268 : eutM:Ethanolamine utilization protein EutM( )	63.2887	-0.0926365	0.360586	0.256905	0.797252	0.89106	65.6238	88.3989	42.5758	65.051	67.6511	50.4318	0.0500933
ec8739_01269 : eutN:Ethanolamine utilization protein EutN( )	2.62173	-1.92271	1.25528	1.5317	0.125596	0.275926	1.87497	6.05472	4.4044	1.14125	2.25504	0	0.559207
ec8739_01270 : adhE_1:Aldehyde-alcohol dehydrogenase( )	6.70875	-1.19229	0.869172	1.37175	0.17014	0.341373	1.87497	14.5313	11.7451	2.28249	4.51007	5.30861	0.46677
ec8739_01271 : ftsA_1:Cell division protein FtsA( )	3.1941	-3.06823	1.35763	2.25999	0.0238221	0.0815318	10.3123	2.42189	4.4044	1.14125	0	0.884769	1.08867
ec8739_01272 : mdh_2:NAD-dependent methanol dehydrogenase( 1.1.1.244)	10.1036	0.072242	0.544273	-0.132731	0.894406	0.944275	8.43734	10.8985	10.2769	7.98872	12.4027	10.6172	0.0249014
ec8739_01273 : :Ethanolamine utilization protein%2C EutH( )	19.9697	-0.674119	0.496681	1.35725	0.174703	0.346469	17.8122	24.2189	31.5648	7.98872	21.4228	16.8106	0.460336
ec8739_00289 : glgA:Glycogen synthase( 2.4.1.21)	2194.43	1.76303	0.223841	-7.87625	3.37359e-15	2.41903e-13	964.67	1207.31	826.558	3138.43	3279.95	3749.65	12.6164
ec8739_01275 : :hypothetical protein( )	101035	-0.552929	0.271176	2.039	0.0414496	0.124137	133437	144283	82770.4	74837.2	82067.5	88815.8	0.906098
ec8739_01276 : :hypothetical protein( )	104.556	0.251319	0.386937	-0.649508	0.51601	0.693982	96.5607	115.04	74.8747	116.407	158.98	65.4729	0.158652
ec8739_01277 : :hypothetical protein( )	59.2767	-0.622834	0.29991	2.07674	0.0378257	0.115296	65.6238	89.6098	60.9275	45.6498	49.6108	44.2385	0.938186
ec8739_01278 : :hypothetical protein( )	161.618	-0.821954	0.269238	3.05289	0.00226647	0.0131479	214.683	205.86	199.666	86.7347	115.007	147.756	1.88114
ec8739_01279 : :hypothetical protein( )	34.9542	-0.558794	0.409489	1.36461	0.172375	0.344482	55.3115	31.4845	38.1714	33.0961	18.0403	33.6212	0.462834
ec8739_01280 : :hypothetical protein( )	22.7654	-0.787264	0.562513	1.39955	0.161648	0.328555	27.187	20.586	38.9055	14.8362	6.76511	28.3126	0.483392
ec8739_01281 : :hypothetical protein( )	215.044	-0.863661	0.222549	3.88077	0.000104125	0.000996596	265.308	283.361	284.084	175.752	125.155	156.604	3.00148
ec8739_00934 : gcvA:Glycine cleavage system transcriptional activator( )	771.732	1.75827	0.209884	-8.37733	5.41426e-17	4.83306e-15	392.805	342.697	321.521	1087.61	1099.33	1386.43	14.3158
ec8739_01283 : :HNH endonuclease( )	33.9463	-0.830148	0.335162	2.47685	0.0132546	0.0522773	43.1242	46.0159	41.1077	27.3899	24.8054	21.2345	1.28169
ec8739_01284 : :hypothetical protein( )	7.93899	-0.433959	0.885232	0.49022	0.623978	0.781121	8.43734	13.3204	5.87253	10.2712	0	9.73246	0.107282
ec8739_01285 : intS_3:Prophage integrase IntS( )	107.412	-0.352314	0.263075	1.33921	0.180502	0.353726	128.435	100.508	131.398	108.418	96.9666	78.7444	0.451333
ec8739_01286 : eutB:Ethanolamine ammonia-lyase heavy chain( 4.3.1.7)	26.2413	-0.382226	0.395463	0.966529	0.33378	0.52916	22.4996	33.9064	33.033	19.4012	20.2953	28.3126	0.276413
ec8739_01287 : eutC:Ethanolamine ammonia-lyase light chain( 4.3.1.7)	18.3187	-0.756767	0.476312	1.5888	0.112104	0.25615	25.312	26.6408	17.6176	7.98872	14.6577	17.6954	0.591505
ec8739_01288 : eutL:Ethanolamine utilization protein EutL( )	16.0922	-0.783963	0.625543	1.25325	0.210113	0.393255	29.062	10.8985	21.2879	4.56498	11.2752	19.4649	0.405326
ec8739_01289 : eutK:Ethanolamine utilization protein EutK( )	22.1604	-0.486859	0.466556	1.04352	0.296709	0.492154	33.7494	26.6408	17.6176	11.4125	21.4228	22.1192	0.307899
ec8739_01290 : rhaS_1:HTH-type transcriptional activator RhaS( )	64.2952	-0.264167	0.327179	0.807408	0.419431	0.609702	49.6866	70.2347	90.2901	52.4973	62.0135	61.0491	0.214882
ec8739_01291 : hemF:Oxygen-dependent coproporphyrinogen-III oxidase( 1.3.3.3)	336.389	0.313975	0.205241	-1.52979	0.126069	0.276543	281.245	347.541	272.339	343.515	379.974	393.722	0.558238
ec8739_01292 : amiA:N-acetylmuramoyl-L-alanine amidase AmiA( 3.5.1.28)	1374.83	0.193367	0.178616	-1.08259	0.278992	0.476786	1224.35	1374.42	1250.11	1639.97	1333.85	1426.25	0.321677
ec8739_01293 : ypeA:Acetyltransferase YpeA( 2.3.1.-)	160.47	-0.257592	0.30704	0.838953	0.401496	0.594899	193.121	146.524	184.985	120.972	117.262	199.958	0.225557
ec8739_01294 : yfeZ:Inner membrane protein YfeZ( )	124.485	-0.315514	0.314054	1.00465	0.315067	0.510976	122.81	127.149	164.431	101.571	82.3088	148.641	0.2916
ec8739_01295 : :hypothetical protein(Protein of unknown function (DUF1131) )	243.162	-0.207903	0.210759	0.986452	0.323911	0.518976	254.058	278.517	249.582	202.001	261.584	213.229	0.284853
ec8739_01296 : yfeX:putative deferrochelatase/peroxidase YfeX( 1.11.1.-)	2189.53	0.859825	0.304319	-2.8254	0.00472209	0.023312	1568.41	1869.7	1229.56	3318.74	3232.59	1918.18	1.63242
ec8739_01297 : ampH_1:D-alanyl-D-alanine- carboxypeptidase/endopeptidase AmpH( 3.4.-.-)	97.7763	-0.463283	0.247171	1.87434	0.0608831	0.166543	111.56	112.618	115.982	67.3335	92.4565	86.7074	0.778473
ec8739_01298 : murP:PTS system N-acetylmuramic acid-specific EIIBC component( )	99.7373	-0.29391	0.255749	1.14921	0.250469	0.445166	119.06	122.305	88.822	93.5822	87.9464	86.7074	0.351478
ec8739_01299 : murQ:N-acetylmuramic acid 6-phosphate etherase( 4.2.1.126)	149.403	-0.561325	0.444159	1.26379	0.206304	0.3875	218.433	193.751	121.855	130.102	174.765	57.51	0.411728
ec8739_01300 : murR_2:HTH-type transcriptional regulator MurR( )	71.3749	-0.164147	0.466391	0.35195	0.724876	0.854611	85.3109	99.2974	41.8418	75.3222	90.2014	36.2755	0.0682317
ec8739_01301 : fabG2:putative oxidoreductase( 1.-.-.-)	994.633	0.573563	0.475264	-1.20683	0.227497	0.415688	977.794	1013.56	407.407	1517.86	1472.54	578.639	0.381233
ec8739_01302 : cysP:Thiosulfate-binding protein( )	3354.76	-1.17713	0.669805	1.75741	0.0788472	0.199467	6570.81	3902.87	3482.41	2214.02	3620.46	337.982	0.70013
ec8739_01303 : cysT:Sulfate transport system permease protein CysT( )	1363.14	-0.940033	1.06721	0.880835	0.378407	0.571728	2428.08	1965.36	982.914	1095.6	1628.14	78.7444	0.24281
ec8739_01304 : cysW_1:Sulfate transport system permease protein CysW( )	1842.14	-0.874274	1.11066	0.787166	0.431185	0.620708	3081.51	3410.02	659.925	1512.15	2241.51	147.756	0.207113
ec8739_01305 : cysA_1:Sulfate/thiosulfate import ATP-binding protein CysA( 7.3.2.3)	4717.05	-0.441561	1.14096	0.387009	0.69875	0.834906	6899.87	8517.78	882.347	4293.37	7043.61	665.346	0.0783626
ec8739_01306 : cysM:Cysteine synthase B( 2.5.1.47)	2341.79	-0.16018	0.660993	0.242332	0.808523	0.894652	2729.01	3992.48	693.692	2162.66	3688.11	784.79	0.0483457
ec8739_01307 : :hypothetical protein(Family of unknown function (DUF5329) )	257.258	0.201231	0.618852	-0.325168	0.745054	0.863901	246.558	394.768	77.0769	296.724	416.054	112.366	0.0635363
ec8739_01308 : pdxK:Pyridoxine/pyridoxal/pyridoxamine kinase( 2.7.1.35)	761.087	-0.347587	0.334539	1.039	0.298804	0.494315	814.672	1163.72	579.178	623.12	847.894	537.94	0.305997
ec8739_01309 : crr:PTS system glucose-specific EIIA component( 2.7.1.199)	14347.2	0.36948	0.262306	-1.40859	0.158957	0.325201	13342.3	13365.2	10852.4	19486.8	17343.5	11693.1	0.487848
ec8739_01310 : ptsI_1:Phosphoenolpyruvate-protein phosphotransferase( 2.7.3.9)	29213.7	0.708691	0.253279	-2.79806	0.00514104	0.0249577	22258.6	22314.1	21964.7	44562.2	38111.2	26071.5	1.6028
ec8739_01311 : ptsH:Phosphocarrier protein HPr( 2.7.11.-)	9823.4	0.623436	0.218793	-2.84944	0.00437964	0.0220952	7812.04	7574.45	7812.67	13645.9	12842.4	9252.92	1.6557
ec8739_01312 : cysK:Cysteine synthase A( 2.5.1.47)	38988.7	-0.776128	0.476562	1.6286	0.103398	0.241078	65711	56438.4	25541.1	32104.4	40211.8	13925.4	0.617842
ec8739_01313 : cysZ:Sulfate transporter CysZ( )	354.965	0.468717	0.194426	-2.41078	0.0159185	0.0604933	331.869	284.572	276.743	446.227	408.162	382.22	1.21829
ec8739_01314 : zipA:Cell division protein ZipA( )	2188.11	0.614043	0.213221	-2.87985	0.00397867	0.0203779	1739.03	1427.7	2020.15	2477.64	2559.47	2904.7	1.69084
ec8739_01315 : ligA:DNA ligase( 6.5.1.2)	1047.13	0.031964	0.245048	-0.130439	0.896219	0.945276	1077.17	1111.65	917.583	1212	1168.11	796.292	0.0244412
ec8739_01316 : :Putative quorum-sensing-regulated virulence factor( )	52.0271	-0.177633	0.49886	0.356078	0.721782	0.852112	65.6238	49.6487	49.9165	61.6273	67.6511	17.6954	0.0695032
ec8739_01317 : :hypothetical protein(SBF-like CPA transporter family (DUF4137) )	136.709	-0.670185	0.208971	3.20706	0.00134097	0.00847604	176.247	159.845	167.367	108.418	104.859	103.518	2.07181
ec8739_01318 : cynR_2:HTH-type transcriptional regulator CynR( )	131.91	-0.443282	0.229917	1.92801	0.0538544	0.151778	158.435	146.524	151.218	93.5822	124.027	117.674	0.818791
ec8739_01319 : :FlxA-like protein( )	23.0725	-1.08263	0.473684	2.28555	0.0222807	0.078027	24.3745	46.0159	24.2242	15.9774	10.1477	17.6954	1.10776
ec8739_01324 : gltX:Glutamate--tRNA ligase( 6.1.1.17)	4388.49	0.300885	0.223489	-1.34631	0.178203	0.350934	4460.54	3481.46	3854.58	5686.83	4828.03	4019.51	0.454775
ec8739_00109 : :hypothetical protein(Protein of unknown function (DUF2810) )	1155.73	1.73713	0.270224	-6.42849	1.28876e-10	5.1246e-09	367.493	581.253	651.117	1774.64	1678.87	1881.02	8.29034
ec8739_00762 : fecI:putative RNA polymerase sigma factor FecI( )	77.1854	1.73551	0.352708	-4.92054	8.63053e-07	1.57291e-05	33.7494	30.2736	42.5758	95.8646	96.9666	163.682	4.80329
ec8739_02680 : efeB:Deferrochelatase/peroxidase EfeB( 1.11.1.-)	315.091	1.73442	0.279055	-6.21535	5.12117e-10	1.8983e-08	146.247	140.469	149.749	650.51	403.651	399.916	7.72163
ec8739_01330 : :Transposase DDE domain protein( )	43.8394	0.352768	0.365551	-0.965031	0.334529	0.529964	38.4368	25.4298	50.6506	45.6498	58.6309	44.2385	0.275753
ec8739_01331 : :hypothetical protein( )	44.026	0.0519815	0.44833	-0.115945	0.907696	0.952522	49.6866	46.0159	33.767	58.2035	55.2484	21.2345	0.0211248
ec8739_01332 : nupC:Nucleoside permease NupC( )	1001.18	0.0191233	0.191484	-0.099869	0.920448	0.959953	1049.98	858.559	1073.94	1099.02	942.605	982.978	0.0177502
ec8739_01333 : mntH:Divalent metal cation transporter MntH( )	866.837	-0.31577	0.318338	0.991933	0.32123	0.516567	853.109	819.809	1211.21	650.51	597.585	1068.8	0.286874
ec8739_01334 : :hypothetical protein(Protein of unknown function (DUF2502) )	194.569	-0.770876	0.314698	2.44958	0.0143025	0.0555586	220.308	233.712	282.615	100.43	133.047	197.304	1.25525
ec8739_01335 : yfeO:Putative ion-transport protein YfeO( )	408.637	-0.365754	0.269555	1.35688	0.174818	0.346469	400.305	466.213	514.58	322.973	284.135	463.619	0.460336
ec8739_01336 : glk:Glucokinase( 2.7.1.2)	1714.92	-0.303173	0.275424	1.10075	0.271005	0.470521	1844.03	2013.8	1824.89	1870.5	1695.79	1040.49	0.327421
ec8739_01337 : fryB_1:PTS system fructose-like EIIB component 1( 2.7.1.202)	8.32176	-1.77564	0.698791	2.54101	0.0110533	0.0452263	18.7497	9.68755	10.2769	2.28249	4.51007	4.42385	1.34461
ec8739_01338 : fryC:Fructose-like permease IIC component 1( )	14.2306	-0.619598	0.792025	0.782296	0.434041	0.622865	18.7497	2.42189	30.0967	18.2599	7.89263	7.96292	0.205606
ec8739_01339 : ypdF:Aminopeptidase YpdF( 3.4.11.-)	8.9615	-0.909766	0.580266	1.56784	0.116918	0.263065	11.2498	12.1094	11.7451	5.70623	6.76511	6.19338	0.579937
ec8739_01340 : ypdE:Aminopeptidase YpdE( 3.4.11.-)	11.8981	-0.527628	0.610688	0.863989	0.387594	0.582422	17.8122	9.68755	14.6813	12.5537	3.38255	13.2715	0.234762
ec8739_01341 : ptsI_2:Phosphoenolpyruvate-protein phosphotransferase( 2.7.3.9)	52.9679	-0.248856	0.459238	0.541888	0.587896	0.754093	25.312	83.5551	63.8637	53.6386	50.7383	40.6994	0.122575
ec8739_01342 : rhaR_1:HTH-type transcriptional activator RhaR( )	142.189	-0.365043	0.253662	1.43909	0.150124	0.312687	133.123	190.118	157.824	107.277	128.537	136.254	0.50489
ec8739_01343 : ypdB:Transcriptional regulatory protein YpdB( )	157.667	-0.14733	0.297469	0.495278	0.620404	0.77889	148.122	131.993	216.549	134.667	134.175	180.493	0.108524
ec8739_01344 : ypdA:Sensor histidine kinase YpdA( 2.7.13.3)	232.116	-0.0152591	0.24221	0.0629995	0.949767	0.973715	197.809	219.181	282.615	233.955	205.208	253.929	0.011568
ec8739_01345 : alaC:Glutamate-pyruvate aminotransferase AlaC( 2.6.1.2)	75.0399	-0.738972	0.258581	2.8578	0.00426593	0.0215963	96.5607	83.5551	101.301	54.7798	52.9933	61.0491	1.66562
ec8739_00175 : oppF_1:Oligopeptide transport ATP-binding protein OppF( )	286.357	1.73292	0.42675	-4.06075	4.89162e-05	0.000536239	117.185	156.212	124.057	553.504	571.652	195.534	3.27064
ec8739_01347 : :hypothetical protein(Protein of unknown function (DUF2545) )	742.452	0.780155	0.209641	-3.72138	0.000198136	0.00171274	552.177	617.581	471.27	867.347	882.847	1063.49	2.76631
ec8739_01348 : :hypothetical protein( )	93.0208	-0.642548	0.305322	2.10449	0.0353357	0.110715	89.0608	107.774	143.143	79.8872	58.6309	79.6292	0.955793
ec8739_01349 : :YfdX protein( )	99.692	-0.697281	0.240572	2.89843	0.0037503	0.0193814	134.997	121.094	113.78	84.4522	72.1612	71.6663	1.71261
ec8739_01350 : frc:Formyl-CoA:oxalate CoA-transferase( 2.8.3.16)	59.1516	-0.488462	0.27084	1.80351	0.071308	0.185045	62.8113	72.6566	71.9385	49.0736	46.2282	52.2014	0.732721
ec8739_01326 : :hypothetical protein(Putative transcription regulator (DUF1323) )	759.56	1.72407	0.266277	-6.47474	9.49745e-11	3.88241e-09	325.306	379.025	354.554	1355.8	1318.07	824.605	8.4109
ec8739_00286 : glgB:1%2C4-alpha-glucan branching enzyme GlgB( 2.4.1.18)	4773.23	1.71814	0.273555	-6.28078	3.36869e-10	1.29251e-08	2178.71	2380.71	2117.05	6028.06	5967.95	9966.92	7.88856
ec8739_01353 : yfdE:Acetyl-CoA:oxalate CoA-transferase( 2.8.3.19)	98.4956	-0.298632	0.337816	0.884007	0.376692	0.570122	85.3109	123.516	116.717	118.69	85.6914	61.0491	0.244032
ec8739_00554 : :Peptidase family U32( )	263.262	1.69839	0.242191	-7.0126	2.33926e-12	1.2478e-10	122.81	113.829	135.068	351.504	365.316	491.047	9.90386
ec8739_01355 : evgA:DNA-binding transcriptional activator EvgA( )	4050.48	0.26755	0.302766	-0.883685	0.376866	0.570188	3699.31	3486.31	3842.84	3293.64	3652.03	6328.75	0.243982
ec8739_01356 : emrK_2:putative multidrug resistance protein EmrK( )	84.7784	-0.601583	0.310289	1.93878	0.0525277	0.148613	103.123	96.8755	107.174	62.7685	48.4833	90.2464	0.827943
ec8739_01357 : emrY:putative multidrug resistance protein EmrY( )	92.4394	-0.456255	0.281427	1.62122	0.10497	0.244223	113.435	94.4536	113.046	82.1697	58.6309	92.9008	0.612213
ec8739_01358 : dsdA:D-serine dehydratase( 4.3.1.18)	93.6625	0.0266811	0.25473	-0.104743	0.91658	0.957745	93.7483	81.1332	102.769	85.5934	109.369	89.3617	0.0187501
ec8739_01359 : dsdX:DsdX permease( )	33.5828	-0.100413	0.457327	0.219565	0.82621	0.905562	22.4996	47.2268	35.2352	22.8249	25.9329	47.7775	0.0430818
ec8739_01360 : perR:HTH-type transcriptional regulator PerR( )	100.873	-0.0571369	0.418576	0.136503	0.891424	0.942967	102.186	69.0238	137.27	87.8759	62.0135	146.872	0.0255033
ec8739_01362 : yfdC:Inner membrane protein YfdC( )	93.9771	-0.346285	0.420269	0.82396	0.409962	0.603108	106.873	83.5551	125.525	55.921	57.5034	134.485	0.219605
ec8739_01363 : mlaA:putative phospholipid-binding lipoprotein MlaA( )	835.678	0.656533	0.239802	-2.73781	0.00618492	0.0283573	657.175	558.245	730.396	959.788	859.169	1249.29	1.54734
ec8739_01364 : :hypothetical protein( )	51.5363	-1.16574	0.413038	2.82236	0.00476723	0.0234027	63.7488	65.3909	85.1517	15.9774	33.8255	45.1232	1.63073
ec8739_01365 : fadL:Long-chain fatty acid transport protein( )	257.548	-0.221171	0.32699	0.676385	0.498796	0.682432	356.243	253.087	223.156	186.023	202.953	323.825	0.165941
ec8739_01366 : :hypothetical protein(Protein of unknown function (DUF406) )	646.653	0.482228	0.208745	-2.31013	0.0208807	0.0744943	579.364	553.401	485.952	774.906	850.149	636.149	1.12788
ec8739_01367 : fadI:3-ketoacyl-CoA thiolase( 2.3.1.16)	357.948	-1.00016	0.618829	1.61621	0.106048	0.245946	646.863	587.308	197.464	321.831	326.98	67.2425	0.609159
ec8739_01368 : fadJ:Fatty acid oxidation complex subunit alpha( )	522.723	0.420283	0.325506	-1.29117	0.196645	0.376423	394.68	612.737	335.468	535.244	489.343	768.864	0.424324
ec8739_01369 : sixA:Phosphohistidine phosphatase SixA( 3.1.3.-)	792.903	-0.100917	0.293726	0.343575	0.731166	0.857404	841.859	788.324	832.431	609.425	607.732	1077.65	0.0668143
ec8739_00506 : :PhoP regulatory network protein YrbL( )	5134.69	1.69405	0.145634	-11.6322	2.82743e-31	6.18359e-29	2424.33	2455.79	2393.79	8224.96	7364.95	7944.34	28.2088
ec8739_01371 : papC_2:Outer membrane usher protein PapC( )	192.196	-0.136077	0.229643	0.592558	0.553477	0.724606	172.497	216.759	215.081	167.763	171.383	209.69	0.139898
ec8739_01372 : yfcS:putative fimbrial chaperone YfcS( )	36.5142	0.24153	0.473592	-0.509996	0.610054	0.772323	24.3745	19.3751	55.789	46.7911	33.8255	38.9298	0.112201
ec8739_01373 : yfcR:putative fimbrial-like protein YfcR( )	28.4352	0.020313	0.474825	-0.04278	0.965877	0.983185	14.9997	32.6955	36.7033	38.8024	27.0604	20.3497	0.00736478
ec8739_01374 : yfcQ:putative fimbrial-like protein YfcQ( )	25.4168	-0.143281	0.592976	0.24163	0.809067	0.895007	21.5621	21.797	36.7033	6.84747	29.3155	36.2755	0.0481735
ec8739_01375 : yfcP:putative fimbrial-like protein YfcP( )	98.1189	-0.201754	0.268065	0.752631	0.451672	0.639564	101.248	99.2974	114.514	70.7572	95.839	107.057	0.194116
ec8739_01376 : :hypothetical protein(Protein of unknown function (DUF2544) )	551.099	0.0170052	0.198248	-0.0857774	0.931643	0.967068	517.49	537.659	588.721	499.866	523.168	639.688	0.014543
ec8739_01377 : mutS2:Endonuclease MutS2( 3.1.-.-)	379.476	0.123087	0.187303	-0.657157	0.51108	0.691238	345.931	397.189	347.213	432.532	378.846	375.142	0.160372
ec8739_01378 : prmB:50S ribosomal protein L3 glutamine methyltransferase( 2.1.1.298)	625.717	0.830007	0.366821	-2.2627	0.023654	0.0812109	474.366	283.361	593.125	625.403	676.511	1101.54	1.09039
ec8739_01379 : aroC:Chorismate synthase( 4.2.3.5)	972.758	0.464481	0.171305	-2.71142	0.0066996	0.0302252	838.109	727.777	885.284	1157.22	1115.12	1113.04	1.51963
ec8739_01380 : mepA:Penicillin-insensitive murein endopeptidase( 3.4.24.-)	350.695	0.665051	0.23163	-2.87118	0.00408948	0.0208235	290.62	262.775	259.859	483.888	469.048	337.982	1.68145
ec8739_01381 : :Sulfite exporter TauE/SafE( )	515.431	0.559929	0.397616	-1.40821	0.159068	0.325275	419.055	514.651	316.382	801.155	727.249	314.093	0.48775
ec8739_01382 : epmC:Elongation factor P hydroxylase( 1.14.-.-)	644.7	0.952272	0.426523	-2.23264	0.0255728	0.0865083	462.179	578.831	277.477	1144.67	961.773	443.269	1.06294
ec8739_01383 : :YfcL protein( )	454.779	1.1547	0.529109	-2.18235	0.0290834	0.0951816	281.245	405.666	159.292	801.155	851.276	230.04	1.02145
ec8739_01384 : mnmC:tRNA 5-methylaminomethyl-2-thiouridine biosynthesis bifunctional protein MnmC( )	273.34	0.0699043	0.193273	-0.361688	0.717586	0.84945	264.37	293.048	243.71	261.345	290.9	286.665	0.070862
ec8739_01385 : fabB:3-oxoacyl-[acyl-carrier-protein] synthase 1( 2.3.1.41)	1368.26	-0.61811	0.205873	3.00238	0.00267875	0.0148483	1804.65	1707.43	1460.06	992.884	989.961	1254.6	1.82832
ec8739_01386 : garP_2:putative galactarate transporter( )	170.948	-0.174489	0.327331	0.533067	0.593987	0.759235	156.56	157.423	229.763	109.56	168	204.382	0.119624
ec8739_01387 : flk:Flagellar regulator flk( )	307.762	0.336607	0.232647	-1.44686	0.147936	0.309248	250.308	248.243	317.117	292.159	345.021	393.722	0.509693
ec8739_01388 : pdxB:Erythronate-4-phosphate dehydrogenase( 1.1.1.290)	1078.61	0.00266516	0.166504	-0.0160066	0.987229	0.99377	1155.92	991.763	1084.22	1097.88	1125.26	1016.6	0.00271417
ec8739_01389 : usg:USG-1 protein( )	717.526	0.135456	0.217219	-0.623591	0.532897	0.706758	697.487	747.152	607.073	830.827	805.048	617.569	0.150729
ec8739_01390 : truA:tRNA pseudouridine synthase A( 5.4.99.12)	551.654	-0.0665162	0.340483	0.195359	0.845112	0.916796	552.177	676.917	463.93	700.725	589.692	326.48	0.0377274
ec8739_01391 : :putative membrane protein( )	499.341	0.270726	0.272363	-0.993989	0.320228	0.515714	469.679	511.018	377.31	644.804	594.202	399.031	0.287591
ec8739_01392 : accD:Acetyl-coenzyme A carboxylase carboxyl transferase subunit beta( 6.4.1.2)	2992.51	0.787181	0.147298	-5.34413	9.08516e-08	2.13648e-06	2208.71	2097.35	2280.74	3678.24	3717.43	3972.61	5.6703
ec8739_01393 : folC:Dihydrofolate synthase/folylpolyglutamate synthase( 6.3.2.12)	490.069	0.460166	0.169949	-2.70767	0.00677571	0.0304594	397.493	435.94	404.47	595.73	575.034	531.746	1.51628
ec8739_01394 : dedD:Cell division protein DedD( )	596.23	0.0976318	0.246798	-0.395594	0.692405	0.830191	524.99	636.956	565.965	653.934	728.377	467.158	0.0808221
ec8739_01395 : cvpA:Colicin V production protein( )	738.135	0.964296	0.251212	-3.83858	0.00012375	0.00114195	522.178	366.916	610.009	999.731	917.8	1012.18	2.94235
ec8739_01396 : purF:Amidophosphoribosyltransferase( 2.4.2.14)	1230.52	0.83289	0.320852	-2.59587	0.00943506	0.0397965	1023.73	529.182	1100.37	1687.9	1406.02	1635.94	1.40016
ec8739_01397 : ubiX:Flavin prenyltransferase UbiX( 2.5.1.129)	303.162	0.703974	0.215793	-3.26227	0.00110524	0.00730258	220.308	198.595	271.604	399.436	357.423	371.603	2.13652
ec8739_01398 : argT:Lysine/arginine/ornithine-binding periplasmic protein( )	703.987	0.43528	0.243724	-1.78596	0.0741065	0.190784	726.549	561.878	507.974	742.951	727.249	957.32	0.719458
ec8739_01399 : hisJ:Histidine-binding periplasmic protein( )	10927.6	0.933115	0.297503	-3.13649	0.00170985	0.0104307	7271.11	6216.98	9047.36	11250.4	12340.7	19439.3	1.98169
ec8739_02891 : :hypothetical protein( )	24.6363	1.68912	0.463938	-3.64083	0.000271763	0.00224282	10.3123	18.1642	7.34066	41.0848	41.7182	29.1974	2.64921
ec8739_04065 : dcuB:Anaerobic C4-dicarboxylate transporter DcuB( )	304.463	1.68329	0.362084	-4.64888	3.33737e-06	5.26992e-05	132.185	169.532	132.866	352.645	332.618	706.931	4.2782
ec8739_04172 : lysC:Lysine-sensitive aspartokinase 3( 2.7.2.4)	1467.16	1.67087	0.418597	-3.99159	6.56321e-05	0.000680272	705.924	661.175	737.002	1243.96	1682.26	3772.66	3.16732
ec8739_03983 : :PspA/IM30 family protein( )	70.8572	1.66282	0.464883	-3.57686	0.000347749	0.00276053	40.3117	49.6487	13.2132	123.255	96.9666	101.748	2.55901
ec8739_01404 : :Epimerase family protein( )	456.04	-0.176735	0.170288	1.03786	0.299337	0.494823	490.303	449.26	511.644	413.131	437.477	434.422	0.30555
ec8739_01405 : folX:Dihydroneopterin triphosphate 2'-epimerase( 5.1.99.-)	227.848	0.0710392	0.238369	-0.298022	0.765686	0.872816	221.246	202.228	242.976	184.882	262.712	253.044	0.0590773
ec8739_01406 : yfcG:Disulfide-bond oxidoreductase YfcG( 1.8.4.-)	73.7804	-0.63674	0.379458	1.67802	0.0933427	0.224613	73.1236	71.4457	124.791	42.2261	54.1209	76.9749	0.648564
ec8739_01407 : yfcF:Glutathione S-transferase YfcF( 2.5.1.18)	151.459	0.890802	0.262044	-3.39943	0.00067526	0.00484194	104.998	88.3989	124.057	162.057	226.631	202.612	2.31498
ec8739_01408 : yfcE:Phosphodiesterase YfcE( 3.1.4.-)	555.929	0.404528	0.216293	-1.87028	0.0614448	0.16766	469.679	412.932	552.018	652.793	553.611	694.544	0.775569
ec8739_01409 : yfcD:putative Nudix hydrolase YfcD( 3.6.-.-)	572.152	0.781806	0.280096	-2.7912	0.00525128	0.0253522	452.804	308.791	499.899	732.68	584.054	854.687	1.59598
ec8739_01410 : :C4-dicarboxylate anaerobic carrier( )	284.087	-0.662455	0.299612	2.21104	0.0270327	0.0899857	355.306	425.041	264.264	251.074	246.926	161.913	1.04583
ec8739_01411 : pta:Phosphate acetyltransferase( 2.3.1.8)	25295.4	0.394787	0.230396	-1.71351	0.0866179	0.214777	23381.8	25075	17111.8	31132	29817.2	25254.8	0.668012
ec8739_01412 : ackA:Acetate kinase( 2.7.2.1)	25180.5	-0.00892976	0.289718	0.0308222	0.975411	0.987749	25838.9	30837.9	19098.9	28630.4	28155.3	18521.8	0.00535343
ec8739_01413 : :hypothetical protein(Protein of unknown function%2C DUF412 )	1277.66	-0.00377121	0.222759	0.0169296	0.986493	0.99377	1383.72	1430.12	1024.76	1331.83	1366.55	1128.97	0.00271417
ec8739_01414 : :YfbU domain protein( )	2888.01	-0.175513	0.196919	0.891293	0.372772	0.566147	3195.88	2604.74	3389.18	2486.77	2685.75	2965.75	0.247071
ec8739_01415 : yfbT:Sugar phosphatase YfbT( 3.1.3.23)	2292.75	-0.736831	0.173086	4.25702	2.07171e-05	0.000261143	2677.45	3034.62	2886.35	1545.25	1739.76	1873.06	3.58312
ec8739_01416 : sdcS:Sodium-dependent dicarboxylate transporter SdcS( )	781.117	0.592754	0.225048	-2.6339	0.00844103	0.0363039	535.303	693.871	639.372	994.025	1050.85	773.288	1.44005
ec8739_01417 : yfbR:5'-deoxynucleotidase YfbR( 3.1.3.89)	537.215	0.141278	0.201563	-0.700912	0.483358	0.667996	549.365	544.925	438.972	613.99	563.759	512.281	0.175226
ec8739_01418 : alaA:Glutamate-pyruvate aminotransferase AlaA( 2.6.1.2)	1088.94	0.692889	0.402881	-1.71984	0.0854622	0.212635	981.544	1110.44	405.939	1471.07	1535.68	1028.99	0.672366
ec8739_01419 : gltC_2:HTH-type transcriptional regulator GltC( )	3242.52	0.782878	0.238223	-3.28633	0.00101504	0.00680947	2641.83	2372.24	2136.87	4453.14	4711.9	3139.16	2.16689
ec8739_01420 : :hypothetical protein( )	264.481	1.28727	0.412774	-3.11859	0.00181721	0.0108883	145.31	228.868	88.0879	441.662	435.222	247.735	1.96304
ec8739_01421 : ndhC:NAD(P)H-quinone oxidoreductase subunit 3( 1.6.5.-)	1683.03	0.96186	0.17034	-5.64672	1.63541e-08	4.59829e-07	1095.92	1092.27	1236.9	2175.21	2078.02	2419.84	6.3374
ec8739_01422 : nuoB:NADH-quinone oxidoreductase subunit B( 1.6.5.11)	1450.18	0.706191	0.14732	-4.79357	1.63836e-06	2.82132e-05	1127.79	1129.81	1049.71	1779.2	1772.46	1842.09	4.54955
ec8739_01423 : nuoC:NADH-quinone oxidoreductase subunit C/D( 1.6.5.11)	2289.02	0.773707	0.343589	-2.25184	0.0243326	0.08289	1806.53	1959.31	1302.97	3397.49	3546.04	1721.76	1.0815
ec8739_01424 : nuoE:NADH-quinone oxidoreductase subunit E( 1.6.5.11)	588.426	0.892714	0.46943	-1.9017	0.0572106	0.158744	490.303	463.791	281.881	936.963	1049.72	307.9	0.799303
ec8739_01425 : nuoF:NADH-quinone oxidoreductase subunit F( 1.6.5.11)	1708.83	0.577946	0.528366	-1.09384	0.274026	0.472258	1474.66	1784.93	853.719	2745.84	2724.08	669.77	0.32582
ec8739_01426 : nuoG:NADH-quinone oxidoreductase subunit G( 1.6.5.11)	3645.8	0.677004	0.414522	-1.63322	0.102424	0.239444	2821.82	3677.64	1918.11	5464.29	5712.01	2280.93	0.620795
ec8739_01427 : nuoH:NADH-quinone oxidoreductase subunit H( 1.6.5.11)	784.654	0.361339	0.353325	-1.02268	0.306459	0.501665	772.486	841.606	447.046	962.07	1093.69	591.026	0.299586
ec8739_01428 : nuoI_2:NADH-quinone oxidoreductase subunit I( 1.6.5.11)	405.675	0.249008	0.30612	-0.813434	0.415969	0.60751	377.805	478.323	256.923	495.301	473.558	352.138	0.216447
ec8739_01429 : nuoJ:NADH-quinone oxidoreductase subunit J( 1.6.5.11)	373.212	-0.159625	0.257718	0.619377	0.535668	0.708073	395.618	492.854	294.36	350.362	337.128	368.949	0.149922
ec8739_01430 : nuoK:NADH-quinone oxidoreductase subunit K( 1.6.5.11)	168.991	-0.00616445	0.253316	0.0243351	0.980585	0.989864	169.684	204.649	135.068	158.633	160.108	185.802	0.00442451
ec8739_01431 : nuoL:NADH-quinone oxidoreductase subunit L( 1.6.5.11)	1034.9	0.0762501	0.25846	-0.295018	0.76798	0.874095	1128.73	1123.76	771.503	1027.12	897.504	1260.8	0.0584415
ec8739_01432 : nuoM:NADH-quinone oxidoreductase subunit M( 1.6.5.11)	795.763	0.0959315	0.313126	-0.306367	0.759325	0.86972	860.609	859.77	588.721	773.765	591.947	1099.77	0.0606205
ec8739_01433 : nuoN:NADH-quinone oxidoreductase subunit N( 1.6.5.11)	608.179	0.233702	0.327016	-0.714648	0.474826	0.659959	614.051	650.277	414.013	545.516	513.021	912.197	0.180483
ec8739_01434 : :hypothetical protein(Domain of unknown function (DUF1877) )	29.9527	-0.22588	0.422653	0.534434	0.593042	0.758691	41.2492	36.3283	19.8198	30.8136	21.4228	30.0821	0.119935
ec8739_01435 : :hypothetical protein( )	6.76844	-0.744853	0.727333	1.02409	0.305794	0.50114	5.6249	7.26566	12.4791	2.28249	6.76511	6.19338	0.300041
ec8739_01436 : elaD:Protease ElaD( 3.4.22.-)	47.578	-0.66055	0.524613	1.25912	0.207987	0.39011	65.6238	37.5392	71.9385	15.9774	31.5705	62.8186	0.408813
ec8739_01437 : rbn:Ribonuclease BN( 3.1.-.-)	238.809	0.401479	0.2244	-1.78912	0.0735956	0.189804	181.872	187.696	246.646	275.04	284.135	257.468	0.721695
ec8739_01438 : :Acetyltransferase( 2.3.1.-)	211.987	0.122272	0.195872	-0.624242	0.532469	0.706405	204.371	207.071	198.198	202.001	218.739	241.542	0.150946
ec8739_01439 : :hypothetical protein(Bacterial protein of unknown function (DUF883) )	2880.07	-0.130398	0.403266	0.323355	0.746427	0.864949	3317.75	2519.97	3193.19	1921.86	1770.2	4557.45	0.0630094
ec8739_01440 : menF:Isochorismate synthase MenF( 5.4.4.2)	828.482	0.20778	0.300964	-0.690381	0.489955	0.673284	650.613	657.542	998.33	732.68	777.987	1153.74	0.171802
ec8739_01441 : menD:2-succinyl-5-enolpyruvyl-6-hydroxy-3- cyclohexene-1-carboxylate synthase( 2.2.1.9)	372.36	0.890707	0.320154	-2.78212	0.00540058	0.0257322	257.808	318.478	207.007	522.691	604.35	323.825	1.58952
ec8739_01442 : menH:2-succinyl-6-hydroxy-2%2C 4-cyclohexadiene-1-carboxylate synthase( 4.2.99.20)	86.3155	1.00049	0.422508	-2.36798	0.0178855	0.0666931	51.5615	83.5551	38.1714	133.526	142.067	69.012	1.17592
ec8739_01443 : menB:1%2C4-dihydroxy-2-naphthoyl-CoA synthase( 4.1.3.36)	310.588	0.508365	0.324634	-1.56596	0.117357	0.263782	242.808	296.681	229.763	414.272	454.39	225.616	0.578754
ec8739_01444 : menC:o-succinylbenzoate synthase( 4.2.1.113)	192.43	0.488653	0.373132	-1.3096	0.190332	0.369184	153.747	180.431	146.079	272.758	283.007	118.559	0.432757
ec8739_01445 : menE:2-succinylbenzoate--CoA ligase( 6.2.1.26)	195.343	0.253057	0.414847	-0.610001	0.541861	0.713886	179.059	186.485	168.835	230.532	308.94	98.2094	0.146371
ec8739_01446 : pmrD:Signal transduction protein PmrD( )	196.732	0.656669	0.315913	-2.07864	0.0376504	0.11502	133.123	118.672	205.539	238.52	191.678	292.859	0.939226
ec8739_01447 : arnF:putative 4-amino-4-deoxy-L-arabinose-phosphoundecaprenol flippase subunit ArnF( )	118.056	0.259327	0.301899	-0.858985	0.390349	0.584409	89.9983	93.2426	138.738	125.537	105.987	154.835	0.233283
ec8739_01448 : arnE:putative 4-amino-4-deoxy-L-arabinose-phosphoundecaprenol flippase subunit ArnE( )	63.8207	-0.201969	0.325044	0.621359	0.534363	0.707471	46.8741	82.3442	75.6088	61.6273	64.2685	52.2014	0.150291
ec8739_01449 : arnT:Undecaprenyl phosphate-alpha-4-amino-4-deoxy-L-arabinose arabinosyl transferase( 2.4.2.43)	259.168	-0.270546	0.423379	0.639016	0.522813	0.698881	240.933	383.869	225.358	259.063	328.108	117.674	0.155597
ec8739_01450 : arnD:putative 4-deoxy-4-formamido-L-arabinose-phosphoundecaprenol deformylase ArnD( 3.5.1.-)	271.072	-0.878272	0.375049	2.34175	0.0191934	0.0701351	302.807	498.909	251.785	187.164	254.819	130.946	1.15406
ec8739_01451 : arnA:Bifunctional polymyxin resistance protein ArnA( )	1037.69	-0.879027	0.323885	2.71401	0.00664747	0.0300683	1400.6	1698.95	933.732	707.572	935.84	549.442	1.52189
ec8739_00290 : malP_2:Maltodextrin phosphorylase( 2.4.1.1)	4865.44	1.6616	0.274444	-6.05444	1.40906e-09	4.74096e-08	2226.52	3080.64	1705.97	7594.99	7923.07	6661.43	7.32413
ec8739_00311 : feoA:Fe(2+) transport protein A( )	435.124	1.66037	0.285388	-5.81795	5.95746e-09	1.84808e-07	229.683	136.837	259.125	682.465	638.175	664.462	6.73328
ec8739_01454 : ais:Lipopolysaccharide core heptose(II)-phosphate phosphatase( 3.1.3.-)	462.985	-1.15401	0.41057	2.81076	0.00494253	0.0241549	554.99	577.62	784.717	221.402	170.255	468.928	1.61699
ec8739_01455 : nudI:Nucleoside triphosphatase NudI( 3.6.1.9)	294.325	0.936755	0.203696	-4.5988	4.24934e-06	6.54459e-05	206.246	188.907	210.677	346.939	374.336	438.845	4.18412
ec8739_01456 : :YfaZ precursor( )	132.972	-0.745189	0.274975	2.71002	0.00672792	0.0303068	148.122	156.212	195.262	112.983	75.5437	109.711	1.51846
ec8739_01457 : pncC_2:Nicotinamide-nucleotide amidohydrolase PncC( 3.5.1.42)	715.983	-0.105725	0.206264	0.512574	0.60825	0.771155	749.049	840.395	637.903	660.781	768.967	638.803	0.112858
ec8739_01458 : rhmR:putative HTH-type transcriptional regulator RhmR( )	37.7437	-0.128099	0.517652	0.247461	0.804551	0.893915	19.6871	59.3362	39.6396	47.9323	19.1678	40.6994	0.048704
ec8739_01459 : rhmD:L-rhamnonate dehydratase( 4.2.1.90)	19.7309	-0.541248	0.567406	0.953899	0.340135	0.535209	23.4371	21.797	24.9582	4.56498	25.9329	17.6954	0.271476
ec8739_01460 : rhmT:Inner membrane transport protein RhmT( )	25.2177	-1.00617	0.42553	2.36452	0.0180534	0.0670906	42.1867	33.9064	24.9582	21.6837	13.5302	15.0411	1.17334
ec8739_01461 : rhmA:2-keto-3-deoxy-L-rhamnonate aldolase( 4.1.2.53)	53.5252	-0.166726	0.318904	0.52281	0.601106	0.765203	70.3112	47.2268	52.1187	59.3448	41.7182	50.4318	0.116223
ec8739_01462 : :hypothetical protein( )	181.245	0.523745	0.342063	-1.53114	0.125735	0.276087	165.934	169.532	110.844	229.39	272.859	138.909	0.558953
ec8739_01463 : :Putative transposase%2C YhgA-like( )	170.084	0.496366	0.307307	-1.61521	0.106265	0.246113	194.059	117.462	111.578	204.283	223.249	169.876	0.608865
ec8739_01464 : glpC:Anaerobic glycerol-3-phosphate dehydrogenase subunit C( )	57.4445	-0.481705	0.306115	1.57361	0.115578	0.261531	73.1236	55.7034	71.2044	50.2148	56.3759	38.0451	0.582476
ec8739_01465 : glpB:Anaerobic glycerol-3-phosphate dehydrogenase subunit B( 1.1.5.3)	47.5211	-0.661618	0.516142	1.28185	0.199894	0.379817	45.9366	82.3442	46.2462	50.2148	46.2282	14.1563	0.420426
ec8739_01466 : glpA:Anaerobic glycerol-3-phosphate dehydrogenase subunit A( 1.1.5.3)	77.0909	-0.550785	0.438171	1.25701	0.20875	0.391206	83.4359	112.618	78.5451	94.7234	63.141	30.0821	0.407595
ec8739_01467 : glpT:Glycerol-3-phosphate transporter( )	349.793	-0.492661	0.449417	1.09622	0.272982	0.47176	366.556	543.714	316.382	399.436	346.148	126.522	0.326279
ec8739_01468 : glpQ:Glycerophosphodiester phosphodiesterase%2C periplasmic( 3.1.4.46)	1059.76	-0.677351	0.292122	2.31873	0.0204098	0.0734147	1518.72	1445.87	947.679	1027.12	752.055	667.116	1.13422
ec8739_01469 : :hypothetical protein( )	56.5841	-0.476878	0.305856	1.55916	0.118959	0.265745	71.2487	62.9691	63.1297	38.8024	60.886	42.4689	0.575535
ec8739_01470 : rfaP_2:Lipopolysaccharide core heptose(I) kinase RfaP( 2.7.1.-)	268.759	0.586242	0.200575	-2.9228	0.00346901	0.0182813	202.496	211.915	229.763	361.775	294.282	312.323	1.73799
ec8739_01471 : ascD:CDP-6-deoxy-L-threo-D-glycero-4-hexulose-3- dehydrase reductase( 1.17.1.-)	104.836	0.435154	0.333157	-1.30615	0.1915	0.370466	86.2484	104.141	77.0769	150.644	133.047	77.8597	0.431252
ec8739_01472 : nrdB:Ribonucleoside-diphosphate reductase 1 subunit beta( 1.17.4.1)	776.35	0.733684	0.150157	-4.8861	1.02852e-06	1.85899e-05	591.551	577.62	579.912	973.483	988.833	946.703	4.73072
ec8739_01402 : hisP:Histidine transport ATP-binding protein HisP( )	1975.56	1.65019	0.210938	-7.82313	5.15263e-15	3.5774e-13	802.485	906.997	1153.22	2907.89	3053.32	3029.45	12.4464
ec8739_01474 : aidA-I:AIDA-I autotransporter( )	448.431	-0.367262	0.202345	1.81503	0.0695191	0.182082	462.179	472.268	580.646	356.069	411.544	407.879	0.739734
ec8739_01475 : ubiG:Ubiquinone biosynthesis O-methyltransferase( 2.1.1.222)	748.85	-0.38481	0.206244	1.8658	0.0620696	0.168324	873.734	739.886	930.062	567.199	728.377	653.844	0.773854
ec8739_01476 : gyrA:DNA gyrase subunit A( 5.6.2.2)	8986.84	0.0573949	0.184426	-0.311209	0.755642	0.868641	8719.52	9450.2	8254.57	10165.1	9377.57	7954.07	0.0611597
ec8739_01477 : :hypothetical protein(Uncharacterized protein conserved in bacteria (DUF2138) )	115.066	0.562866	0.300441	-1.87347	0.061004	0.16677	79.686	95.6645	102.769	144.938	169.128	98.2094	0.777883
ec8739_01478 : :hypothetical protein(Protein of unknown function (DUF1175) )	28.5387	0.847835	0.384371	-2.20577	0.0274001	0.0906566	24.3745	15.7423	20.5539	35.3786	45.1007	30.0821	1.0426
ec8739_01479 : :MG2 domain protein( )	187.043	0.605791	0.220785	-2.7438	0.00607317	0.0279916	145.31	131.993	166.633	213.413	252.564	212.345	1.55297
ec8739_01480 : :hypothetical protein(Predicted secreted protein (DUF2300) )	30.8421	0.503619	0.367087	-1.37193	0.170084	0.341373	22.4996	21.797	31.5648	35.3786	42.8457	30.9669	0.46677
ec8739_01481 : :hypothetical protein(Uncharacterized protein conserved in bacteria (DUF2135) )	35.2009	-0.337692	0.354034	0.953839	0.340165	0.535209	38.4368	47.2268	33.033	28.5311	25.9329	38.0451	0.271476
ec8739_01482 : atoB:Acetyl-CoA acetyltransferase( 2.3.1.9)	35.8861	-0.405527	0.420375	0.964677	0.334706	0.530053	30.9369	42.383	49.1824	19.4012	45.1007	28.3126	0.275681
ec8739_01483 : atoE:Putative short-chain fatty acid transporter( )	13.7166	-0.871197	0.565063	1.54177	0.12313	0.272928	15.9372	16.9532	20.5539	3.42374	11.2752	14.1563	0.563951
ec8739_01484 : atoA:Acetate CoA-transferase subunit beta( 2.8.3.8)	3.8573	-1.65201	1.35201	1.22189	0.22175	0.40795	10.3123	6.05472	1.46813	0	0	5.30861	0.389393
ec8739_01485 : atoD:Acetate CoA-transferase subunit alpha( 2.8.3.8)	40.1175	-0.163025	0.399624	0.407946	0.683313	0.823364	30.9369	39.9611	55.789	28.5311	51.8658	33.6212	0.0844079
ec8739_01486 : zraR_1:Transcriptional regulatory protein ZraR( )	121.165	0.16728	0.226107	-0.739827	0.459405	0.645958	122.81	99.2974	119.653	135.808	122.899	126.522	0.189796
ec8739_01487 : zraS_1:Sensor protein ZraS( 2.7.13.3)	150.893	0.157588	0.225942	-0.697469	0.485509	0.669488	151.872	145.313	130.664	175.752	164.618	137.139	0.174257
ec8739_01488 : rcsC:Sensor histidine kinase RcsC( 2.7.13.3)	1030.75	0.211683	0.177481	-1.19271	0.232983	0.422653	895.296	920.317	1049.71	1007.72	1156.83	1154.62	0.374016
ec8739_01489 : rcsB:Transcriptional regulatory protein RcsB( )	2500.16	0.295794	0.179995	-1.64334	0.100312	0.235768	2359.64	2357.71	2017.21	2915.88	2886.45	2464.08	0.627515
ec8739_01490 : rcsD:Phosphotransferase RcsD( 2.7.2.-)	3021.55	0.549141	0.154599	-3.55203	0.000382273	0.00298582	2281.83	2447.32	2630.16	3709.05	3577.61	3483.34	2.52494
ec8739_03688 : aceE:Pyruvate dehydrogenase E1 component( 1.2.4.1)	26778.8	1.62007	0.243576	-6.65118	2.90749e-11	1.30962e-09	14548.8	14628.2	10263.7	43572.8	44242.7	33416.8	8.88286
ec8739_01492 : apbE:FAD:protein FMN transferase( 2.7.1.180)	210.682	0.478947	0.259266	-1.84732	0.0647007	0.173791	186.559	203.439	138.738	273.899	257.074	204.382	0.759972
ec8739_01493 : ada:Bifunctional transcriptional activator/DNA repair enzyme Ada( )	261.645	-0.17293	0.221954	0.779125	0.435906	0.624518	289.682	306.369	237.103	240.803	219.866	276.048	0.204455
ec8739_01494 : alkB:Alpha-ketoglutarate-dependent dioxygenase AlkB( 1.14.11.33)	66.0697	0.00375748	0.309065	-0.0121576	0.9903	0.99462	62.8113	56.9143	77.811	77.6047	49.6108	71.6663	0.00234264
ec8739_02253 : gadC:putative glutamate/gamma-aminobutyrate antiporter( )	655.818	1.61147	0.401329	-4.01534	5.93611e-05	0.000631741	304.682	351.174	314.914	661.923	661.853	1640.36	3.19946
ec8739_03074 : :hypothetical protein(Protein of unknown function (DUF2517) )	26206.5	1.60676	0.279013	-5.75873	8.47471e-09	2.57826e-07	17191.6	10787.1	10886.9	43277.2	42907.7	32188.8	6.58867
ec8739_01497 : eco:Ecotin( )	1636.95	-0.46246	0.151893	3.04464	0.0023296	0.0133197	1933.09	1906.03	1852.05	1473.35	1320.32	1336.89	1.87551
ec8739_01498 : :hypothetical protein( )	7.5437	-1.33059	0.733807	1.81326	0.0697911	0.182466	9.37483	8.4766	14.6813	1.14125	4.51007	7.07815	0.738817
ec8739_01499 : :4Fe-4S dicluster domain protein( )	41.0572	0.0848824	0.4925	-0.17235	0.863162	0.927863	35.6243	24.2189	59.4594	36.5199	25.9329	64.5881	0.0325164
ec8739_01500 : :NapD protein( )	8.35839	-0.515234	0.858252	0.600329	0.548287	0.719196	11.2498	1.21094	16.8835	3.42374	6.76511	10.6172	0.143153
ec8739_01501 : napA:Periplasmic nitrate reductase( 1.7.99.4)	299.238	-0.631826	0.379095	1.66667	0.0955807	0.228829	443.429	397.189	250.317	278.464	289.772	136.254	0.640489
ec8739_01502 : :4Fe-4S binding domain protein( )	31.5958	-1.20489	0.653198	1.84459	0.0650967	0.174362	60.9364	46.0159	24.9582	20.5424	32.698	4.42385	0.758548
ec8739_01503 : yccM_1:Putative electron transport protein YccM( )	28.8341	-0.15359	0.658861	0.233115	0.815672	0.897949	25.312	39.9611	25.6923	25.1074	50.7383	6.19338	0.0467482
ec8739_01504 : napB:Periplasmic nitrate reductase%2C electron transfer subunit( )	30.3823	-0.13282	0.518092	0.256363	0.79767	0.89106	37.4993	38.7502	19.0857	33.0961	40.5907	13.2715	0.0500933
ec8739_01505 : napC:Cytochrome c-type protein NapC( )	84.7304	-0.0979358	0.303903	0.32226	0.747256	0.865414	87.1859	96.8755	78.5451	91.2997	96.9666	57.51	0.0627759
ec8739_01506 : ccmA:Cytochrome c biogenesis ATP-binding export protein CcmA( 7.6.2.5)	77.8705	0.0553474	0.310124	-0.178469	0.858355	0.92489	60.9364	87.1879	80.7473	97.0059	81.1813	60.1643	0.0339098
ec8739_01507 : ccmB:Heme exporter protein B( )	33.0233	-0.0727201	0.459335	0.158316	0.874208	0.933541	18.7497	33.9064	48.4484	28.5311	42.8457	25.6583	0.0298664
ec8739_01508 : ccmC:Heme exporter protein C( )	61.8076	0.105553	0.280656	-0.376093	0.706847	0.841064	52.499	62.9691	63.1297	74.181	55.2484	62.8186	0.075171
ec8739_01509 : ccmD:Heme exporter protein D( )	8.02966	-0.739629	0.711194	1.03998	0.298348	0.493858	6.56238	10.8985	12.4791	3.42374	11.2752	3.53908	0.306398
ec8739_01510 : ccmE:Cytochrome c-type biogenesis protein CcmE( )	30.7312	0.305815	0.408241	-0.749104	0.453795	0.641117	23.4371	36.3283	23.4901	22.8249	34.9531	43.3537	0.193063
ec8739_01511 : ccmF_1:Cytochrome c-type biogenesis protein CcmF( )	121.983	0.194277	0.288474	-0.673463	0.500653	0.683902	108.748	119.883	112.312	166.622	129.665	94.6703	0.165006
ec8739_01512 : dsbE:Thiol:disulfide interchange protein DsbE( )	62.9085	0.149522	0.505371	-0.295866	0.767332	0.873925	43.1242	85.977	49.9165	102.712	66.5236	29.1974	0.058526
ec8739_01513 : ccmH_1:Cytochrome c-type biogenesis protein CcmH( )	193.806	-0.00242983	0.300032	0.0080986	0.993538	0.996272	193.121	222.814	165.899	222.543	226.631	131.831	0.00162226
ec8739_01514 : narL_1:Nitrate/nitrite response regulator protein NarL( )	465.775	0.138554	0.176611	-0.784517	0.432737	0.621741	456.554	474.69	400.066	473.617	491.598	498.125	0.20639
ec8739_01515 : :putative autotransporter( )	647.237	-0.701621	0.199303	3.52036	0.000430955	0.00331866	794.985	758.051	852.251	459.922	443.115	575.1	2.47904
ec8739_01517 : yejM:Inner membrane protein YejM( )	1216.67	0.650696	0.205675	-3.1637	0.00155776	0.00967844	841.859	869.457	1128.26	1423.13	1442.1	1595.24	2.01419
ec8739_01518 : :hypothetical protein(Protein of unknown function (DUF1414) )	557.037	0.52942	0.193022	-2.74279	0.00609194	0.0280486	416.242	495.276	457.323	633.391	602.095	737.897	1.55209
ec8739_01519 : yejK:Nucleoid-associated protein YejK( )	823.693	0.0235106	0.188181	-0.124936	0.900574	0.948041	852.172	799.223	800.132	717.844	841.128	931.662	0.0231729
ec8739_01520 : rplY:50S ribosomal protein L25( )	6532.69	0.14136	0.220541	-0.640967	0.521544	0.698138	7191.43	6367.14	5081.21	6678.57	6165.27	7712.53	0.156059
ec8739_01521 : radD:Putative DNA repair helicase RadD( 3.6.4.12)	177.649	0.626431	0.269871	-2.32122	0.0202748	0.0731098	131.248	178.009	110.844	224.825	233.396	187.571	1.13602
ec8739_01522 : rsuA:Ribosomal small subunit pseudouridine synthase A( 5.4.99.19)	802.383	0.355837	0.229405	-1.55113	0.120871	0.268708	619.676	675.706	816.281	861.641	775.732	1065.26	0.570719
ec8739_01523 : bcr:Bicyclomycin resistance protein( )	633.363	-0.15144	0.193049	0.784467	0.432766	0.621741	749.986	628.48	621.754	569.482	566.014	664.462	0.20639
ec8739_01524 : :YejG-like protein( )	3051.26	-0.22689	0.358464	0.63295	0.526766	0.701393	4199.92	3953.73	1719.18	2841.7	2796.24	2796.76	0.154039
ec8739_01525 : gsiA_1:Glutathione import ATP-binding protein GsiA( 3.6.3.-)	1234.6	-0.274306	0.254106	1.07949	0.280369	0.478102	1555.28	1507.62	992.457	1229.12	1128.65	994.48	0.320479
ec8739_01526 : yejE:Inner membrane ABC transporter permease protein YejE( )	223.163	0.383612	0.282713	-1.3569	0.174814	0.346469	201.559	226.446	153.42	263.628	301.047	192.88	0.460336
ec8739_01527 : yejB:Inner membrane ABC transporter permease protein YejB( )	220.007	0.683524	0.225353	-3.03313	0.00242035	0.013731	148.122	161.055	196.73	284.17	242.416	287.55	1.8623
ec8739_01528 : appA_1:Oligopeptide-binding protein AppA( )	423.6	0.656924	0.265316	-2.47601	0.0132861	0.0523073	282.182	285.783	417.684	472.476	466.792	616.684	1.28144
ec8739_01529 : adrB_1:Putative cyclic-di-GMP phosphodiesterase AdrB( 3.1.4.52)	460.389	0.865466	0.213983	-4.04455	5.24244e-05	0.000567883	277.495	311.212	389.055	599.154	615.625	569.791	3.24574
ec8739_01812 : ftnA_2:Bacterial non-heme ferritin( 1.16.3.2)	2267.4	1.60464	0.20494	-7.82981	4.88614e-15	3.4471e-13	1290.91	1099.54	976.308	3339.29	3808.76	3089.61	12.4625
ec8739_01531 : lpxT:Lipid A 1-diphosphate synthase( 2.7.4.29)	309.975	0.840916	0.304297	-2.76347	0.00571904	0.026869	181.872	196.173	287.754	382.317	310.067	501.664	1.57075
ec8739_01532 : yeiR:Zinc-binding GTPase YeiR( 3.6.-.-)	138.452	-0.113915	0.336406	0.338624	0.734893	0.859267	126.56	107.774	196.73	151.786	99.2216	148.641	0.0658721
ec8739_01533 : mtlK:Mannitol 2-dehydrogenase( 1.1.1.67)	139.774	0.305875	0.434749	-0.703568	0.481702	0.666339	151.872	131.993	91.0242	183.741	207.463	72.5511	0.176305
ec8739_04436 : rbsR:Ribose operon repressor( )	1732.49	1.58999	0.49341	-3.22245	0.00127099	0.00811578	796.86	1202.47	593.125	3456.83	3360	985.633	2.09067
ec8739_01535 : :hypothetical protein( )	33.9646	0.623389	0.405684	-1.53664	0.124382	0.274771	24.3745	18.1642	36.7033	39.9436	51.8658	32.7365	0.561029
ec8739_01536 : setB:Sugar efflux transporter B( )	46.787	0.217411	0.476309	-0.45645	0.648066	0.798941	18.7497	59.3362	52.1187	39.9436	45.1007	65.4729	0.0974853
ec8739_01537 : fruB:Multiphosphoryl transfer protein( )	619.95	0.981079	0.45314	-2.16507	0.0303825	0.0980038	434.054	555.823	261.328	1081.9	1003.49	383.105	1.00876
ec8739_01538 : lacC:Tagatose-6-phosphate kinase( 2.7.1.144)	528.05	0.624841	0.460471	-1.35696	0.174794	0.346469	449.992	531.604	264.998	868.488	770.095	283.126	0.460336
ec8739_01539 : fruA_1:PTS system fructose-specific EIIB'BC component( )	1245.55	0.304534	0.37888	-0.803775	0.421527	0.612138	1155.92	1397.43	790.589	1681.06	1673.24	775.058	0.213151
ec8739_01540 : psuK_1:Pseudouridine kinase( 2.7.1.83)	6.12488	-1.32958	1.00378	1.32457	0.185313	0.36113	14.0622	3.63283	8.80879	2.28249	0	7.96292	0.442337
ec8739_01541 : psuG:Pseudouridine-5'-phosphate glycosidase( 4.2.1.70)	29.4905	-0.709106	0.531739	1.33356	0.182348	0.355907	41.2492	29.0626	38.9055	20.5424	38.3356	8.84769	0.448663
ec8739_01542 : psuT:Putative pseudouridine transporter( )	63.9741	-0.574343	0.315051	1.82302	0.0683003	0.179817	78.7485	56.9143	93.2264	45.6498	59.7585	49.5471	0.745168
ec8739_01543 : yeiL:Regulatory protein YeiL( )	31.1411	0.278362	0.428637	-0.649412	0.516072	0.693982	30.9369	29.0626	24.9582	19.4012	33.8255	48.6623	0.158652
ec8739_01544 : rihB:Pyrimidine-specific ribonucleoside hydrolase RihB( 3.2.2.8)	13.2367	-0.206161	0.521828	0.395075	0.692788	0.830191	11.2498	15.7423	15.4154	18.2599	9.02014	9.73246	0.0808221
ec8739_01545 : nupX_1:Putative nucleoside permease NupX( )	8.10551	-1.04037	0.80654	1.28992	0.197079	0.376812	8.43734	18.1642	6.60659	4.56498	1.12752	9.73246	0.423875
ec8739_01546 : nupX_2:Putative nucleoside permease NupX( )	57.277	-0.332396	0.349457	0.951178	0.341514	0.535878	88.1234	43.594	59.4594	47.9323	54.1209	50.4318	0.270934
ec8739_01547 : psuK_2:Pseudouridine kinase( 2.7.1.83)	217.448	0.389785	0.266226	-1.46411	0.143163	0.302511	185.622	210.704	168.835	200.859	315.705	222.962	0.519259
ec8739_01548 : nfo:Endonuclease 4( 3.1.21.2)	335.917	0.587575	0.238684	-2.46172	0.0138272	0.0539091	285.932	255.509	264.264	398.295	321.343	490.162	1.26834
ec8739_01549 : :hypothetical protein(Conserved hypothetical protein 698 )	200.526	1.13626	0.577598	-1.96721	0.0491589	0.141244	107.81	111.407	157.09	164.339	105.987	556.52	0.85003
ec8739_01550 : cysL:HTH-type transcriptional regulator CysL( )	222.301	0.696831	0.433488	-1.6075	0.107945	0.249157	136.872	171.954	200.4	152.927	214.228	457.426	0.603528
ec8739_01551 : lysP:Lysine-specific permease( )	499.042	-0.0412991	0.517395	0.0798213	0.936379	0.968491	480.929	404.455	633.499	262.487	270.604	942.279	0.0139046
ec8739_01552 : cirA:Colicin I receptor( )	184.932	0.547376	0.316176	-1.73124	0.0834096	0.208238	121.873	157.423	171.771	222.543	151.087	284.896	0.681439
ec8739_01553 : yeiG:S-formylglutathione hydrolase YeiG( 3.1.2.12)	1399.33	0.499197	0.229883	-2.17153	0.0298911	0.0969036	1111.85	1431.34	937.402	1533.83	1651.81	1729.72	1.01366
ec8739_03357 : acpH:Acyl carrier protein phosphodiesterase( 3.1.4.14)	299.626	1.58685	0.355371	-4.46533	7.99469e-06	0.000115791	117.185	185.274	146.813	495.301	580.672	272.509	3.93633
ec8739_02977 : bioC:Malonyl-[acyl-carrier protein] O-methyltransferase( 2.1.1.197)	26.0343	1.57855	0.464768	-3.39643	0.000682711	0.00488736	11.2498	12.1094	15.4154	57.0623	33.8255	26.5431	2.31093
ec8739_01556 : galS:HTH-type transcriptional regulator GalS( )	165.321	1.13329	0.463605	-2.4445	0.0145052	0.0561466	125.623	119.883	65.3319	284.17	294.282	102.633	1.25068
ec8739_01557 : mglB:D-galactose-binding periplasmic protein( )	389.394	-0.19169	0.614815	0.311785	0.755204	0.868593	664.675	348.752	231.965	527.256	469.048	94.6703	0.0611835
ec8739_01558 : mglA_2:Galactose/methyl galactoside import ATP-binding protein MglA( 7.5.2.8)	62.7779	-1.3473	0.445991	3.02092	0.00252009	0.0141682	106.873	83.5551	79.2791	49.0736	42.8457	15.0411	1.84869
ec8739_02565 : ycgZ:putative two-component-system connector protein YcgZ( )	66.7187	1.56564	0.315701	-4.95924	7.07693e-07	1.32284e-05	34.6869	30.2736	35.9692	75.3222	103.732	120.329	4.87849
ec8739_03183 : entF:Enterobactin synthase component F( 2.7.7.-)	219.507	1.56169	0.28805	-5.42161	5.90648e-08	1.44329e-06	120.935	119.883	93.2264	377.752	234.524	370.718	5.84065
ec8739_01325 : :hypothetical protein(Putative transcription regulator (DUF1323) )	978.728	1.50643	0.314714	-4.78666	1.69578e-06	2.8974e-05	479.991	606.683	442.642	1726.7	1693.53	922.814	4.53799
ec8739_01562 : :hypothetical protein(Protein of unknown function (DUF2542) )	103.758	-0.449124	0.264598	1.69738	0.0896248	0.219005	104.998	131.993	122.589	70.7572	103.732	88.4769	0.659546
ec8739_01563 : :hypothetical protein(DUF218 domain )	91.9802	-0.5742	0.421606	1.36193	0.173218	0.345174	92.8108	84.766	152.686	63.9098	46.2282	111.481	0.461962
ec8739_01564 : cdd:Cytidine deaminase( 3.5.4.5)	535.112	0.400814	0.31161	-1.28627	0.198349	0.377865	499.678	411.721	472.739	504.431	453.262	868.843	0.422664
ec8739_01565 : yohK:Inner membrane protein YohK( )	53.4638	-0.469025	0.455943	1.02869	0.303624	0.498518	43.1242	76.2894	67.5341	33.0961	28.188	72.5511	0.302319
ec8739_01566 : cidA:Holin-like protein CidA( )	33.428	-0.149836	0.435589	0.343984	0.730858	0.857274	31.8744	24.2189	49.1824	26.2487	24.8054	44.2385	0.0668805
ec8739_01567 : dusC:tRNA-dihydrouridine(16) synthase( 1.3.1.-)	90.7392	-0.566128	0.398542	1.4205	0.155463	0.320903	94.6857	89.6098	140.941	50.2148	57.5034	111.481	0.493626
ec8739_01674 : wbbD_1:UDP-Gal:alpha-D-GlcNAc-diphosphoundecaprenol beta-1%2C3-galactosyltransferase( 2.4.1.303)	89.0794	1.50552	0.278914	-5.3978	6.74614e-08	1.6213e-06	54.374	49.6487	35.9692	122.113	143.195	129.176	5.79014
ec8739_01569 : fabG_2:3-oxoacyl-[acyl-carrier-protein] reductase FabG( 1.1.1.100)	235.888	-0.859631	0.283203	3.03539	0.00240225	0.0136713	291.557	290.626	331.064	132.385	143.195	226.501	1.86419
ec8739_01570 : yohD:Inner membrane protein YohD( )	437.596	0.110506	0.279954	-0.394729	0.693043	0.830191	377.805	402.033	483.015	382.317	374.336	606.067	0.0808221
ec8739_01401 : hisM:Histidine transport system permease protein HisM( )	1250.75	1.48585	0.249328	-5.95941	2.53144e-09	8.08212e-08	556.865	563.089	852.985	1790.61	1743.14	1997.81	7.09247
ec8739_01572 : pbpG:D-alanyl-D-alanine endopeptidase( 3.4.21.-)	464.403	0.57636	0.35173	-1.63864	0.101288	0.237678	346.869	317.267	454.387	373.187	478.068	816.642	0.624011
ec8739_01573 : dld:D-lactate dehydrogenase( 1.1.1.28)	1475.41	0.328726	0.225295	-1.45909	0.14454	0.304096	1393.1	1520.95	1011.54	1579.48	1657.45	1689.91	0.516989
ec8739_01574 : :Beta-glucosidase BoGH3B( 3.2.1.21)	1031.52	0.1172	0.183845	-0.637493	0.523804	0.698881	1032.17	876.723	1059.26	1127.55	974.176	1119.23	0.155597
ec8739_01575 : yehZ:Glycine betaine-binding protein YehZ( )	364.342	-0.496309	0.476463	1.04165	0.297572	0.493022	389.993	288.205	601.2	213.413	174.765	518.475	0.307133
ec8739_01576 : yehY:Glycine betaine uptake system permease protein YehY( )	124.073	-0.422225	0.281227	1.50136	0.133261	0.287419	151.872	108.985	165.165	91.2997	101.477	125.637	0.541485
ec8739_01577 : yehX:Glycine betaine uptake system ATP-binding protein YehX( 3.6.3.-)	128.398	-0.795501	0.247367	3.21588	0.00130047	0.0082678	146.247	185.274	157.09	100.43	102.604	78.7444	2.08261
ec8739_01578 : yehW:Glycine betaine uptake system permease protein YehW( )	200.673	-0.392773	0.208302	1.8856	0.0593491	0.163266	223.121	244.611	216.549	151.786	180.403	187.571	0.787104
ec8739_01579 : :hypothetical protein( )	0.983257	1.11054	2.0403	-0.544299	0.586236	0.752405	1.87497	0	0	0	2.25504	1.76954	0.123549
ec8739_01580 : mlrA:HTH-type transcriptional regulator MlrA( )	258.223	-0.168334	0.374505	0.449484	0.653082	0.802862	260.62	217.97	341.341	217.978	152.215	359.216	0.0953593
ec8739_01581 : yehU:Sensor histidine kinase YehU( 2.7.13.3)	454.039	0.950244	0.370759	-2.56297	0.010378	0.043028	346.869	328.166	253.987	740.669	735.142	319.402	1.36625
ec8739_03187 : entD:Enterobactin synthase component D( 2.7.8.-)	72.8008	1.47908	0.393479	-3.75897	0.000170611	0.00151064	37.4993	32.6955	44.778	134.667	59.7585	127.407	2.82084
ec8739_01583 : :hypothetical protein(Protein of unknown function (DUF1456) )	636.199	0.924751	0.233894	-3.95372	7.6947e-05	0.000768416	449.992	509.807	358.224	894.737	897.504	706.931	3.1144
ec8739_01584 : yehR:putative lipoprotein YehR( )	90.7927	0.485834	0.320675	-1.51504	0.129763	0.281896	55.3115	90.8208	80.7473	122.113	116.134	79.6292	0.549911
ec8739_01585 : :SWIM zinc finger protein( )	193.09	-0.0761339	0.309915	0.245661	0.805945	0.894155	147.185	176.798	270.136	165.481	180.403	218.538	0.0485874
ec8739_01586 : :VWA domain containing CoxE-like protein( )	10.2658	0.0528869	0.688458	-0.0768195	0.938767	0.969523	3.74993	8.4766	17.6176	9.12997	14.6577	7.96292	0.0134419
ec8739_01587 : :VWA domain containing CoxE-like protein( )	11.0597	-0.229297	0.74231	0.308896	0.757401	0.868985	6.56238	21.797	8.07473	5.70623	5.63759	18.5802	0.0609876
ec8739_01588 : :hypothetical protein( )	70.895	0.056323	0.307401	-0.183223	0.854623	0.923285	52.499	90.8208	66.0659	67.3335	69.9061	78.7444	0.0346642
ec8739_01589 : :AAA domain (dynein-related subfamily)( )	35.2074	0.00668917	0.607316	-0.0110143	0.991212	0.99508	20.6246	26.6408	57.9912	12.5537	39.4631	53.9709	0.00214222
ec8739_01590 : :hypothetical protein( )	9.58677	-0.796008	0.735109	1.08284	0.278878	0.476786	14.0622	3.63283	18.3517	11.4125	5.63759	4.42385	0.321677
ec8739_01591 : :hypothetical protein(Domain of unknown function (DUF4132) )	258.61	0.231654	0.218201	-1.06165	0.288393	0.484394	218.433	251.876	242.976	297.865	307.812	232.694	0.314801
ec8739_01592 : :hypothetical protein(Domain of unknown function (DUF4132) )	184.469	0.077618	0.206272	-0.37629	0.706702	0.841064	163.122	187.696	187.921	172.328	198.443	197.304	0.075171
ec8739_01593 : metG:Methionine--tRNA ligase( 6.1.1.10)	2687.63	0.673342	0.153171	-4.39601	1.10259e-05	0.000153103	2103.71	1973.84	2136.87	3254.83	3133.37	3523.15	3.81502
ec8739_01594 : apbC:Iron-sulfur cluster carrier protein( )	5414.31	0.0886936	0.230044	-0.385551	0.699829	0.83544	5532.08	6058.35	4154.08	5923.07	5967.95	4850.3	0.0780847
ec8739_01595 : :hypothetical protein(Protein of unknown function (DUF2574) )	308.009	-0.410089	0.390847	1.04923	0.294072	0.489635	306.557	276.095	472.004	192.871	196.188	404.339	0.310128
ec8739_01596 : yehD:putative fimbrial-like protein YehD( )	393.312	-0.538675	0.258611	2.08296	0.037255	0.114273	509.053	531.604	357.49	294.441	378.846	288.435	0.942056
ec8739_01597 : yehC:putative fimbrial chaperone YehC( )	27.1562	0.229184	0.504891	-0.453927	0.649881	0.800276	28.1245	23.0079	23.4901	31.9549	43.9732	12.3868	0.0967602
ec8739_01598 : yehB_1:Outer membrane usher protein YehB( )	88.7668	0.0847423	0.421873	-0.200871	0.840799	0.914385	59.0614	87.1879	111.578	131.243	91.329	52.2014	0.0388711
ec8739_01599 : yehA:putative fimbrial-like protein YehA( )	70.5261	-0.582862	0.353431	1.64916	0.0991155	0.23371	70.3112	89.6098	93.2264	57.0623	76.6712	36.2755	0.631323
ec8739_01600 : rcnB:Nickel/cobalt homeostasis protein RcnB( )	463.332	-0.398538	0.217831	1.82957	0.0673145	0.177906	641.238	471.057	468.334	404.001	402.524	392.837	0.749811
ec8739_01601 : rcnA:Nickel/cobalt efflux system RcnA( )	379.138	-1.68501	0.594166	2.83592	0.00456936	0.0228416	654.363	870.668	209.943	222.543	249.181	68.1272	1.64127
ec8739_01602 : rcnR:Transcriptional repressor RcnR( )	326.114	-0.48899	0.406224	1.20374	0.228688	0.416958	411.555	457.737	273.073	336.668	340.51	137.139	0.379908
ec8739_01603 : thiM:Hydroxyethylthiazole kinase( 2.7.1.50)	751.724	0.290634	0.211095	-1.37679	0.168576	0.339481	667.488	698.714	662.128	883.324	932.457	666.231	0.469185
ec8739_01604 : thiD:Hydroxymethylpyrimidine/phosphomethylpyrimidine kinase( 2.7.1.49)	415.813	0.206235	0.247728	-0.832504	0.405124	0.598249	450.929	391.135	316.382	507.854	462.282	366.294	0.223118
ec8739_01605 : acm:Lysozyme M1( 3.2.1.17)	122.894	0.109714	0.311177	-0.352578	0.724405	0.854286	124.685	124.727	104.971	165.481	130.792	86.7074	0.0683967
ec8739_01606 : yvoA:HTH-type transcriptional repressor YvoA( )	135.379	0.404409	0.254802	-1.58715	0.112479	0.256508	129.373	88.3989	130.664	165.481	148.832	149.526	0.5909
ec8739_01607 : kdgK_2:2-dehydro-3-deoxygluconokinase( 2.7.1.45)	14.5374	0.731954	0.467792	-1.5647	0.117653	0.263905	9.37483	13.3204	10.2769	19.4012	18.0403	16.8106	0.578552
ec8739_01608 : :pfkB family carbohydrate kinase( )	28.5917	-0.473241	0.427367	1.10734	0.268147	0.467839	37.4993	36.3283	25.6923	30.8136	27.0604	14.1563	0.329903
ec8739_01609 : :ADP-ribosylglycohydrolase( )	53.0346	-0.486934	0.413901	1.17645	0.239414	0.430415	75.9361	70.2347	39.6396	36.5199	63.141	32.7365	0.366113
ec8739_01610 : yegT:Putative nucleoside transporter YegT( )	27.4627	0.38139	0.367581	-1.03757	0.299472	0.494858	25.312	19.3751	26.4264	36.5199	27.0604	30.0821	0.305519
ec8739_01611 : fbaB:Fructose-bisphosphate aldolase class 1( 4.1.2.13)	2289.2	-0.746877	0.402722	1.85457	0.0636572	0.171981	3317.75	2968.02	2321.85	1080.76	1244.78	2802.06	0.76452
ec8739_01612 : gatY:D-tagatose-1%2C6-bisphosphate aldolase subunit GatY( 4.1.2.40)	29.7667	-0.245913	0.513778	0.478636	0.632198	0.787367	39.3743	31.4845	25.6923	33.0961	38.3356	10.6172	0.103823
ec8739_01613 : gatZ:D-tagatose-1%2C6-bisphosphate aldolase subunit GatZ( )	37.1957	-0.255292	0.3926	0.65026	0.515525	0.693982	44.9992	42.383	33.767	41.0848	40.5907	20.3497	0.158652
ec8739_01614 : gatA_1:PTS system galactitol-specific EIIA component( 2.7.1.200)	14.0448	0.246904	0.640865	-0.385267	0.700039	0.835463	5.6249	23.0079	10.2769	22.8249	10.1477	12.3868	0.0780728
ec8739_01615 : gatB_1:PTS system galactitol-specific EIIB component( 2.7.1.200)	9.12914	-0.507741	0.818402	0.620406	0.534991	0.707605	14.0622	6.05472	11.7451	17.1187	2.25504	3.53908	0.150209
ec8739_01616 : gatC_1:PTS system galactitol-specific EIIC component( )	90.0862	-0.986527	0.259498	3.80167	0.000143726	0.00129887	127.498	100.508	130.664	66.1923	56.3759	59.2795	2.88643
ec8739_01617 : gatD:Galactitol-1-phosphate 5-dehydrogenase( 1.1.1.251)	50.1428	-0.592594	0.413057	1.43465	0.151386	0.314716	59.9989	48.4377	72.6725	38.8024	22.5504	58.3948	0.502081
ec8739_01618 : srlR_3:Glucitol operon repressor( )	303.222	0.380422	0.477912	-0.796008	0.426027	0.616218	247.495	178.009	364.831	215.695	218.739	594.565	0.210266
ec8739_01619 : yegS:Lipid kinase YegS( 2.7.1.-)	263.695	-0.719504	0.53276	1.35052	0.176849	0.348911	307.494	273.673	403.736	115.266	93.584	388.414	0.457285
ec8739_01620 : :hypothetical protein( )	49.5736	-0.87601	0.392938	2.22939	0.0257882	0.0871697	86.2484	60.5472	45.5121	45.6498	33.8255	25.6583	1.05963
ec8739_01621 : ydcP_1:putative protease YdcP( 3.4.-.-)	847.51	0.169674	0.352897	-0.480802	0.630657	0.78597	794.985	726.566	872.071	726.974	593.075	1371.39	0.104594
ec8739_01622 : :hypothetical protein(Domain of unknown function (DUF1508) )	936.896	-1.24447	0.537969	2.31328	0.0207074	0.0741196	1521.53	1135.87	1296.36	280.746	277.369	1109.5	1.13007
ec8739_01623 : baeR:Transcriptional regulatory protein BaeR( )	347.384	-0.367806	0.221199	1.66278	0.0963561	0.229942	320.619	421.408	432.365	321.831	273.987	314.093	0.638382
ec8739_01624 : baeS:Signal transduction histidine-protein kinase BaeS( 2.7.13.3)	94.7433	-0.0984701	0.313148	0.314453	0.753177	0.868318	111.56	78.7113	102.769	119.831	85.6914	69.8968	0.0613213
ec8739_01625 : mdtD:Putative multidrug resistance protein MdtD( )	61.2667	0.407032	0.408477	-0.996463	0.319025	0.514534	51.5615	44.8049	60.9275	73.0397	99.2216	38.0451	0.288586
ec8739_01626 : mdtC:Multidrug resistance protein MdtC( )	215.661	0.124976	0.464788	-0.268889	0.788015	0.887202	182.809	308.791	127.727	238.52	320.215	115.905	0.0519777
ec8739_01627 : mdtB:Multidrug resistance protein MdtB( )	286.76	-0.482179	0.174909	2.75674	0.005838	0.0272523	337.494	335.431	329.596	243.085	245.799	229.155	1.5646
ec8739_01628 : mdtA:Multidrug resistance protein MdtA( )	201.997	-0.862293	0.375329	2.29743	0.021594	0.076164	245.62	187.696	348.681	94.7234	135.302	199.958	1.11825
ec8739_01629 : :hypothetical protein( )	88.74	-0.828058	0.254773	3.25018	0.00115333	0.00753993	118.123	125.938	96.8967	63.9098	66.5236	61.0491	2.12263
ec8739_01630 : :von Willebrand factor type A domain protein( )	33.6525	-0.273446	0.367198	0.744683	0.456463	0.643186	41.2492	37.5392	32.2989	22.8249	28.188	39.8146	0.191663
ec8739_01631 : :Protein phosphatase 2C( )	14.2215	-0.329818	0.509272	0.647627	0.517226	0.694517	19.6871	14.5313	13.2132	18.2599	9.02014	10.6172	0.158317
ec8739_01632 : :hypothetical protein( )	1.89436	0.184952	1.27362	-0.145217	0.884539	0.93959	1.87497	1.21094	2.2022	3.42374	0	2.65431	0.0270618
ec8739_01633 : :IS1 transposase( )	0.91543	-2.10083	2.13667	0.983225	0.325497	0.520176	0.937483	0	3.67033	0	0	0.884769	0.283849
ec8739_01634 : :hypothetical protein( )	69.3275	-0.479009	0.280745	1.7062	0.08797	0.2169	71.2487	94.4536	77.0769	62.7685	48.4833	61.9338	0.66374
ec8739_01635 : dnaK_1:Chaperone protein DnaK( )	130.224	0.134367	0.323175	-0.41577	0.677578	0.819615	129.373	96.8755	146.079	97.0059	134.175	177.839	0.0863903
ec8739_01636 : alkA:DNA-3-methyladenine glycosylase 2( 3.2.2.21)	154.643	-0.292344	0.215056	1.35939	0.174024	0.3461	172.497	174.376	163.697	135.808	156.725	124.752	0.460798
ec8739_00128 : gltC_1:HTH-type transcriptional regulator GltC( )	103.304	1.47899	0.404185	-3.6592	0.000253004	0.00210388	44.9992	42.383	75.6088	90.1584	170.255	196.419	2.67698
ec8739_01638 : udk:Uridine kinase( 2.7.1.48)	622.286	0.630102	0.369114	-1.70706	0.0878101	0.216807	436.867	383.869	644.51	633.391	522.041	1113.04	0.663926
ec8739_01639 : dcd:dCTP deaminase( 3.5.4.13)	868.693	0.070724	0.203363	-0.347771	0.728012	0.85625	925.295	698.714	916.849	943.81	889.612	837.876	0.0673996
ec8739_01640 : :AsmA family protein( )	1325.89	0.163183	0.168241	-0.969934	0.332079	0.527221	1179.35	1180.67	1391.79	1441.39	1392.48	1369.62	0.278008
ec8739_01641 : tlyC_2:Hemolysin C( )	791.97	-0.16434	0.176013	0.933679	0.350469	0.543793	853.109	891.254	767.833	758.928	684.403	796.292	0.264566
ec8739_01642 : :Polysaccharide biosynthesis/export protein( )	8.04436	-0.172564	0.707582	0.243878	0.807325	0.894593	14.0622	2.42189	8.80879	9.12997	6.76511	7.07815	0.0483746
ec8739_01643 : wzb:Low molecular weight protein-tyrosine-phosphatase Wzb( 3.1.3.48)	1.99076	1.33636	1.36849	-0.97652	0.328807	0.524126	0.937483	0	2.2022	2.28249	5.63759	0.884769	0.280565
ec8739_01644 : wzc_1:Tyrosine-protein kinase wzc( 2.7.10.-)	42.5986	0.179779	0.3991	-0.450462	0.652377	0.802672	29.062	31.4845	58.7253	36.5199	48.4833	51.3166	0.095462
ec8739_01645 : wfgD:UDP-Glc:alpha-D-GlcNAc-diphosphoundecaprenol beta-1%2C3-glucosyltransferase WfgD( 2.4.1.305)	10.1583	-1.30861	0.621429	2.10581	0.0352209	0.110435	16.8747	15.7423	11.011	7.98872	2.25504	7.07815	0.956895
ec8739_01646 : cysE_2:Serine acetyltransferase( 2.3.1.30)	3.29618	-0.895874	1.16705	0.767639	0.442702	0.630331	8.43734	0	4.4044	1.14125	2.25504	3.53908	0.200431
ec8739_01647 : :Glycosyltransferase Family 4( )	13.1456	-0.0210367	0.589384	0.0356926	0.971527	0.986186	6.56238	14.5313	18.3517	11.4125	19.1678	8.84769	0.00604123
ec8739_01648 : :hypothetical protein( )	14.0018	-0.932422	0.517622	1.80136	0.0716469	0.185544	14.0622	20.586	20.5539	12.5537	5.63759	10.6172	0.731553
ec8739_01649 : :putative glycosyltransferase( 2.4.-.-)	5.27696	-1.81151	0.899376	2.01418	0.0439904	0.130185	10.3123	4.84377	9.54286	3.42374	0	3.53908	0.885438
ec8739_01650 : lacA_1:Galactoside O-acetyltransferase( 2.3.1.18)	10.7792	-1.82441	0.607246	3.0044	0.00266106	0.0147897	14.9997	15.7423	19.8198	2.28249	5.63759	6.19338	1.83004
ec8739_01651 : gmd:GDP-mannose 4%2C6-dehydratase( 4.2.1.47)	26.8493	-0.954598	0.417793	2.28486	0.022321	0.0781056	42.1867	39.9611	24.2242	18.2599	21.4228	15.0411	1.10732
ec8739_01652 : fcl:GDP-L-fucose synthase( 1.1.1.271)	14.0821	-0.0266681	0.510217	0.0522682	0.958315	0.978448	9.37483	18.1642	15.4154	13.6949	10.1477	17.6954	0.00946239
ec8739_01653 : gmm:GDP-mannose mannosyl hydrolase( 3.6.1.-)	4.46861	-0.377268	0.928676	0.406243	0.684564	0.824191	4.68741	8.4766	2.2022	1.14125	6.76511	3.53908	0.0839724
ec8739_01654 : kanE:Alpha-D-kanosaminyltransferase( 2.4.1.301)	13.1001	-1.0127	0.53875	1.87972	0.0601467	0.165045	22.4996	14.5313	15.4154	12.5537	5.63759	7.96292	0.782398
ec8739_01655 : manC1:Mannose-1-phosphate guanylyltransferase 1( 2.7.7.13)	25.0318	-0.393739	0.40364	0.975471	0.329327	0.524143	33.7494	25.4298	26.4264	15.9774	20.2953	28.3126	0.28055
ec8739_01656 : algC:Phosphomannomutase/phosphoglucomutase( 5.4.2.2)	16.9371	0.166499	0.504279	-0.330174	0.741269	0.861908	14.9997	9.68755	22.756	20.5424	12.4027	21.2345	0.0645389
ec8739_02489 : :putative NTE family protein( )	1411.1	1.45666	0.235862	-6.1759	6.57867e-10	2.39792e-08	644.988	730.199	885.284	1819.15	1912.27	2474.7	7.62016
ec8739_00761 : :FecR protein( )	34.7021	1.45306	0.390687	-3.71924	0.000199825	0.00172394	14.9997	13.3204	26.4264	55.921	46.2282	51.3166	2.76348
ec8739_01660 : pimB:GDP-mannose-dependent alpha-(1-6)-phosphatidylinositol monomannoside mannosyltransferase( 2.4.1.345)	39.5521	1.43239	0.342416	-4.18321	2.87427e-05	0.000341632	16.8747	25.4298	22.022	65.051	57.5034	50.4318	3.46644
ec8739_02491 : purU:Formyltetrahydrofolate deformylase( 3.5.1.10)	3537.71	1.42719	0.218294	-6.5379	6.23879e-11	2.62389e-09	2047.46	1696.53	2009.14	4687.1	4560.81	6225.24	8.58105
ec8739_01661 : :hypothetical protein( )	153.654	0.114264	0.267988	-0.426375	0.669835	0.814981	137.81	118.672	184.985	154.068	180.403	145.987	0.0888524
ec8739_01662 : gnu_2:N-acetyl-alpha-D-glucosaminyl-diphospho-ditrans%2C octacis-undecaprenol 4-epimerase( 5.1.3.26)	2187.72	0.842665	0.279134	-3.01885	0.00253736	0.0142105	1420.29	1436.18	1842.51	2485.63	2213.32	3728.42	1.84739
ec8739_01663 : galF:UTP--glucose-1-phosphate uridylyltransferase( 2.7.7.9)	4251.54	0.0725841	0.256636	-0.282829	0.777308	0.879903	4426.79	3782.99	4224.55	3856.27	3506.58	5712.07	0.0555651
ec8739_01664 : rfbB:dTDP-glucose 4%2C6-dehydratase( 4.2.1.46)	1493.19	0.832585	0.205821	-4.0452	5.22792e-05	0.000567883	1041.54	910.63	1267.73	2034.84	1889.72	1814.66	3.24574
ec8739_01665 : rfbD:dTDP-4-dehydrorhamnose reductase( 1.1.1.133)	1339.54	0.889721	0.260293	-3.41815	0.000630479	0.00454848	905.608	1025.67	886.018	2180.92	1762.31	1276.72	2.34213
ec8739_03828 : prfC:Peptide chain release factor RF3( )	1802.16	1.42449	0.331636	-4.29534	1.74425e-05	0.000227064	1116.54	1099.54	719.385	3298.2	2879.68	1699.64	3.64385
ec8739_01667 : rfbC:dTDP-4-dehydrorhamnose 3%2C5-epimerase( 5.1.3.13)	1358.45	0.716221	0.418657	-1.71076	0.0871257	0.215547	936.545	1399.85	748.013	1952.67	2260.67	852.917	0.666457
ec8739_01668 : :Nitroreductase family protein( )	861.418	0.815555	0.424752	-1.92007	0.054849	0.153591	652.488	785.902	434.567	1259.94	1502.98	532.631	0.813633
ec8739_01669 : :hypothetical protein( )	648.844	0.592343	0.371971	-1.59245	0.111285	0.255111	593.426	561.878	397.13	861.641	1046.34	432.652	0.593271
ec8739_03098 : nagD:Ribonucleotide monophosphatase NagD( 3.1.3.5)	772.998	1.42253	0.259373	-5.48447	4.14706e-08	1.06077e-06	428.43	316.056	513.846	1065.92	1298.9	1014.83	5.97438
ec8739_01671 : kanF:2-deoxystreptamine glucosyltransferase( 2.4.1.284)	675.223	0.96981	0.253388	-3.82737	0.000129522	0.00118988	461.241	502.542	405.939	825.121	1135.41	721.087	2.9245
ec8739_01672 : :hypothetical protein( )	237.982	0.612062	0.239287	-2.55786	0.0105319	0.0434626	178.122	224.025	163.697	249.933	328.108	284.011	1.36188
ec8739_04206 : thiH:2-iminoacetate synthase( 4.1.99.19)	2044.29	1.41928	0.395175	-3.59152	0.000328757	0.00264335	1159.67	1177.04	1001.27	3691.93	3841.45	1394.4	2.57785
ec8739_01496 : mqo:Malate:quinone oxidoreductase( 1.1.5.4)	2065.82	1.40548	0.254603	-5.52027	3.38483e-08	8.81264e-07	1145.6	1253.33	999.064	2499.33	2629.37	3868.21	6.05489
ec8739_01675 : :IS1 transposase( )	2.92011	0.922342	1.07418	-0.858649	0.390534	0.584409	0.937483	1.21094	3.67033	2.28249	6.76511	2.65431	0.233283
ec8739_01676 : :hypothetical protein( )	38.4445	1.09255	0.401453	-2.7215	0.00649872	0.0295119	37.4993	19.3751	16.8835	47.9323	54.1209	54.8557	1.53
ec8739_00467 : csrD:RNase E specificity factor CsrD( )	1043.92	1.40343	0.279196	-5.02666	4.99097e-07	9.65952e-06	456.554	500.12	760.492	1359.22	1410.53	1776.62	5.01504
ec8739_01678 : gnd:6-phosphogluconate dehydrogenase%2C decarboxylating( 1.1.1.44)	5445.87	-0.397273	0.236336	1.68097	0.0927695	0.22369	6930.81	6889.06	4753.81	5265.71	4251.87	4583.99	0.650353
ec8739_01679 : ugd:UDP-glucose 6-dehydrogenase( 1.1.1.22)	529.309	0.463138	0.235247	-1.96873	0.0489842	0.140866	415.305	481.956	438.972	543.233	531.061	765.325	0.851194
ec8739_01680 : wzzB:Chain length determinant protein( )	1218.02	0.513202	0.322997	-1.58888	0.112088	0.25615	950.607	790.746	1269.2	1239.39	1086.93	1971.27	0.591505
ec8739_04201 : thiC:Phosphomethylpyrimidine synthase( 4.1.99.17)	5959.59	1.39662	0.244639	-5.7089	1.13708e-08	3.31573e-07	3584	3012.83	3245.31	9355.93	10130.7	6428.73	6.47942
ec8739_04202 : thiE:Thiamine-phosphate synthase( 2.5.1.3)	1072.74	1.39505	0.298866	-4.66782	3.0442e-06	4.85961e-05	630.926	628.48	513.846	1770.07	1881.83	1011.29	4.3134
ec8739_01683 : hisA:1-(5-phosphoribosyl)-5-[(5- phosphoribosylamino)methylideneamino] imidazole-4-carboxamide isomerase( 5.3.1.16)	1405.28	0.915615	0.33414	-2.74022	0.00613986	0.0281802	1081.85	1115.28	725.257	1394.6	1506.36	2608.3	1.55006
ec8739_01684 : hisH:Imidazole glycerol phosphate synthase subunit HisH( 2.4.2.-)	803.209	0.767745	0.379077	-2.0253	0.0428366	0.127374	621.551	678.128	484.484	669.911	773.477	1591.7	0.894919
ec8739_01685 : hisB:Histidine biosynthesis bifunctional protein HisB( )	2122.27	0.818605	0.378482	-2.16286	0.0305517	0.0984044	1670.59	1700.16	1237.64	1791.76	2064.49	4269.01	1.00699
ec8739_01686 : hisC:Histidinol-phosphate aminotransferase( 2.6.1.9)	1941.07	0.86681	0.326525	-2.65465	0.00793906	0.0347478	1248.73	1811.57	1065.86	1927.56	2203.17	3389.55	1.45907
ec8739_01687 : hisD:Histidinol dehydrogenase( 1.1.1.23)	2730.83	0.444454	0.316704	-1.40337	0.160506	0.32684	2279.02	3200.52	1462.26	3197.77	3254.02	2991.4	0.485664
ec8739_01688 : hisG:ATP phosphoribosyltransferase( 2.4.2.17)	4915.3	0.652434	0.277959	-2.34723	0.0189134	0.0695187	4199.92	4369.08	2898.83	6799.54	6699.71	4524.71	1.1579
ec8739_01689 : :NAD dependent epimerase/dehydratase family protein( )	1801.33	0.515336	0.158779	-3.24562	0.00117196	0.00758394	1394.04	1455.55	1598.8	2018.86	2190.77	2149.99	2.12011
ec8739_01690 : yhaJ_2:HTH-type transcriptional regulator YhaJ( )	445.325	-0.247478	0.226934	1.09053	0.275481	0.473274	435.929	422.619	590.923	374.329	421.692	426.459	0.324888
ec8739_01691 : plaP:Low-affinity putrescine importer PlaP( )	450.797	0.326478	0.428507	-0.761896	0.446122	0.634075	422.805	263.986	513.112	344.656	350.658	809.564	0.197859
ec8739_01692 : :sulfur transport( )	1034.95	-0.858696	0.56408	1.52229	0.127935	0.280215	1528.1	1650.52	823.622	827.403	1170.36	209.69	0.552509
ec8739_01693 : :Sulfurtransferase TusA( )	822.386	-0.0387823	0.574812	0.0674695	0.946208	0.971788	1045.29	1177.04	278.211	958.646	1110.61	364.525	0.0124283
ec8739_01694 : sbcB:Exodeoxyribonuclease I( 3.1.11.1)	764.75	0.352063	0.155069	-2.27036	0.0231859	0.0801966	640.301	704.769	670.936	871.912	859.169	841.415	1.09584
ec8739_01695 : dacD:D-alanyl-D-alanine carboxypeptidase DacD( 3.4.16.4)	75.2936	0.446713	0.318975	-1.40047	0.161374	0.32815	48.7491	65.3909	77.0769	85.5934	68.7786	106.172	0.483928
ec8739_01696 : sbmC_2:DNA gyrase inhibitor( )	568.109	-0.0726303	0.264757	0.274328	0.783832	0.884541	689.05	484.377	574.04	465.628	498.363	697.198	0.0532819
ec8739_01697 : yeeA:Inner membrane protein YeeA( )	451.335	-0.0682274	0.338488	0.201565	0.840257	0.914022	450.929	376.603	558.624	356.069	326.98	638.803	0.0390433
ec8739_01698 : :hypothetical protein(Protein of unknown function (DUF496) )	8139.69	0.605512	0.205999	-2.93939	0.00328859	0.0175205	6891.43	5497.68	6978.77	9095.73	9106.96	11267.5	1.75645
ec8739_01699 : cobU:Bifunctional adenosylcobalamin biosynthesis protein CobU( 2.7.1.156)	376.846	-0.635471	0.177519	3.57973	0.000343951	0.00274254	478.116	479.534	418.418	297.865	294.282	292.859	2.56185
ec8739_01700 : cobS:Adenosylcobinamide-GDP ribazoletransferase( 2.7.8.26)	286.016	-0.595942	0.202629	2.94106	0.00327095	0.0174904	329.994	394.768	309.042	224.825	222.121	235.349	1.7572
ec8739_01701 : cobT:Nicotinate-nucleotide--dimethylbenzimidazole phosphoribosyltransferase( 2.4.2.21)	573.481	-0.337078	0.233016	1.44659	0.148013	0.309248	529.678	783.48	607.807	532.962	532.189	454.771	0.509693
ec8739_01702 : erfK:putative L%2CD-transpeptidase ErfK/SrfK( 2.-.-.-)	761.695	-0.272746	0.361442	0.754604	0.450487	0.638506	687.175	795.59	1018.15	474.758	551.356	1043.14	0.194835
ec8739_01703 : lsrR_1:Transcriptional regulator LsrR( )	801.284	-0.503284	0.264618	1.90193	0.0571809	0.158744	918.733	920.317	980.712	593.448	514.148	880.345	0.799303
ec8739_01704 : gatA_2:PTS system galactitol-specific EIIA component( 2.7.1.200)	681.488	0.151713	0.178025	-0.852199	0.394104	0.587729	659.05	702.347	576.976	707.572	690.041	752.939	0.230823
ec8739_01705 : :PTS system%2C Lactose/Cellobiose specific IIB subunit( )	463.968	0.707855	0.226718	-3.12219	0.00179511	0.0107855	392.805	391.135	274.541	558.069	568.269	598.989	1.96716
ec8739_01706 : gatC_2:PTS system galactitol-specific EIIC component( )	544.111	-0.350468	0.168178	2.08392	0.0371678	0.114166	591.551	612.737	625.424	503.289	439.732	491.932	0.942464
ec8739_01707 : rpiB_1:Ribose-5-phosphate isomerase B( 5.3.1.6)	56.2037	0.319233	0.322656	-0.989391	0.322472	0.517531	45.9366	53.2815	51.3846	50.2148	54.1209	82.2835	0.286063
ec8739_01708 : srlR_4:Glucitol operon repressor( )	732.908	0.295563	0.239132	-1.23598	0.216465	0.401705	533.428	651.488	789.121	811.426	702.444	909.543	0.396093
ec8739_02373 : uspF:Universal stress protein F( )	4363.31	1.38948	0.256269	-5.42196	5.895e-08	1.44329e-06	2690.57	2575.68	1967.3	5633.19	5366.99	7946.11	5.84065
ec8739_01710 : gatB_2:PTS system galactitol-specific EIIB component( 2.7.1.200)	13.7782	-1.68552	0.553422	3.04563	0.00232192	0.0133107	16.8747	26.6408	19.8198	7.98872	3.38255	7.96292	1.8758
ec8739_01495 : yojI:ABC transporter ATP-binding/permease protein YojI( )	218.124	1.38833	0.397879	-3.48933	0.000484225	0.00365172	92.8108	79.9223	187.921	292.159	248.054	407.879	2.4375
ec8739_00435 : smg:Protein Smg( )	1571.49	1.38137	0.153552	-8.99611	2.33867e-19	2.43556e-17	837.172	914.262	864.73	2314.45	2150.18	2348.18	16.6134
ec8739_00644 : yqjI:Transcriptional regulator YqjI( )	370.732	1.37551	0.192261	-7.15439	8.40476e-13	4.71313e-11	202.496	231.29	186.453	548.939	504.001	551.211	10.3267
ec8739_01582 : yehT:Transcriptional regulatory protein YehT( )	309.97	1.37548	0.417203	-3.2969	0.000977582	0.00659868	164.059	202.228	151.218	604.86	532.189	205.266	2.18054
ec8739_01715 : :hypothetical protein( )	1431.57	0.523838	0.196042	-2.67207	0.00753847	0.0332434	1186.85	1092.27	1244.24	1635.41	1477.05	1953.57	1.47829
ec8739_01716 : :hypothetical protein( )	1113.28	-0.115654	0.160397	0.72105	0.470879	0.656558	1245.91	1150.4	1077.61	1043.1	1102.71	1059.95	0.182727
ec8739_02854 : grxA:Glutaredoxin 1( )	232.417	1.374	0.377543	-3.63933	0.000273353	0.00225168	134.997	113.829	139.473	235.097	244.671	526.438	2.64749
ec8739_01718 : rhsC_4:Putative deoxyribonuclease RhsC( 3.1.-.-)	80.5598	-0.440672	0.255134	1.72722	0.0841285	0.209913	80.6235	96.8755	100.567	74.181	66.5236	64.5881	0.67796
ec8739_01719 : :hypothetical protein( )	39.9962	-0.0301333	0.332253	0.0906939	0.927736	0.964105	33.7494	36.3283	50.6506	42.2261	37.2081	39.8146	0.0158758
ec8739_01720 : xerC_1:Tyrosine recombinase XerC( )	55.8438	-0.67488	0.40982	1.64677	0.0996048	0.234484	53.4365	72.6566	79.2791	58.2035	48.4833	23.004	0.629886
ec8739_01721 : intA_2:Prophage integrase IntA( )	28.9074	0.477787	0.621331	-0.768973	0.44191	0.629408	12.1873	18.1642	41.8418	39.9436	13.5302	47.7775	0.201068
ec8739_01722 : intS_4:Prophage integrase IntS( )	44.6909	-0.223389	1.48187	0.150748	0.880174	0.93759	8.43734	9.68755	126.259	21.6837	5.63759	96.4398	0.0279871
ec8739_04477 : :hypothetical protein( )	1143.66	1.37074	0.201542	-6.80129	1.03687e-11	4.82476e-10	584.989	750.785	579.178	1678.77	1754.42	1513.84	9.31652
ec8739_01725 : cbl:HTH-type transcriptional regulator cbl( )	644.093	-0.190426	0.361894	0.526193	0.598754	0.763097	820.297	759.262	480.079	532.962	861.424	410.533	0.11742
ec8739_01727 : yeeO:putative FMN/FAD exporter YeeO( )	316.346	-0.249127	0.192359	1.29512	0.19528	0.37463	349.681	345.119	336.202	253.357	319.088	294.628	0.426398
ec8739_01729 : :putative transcriptional regulatory protein( )	1297.82	-0.0738075	0.376579	0.195995	0.844614	0.91671	1380.91	904.575	1707.44	1006.58	922.31	1865.09	0.0377679
ec8739_01730 : amn:AMP nucleosidase( 3.2.2.4)	1781.43	0.524976	0.200158	-2.6228	0.00872094	0.0373243	1536.53	1290.87	1554.75	1923	1957.37	2426.04	1.42801
ec8739_01731 : yhjE_2:Inner membrane metabolite transport protein YhjE( )	632.416	0.618629	0.269301	-2.29716	0.0216094	0.076164	470.616	454.104	571.837	613.99	683.276	1000.67	1.11825
ec8739_01732 : :Glycosyltransferase family 9 (heptosyltransferase)( )	81.1101	0.708922	0.438199	-1.61781	0.105704	0.245408	44.0617	42.383	97.6308	89.0172	75.5437	138.024	0.610112
ec8739_01733 : :Invasin( )	198.977	-0.363498	0.198024	1.83563	0.0664129	0.17659	226.871	219.181	225.358	192.871	162.363	167.221	0.753035
ec8739_01734 : :Invasin( )	457.527	0.00636112	0.237195	-0.0268181	0.978605	0.989125	411.555	403.244	554.22	397.154	462.282	516.705	0.00474868
ec8739_01735 : :hypothetical protein( )	6.03162	-0.763501	0.762258	1.00163	0.316522	0.512956	11.2498	7.26566	4.4044	5.70623	2.25504	5.30861	0.28992
ec8739_01736 : :hypothetical protein( )	11.9237	-1.04438	0.68258	1.53005	0.126005	0.27654	10.3123	16.9532	21.2879	4.56498	3.38255	15.0411	0.558242
ec8739_01737 : :hypothetical protein( )	30.903	-1.35805	0.478307	2.83928	0.00452159	0.0226546	31.8744	42.383	59.4594	9.12997	16.9128	25.6583	1.64484
ec8739_01738 : rhsC_5:Putative deoxyribonuclease RhsC( 3.1.-.-)	54.2789	-0.721992	0.309089	2.33587	0.0194979	0.0710108	67.4987	62.9691	72.6725	35.3786	34.9531	52.2014	1.14868
ec8739_01739 : xerC_2:Tyrosine recombinase XerC( )	31.0748	-0.339158	0.484964	0.699348	0.484335	0.668712	31.8744	18.1642	53.5868	19.4012	31.5705	31.8517	0.174761
ec8739_01740 : intA_3:Prophage integrase IntA( )	39.4389	-0.295881	0.504546	0.58643	0.557586	0.728025	25.312	29.0626	75.6088	33.0961	29.3155	44.2385	0.137854
ec8739_01741 : intS_5:Prophage integrase IntS( )	50.3675	0.313918	0.508483	-0.617361	0.536997	0.708972	25.312	32.6955	76.3429	43.3673	43.9732	80.514	0.149371
ec8739_01743 : mtfA:Protein MtfA( )	730.571	0.294991	0.266042	-1.10881	0.267511	0.467289	843.734	501.331	622.488	878.759	835.491	701.622	0.330414
ec8739_01745 : yodB:Cytochrome b561( )	194.476	0.0183056	0.33452	-0.0547221	0.95636	0.977592	233.433	148.946	197.464	187.164	135.302	264.546	0.00984218
ec8739_01746 : zinT:Metal-binding protein ZinT( )	147.322	0.856611	0.468903	-1.82684	0.0677238	0.178597	122.81	62.9691	128.462	125.537	127.41	316.747	0.748125
ec8739_01747 : msrQ:Protein-methionine-sulfoxide reductase heme-binding subunit MsrQ( )	85.8874	-0.0885251	0.372553	0.237617	0.812178	0.896408	63.7488	81.1332	120.387	55.921	100.349	93.7855	0.0474942
ec8739_01748 : msrP:Protein-methionine-sulfoxide reductase catalytic subunit MsrP( 1.8.5.-)	124.902	0.294472	0.342926	-0.858704	0.390504	0.584409	83.4359	107.774	145.345	101.571	130.792	180.493	0.233283
ec8739_01749 : hiuH:5-hydroxyisourate hydrolase( 3.5.2.17)	139.7	0.490006	0.346794	-1.41296	0.157667	0.32423	165.934	92.0317	90.2901	176.893	188.296	124.752	0.489147
ec8739_01750 : yedW:putative transcriptional regulatory protein YedW( )	637.578	-0.450699	0.318642	1.41444	0.157234	0.323965	592.489	611.526	1004.94	473.617	451.007	691.889	0.489502
ec8739_01751 : yedV:putative sensor-like histidine kinase YedV( 2.7.13.3)	1173.25	-0.337932	0.229479	1.47261	0.140857	0.298792	1214.98	1166.14	1548.88	919.844	965.155	1224.52	0.524631
ec8739_02673 : :Integrase core domain protein( )	75.1517	1.36312	0.413353	-3.29772	0.00097473	0.0065896	42.1867	47.2268	37.4374	62.7685	95.839	165.452	2.18114
ec8739_01753 : :hypothetical protein( )	27.0219	-1.36962	0.560046	2.44555	0.0144631	0.0560829	28.1245	59.3362	29.3626	11.4125	25.9329	7.96292	1.25117
ec8739_01754 : ompD_1:Outer membrane porin protein OmpD( )	320.156	-0.989491	0.216054	4.57984	4.65331e-06	7.1416e-05	471.554	417.776	387.587	237.379	224.376	182.262	4.1462
ec8739_01755 : yedR:Inner membrane protein YedR( )	67.1128	-0.370834	0.418398	0.886318	0.375446	0.569023	61.8738	61.7581	103.503	53.6386	36.0806	85.8226	0.24487
ec8739_01756 : :HD domain protein( )	573.74	0.166588	0.222297	-0.749392	0.453621	0.641117	556.865	506.174	557.89	641.38	697.934	482.199	0.193063
ec8739_01757 : dcm:DNA-cytosine methyltransferase( 2.1.1.37)	602.717	0.548194	0.303561	-1.80588	0.0709373	0.184471	454.679	385.08	628.361	629.968	587.437	930.777	0.734072
ec8739_01758 : vsr:Very short patch repair protein( 3.1.-.-)	59.3331	0.110663	0.309813	-0.357193	0.720947	0.851816	51.5615	55.7034	63.8637	70.7572	45.1007	69.012	0.0696541
ec8739_01759 : yedA:putative inner membrane transporter YedA( )	73.8529	0.0982424	0.275672	-0.356374	0.72156	0.85208	58.1239	76.2894	79.2791	78.746	83.4363	67.2425	0.0695195
ec8739_01760 : yedI:Inner membrane protein YedI( )	372.873	-0.0663689	0.238257	0.278561	0.780582	0.882239	370.306	460.159	314.914	327.538	410.417	353.908	0.0544136
ec8739_01761 : :hypothetical protein(Uncharacterized small protein (DUF2158) )	395.885	0.0118661	0.235085	-0.050476	0.959743	0.97922	374.056	454.104	356.022	344.656	368.698	477.775	0.00911973
ec8739_01762 : yedQ_1:putative diguanylate cyclase YedQ( 2.7.7.65)	489.605	-0.146941	0.243119	0.604399	0.545578	0.717115	509.053	432.307	601.934	421.12	414.927	558.289	0.144411
ec8739_01763 : yedP:Mannosyl-3-phosphoglycerate phosphatase( 3.1.3.70)	371.113	-1.25212	0.417534	2.99884	0.00271012	0.0149365	458.429	477.112	633.499	150.644	139.812	367.179	1.82575
ec8739_03012 : ylmA:putative ABC transporter ATP-binding protein YlmA( 3.6.3.-)	1193.82	1.35881	0.231726	-5.86385	4.52246e-09	1.42311e-07	596.239	594.573	817.016	1638.83	1965.26	1551	6.84676
ec8739_01765 : dsrB:Protein DsrB( )	149.382	-0.787722	0.254954	3.08967	0.00200379	0.01186	180.934	224.025	163.697	108.418	93.584	125.637	1.92591
ec8739_03920 : mgtA:Magnesium-transporting ATPase%2C P-type 1( 7.2.2.14)	325.658	1.35267	0.24255	-5.57687	2.4489e-08	6.4918e-07	188.434	180.431	180.58	577.47	451.007	376.027	6.18763
ec8739_01767 : :Bacterial export proteins%2C family 1( )	42.892	-0.894981	0.453937	1.9716	0.0486558	0.14025	60.9364	35.1174	71.2044	35.3786	15.7853	38.9298	0.853097
ec8739_01768 : :Bacterial export proteins%2C family 3( )	6.15519	-1.35413	0.817525	1.65637	0.0976464	0.232055	11.2498	4.84377	10.2769	1.14125	6.76511	2.65431	0.634409
ec8739_01769 : fliP_2:Flagellar biosynthetic protein FliP( )	15.855	-0.19188	0.451181	0.425284	0.67063	0.815402	13.1248	19.3751	18.3517	13.6949	14.6577	15.9258	0.088628
ec8739_01770 : fliO:Flagellar protein FliO( )	1.92378	-0.34459	1.56699	0.219905	0.825945	0.905562	0	1.21094	5.13846	3.42374	0	1.76954	0.0430818
ec8739_01771 : fliN_1:Flagellar motor switch protein FliN( )	5.61441	-0.283666	0.83384	0.340192	0.733712	0.859002	5.6249	8.4766	4.4044	10.2712	2.25504	2.65431	0.0660058
ec8739_01772 : fliM:Flagellar motor switch protein FliM( )	21.1549	-0.35064	0.530075	0.661492	0.508297	0.69006	12.1873	29.0626	30.0967	10.2712	21.4228	23.8888	0.161113
ec8739_01773 : :Flagellar basal body-associated protein FliL( )	10.2373	-0.526799	0.616363	0.854689	0.392723	0.58607	10.3123	16.9532	9.54286	5.70623	5.63759	13.2715	0.23205
ec8739_01774 : fliK:Flagellar hook-length control protein( )	30.4886	-1.2101	0.498266	2.42863	0.0151559	0.058407	41.2492	56.9143	29.3626	27.3899	19.1678	8.84769	1.23353
ec8739_01775 : fliJ:Flagellar FliJ protein( )	2.65307	-3.7555	1.56263	2.40332	0.0162468	0.0614734	2.81245	2.42189	9.54286	1.14125	0	0	1.21131
ec8739_01776 : fliI_1:Flagellum-specific ATP synthase( 7.1.2.2)	14.7137	-0.80094	0.732039	1.09412	0.273902	0.472258	16.8747	25.4298	13.9473	19.4012	1.12752	11.502	0.32582
ec8739_01777 : fliH:Flagellar assembly protein FliH( )	9.74174	0.04721	0.695397	-0.0678893	0.945874	0.971788	8.43734	14.5313	5.87253	11.4125	14.6577	3.53908	0.0124283
ec8739_01778 : fliG_1:Flagellar motor switch protein FliG( )	17.7726	-0.67426	0.460198	1.46515	0.142879	0.302056	16.8747	25.4298	23.4901	9.12997	15.7853	15.9258	0.519913
ec8739_01779 : fliF_1:Flagellar M-ring protein( )	22.1369	-1.00564	0.513684	1.9577	0.0502647	0.144075	29.062	37.5392	22.756	13.6949	6.76511	23.004	0.841413
ec8739_01780 : fliE_1:Flagellar hook-basal body complex protein FliE( )	18.3155	-1.13466	0.492006	2.30619	0.0211	0.0749727	21.5621	18.1642	35.2352	12.5537	13.5302	8.84769	1.1251
ec8739_01781 : :putative E3 ubiquitin-protein ligase ipaH7.8( 2.3.2.27)	10.6276	-1.66101	0.604783	2.74646	0.00602425	0.0278248	12.1873	15.7423	20.5539	5.70623	3.38255	6.19338	1.55557
ec8739_01782 : :hypothetical protein( )	4.23226	-1.28118	0.869331	1.47375	0.140549	0.298283	7.49986	6.05472	4.4044	2.28249	3.38255	1.76954	0.525371
ec8739_01783 : yedK:Putative SOS response-associated peptidase YedK( 3.4.-.-)	59.2872	-0.682982	0.425633	1.60463	0.108576	0.250216	67.4987	67.8128	84.4176	25.1074	38.3356	72.5511	0.601684
ec8739_01784 : tusA_2:Sulfurtransferase TusA( 2.8.1.-)	303.628	0.266806	0.298818	-0.892869	0.371928	0.565321	341.244	296.681	189.389	349.221	370.953	274.278	0.247705
ec8739_01785 : :sulfur transport( )	372.682	0.0203433	0.351636	-0.0578533	0.953866	0.976183	427.492	358.439	323.723	502.148	409.289	214.999	0.0104686
ec8739_01786 : :YedD-like protein( )	898.959	0.606953	0.188683	-3.21679	0.00129634	0.00826021	740.611	750.785	646.712	1134.4	1169.24	952.012	2.08301
ec8739_01787 : amyA:Cytoplasmic alpha-amylase( 3.2.1.1)	999.337	-0.0481478	0.232697	0.206912	0.836078	0.911767	1018.11	980.864	1049.71	869.629	835.491	1242.22	0.0401162
ec8739_01788 : fliT:Flagellar protein FliT( )	126.211	-0.323061	0.298397	1.08265	0.278962	0.476786	121.873	141.68	157.824	100.43	86.8189	148.641	0.321677
ec8739_01789 : fliS_1:Flagellar protein FliS( )	177.443	-0.319641	0.271817	1.17594	0.239618	0.430603	178.122	187.696	225.358	167.763	117.262	188.456	0.365923
ec8739_01790 : fliD_1:Flagellar hook-associated protein 2( )	140.435	0.173281	0.262297	-0.660631	0.508849	0.690569	136.872	150.157	110.11	154.068	120.644	170.76	0.160793
ec8739_01791 : fliC:Flagellin( )	919.838	-0.0289664	0.490007	0.0591142	0.952861	0.975612	667.488	1608.13	512.378	1293.03	568.269	869.728	0.0107229
ec8739_01792 : fliA:RNA polymerase sigma factor FliA( )	24.932	0.0259458	0.401558	-0.0646128	0.948482	0.972723	24.3745	21.797	27.8945	28.5311	16.9128	30.0821	0.012011
ec8739_01793 : fliZ:Regulator of sigma S factor FliZ( )	39.0371	0.332634	0.313598	-1.0607	0.288825	0.484587	30.9369	32.6955	39.6396	44.5086	43.9732	42.4689	0.314628
ec8739_01794 : fliY:L-cystine-binding protein FliY( )	6369.02	-0.205654	0.506097	0.406354	0.684483	0.824191	8369.84	7921.99	4174.63	5821.49	9597.43	2328.71	0.0839724
ec8739_01795 : dcyD:D-cysteine desulfhydrase( 4.4.1.15)	830.703	-0.203867	0.402435	0.506583	0.612448	0.774144	985.294	1098.33	584.317	805.72	1077.91	432.652	0.111178
ec8739_01796 : yecS:L-cystine transport system permease protein YecS( )	249.469	-0.558547	0.447193	1.24901	0.211662	0.395516	309.369	400.822	181.314	211.13	289.772	104.403	0.402836
ec8739_01797 : artM_1:Arginine transport ATP-binding protein ArtM( )	384.695	-0.314588	0.43384	0.725125	0.468375	0.65411	403.117	598.206	278.211	375.47	473.558	179.608	0.184349
ec8739_01798 : sdiA:Regulatory protein SdiA( )	233.76	0.0736847	0.262307	-0.28091	0.778779	0.880646	186.559	263.986	232.699	264.769	266.094	188.456	0.0551985
ec8739_01799 : :hypothetical protein(Protein of unknown function (DUF2594) )	224.7	0.377836	0.33535	-1.12669	0.259872	0.456731	262.495	117.462	205.539	283.029	226.631	253.044	0.340339
ec8739_01800 : uvrY:Response regulator UvrY( )	1741.56	0.10813	0.261625	-0.4133	0.679387	0.820217	1565.6	1404.69	2058.32	1610.3	1572.89	2237.58	0.0860714
ec8739_01801 : uvrC:UvrABC system protein C( )	2733.91	0.162661	0.171607	-0.947865	0.343198	0.536804	2581.83	2361.34	2796.06	2649.97	2940.57	3073.69	0.270184
ec8739_01802 : pgsA:CDP-diacylglycerol--glycerol-3-phosphate 3-phosphatidyltransferase( 2.7.8.5)	541.536	0.267055	0.344994	-0.774085	0.43888	0.627341	447.179	379.025	648.18	506.713	440.86	827.259	0.202496
ec8739_01806 : :hypothetical protein(Uncharacterised protein family (UPF0149) )	1532.07	0.433551	0.177221	-2.44638	0.0144298	0.0560035	1184.98	1468.87	1258.19	1682.2	1749.91	1848.28	1.25178
ec8739_01807 : tyrP:Tyrosine-specific transport protein( )	187.815	-0.606277	0.240695	2.51886	0.0117737	0.0477718	210.934	278.517	191.591	149.503	147.705	148.641	1.32083
ec8739_04203 : thiF:Sulfur carrier protein ThiS adenylyltransferase( 2.7.7.73)	1187.7	1.35231	0.392177	-3.44821	0.000564317	0.00414148	736.861	710.824	557.89	2104.46	2186.26	829.913	2.38284
ec8739_04205 : thiG:Thiazole synthase( 2.8.1.10)	1600.26	1.35078	0.425868	-3.17184	0.00151476	0.00942471	905.608	963.911	834.633	2745.84	3181.86	969.707	2.02573
ec8739_02528 : dhaM:Protein-lysine deacetylase( 3.5.1.-)	1905.86	1.3489	0.372545	-3.62078	0.000293716	0.00240107	1027.48	1301.76	894.827	2920.45	3791.84	1498.8	2.61959
ec8739_01811 : :hypothetical protein(Protein of unknown function (DUF2766) )	550.497	0.427228	0.258995	-1.64956	0.0990331	0.23371	516.553	511.018	382.448	554.645	549.101	789.214	0.631323
ec8739_01491 : ompC:Outer membrane protein C( )	48398.4	1.34086	0.264011	-5.07879	3.7985e-07	7.76386e-06	31166.6	32134.8	18893.4	70420.6	70934.4	66840.8	5.10992
ec8739_01813 : araF:L-arabinose-binding periplasmic protein( )	58.353	-1.05634	0.347908	3.03626	0.0023953	0.0136598	61.8738	78.7113	96.1627	36.5199	28.188	48.6623	1.86456
ec8739_01814 : araG:Arabinose import ATP-binding protein AraG( 7.5.2.8)	153.314	-0.509574	0.230881	2.20708	0.0273085	0.0905591	162.184	169.532	207.741	130.102	135.302	115.02	1.04307
ec8739_01815 : rbsC_2:Ribose import permease protein RbsC( )	192.309	-0.146237	0.329181	0.444243	0.656867	0.805702	207.184	147.735	251.051	146.079	156.725	245.081	0.0938253
ec8739_01816 : otsB:Trehalose-6-phosphate phosphatase( 3.1.3.12)	954.664	-0.763374	0.33543	2.27581	0.0228577	0.0792899	1130.6	1105.59	1369.03	518.126	549.101	1055.53	1.10078
ec8739_01817 : otsA:Trehalose-6-phosphate synthase( 2.4.1.15)	1566.98	-0.83197	0.301434	2.76004	0.00577947	0.0270368	1842.15	1868.49	2310.11	866.206	934.712	1580.2	1.56805
ec8739_01818 : uspC:Universal stress protein C( )	852.19	0.372018	0.225459	-1.65004	0.0989341	0.23371	767.798	702.347	759.024	878.759	815.196	1190.01	0.631323
ec8739_01819 : flhD:Flagellar transcriptional regulator FlhD( )	1568.28	0.434524	0.187604	-2.31618	0.0205484	0.0737317	1267.48	1266.65	1466.66	2013.16	1606.71	1789	1.13235
ec8739_01820 : flhC:Flagellar transcriptional regulator FlhC( )	3000.44	0.179348	0.252217	-0.711084	0.477032	0.662183	2635.26	3347.05	2460.59	3892.79	3110.82	2556.1	0.179022
ec8739_01821 : motA:Motility protein A( )	106.317	0.0476217	0.411339	-0.115772	0.907833	0.952522	69.3737	129.571	114.514	157.492	101.477	65.4729	0.0211248
ec8739_01822 : motB:Motility protein B( )	64.3644	0.255058	0.440678	-0.578785	0.562734	0.732124	36.5618	90.8208	49.1824	98.1471	57.5034	53.9709	0.135416
ec8739_01823 : cheA:Chemotaxis protein CheA( 2.7.13.3)	125.641	0.596209	0.410107	-1.45379	0.146005	0.306443	81.561	136.837	82.2154	231.673	100.349	121.213	0.51365
ec8739_01824 : cheW:Chemotaxis protein CheW( )	85.4938	0.517865	0.351038	-1.47524	0.140148	0.298092	68.4362	84.766	57.9912	141.514	86.8189	73.4358	0.52565
ec8739_01825 : tar:Methyl-accepting chemotaxis protein II( )	55.823	0.866372	0.390096	-2.22092	0.0263566	0.0885435	32.8119	39.9611	45.5121	107.277	51.8658	57.51	1.05284
ec8739_01826 : tap:Methyl-accepting chemotaxis protein IV( )	39.9366	0.953704	0.355831	-2.68021	0.00735755	0.0325728	23.4371	33.9064	24.9582	55.921	39.4631	61.9338	1.48714
ec8739_01827 : cheR:Chemotaxis protein methyltransferase( 2.1.1.80)	21.8757	0.30549	0.576901	-0.529535	0.596434	0.761028	9.37483	32.6955	16.8835	33.0961	25.9329	13.2715	0.118599
ec8739_01828 : cheB:Chemotaxis response regulator protein-glutamate methylesterase( 3.1.1.61)	25.2094	0.522947	0.612352	-0.853997	0.393106	0.586442	18.7497	30.2736	13.2132	50.2148	28.188	10.6172	0.231775
ec8739_01829 : cheY:Chemotaxis protein CheY( )	26.2345	0.585207	0.535813	-1.09219	0.274751	0.472577	8.43734	35.1174	19.8198	39.9436	29.3155	24.7735	0.325528
ec8739_01830 : :Chemotaxis phosphatase%2C CheZ( )	50.3986	0.873737	0.441288	-1.97997	0.0477069	0.138101	28.1245	52.0706	27.1604	97.0059	48.4833	49.5471	0.859805
ec8739_01831 : flhB_1:Flagellar biosynthetic protein FlhB( )	15.3267	0.706524	0.475126	-1.48703	0.137008	0.293186	9.37483	12.1094	13.2132	21.6837	21.4228	14.1563	0.532857
ec8739_01832 : flhA_1:Flagellar biosynthesis protein FlhA( )	47.4694	-0.631429	0.334661	1.88677	0.0591909	0.162933	47.8116	62.9691	62.3956	45.6498	27.0604	38.9298	0.78799
ec8739_01833 : flhE:Flagellar protein FlhE( )	11.3714	-0.897999	0.636039	1.41186	0.157991	0.324285	11.2498	19.3751	13.9473	12.5537	2.25504	8.84769	0.489073
ec8739_01834 : :Lysozyme inhibitor LprI( )	185.896	-0.884813	0.254883	3.47144	0.000517666	0.00386394	269.995	201.017	252.519	139.232	104.859	147.756	2.41297
ec8739_01835 : argS:Arginine--tRNA ligase( 6.1.1.19)	2073.91	0.616256	0.208818	-2.95117	0.00316577	0.0169968	1904.03	1381.69	1625.96	2740.13	2509.86	2281.82	1.76963
ec8739_01836 : :YecM protein( )	223.984	0.118426	0.240902	-0.491594	0.623007	0.780811	223.121	187.696	233.433	232.814	191.678	275.163	0.107454
ec8739_01837 : cutC_1:Copper homeostasis protein CutC( )	683.106	-0.497649	0.300593	1.65556	0.0978116	0.232263	879.359	971.177	549.081	637.956	613.37	447.693	0.634021
ec8739_01895 : manY:PTS system mannose-specific EIIC component( )	524.571	1.33836	0.348177	-3.84392	0.000121084	0.00112685	271.87	352.385	267.934	987.178	830.981	437.076	2.94813
ec8739_01839 : torZ:Trimethylamine-N-oxide reductase 2( 1.7.2.3)	177.25	-0.1124	0.270032	0.416248	0.677229	0.819587	150.935	159.845	240.774	170.046	170.255	171.645	0.086405
ec8739_01840 : cmoB:tRNA U34 carboxymethyltransferase( 2.5.1.-)	489.126	0.335345	0.220681	-1.51959	0.128613	0.280724	430.304	405.666	461.728	536.386	452.135	648.536	0.55172
ec8739_01841 : cmoA:Carboxy-S-adenosyl-L-methionine synthase( 2.1.3.-)	302.944	0.47672	0.317755	-1.50028	0.133543	0.287808	209.996	237.345	312.712	279.605	293.155	484.853	0.540897
ec8739_01842 : yecN:Inner membrane protein YecN( )	602.246	-0.147322	0.249813	0.589729	0.555373	0.726218	682.487	661.175	556.422	503.289	483.705	726.395	0.138933
ec8739_01843 : :hypothetical protein(Protein of unknown function DUF72 )	155.608	0.471358	0.241217	-1.95409	0.0506911	0.144728	123.748	122.305	144.611	152.927	213.101	176.954	0.839448
ec8739_01844 : yecD:Isochorismatase family protein YecD( 3.-.-.-)	204.831	0.69489	0.222392	-3.12461	0.00178041	0.0107414	173.434	140.469	154.888	227.108	289.772	243.312	1.96894
ec8739_01845 : aspS:Aspartate--tRNA ligase( 6.1.1.12)	3460.18	0.136618	0.179484	-0.76117	0.446556	0.634373	3626.18	3101.23	3161.62	4025.17	3335.2	3511.65	0.197655
ec8739_01846 : nudB:Dihydroneopterin triphosphate diphosphatase( 3.6.1.67)	799.927	0.128914	0.262128	-0.491799	0.622861	0.780811	786.548	837.973	668	996.308	902.014	608.721	0.107454
ec8739_01847 : yebC:putative transcriptional regulatory protein YebC( )	1586.06	0.0509524	0.305281	-0.166903	0.867446	0.930557	1687.47	1623.88	1362.43	1887.62	1934.82	1020.14	0.0312568
ec8739_01848 : ruvC:Crossover junction endodeoxyribonuclease RuvC( 3.1.22.4)	626.071	0.138575	0.35437	-0.391045	0.695764	0.832286	614.989	644.222	528.528	825.121	787.008	356.562	0.0797276
ec8739_01861 : edd:Phosphogluconate dehydratase( 4.2.1.12)	690.138	1.33764	0.254864	-5.24844	1.53391e-07	3.47634e-06	398.43	418.986	357.49	891.313	800.538	1274.07	5.45888
ec8739_01850 : ruvA:Holliday junction ATP-dependent DNA helicase RuvA( 3.6.4.12)	665.56	0.0973208	0.193305	-0.503457	0.614643	0.775439	615.926	623.636	690.022	641.38	631.41	790.984	0.110452
ec8739_01851 : ruvB:Holliday junction ATP-dependent DNA helicase RuvB( 3.6.4.12)	772.156	-0.483713	0.1648	2.93515	0.00333389	0.0176757	899.046	882.778	919.785	634.533	598.712	698.083	1.75262
ec8739_01852 : znuB:High-affinity zinc uptake system membrane protein ZnuB( )	305.859	-0.362347	0.230436	1.57244	0.115849	0.261637	410.617	297.892	323.723	276.181	235.651	291.089	0.582301
ec8739_01224 : upp:Uracil phosphoribosyltransferase( 2.4.2.9)	315.706	1.33176	0.257454	-5.17281	2.30594e-07	5.018e-06	173.434	159.845	204.804	433.673	364.188	558.289	5.29947
ec8739_01854 : znuA:High-affinity zinc uptake system protein ZnuA( )	1355.63	0.452438	0.335585	-1.34821	0.177592	0.350177	1319.98	1385.32	729.662	1775.78	1782.61	1140.47	0.455712
ec8739_01855 : mepM_1:Murein DD-endopeptidase MepM( 3.4.24.-)	2614.22	0.644196	0.256474	-2.51174	0.0120139	0.0483429	2113.09	2334.7	1672.94	3639.43	3488.54	2436.65	1.31567
ec8739_01856 : lpxM:Lipid A biosynthesis myristoyltransferase( 2.3.1.243)	644.605	0.222136	0.182702	-1.21584	0.224047	0.410377	542.802	672.074	571.103	721.267	696.806	663.577	0.386817
ec8739_01857 : pykA:Pyruvate kinase II( 2.7.1.40)	4295.08	-0.708839	0.258658	2.74045	0.00613551	0.0281802	5995.2	4706.94	5285.28	3838.01	3568.59	2376.49	1.55006
ec8739_01858 : hexR:HTH-type transcriptional regulator HexR( )	503.251	0.306831	0.211469	-1.45095	0.146794	0.307655	473.429	383.869	491.09	619.696	560.376	491.047	0.511936
ec8739_01859 : :hypothetical protein( )	109.059	0.0646122	0.270416	-0.238936	0.811155	0.896301	119.06	94.4536	105.706	139.232	100.349	95.5551	0.0475463
ec8739_01860 : zwf:Glucose-6-phosphate 1-dehydrogenase( 1.1.1.49)	2474.67	-0.0687487	0.152941	0.449511	0.653063	0.802862	2684.01	2530.87	2386.45	2483.35	2300.14	2463.2	0.0953593
ec8739_00436 : topA_1:DNA topoisomerase 1( 5.6.2.1)	1337.07	1.33167	0.159274	-8.36084	6.22728e-17	5.44762e-15	757.486	801.645	723.055	1956.1	1791.63	1992.5	14.2638
ec8739_01862 : eda:KHG/KDPG aldolase( )	728.877	0.0900244	0.189972	-0.473882	0.635584	0.790684	802.485	666.019	649.648	811.426	738.524	705.161	0.101997
ec8739_01863 : purT:Formate-dependent phosphoribosylglycinamide formyltransferase( 2.1.2.-)	245.685	0.270084	0.294199	-0.918032	0.358602	0.551327	223.121	152.579	291.424	259.063	255.947	291.974	0.258591
ec8739_01864 : :YebG protein( )	2569.3	0.920273	0.415108	-2.21695	0.0266266	0.0892449	1507.47	2558.72	1264.06	3990.94	4275.55	1819.09	1.04942
ec8739_01865 : yebF:Protein YebF( )	530.745	0.308803	0.325389	-0.949026	0.342607	0.536267	450.929	653.909	318.585	661.923	625.773	473.351	0.270619
ec8739_01866 : :hypothetical protein( )	6.91117	-0.182421	0.750529	0.243056	0.807962	0.894652	10.3123	4.84377	6.60659	11.4125	5.63759	2.65431	0.0483457
ec8739_01867 : :hypothetical protein( )	19.9924	-0.0581181	0.454624	0.127838	0.898277	0.946679	19.6871	25.4298	16.1495	26.2487	19.1678	13.2715	0.023797
ec8739_01868 : yebE:Inner membrane protein YebE( )	330.656	-0.278187	0.348333	0.798624	0.424509	0.615242	424.68	421.408	241.508	249.933	409.289	237.118	0.210954
ec8739_01869 : ptrB:Protease 2( 3.4.21.83)	1028.27	0.409528	0.19057	-2.14896	0.0316377	0.10138	863.421	954.223	832.431	1205.16	1297.77	1016.6	0.994049
ec8739_01870 : exoX:Exodeoxyribonuclease 10( 3.1.11.-)	410.587	-0.0525075	0.256578	0.204645	0.837849	0.912773	433.117	307.58	512.378	377.752	411.544	421.15	0.0396372
ec8739_01871 : :Carbon-nitrogen hydrolase( )	298.199	-0.0107874	0.28018	0.0385018	0.969288	0.985281	360.931	314.845	223.156	245.368	295.41	349.484	0.00643991
ec8739_01872 : holE:DNA polymerase III subunit theta( 2.7.7.7)	620.523	-0.817549	0.267117	3.06063	0.00220869	0.0128468	646.863	830.707	898.497	409.707	367.571	569.791	1.8912
ec8739_01873 : pcoC_1:Copper resistance protein C( )	1193.36	-0.0736312	0.159369	0.462019	0.644068	0.796481	1120.29	1266.65	1284.62	1143.53	1156.83	1188.24	0.0988246
ec8739_01874 : yebZ:Inner membrane protein YebZ( )	968.374	-0.141231	0.169205	0.834673	0.403902	0.597049	971.232	1120.12	956.488	956.364	925.692	880.345	0.22399
ec8739_01875 : :hypothetical protein(Protein of unknown function (DUF2511) )	2004.05	-0.340533	0.265991	1.28024	0.200459	0.38032	2511.52	2637.43	1570.17	1836.26	1872.81	1596.12	0.419851
ec8739_00328 : pilQ:Type IV pilus biogenesis and competence protein PilQ( )	38.7037	1.32127	0.325326	-4.06136	4.87868e-05	0.000536239	21.5621	25.4298	19.8198	58.2035	54.1209	53.0861	3.27064
ec8739_01877 : :hypothetical protein(Protein of unknown function (DUF1482) )	191.443	-0.555256	0.324478	1.71123	0.0870388	0.215547	209.996	231.29	242.976	139.232	104.859	220.308	0.666457
ec8739_01878 : :hypothetical protein(Protein of unknown function (DUF1480) )	1079.63	0.26913	0.389095	-0.691683	0.489137	0.672794	934.67	928.794	1074.67	742.951	874.954	1921.72	0.172118
ec8739_01879 : rsmF:Ribosomal RNA small subunit methyltransferase F( 2.1.1.178)	383.811	0.394441	0.27905	-1.41352	0.157504	0.324046	301.869	290.626	402.268	396.012	352.913	559.174	0.489393
ec8739_01880 : pqiB_1:Paraquat-inducible protein B( )	766.75	0.164794	0.162815	-1.01215	0.311465	0.506394	674.05	738.676	756.088	851.369	781.37	798.946	0.295512
ec8739_01881 : yebS:Inner membrane protein YebS( )	678.241	0.0616411	0.162903	-0.378393	0.705139	0.83984	681.55	690.238	620.286	705.29	660.726	711.354	0.0758035
ec8739_01882 : msrC:Free methionine-R-sulfoxide reductase( 1.8.4.14)	483.761	0.896883	0.19889	-4.50945	6.49971e-06	9.73621e-05	362.806	335.431	316.382	539.809	681.021	667.116	4.01161
ec8739_01883 : proQ:RNA chaperone ProQ( )	3001.61	0.391477	0.219819	-1.78091	0.0749274	0.192537	2737.45	2639.86	2412.88	3860.83	3681.35	2677.31	0.715487
ec8739_01884 : prc:Tail-specific protease( 3.4.21.102)	4685.22	0.358556	0.22547	-1.59026	0.111776	0.25571	4257.11	4224.98	3835.5	6079.42	5644.36	4069.94	0.592251
ec8739_02930 : ybiV:Sugar phosphatase YbiV( 3.1.3.23)	820.803	1.31848	0.281976	-4.67585	2.92733e-06	4.72948e-05	400.305	405.666	602.668	1035.11	1015.89	1465.18	4.32519
ec8739_01886 : ribZ:Riboflavin transporter RibZ( )	57.5463	0.667968	0.350719	-1.90457	0.0568363	0.158043	36.5618	42.383	54.3209	73.0397	49.6108	89.3617	0.801224
ec8739_01887 : kdgR:Transcriptional regulator KdgR( )	755.555	0.14507	0.250996	-0.577977	0.56328	0.732615	647.8	627.269	877.209	812.567	648.323	920.16	0.135124
ec8739_01888 : :YobH-like protein( )	161.242	-0.412997	0.32575	1.26783	0.204857	0.385622	181.872	176.798	194.528	99.2884	115.007	199.958	0.413838
ec8739_01889 : :YebO-like protein( )	2944.5	-0.398697	0.180304	2.21125	0.0270183	0.0899857	3305.56	3747.87	2993.52	2680.79	2583.14	2356.14	1.04583
ec8739_01890 : cspC:Cold shock-like protein CspC( )	18046.2	-0.238823	0.344959	0.692321	0.488736	0.672453	25045.8	22371	11193	17675.6	18375.2	13616.6	0.172338
ec8739_01891 : rlmA:23S rRNA (guanine(745)-N(1))-methyltransferase( 2.1.1.187)	539.162	-0.264338	0.231192	1.14337	0.252886	0.448604	571.864	519.495	673.873	439.38	441.987	588.371	0.348137
ec8739_01892 : mntP:putative manganese efflux pump MntP( )	173.773	-0.324268	0.469595	0.690527	0.489863	0.673284	154.685	151.368	273.807	89.0172	112.752	261.007	0.171802
ec8739_01893 : :hypothetical protein(Protein of unknown function (DUF986) )	107.205	0.0747711	0.29838	-0.25059	0.802131	0.892754	112.498	121.094	80.0132	115.266	128.537	85.8226	0.0492684
ec8739_01894 : manZ_3:PTS system mannose-specific EIID component( )	720.992	0.75792	0.29558	-2.56418	0.010342	0.043	533.428	633.323	441.174	1117.28	970.793	629.956	1.36653
ec8739_01670 : :Polysaccharide pyruvyl transferase( )	1297.01	1.31015	0.231976	-5.64781	1.62508e-08	4.59829e-07	821.235	733.832	681.213	1908.16	2179.49	1458.1	6.3374
ec8739_01896 : manX_2:PTS system mannose-specific EIIAB component( 2.7.1.191)	230.378	1.63395	0.548551	-2.97866	0.00289509	0.0158091	102.186	135.626	99.0989	504.431	445.37	95.5551	1.80109
ec8739_01897 : :IS1 transposase( )	48.9317	1.45242	0.568403	-2.55526	0.0106108	0.0437431	28.1245	31.4845	19.0857	91.2997	101.477	22.1192	1.35909
ec8739_01898 : :hypothetical protein( )	6.72597	1.19241	1.10576	-1.07836	0.280872	0.478528	3.74993	2.42189	5.87253	10.2712	18.0403	0	0.320093
ec8739_01899 : manX_3:PTS system mannose-specific EIIAB component( 2.7.1.191)	8618.04	1.08444	0.433839	-2.49964	0.0124318	0.0494828	5711.14	7276.56	3582.98	16178.3	13189.7	5769.58	1.30555
ec8739_00977 : :Electron transfer flavoprotein-ubiquinone oxidoreductase( 1.5.5.1)	147.947	1.30617	0.378685	-3.44924	0.000562169	0.00413265	82.4985	102.93	70.4703	257.922	257.074	116.79	2.38377
ec8739_03277 : ybaN:Inner membrane protein YbaN( )	300.776	1.30494	0.23191	-5.62691	1.83464e-08	5.04698e-07	191.246	155.001	173.24	357.21	500.618	427.343	6.29697
ec8739_02674 : ycdT:putative diguanylate cyclase YcdT( 2.7.7.65)	1092.22	1.2738	0.309111	-4.12085	3.77482e-05	0.000430546	626.238	598.206	692.958	1100.16	1340.62	2195.11	3.36598
ec8739_01677 : wbbD_2:UDP-Gal:alpha-D-GlcNAc-diphosphoundecaprenol beta-1%2C3-galactosyltransferase( 2.4.1.303)	329.738	1.2729	0.276749	-4.5995	4.23508e-06	6.54459e-05	216.558	215.548	148.281	435.956	387.866	574.215	4.18412
ec8739_01904 : nudL:putative Nudix hydrolase NudL( 3.6.1.-)	152.691	0.451087	0.29187	-1.5455	0.122224	0.271237	108.748	107.774	169.569	197.436	147.705	184.917	0.566651
ec8739_01905 : pabB:Aminodeoxychorismate synthase component 1( 2.6.1.85)	328.566	0.20456	0.289604	-0.706343	0.479975	0.665108	261.558	262.775	391.257	305.854	306.685	443.269	0.177108
ec8739_01906 : :hypothetical protein(Uncharacterised protein family (UPF0181) )	257.943	-0.0518611	0.211322	0.245413	0.806137	0.894155	254.058	288.205	246.646	239.662	228.886	290.204	0.0485874
ec8739_01907 : :hypothetical protein(Domain of unknown function (DUF1889) )	935.247	0.568458	0.204439	-2.78057	0.00542634	0.0257987	851.234	755.629	653.319	1156.08	1208.7	986.518	1.5884
ec8739_01908 : yabJ:2-iminobutanoate/2-iminopropanoate deaminase( 3.5.99.10)	1098.3	0.18585	0.22133	-0.839698	0.401078	0.594481	1100.6	1066.84	915.38	1340.96	1221.1	944.933	0.225862
ec8739_01909 : dinG_1:putative ATP-dependent helicase DinG( 3.6.4.12)	703.817	0.367774	0.229168	-1.60482	0.108534	0.250216	496.866	616.37	729.662	850.228	821.961	707.815	0.601684
ec8739_01936 : yeaD:Putative glucose-6-phosphate 1-epimerase( 5.1.3.15)	1394.38	1.26809	0.177751	-7.1341	9.74236e-13	5.39406e-11	772.486	801.645	880.145	1781.48	1966.39	2164.15	10.2681
ec8739_01911 : slp_2:Outer membrane protein slp( )	405.321	0.60341	0.221576	-2.72326	0.00646405	0.0294212	308.432	376.603	281.147	545.516	489.343	430.883	1.53134
ec8739_01912 : fadD:Long-chain-fatty-acid--CoA ligase( 6.2.1.3)	815.57	-0.277813	0.428276	0.648678	0.516546	0.694059	1164.35	1009.93	507.24	936.963	867.061	407.879	0.158603
ec8739_01913 : rnd:Ribonuclease D( 3.1.13.5)	462.084	0.306781	0.192678	-1.59219	0.111341	0.255111	405.93	410.51	422.822	447.368	580.672	505.203	0.593271
ec8739_02083 : gstA:Glutathione S-transferase GstA( 2.5.1.18)	2105.49	1.26792	0.26006	-4.87548	1.08542e-06	1.95376e-05	1449.35	1168.56	1089.35	2543.84	2568.49	3813.35	4.70913
ec8739_01915 : absAa:2-aminobenzenesulfonate 2%2C3-dioxygenase subunit alpha( 1.14.12.14)	34.7207	-1.13401	0.408638	2.77509	0.00551859	0.0261026	65.6238	43.594	33.767	23.9662	23.6779	17.6954	1.58332
ec8739_03591 : mltD:Membrane-bound lytic murein transglycosylase D( 4.2.2.-)	1916.9	1.25276	0.213439	-5.86943	4.37294e-09	1.38603e-07	931.858	1177.04	1290.49	2971.8	2446.71	2683.5	6.85823
ec8739_01917 : dmlA:D-malate dehydrogenase [decarboxylating]( 1.1.1.83)	306.278	0.460921	0.326676	-1.41094	0.158262	0.324689	289.682	247.032	237.103	221.402	366.443	476.006	0.488533
ec8739_01918 : dmlR_4:HTH-type transcriptional regulator DmlR( )	100.098	-0.523385	0.280132	1.86835	0.061713	0.167952	131.248	111.407	110.844	93.5822	92.4565	61.0491	0.774814
ec8739_01919 : leuE:Leucine efflux protein( )	1090.47	0.395961	0.272777	-1.45159	0.146615	0.307428	870.921	852.504	1101.83	994.025	1098.2	1625.32	0.512256
ec8739_01920 : tehB_1:putative S-adenosyl-L-methionine-dependent methyltransferase TehB( 2.1.1.-)	48.0996	-0.304383	0.377746	0.805786	0.420366	0.610858	52.499	43.594	63.1297	54.7798	25.9329	48.6623	0.21406
ec8739_01921 : :hypothetical protein(Domain of unknown function (DUF1869) )	51.4363	-0.495191	0.405381	1.22154	0.22188	0.40795	65.6238	73.8676	41.1077	60.486	38.3356	29.1974	0.389393
ec8739_01922 : :Transglycosylase associated protein( )	11239.3	-0.811045	0.438979	1.84757	0.0646642	0.173791	16355.3	14372.7	12226.6	4910.78	5282.42	14288.1	0.759972
ec8739_01923 : yeaP:putative diguanylate cyclase YeaP( 2.7.7.65)	2240.27	0.745508	0.341482	-2.18315	0.0290245	0.0951673	1351.85	1300.55	2368.83	2215.16	2516.62	3688.6	1.02151
ec8739_01924 : :hypothetical protein(Domain of unknown function (DUF333) )	98.7951	0.223967	0.34947	-0.640877	0.521602	0.698138	98.4357	65.3909	109.376	89.0172	84.5639	145.987	0.156059
ec8739_00465 : :hypothetical protein( )	427.295	1.25183	0.300995	-4.15898	3.19667e-05	0.00037688	233.433	293.048	231.965	766.917	631.41	406.994	3.4238
ec8739_01926 : nimT:2-nitroimidazole transporter( )	105.862	-0.251034	0.270023	0.929677	0.352538	0.545842	95.6232	111.407	138.004	95.8646	84.5639	109.711	0.262933
ec8739_01927 : nimR:HTH-type transcriptional regulator NimR( )	66.1855	-0.536633	0.287432	1.86699	0.0619025	0.16807	68.4362	84.766	81.4813	57.0623	62.0135	43.3537	0.774509
ec8739_01928 : :hypothetical protein(Protein of unknown function (DUF441) )	180.566	-0.10986	0.22022	0.498863	0.617876	0.778396	203.434	175.587	182.782	200.859	162.363	158.374	0.1088
ec8739_01929 : proS_1:Proline--tRNA ligase( 6.1.1.15)	643.608	0.0712969	0.191598	-0.372116	0.709806	0.843437	648.738	613.948	621.02	645.945	577.289	754.708	0.0739472
ec8739_01930 : yeaJ:Putative diguanylate cyclase YeaJ( 2.7.7.65)	282.904	-0.333937	0.486058	0.68703	0.492064	0.675333	263.433	310.002	373.64	155.209	134.175	460.965	0.170482
ec8739_01931 : yeaI:Inner membrane protein YeaI( )	98.1337	-0.65385	0.421565	1.55101	0.1209	0.268708	125.623	90.8208	143.877	66.1923	42.8457	119.444	0.570719
ec8739_01932 : :hypothetical protein(Stress response UPF0229 protein YhbH )	587.353	-0.0390176	0.543439	0.0717977	0.942763	0.970726	548.427	503.752	734.066	231.673	375.464	1130.73	0.0129032
ec8739_01933 : :PrkA AAA domain protein( )	2149.2	-0.253194	0.460195	0.550187	0.582191	0.749385	2325.89	2168.8	2517.85	1061.36	1270.71	3550.58	0.125295
ec8739_01934 : mipA_2:MltA-interacting protein( )	1646.92	-0.384354	0.188514	2.03886	0.0414642	0.124137	2084.02	1692.9	1818.28	1439.11	1286.5	1560.73	0.906098
ec8739_01935 : yvgN:Glyoxal reductase( 1.1.1.-)	616.765	-0.356408	0.219758	1.62182	0.104842	0.244054	667.488	796.801	613.679	623.12	528.806	470.697	0.612514
ec8739_02488 : rssB:Regulator of RpoS( )	1256.15	1.25085	0.184427	-6.78235	1.18233e-11	5.4437e-10	684.362	701.136	843.442	1775.78	1652.94	1879.25	9.26411
ec8739_01937 : gapA:Glyceraldehyde-3-phosphate dehydrogenase A( 1.2.1.12)	88631.6	0.249422	0.176427	-1.41374	0.157439	0.324046	89254	83936.5	69777.4	97473.8	96622.7	94725.1	0.489393
ec8739_01938 : msrB:Peptide methionine sulfoxide reductase MsrB( 1.8.4.12)	7105.08	0.571945	0.253746	-2.25401	0.0241958	0.0825662	5525.52	4668.19	6950.14	7509.4	7650.21	10327	1.0832
ec8739_01939 : :hypothetical protein(Protein of unknown function (DUF1315) )	3309.23	0.429691	0.233786	-1.83797	0.0660674	0.175999	2779.64	2345.6	3334.13	3344.99	3590.02	4461.01	0.75449
ec8739_01940 : :D-arabitol-phosphate dehydrogenase( 1.1.1.301)	290.044	-0.977194	0.271603	3.59787	0.000320828	0.0025939	350.618	438.362	364.831	256.78	166.873	162.798	2.58605
ec8739_01941 : ydjE_1:Inner membrane metabolite transport protein YdjE( )	4175.5	0.658168	0.362464	-1.81582	0.0693983	0.181915	2977.44	4200.76	2539.87	6238.05	6125.81	2971.05	0.740132
ec8739_02979 : bioB:Biotin synthase( 2.8.1.6)	176.632	1.24566	0.328667	-3.79004	0.000150625	0.00135562	116.248	107.774	90.2901	306.995	281.88	156.604	2.86786
ec8739_04132 : :Family of unknown function( )	736.63	1.2435	0.32341	-3.84495	0.000120575	0.00112685	447.179	431.096	434.567	804.578	773.477	1528.88	2.94813
ec8739_01910 : tsaB:tRNA threonylcarbamoyladenosine biosynthesis protein TsaB( )	349.928	1.23984	0.250742	-4.94467	7.62719e-07	1.40174e-05	188.434	204.649	231.231	552.363	374.336	548.557	4.85333
ec8739_01945 : yhdN_2:General stress protein 69( 1.1.1.-)	4748.24	0.98544	0.288323	-3.41783	0.000631214	0.00454848	3122.75	4049.4	2389.39	7176.15	6884.63	4867.11	2.34213
ec8739_01946 : :Aldo/keto reductase family protein( )	990.496	0.97258	0.281425	-3.45591	0.000548436	0.00405213	629.051	871.879	506.506	1395.74	1461.26	1078.53	2.39232
ec8739_01673 : :Glycosyl transferase family 2( )	708.975	1.2393	0.185341	-6.68659	2.28432e-11	1.04079e-09	430.304	392.346	442.642	928.974	940.35	1119.23	8.98264
ec8739_01948 : ydjE_2:Inner membrane metabolite transport protein YdjE( )	920.205	0.809274	0.249457	-3.24414	0.00117805	0.00761122	633.738	829.496	543.943	1323.85	1189.53	1000.67	2.11855
ec8739_01949 : pncA:Nicotinamidase( 3.5.1.19)	226.622	0.367608	0.198774	-1.84938	0.0644035	0.173568	208.121	191.329	193.793	280.746	254.819	230.925	0.760531
ec8739_01950 : ansA:L-asparaginase 1( 3.5.1.1)	265.133	0.432362	0.274548	-1.57481	0.1153	0.261169	220.308	199.806	256.923	281.888	239.034	392.837	0.583078
ec8739_01951 : sppA_1:Protease 4( 3.4.21.-)	1040.24	0.0938131	0.159919	-0.586628	0.557454	0.728025	941.232	988.13	1089.35	1061.36	1080.16	1081.19	0.137854
ec8739_01952 : ydjA:Putative NAD(P)H nitroreductase YdjA( 1.-.-.-)	1246.66	0.704521	0.179488	-3.92516	8.66704e-05	0.000853821	969.357	1013.56	862.528	1420.85	1698.04	1515.61	3.06863
ec8739_01953 : selD:Selenide%2C water dikinase( 2.7.9.3)	1675.07	0.483053	0.148367	-3.2558	0.00113075	0.00741512	1383.72	1421.65	1386.65	1840.83	2037.43	1980.11	2.12988
ec8739_01954 : topB:DNA topoisomerase 3( 5.6.2.1)	1270.35	0.632901	0.272755	-2.3204	0.0203191	0.0731487	951.545	1248.48	789.121	1622.85	1788.24	1221.87	1.13579
ec8739_01955 : ynjI:Inner membrane protein YnjI( )	401.939	0.867768	0.276336	-3.14026	0.00168799	0.0103262	267.183	262.775	323.723	411.99	461.155	684.811	1.98606
ec8739_03687 : aceF:Dihydrolipoyllysine-residue acetyltransferase component of pyruvate dehydrogenase complex( 2.3.1.12)	14362.3	1.23821	0.297147	-4.16701	3.08625e-05	0.000365833	9216.39	10282.1	6156.61	22672	22853.7	14993.3	3.43672
ec8739_01957 : :hypothetical protein(Protein of unknown function (DUF1496) )	48.6423	0.0849273	0.312594	-0.271686	0.785864	0.8858	42.1867	56.9143	43.3099	50.2148	41.7182	57.51	0.0526642
ec8739_01958 : nudG:CTP pyrophosphohydrolase( 3.6.1.65)	45.5946	0.40049	0.311318	-1.28643	0.198292	0.377865	39.3743	31.4845	46.2462	57.0623	50.7383	48.6623	0.422664
ec8739_01959 : ynjF:Inner membrane protein YnjF( )	98.0526	0.330179	0.303455	-1.08807	0.276565	0.474391	59.9989	99.2974	101.301	99.2884	124.027	104.403	0.323864
ec8739_01960 : ynjE:Thiosulfate sulfurtransferase YnjE( 2.8.1.1)	398.578	0.850853	0.334844	-2.54104	0.0110524	0.0452263	291.557	276.095	284.818	621.979	622.39	294.628	1.34461
ec8739_01961 : fbpC2:Fe(3+) ions import ATP-binding protein FbpC 2( 7.2.2.7)	146.604	0.300715	0.366431	-0.820658	0.411841	0.604291	124.685	136.837	132.132	197.436	201.826	86.7074	0.218754
ec8739_01962 : ynjC:Inner membrane ABC transporter permease protein YnjC( )	169.434	0.462424	0.452946	-1.02092	0.307291	0.502464	146.247	133.204	147.547	248.792	263.839	76.9749	0.298895
ec8739_01963 : :Bacterial extracellular solute-binding protein( )	293.493	0.534216	0.302746	-1.76457	0.0776368	0.197662	247.495	228.868	242.242	422.261	398.014	222.077	0.704077
ec8739_01964 : :Carboxymuconolactone decarboxylase family protein( )	119.41	0.396992	0.362071	-1.09645	0.272884	0.47176	99.3731	90.8208	118.185	175.752	154.47	77.8597	0.326279
ec8739_01965 : ydjZ_1:TVP38/TMEM64 family inner membrane protein YdjZ( )	177.413	0.563154	0.463603	-1.21473	0.224468	0.410865	151.872	112.618	164.431	293.3	258.202	84.0531	0.386301
ec8739_01966 : :hypothetical protein( )	201.843	0.72033	0.426121	-1.69043	0.0909449	0.220996	163.122	124.727	168.835	318.408	323.598	112.366	0.655616
ec8739_01967 : ydjZ_2:TVP38/TMEM64 family inner membrane protein YdjZ( )	201.137	0.0736983	0.251564	-0.292961	0.769552	0.874973	210.934	164.688	211.411	252.215	182.658	184.917	0.0580054
ec8739_01968 : xthA:Exodeoxyribonuclease III( 3.1.11.2)	436.463	0.577224	0.229346	-2.51683	0.0118417	0.0479551	377.805	293.048	379.512	503.289	455.517	609.606	1.31916
ec8739_01969 : astC:Succinylornithine transaminase( 2.6.1.81)	60.0664	-0.158335	0.453425	0.349199	0.72694	0.856122	96.5607	59.3362	34.5011	38.8024	71.0336	60.1643	0.0674644
ec8739_01970 : astA:Arginine N-succinyltransferase( 2.3.1.109)	29.1431	-0.693893	0.437028	1.58775	0.112342	0.25633	31.8744	36.3283	40.3736	17.1187	14.6577	34.506	0.591201
ec8739_01971 : astD:N-succinylglutamate 5-semialdehyde dehydrogenase( 1.2.1.71)	28.4061	0.586852	0.517271	-1.13452	0.256578	0.452712	17.8122	33.9064	16.8835	19.4012	54.1209	28.3126	0.344178
ec8739_01972 : astB:N-succinylarginine dihydrolase( 3.5.3.23)	45.1787	-0.159022	0.331582	0.479586	0.631522	0.786749	44.0617	50.8596	48.4484	29.6724	48.4833	49.5471	0.104164
ec8739_01973 : astE:Succinylglutamate desuccinylase( 3.5.1.96)	34.2716	-0.214333	0.429936	0.498522	0.618116	0.778455	37.4993	46.0159	27.1604	22.8249	47.3558	24.7735	0.108766
ec8739_01974 : spy:Periplasmic chaperone Spy( )	308.602	-0.99285	0.258492	3.84094	0.000122566	0.00113581	518.428	369.338	344.277	233.955	200.698	184.917	2.94469
ec8739_01975 : ves:Protein Ves( )	136.608	-0.0498275	0.223927	0.222517	0.823912	0.904112	136.872	138.048	142.409	119.831	128.537	153.95	0.0437779
ec8739_01976 : cho:Excinuclease cho( 3.1.25.-)	850.849	-0.0806173	0.279465	0.28847	0.772987	0.87779	763.111	1085.01	775.908	987.178	877.209	616.684	0.0566091
ec8739_01977 : nadE:NH(3)-dependent NAD(+) synthetase( 6.3.1.5)	1655.28	-0.186966	0.157986	1.18343	0.236638	0.426651	1879.65	1698.95	1708.91	1467.64	1537.93	1638.59	0.369927
ec8739_01978 : osmE:Osmotically-inducible putative lipoprotein OsmE( )	5562.09	-0.309694	0.367364	0.843018	0.399219	0.59273	6665.5	5469.83	6335.72	3300.48	3768.17	7832.86	0.227143
ec8739_01979 : chbB:PTS system N%2CN'-diacetylchitobiose-specific EIIB component( 2.7.1.196)	587.542	-0.036643	0.241394	0.151798	0.879346	0.937198	576.552	721.722	487.42	639.098	603.222	497.24	0.0281686
ec8739_04177 : metH:Methionine synthase( 2.1.1.13)	4718.25	1.23748	0.294496	-4.20204	2.64524e-05	0.00031874	3139.63	3046.73	2244.77	7474.02	7873.46	4530.9	3.49656
ec8739_01981 : chbA:PTS system N%2CN'-diacetylchitobiose-specific EIIA component( 2.7.1.196)	71.683	-0.130389	0.342471	0.380731	0.703403	0.838334	78.7485	81.1332	64.5978	85.5934	76.6712	43.3537	0.0765831
ec8739_01982 : chbR:HTH-type transcriptional regulator ChbR( )	183.671	-0.193819	0.293977	0.6593	0.509703	0.690871	179.059	203.439	204.804	221.402	174.765	118.559	0.160603
ec8739_01983 : chbF:6-phospho-beta-glucosidase( 3.2.1.86)	159.101	-0.862893	0.208517	4.13825	3.4997e-05	0.000405882	194.996	216.759	204.07	122.113	110.497	106.172	3.3916
ec8739_01984 : chbG:Chitooligosaccharide deacetylase ChbG( 3.5.1.105)	144.353	-0.375531	0.227165	1.65312	0.0983061	0.232944	138.747	171.954	178.378	131.243	118.389	127.407	0.632748
ec8739_01985 : katE:Catalase HPII( 1.11.1.6)	945.843	-0.61648	0.344544	1.78926	0.0735726	0.189804	1140.92	979.653	1314.71	585.459	533.316	1121	0.721695
ec8739_01986 : cedA:Cell division activator CedA( )	190.476	0.404815	0.291415	-1.38913	0.164792	0.333327	120.935	184.063	187.187	209.989	177.02	263.661	0.477129
ec8739_01147 : nadB:L-aspartate oxidase( 1.4.3.16)	4597.33	1.23105	0.176961	-6.95661	3.48553e-12	1.81497e-10	2372.77	2912.32	2955.35	6320.22	6708.73	6314.6	9.74113
ec8739_01988 : tcyP:L-cystine uptake protein TcyP( )	4144.91	-1.35557	0.577077	2.34902	0.0188227	0.0692434	7852.35	6932.65	3096.29	2849.69	3458.1	680.387	1.15962
ec8739_01989 : ydjM:Inner membrane protein YdjM( )	136.075	-0.982155	0.227082	4.32511	1.52459e-05	0.000201467	172.497	192.54	176.91	85.5934	104.859	84.0531	3.6958
ec8739_01990 : yniC:2-deoxyglucose-6-phosphate phosphatase( 3.1.3.68)	600.043	-0.0843141	0.192347	0.438344	0.661137	0.808659	654.363	547.346	650.383	521.549	630.283	596.334	0.0922345
ec8739_01991 : :YniB-like protein( )	899.25	-0.341172	0.182661	1.86779	0.0617915	0.167978	981.544	1028.09	1006.4	797.731	693.424	888.308	0.774748
ec8739_01992 : :Fructosamine kinase( )	2010.73	-0.549615	0.177398	3.09819	0.00194705	0.0115712	2561.2	2505.44	2101.63	1710.73	1525.53	1659.83	1.93662
ec8739_01993 : :Endoribonuclease GhoS( )	1581.09	-0.284965	0.218938	1.30158	0.19306	0.372353	1929.34	1846.69	1434.37	1603.45	1425.18	1247.52	0.429045
ec8739_01994 : pfkB:ATP-dependent 6-phosphofructokinase isozyme 2( 2.7.1.11)	1879.96	-0.554046	0.256256	2.16208	0.0306118	0.0984529	2462.77	2332.28	1915.91	1287.33	1322.58	1958.88	1.00677
ec8739_01995 : :hypothetical protein(Protein of unknown function%2C DUF481 )	167.74	0.255714	0.457316	-0.559163	0.576051	0.744576	144.372	96.8755	217.284	112.983	142.067	292.859	0.128091
ec8739_01996 : :hypothetical protein( )	31.8199	-0.136256	0.454387	0.299868	0.764277	0.872194	31.8744	30.2736	38.1714	18.2599	23.6779	48.6623	0.0593867
ec8739_01400 : hisQ:Histidine transport system permease protein HisQ( )	2244.92	1.22538	0.299401	-4.09278	4.2624e-05	0.000479671	1160.6	1009.93	1863.06	2726.44	3104.06	3605.43	3.31906
ec8739_03175 : entE:Enterobactin synthase component E( 6.3.2.14)	72.7751	1.22281	0.317157	-3.85553	0.00011548	0.0010886	38.4368	54.4925	38.9055	117.548	76.6712	110.596	2.96313
ec8739_01999 : thrS:Threonine--tRNA ligase( 6.1.1.3)	34405.7	0.130648	0.264498	-0.493946	0.621344	0.779621	35091.8	38445	25010.4	39890	39542.1	28455.1	0.108116
ec8739_02000 : infC:Translation initiation factor IF-3( )	37430.4	-0.106181	0.305794	0.347229	0.728419	0.85625	43764.5	47541.6	25116.1	39596.7	38848.6	29715	0.0673996
ec8739_02001 : rpmI:50S ribosomal protein L35( )	19984.5	-0.442535	0.320723	1.3798	0.167647	0.338077	26048.9	28652.1	14376.7	19408	17603.9	13817.4	0.470985
ec8739_02002 : rplT:50S ribosomal protein L20( )	29796.3	-0.354603	0.329753	1.07536	0.282214	0.479566	38663.7	41199.9	20456.2	29785.4	27906.1	20766.4	0.319152
ec8739_02003 : pheS:Phenylalanine--tRNA ligase alpha subunit( 6.1.1.20)	2405.99	-0.498412	0.38591	1.29152	0.196522	0.376351	3071.19	3436.66	1944.54	2540.41	2340.73	1102.42	0.424406
ec8739_02004 : pheT:Phenylalanine--tRNA ligase beta subunit( 6.1.1.20)	6106.15	-0.419286	0.400389	1.04719	0.29501	0.49045	7632.98	8673.99	4654.71	6474.29	6407.69	2793.22	0.309405
ec8739_02005 : ihfA:Integration host factor subunit alpha( )	6484.23	-0.621719	0.204017	3.04738	0.00230845	0.0132778	8233.91	8910.12	6437.76	4978.11	4885.54	5459.91	1.87687
ec8739_02006 : btuC:Vitamin B12 import system permease protein BtuC( )	214.391	0.359134	0.248285	-1.44646	0.148049	0.309248	145.31	190.118	227.56	251.074	233.396	238.888	0.509693
ec8739_02007 : btuE:Thioredoxin/glutathione peroxidase BtuE( 1.11.1.15)	275.052	0.153479	0.268758	-0.571068	0.567954	0.73716	223.121	234.923	322.989	248.792	268.349	352.138	0.132438
ec8739_02008 : btuD:Vitamin B12 import ATP-binding protein BtuD( 7.6.2.8)	187.222	0.512793	0.304596	-1.68352	0.0922751	0.222647	123.748	136.837	201.868	196.294	189.423	275.163	0.652383
ec8739_02009 : mepS_2:Murein DD-endopeptidase MepS/Murein LD-carboxypeptidase( 3.4.-.-)	527.969	0.0391394	0.207943	-0.188222	0.850703	0.92149	581.239	448.049	532.932	506.713	497.235	601.643	0.0355096
ec8739_02010 : ydiV:Putative anti-FlhC(2)FlhD(4) factor YdiV( )	606.557	0.473344	0.207546	-2.28067	0.0225679	0.078655	492.178	479.534	552.018	601.437	700.189	813.988	1.10427
ec8739_02011 : :hypothetical protein(Uncharacterized ACR%2C YdiU/UPF0061 family )	332.535	-0.223419	0.234513	0.952696	0.340744	0.535531	355.306	308.791	410.343	257.922	308.94	353.908	0.271215
ec8739_02012 : :Hemin uptake protein hemP( )	250.654	0.14087	0.226557	-0.621787	0.534082	0.707471	251.245	222.814	241.508	259.063	218.739	310.554	0.150291
ec8739_02013 : aroH:Phospho-2-dehydro-3-deoxyheptonate aldolase%2C Trp-sensitive( 2.5.1.54)	889.324	-0.587058	0.247462	2.37232	0.0176769	0.0661676	1103.42	902.153	1198	682.465	578.417	871.498	1.17935
ec8739_02014 : ppsR:Phosphoenolpyruvate synthase regulatory protein( 2.7.11.33)	172.293	0.559587	0.367918	-1.52096	0.128271	0.280669	135.935	107.774	173.974	170.046	144.322	301.706	0.551806
ec8739_02015 : ppsA:Phosphoenolpyruvate synthase( 2.7.9.2)	2015.33	-0.7623	0.213422	3.5718	0.000354538	0.00279918	3048.69	2180.91	2377.64	1459.65	1401.5	1623.55	2.55297
ec8739_02211 : ydeH_1:Diguanylate cyclase YdeH( 2.7.7.65)	2175.99	1.22129	0.144542	-8.44935	2.92927e-17	2.6693e-15	1341.54	1327.19	1250.85	3072.23	2958.61	3105.54	14.5736
ec8739_02017 : fixX_2:Ferredoxin-like protein FixX( )	6.83255	-0.343561	0.747346	0.459708	0.645726	0.79808	6.56238	8.4766	8.07473	1.14125	7.89263	8.84769	0.0979534
ec8739_02018 : :Electron transfer flavoprotein-ubiquinone oxidoreductase( 1.5.5.1)	28.8417	-0.138422	0.395484	0.350006	0.726334	0.855638	28.1245	29.0626	33.033	38.8024	23.6779	20.3497	0.0677097
ec8739_02019 : etfA_2:Electron transfer flavoprotein subunit alpha( )	25.4075	-0.383575	0.404235	0.948891	0.342676	0.536267	32.8119	24.2189	29.3626	23.9662	14.6577	27.4278	0.270619
ec8739_02020 : carD:Caffeyl-CoA reductase-Etf complex subunit CarD( 1.3.1.108)	27.2423	-0.496265	0.397582	1.24821	0.211955	0.395516	29.9994	31.4845	34.5011	14.8362	22.5504	30.0821	0.402836
ec8739_02021 : rhaS_2:HTH-type transcriptional activator RhaS( )	82.0137	-0.735895	0.394418	1.86578	0.0620728	0.168324	106.873	99.2974	102.035	51.3561	36.0806	96.4398	0.773854
ec8739_02978 : bioF_2:8-amino-7-oxononanoate synthase( 2.3.1.47)	74.8257	1.21968	0.345806	-3.52707	0.000420182	0.00324713	51.5615	38.7502	44.044	143.797	94.7115	76.0901	2.4885
ec8739_02080 : pdxH:Pyridoxine/pyridoxamine 5'-phosphate oxidase( 1.4.3.5)	681.638	1.21644	0.224276	-5.42388	5.83197e-08	1.44119e-06	387.18	382.658	460.259	874.194	838.873	1146.66	5.84128
ec8739_02024 : aroD:3-dehydroquinate dehydratase( 4.2.1.10)	432.066	-0.658339	0.209949	3.1357	0.00171443	0.0104307	581.239	440.783	564.497	310.419	337.128	358.331	1.98169
ec8739_00523 : ibaG:Acid stress protein IbaG( )	375.171	1.20896	0.301177	-4.01412	5.96682e-05	0.000633468	180.934	178.009	319.319	550.08	480.323	542.363	3.19828
ec8739_01119 : :Outer membrane protein Omp38( )	542.303	1.19843	0.212873	-5.62976	1.80458e-08	4.99572e-07	295.307	382.658	310.51	729.256	851.276	684.811	6.3014
ec8739_00310 : feoB:Fe(2+) transporter FeoB( )	1196.99	1.19619	0.280223	-4.26873	1.96588e-05	0.000249964	747.174	524.339	908.774	1908.16	1707.06	1386.43	3.60212
ec8739_01925 : :hypothetical protein(Protein of unknown function%2C DUF488 )	519.517	1.19456	0.266239	-4.48681	7.22986e-06	0.000105764	401.243	230.079	315.648	672.194	706.954	790.984	3.97566
ec8739_02029 : :AI-2E family transporter( )	812.214	-0.335119	0.168846	1.98477	0.0471706	0.136911	958.107	943.325	817.75	725.832	695.679	732.589	0.863563
ec8739_02030 : :putative FAD-linked oxidoreductase( 1.-.-.-)	2475.59	0.380002	0.441732	-0.860254	0.389649	0.584409	2188.08	2149.42	2116.31	3545.85	3760.27	1093.57	0.233283
ec8739_02031 : menI:1%2C4-dihydroxy-2-naphthoyl-CoA hydrolase( 3.1.2.28)	313.498	0.377476	0.412128	-0.91592	0.359709	0.552581	299.057	294.259	224.624	435.956	463.41	163.682	0.257604
ec8739_02032 : :hypothetical protein(Domain of unknown function )	2328.44	0.226823	0.232791	-0.974363	0.329876	0.524683	2019.34	2243.88	2175.04	2115.87	2243.76	3172.78	0.280103
ec8739_02033 : iscA_2:Iron-binding protein IscA( )	182.146	-0.78082	0.443887	1.75905	0.078569	0.199108	263.433	186.485	241.508	95.8646	75.5437	230.04	0.700911
ec8739_00283 : gntU:Low-affinity gluconate transporter( )	275.248	1.19226	0.30137	-3.95613	7.61725e-05	0.000764171	148.122	219.181	136.536	485.029	320.215	342.406	3.11681
ec8739_02890 : dinI_2:DNA damage-inducible protein I( )	70.6651	1.18416	0.330949	-3.57806	0.000346151	0.00275285	47.8116	53.2815	29.3626	107.277	104.859	81.3988	2.56022
ec8739_02036 : sufD:FeS cluster assembly protein SufD( )	363.739	-0.981805	0.319767	3.07038	0.0021379	0.0125016	424.68	622.425	403.002	182.599	223.249	326.48	1.90304
ec8739_02037 : sufS:Cysteine desulfurase( 2.8.1.7)	464.922	-0.614818	0.243787	2.52195	0.0116706	0.0474859	554.99	644.222	489.622	294.441	370.953	435.306	1.32344
ec8739_02038 : sufE:Cysteine desulfuration protein SufE( )	166.499	-0.660105	0.329653	2.00242	0.0452394	0.132803	228.746	259.142	124.791	126.678	125.155	134.485	0.87679
ec8739_02039 : ynhG:putative L%2CD-transpeptidase YnhG( 2.-.-.-)	2545.26	-0.307002	0.399167	0.769107	0.44183	0.629408	2955.88	2771.85	2718.25	1449.38	1579.65	3796.54	0.201068
ec8739_02040 : lpp_2:Major outer membrane lipoprotein Lpp( )	90390.1	-0.260929	0.277575	0.940031	0.347202	0.539872	123827	103957	67842.4	78151.4	77435.7	91126.8	0.267709
ec8739_02041 : pykF:Pyruvate kinase I( 2.7.1.40)	11131.9	0.649039	0.19427	-3.34091	0.000835028	0.00579748	9289.51	9539.81	7179.9	14271.3	13285.5	13225.5	2.23676
ec8739_02042 : :hypothetical protein(Protein of unknown function (DUF2767) )	841.386	-0.939041	0.286446	3.27825	0.00104454	0.00696467	1274.98	1146.76	895.561	628.826	693.424	408.763	2.1571
[truncated: 2,377 more rows]
