# Supplementary material for: Anaerobic metabolic evolution for homotypic L-valine fermentation
Source: Nat Commun. 2026 May 29;17:6996. doi: 10.1038/s41467-026-73619-7 (PMC13392391; doi:10.1038/s41467-026-73619-7)
Supplement: Supplementary file 14 — Supplementary Data 12 [file 41467_2026_73619_MOESM14_ESM.xlsx]

## Sheet: Supplementary Data 12
Supplementary Data 12 | Comparison between strains E1.0 and S2.5 alaE (p. A149D).
	OD600	Titer (g/L)	Rate (g/L/h)	Yield (g/g）
E1.0	4.76 ± 0.009	30.33 ± 0.57	1.26 ± 0.02	0.58 ± 0.02
S2.5 alaE (p. A149D)	4.64 ± 0.15	28.42 ± 1.24	1.18 ± 0.05	0.61 ± 0.03
