# Supplementary material for: Anaerobic metabolic evolution for homotypic L-valine fermentation
Source: Nat Commun. 2026 May 29;17:6996. doi: 10.1038/s41467-026-73619-7 (PMC13392391; doi:10.1038/s41467-026-73619-7)
Supplement: Supplementary file 15 — Supplementary Data 13 [file 41467_2026_73619_MOESM15_ESM.xlsx]

## Sheet: Supplementary Data 13
Supplementary Data 13 | Compositions of fermentation media.
Ingredients	Primary seed medium
Glucose	20 g/L
MgSO4.7H2O	1 g/L
Yeast extract (Angel)	10 g/L
Peptone (Oxoid)	10 g/L
(NH4)2SO4	4 g/L
KH2PO4	3 g/L
K2HPO4.3H₂O	5 g/L
Ingredients	Secondary seed medium
Glucose	30 g/L
MgSO4.7H2O	1 g/L
Yeast extract (Angel)	1 g/L
(NH4)2SO4	3 g/L
KH2PO4	2 g/L
Betaine hydrochloride	0.5 g/L
L-alanine	0.3 g/L
Vitamin B1	0.5 mg/L
FeSO₄·7H2O	1.5 mg/L
CoCl2·6H2O	0.25 mg/L
CuSO₄	0.2 mg/L
ZnSO₄·7H₂O	0.4 mg/L
Na2MoO4·2H2O	0.3 mg/L
H3BO3	0.05 mg/L
Ingredients	Fermentation medium
Glucose	30 g/L
MgSO4.7H2O	2 g/L
Yeast extract (Angel)	0.5 g/L
(NH4)2SO4	2 g/L
KH2PO4	3 g/L
Betaine hydrochloride	0.5 g/L
L-alanine	0.3 g/L
MnSO₄·H2O	0.8 mg/L
FeSO₄·7H2O	1.5 mg/L
CoCl2·6H2O	0.2 mg/L
CuSO₄	0.2 mg/L
ZnSO₄·7H₂O	0.6 mg/L
Na2MoO4·2H2O	0.3 mg/L
H3BO3	0.08 mg/L
Ingredients	NBSA	AM1A	NBS	AM1
(NH4)2SO4	13.2 g/L	0	13.2 g/L	0
KH2PO4	3.5 g/L	0	3.5 g/L	0
K2HPO4	5.0 g/L	0	5.0 g/L	0
(NH4)2HPO4	3.5 g/L	2.63 g/L	3.5 g/L	2.63 g/L
(NH4)H2PO4	0	0.87 g/L	0	0.87 g/L
KCl	0	0.15 g/L	0	0.15 g/L
MgSO4.7H2O	1 mM/L	1 mM/L	1 mM/L	1 mM/L
CaCl2.2H2O	0.1 mM/L	0	0.1 mM/L	0
Vitamin B1	0.005 mg/L	0	0.005 mg/L	0
Betaine	1 mM/L	1 mM/L	1 mM/L	1 mM/L
L-alanine	0.1 g/L	0.1 g/L	0	0
Microelement	1 mL/L	1 mL/L	1 mL/L	1 mL/L
Ingredients	Microelement for NBS(A)	Microelement for AM1(A)
FeCl3·6H2O	1.6 g/L	2.4 g/L
CoCl2·6H2O	0.2 g/L	0.3 g/L
CuCl2·2H2O	0.1 g/L	0.15 g/L
ZnCl2	0.2 g/L	0.3 g/L
Na2MoO4·2H2O	0.2 g/L	0.3 g/L
H3BO3	0.05 g/L	0.075 g/L
MnCl2·4H2O	0	0.5 g/L
