# Supplementary material for: Anaerobic metabolic evolution for homotypic L-valine fermentation
Source: Nat Commun. 2026 May 29;17:6996. doi: 10.1038/s41467-026-73619-7 (PMC13392391; doi:10.1038/s41467-026-73619-7)
Supplement: Supplementary file 17 — Supplementary Data 15 [file 41467_2026_73619_MOESM17_ESM.xlsx]

## Sheet: Supplementary Data 15
Supplementary Data 15 | Description and sequence of primers used in this study.
ID	Oligo name	Description	Sequence
o1	avtA-F1(KO)	To amplify avtA homologous arm(HR) and verify avtA knocking out	CAGACGCTACTGACCGACATGC
o2	avtA-R(UP)	To amplify avtA HR	GGTTTATCCAGCCCTGGGAAGCGTTATCAATCACCAGCGGAATG
o3	avtA-F(DN)	To amplify avtA HR	CATTCCGCTGGTGATTGATAACGCTTCCCAGGGCTGGATAAACC
o4	avtA-R2(KO)	To amplify avtA HR and verify avtA knocking out	GTTGCATTGGCTGTAAAAGCTG
o5	Ptac-F(avtA)	To amplify Ptac fragment	CATTCCGCTGGTGATTGATAACGTTGACAATTAATCATCGGCTC
o6	Ptac-R	To amplify Ptac fragment	ATGTATATCTCCTTCTTAAAG
o7	leuDH-F	To amplify leuDH gene	CTTTAAGAAGGAGATATACATATGGAAAAGTATGATTATGAACAATTG
o8	leuDH-R	To amplify leuDH gene	GGTTTATCCAGCCCTGGGAAGTTAGCGACCGTGTAAAATATTTTTTTC
o9	leuDH-V-F	To verify leuDH insertion	GAAGCATTTGGTTCAGAATC
o10	avtA-V-R	To verify leuDH insertion	AGTTTATTTCCCGTATTCGTG
o11	adhE-F1(KO)	To amplify adhE HR for knocking out	ACTTAACGCACTCGTAGAGCGTG
o12	adhE-R1(KO)	To amplify adhE HR	GAGCCGATGATTAATTGTCAAGGTGGTGCATCAGTGCGTTAG
o13	adhE-F2(KO)	To amplify adhE HR	GACGATCACCTCATCGTCCGCAGCGTCCTACCACGAAGG
o14	adhE-R2(KO)	To amplify adhE HR for knocking out	GCAGTTTCACCTTCTACATAATC
o15	ilvBNm-F1	To amplify ilvBNm-1	CTTTAAGAAGGAGATATACATATGGCAAGTTCGGGCACAAC
o16	ilvBNm-R1	To amplify ilvBNm-1	AAAAGGCCACAAACGTGGGTGAAGTCATCCGGATGGTTGCGAACGGTGAG
o17	ilvBNm-F2	To amplify ilvBNm-2	CTCACCGTTCGCAACCATCCGGATGACTTCACCCACGTTTGTGGCCTTTT
o18	ilvBNm-R2	To amplify ilvBNm-2	CCTTCGTGGTAGGACGCTGCGGACGATGAGGTGATCGTC
o19	adhE-V-F	To verify adhE knocking out and ilvBN* insertion	CTGGAAGTGACGCATTAGAG
o20	ilvBN-V-R	To verify adhE knocking out and ilvBN* insertion	ATCGTAAACAGGCAGGATAGAAC
o21	alaA-F1(KO)	To amplify alaA HR	ATCATCCTCATTCATTAATTCCG
o22	alaA-R1(KO)	To amplify alaA HR	CATATACAGCGCACCACGAGGGTTGCCGATGTTCAGTTTC
o23	alaA-F2(KO)	To amplify alaA HR	GAAACTGAACATCGGCAACCCTCGTGGTGCGCTGTATATG
o24	alaA-R2(KO)	To amplify alaA HR and verify alaA knocking out	GCGATACGTTCGGCGTTGAC
o25	alaA-V-F	To verify alaA knocking out	GTACAAACAGCAATGGTGAG
o26	alaC-F1(KO)	To amplify alaC HR	CAAACAGAATCCCGCCGGACATC
o27	alaC-R1(KO)	To amplify alaC HR	GTTTGCATTTCTGACGACGGTGTAATTTCCTCAGATTAACGTTAGC
o28	alaC-F2(KO)	To amplify alaC HR	GCTAACGTTAATCTGAGGAAATTACACCGTCGTCAGAAATGCAAAC
o29	alaC-R2(KO)	To amplify alaC HR and verify alaC knocking out	CAAATCGGCCATAATAACCTC
o30	alaC-V-F	To verify alaC knocking out	CACAACATGCCGCCGAGAATAC
o31	ldhA-F1(KO)	To amplify ldhA HR	GAGCGTCATCAGCAGCGTCAAC
o32	ldhA-R1(KO)	To amplify ldhA HR	AGCGCAGGGCGATATATTTAAC
o33	ldhA-F2(KO)	To amplify ldhA HR	AGGCATTCCTGACAGCAGAAGC
o34	ldhA-R2(KO)	To amplify ldhA HR	ATCGAGTTCATTAAGCTGCG
o35	Ptac-F(ldhA)	To amplify Ptac fragment	AAGCACGGCGTTAAATATATCGCCCTGCGCTTTGACAATTAATCATCGGCTC
o36	ilvCcg-F	To amplify ilvCcg	CTTTAAGAAGGAGATATACATATGGCGATCGAACTGCTGTAC
o37	ilvCcg-R	To amplify ilvCcg	CTGGTCAGAGCTTCTGCTGTCAGGAATGCCTTTATTACGCGGTCTCCGCACGCG
o38	ldhA-V-F	To verify ilvCcg insertion	AGTTCTACCATGCCGACGTTC
o39	ilvCcg-V-R	To amplify ilvCcg	CACCATGCCCACAATGATATC
o40	mgsA-F1(KO)	To amplify mgsA HR	GGTAAAGCTGGATATTCTCGC
o41	mgsA-R1(KO)	To amplify mgsA HR	GAGCCGATGATTAATTGTCAAGCATTTGTTTGCAGTGATCGTG
o42	mgsA-F2(KO)	To amplify mgsA HR	CTGTAACCTGGAGAGCCTTTCGAACATTCCGGTCGCCACCAAC
o43	mgsA-R2(KO)	To amplify mgsA HR	ACGTCATCATCGTTGGCTTGC
o44	lrp-F	To amplify lrp gene	CTTTAAGAAGGAGATATACATATGGTAGATAGCAAGAAGCG
o45	lrp-R	To amplify lrp gene	GAAAGGCTCTCCAGGTTACAG
o46	Ptac-F(TY)	To amplify Ptac fragment	TTGACAATTAATCATCGGCTC
o47	mgsA-V-F	To verify lrp insertion	GAGAAGACGATTCATCTTTCC
o48	lrp-V-R	To verify lrp insertion	GAATACCAGAAGTGATGCATC
o49	frd-F1(KO)	To amplify frd HR	CACTTTCACGATACAGTAGCG
o50	frd-R1(KO)	To amplify frd HR	GAGCCGATGATTAATTGTCAAGTGATACTGAACGAATTCCATG
o51	frd-F2(KO)	To amplify frd HR	CTATATCGGCTGAAATTAATGAGGATCTGAAAATCCACGTACCTG
o52	frd-R2(KO)	To amplify frd HR	CCTCGAGCAATAGCGTCGCCAC
o53	ygaZH-F	To amplify ygaZH genes	CTTTAAGAAGGAGATATACATATGGAAAGCCCTACTCCACAG
o54	ygaZH-R	To amplify ygaZH genes	CTCATTAATTTCAGCCGATATAG
o55	frd-V-F	To verify ygaZH insertion	CAAGCCGATCTTGCCATTGTAG
o56	ygaZH-V-R	To verify ygaZH insertion	CGATTATTGCGTACCAGTTTTG
o57	pflB-F1(KO)	To amplify pflB HR	GTACATCGAACGTGACCTGAAAG
o58	pflB-R1(KO)	To amplify pflB HR	GCATTTCACGGTTCATCACGTAGCATGGTTTTCGCCAGGTTTG
o59	pflB-F2(KO)	To amplify pflB HR	CAAACCTGGCGAAAACCATGCTACGTGATGAACCGTGAAATGC
o60	pflB-R2(KO)	To amplify pflB HR	CCTGGAAAAAGGTGATAAAGC
o61	pflB-V-F	To verify pflB knocking out	CGCTGAACAGCACCGCGCTC
o62	ackA-F1(KO)	To amplify ackA HR	GCAGAGAGTAAATACGGCGATC
o63	ackA-R1(KO)	To amplify ackA HR	GAGCCGATGATTAATTGTCAAGAACTACCGCAGTTCAGAACC
o64	ackA-F2(KO)	To amplify ackA HR	GAAGGTGCCGAATATTTAAGAGGAAGCGGCAAAAATGCTGAAC
o65	ackA-R2(KO)	To amplify ackA HR	GATCAACTTCAAAGCCCAGCAC
o66	ilvED-F	To amplify ilvED genes	CTTTAAGAAGGAGATATACATATGACCACGAAGAAAGCTG
o67	ilvED-R	To amplify ilvED genes	GTTCAGCATTTTTGCCGCTTCCTCTTAAATATTCGGCACCTTC
o68	ackA-V-F	To verify ilvED insertion	CTGCATGGGTAAACTTAAGGCG
o69	ilvED-V-R	To verify ilvED insertion	CAGCTCTTTTGCCAGTTTGATG
o70	adhE(ala)-F1(KO)	To amplify adhE HR for knocking out	CAGCATTTTTCACCTCCTAACTAC
o71	adhE(ala)-R1(KO)	To amplify adhE HR	GTCCATGCTGCCTAACACCTGGATCGGAAGATTTTGTCTACTTGCTC
o72	adhE(ala)-F2(KO)	To amplify adhE HR	GAAAGGAGGAACTATATCCGGATCAGCGTCCTACCACGAAGG
o73	Pldh(ala)-F	To amplify Pldh fragment	GAGCAAGTAGACAAAATCTTCCGATCCAGGTGTTAGGCAGCATGGAC
o74	Pldh(ala)-R	To amplify Pldh fragment	CTTCATCACTTTTTCCTCCTTTTTCCGACGTTATTGAAACCGGCACAG
o75	alaD-F	To amplify alaD	GGAAAAAGGAGGAAAAAGTGATGAAGATCGGCATTCCAAAAG
o76	alaD-R	To amplify alaD	CCTTCGTGGTAGGACGCTGATCCGGATATAGTTCCTCCTTTC
o77	adhE-V-F2	To verify alaD insertion	CAAAAAAGGTCTGAATCACGG
o78	alaD-V-R	To verify alaD insertion	AATGTCCAAAATCGTCACGTCC
o79	lacZ-F1(ld)	To amplify lacZ HR	GAAAAAGTGGCACCGAGTCGGTGCTTTTTTTGGATGAAAGCTGGCTACAGGAAG
o80	lacZ-R1(ld)	To amplify lacZ HR	GTCCATGCTGCCTAACACCTGGATCTGCACCATCGTCTGCTCATC
o81	lacZ-F2(ld)	To amplify lacZ HR	CATTTTCCGTGACGTCTCGTTG
o82	lacZ-R2(ld)	To amplify lacZ HR	CTGCACCATCGTCTGCTCATC
o83	lacZ-F3(ld)	To amplify lacZ HR	GATGAGCAGACGATGGTGCAGCAGTGGCGTCTGGCTGAAAAC
o84	lacZ-R3(ld)	To amplify lacZ HR	CTCGAGTAGGGATAACAGGGTAATAGATCTACGCTCGCCACTTCAACATCAAC
o85	Pldh-F	To amplify Pldh fragment	ATCCAGGTGTTAGGCAGCATGGAC
o86	Pldh-R	To amplify Pldh fragment	GACGTTATTGAAACCGGCACAG
o87	ilvCcg-F(ld)	To amplify ilvCcg	CTGTGCCGGTTTCAATAACGTCAAGGAGAAAGTCTTATGGCGATCGAACTGCTGTAC
o88	ilvCcg-R(ld)	To amplify ilvCcg	CAACGAGACGTCACGGAAAATGCGATGCATGCGTCGACTTAC
o89	lacZ-V-F	To verify ilvCcg insertion	CACCAATCCCCATATGGAAACC
o90	ilvCcg-V-R2	To verify ilvCcg insertion	ACGATATTGAGCCGAACCTG
o91	lacI-F1(ld)	To amplify lacI HR	GAAAAAGTGGCACCGAGTCGGTGCTTTTTTTGAGCATCTTCCGGCGCTACAAC
o92	lacI-R1(ld)	To amplify lacI HR	GTCCATGCTGCCTAACACCTGGATGTCTTCATGGGAGAAAATAATAC
o93	lacI-F2(ld)	To amplify lacI HR	AGTAACGCTATACGATGTCGC
o94	lacI-R2(ld)	To amplify lacI HR	GTCTTCATGGGAGAAAATAATAC
o95	lacI-F3(ld)	To amplify lacI HR	GTATTATTTTCTCCCATGAAGACGTCCGGTTTTCAACAAACCATG
o96	lacI-R3(ld)	To amplify lacI HR	CTCGAGTAGGGATAACAGGGTAATAGATCTACCAGTCGGGAAACCTGTCGTG
o97	leuDH-F(ld)	To amplify leuDH gene	CTGTGCCGGTTTCAATAACGTCAAGGAGAAAGTCTTATGGAAAAGTATGATTATGAAC
o98	leuDH-R(ld)	To amplify leuDH gene	GCGACATCGTATAGCGTTACTTTATTAGCGACCGTGTAAAATATTTTTTTC
o99	leuDH-V-F	To verify leuDH insertion	GAAGCATTTGGTTCAGAATC
o100	lacI-V-R	To verify leuDH insertion	CATTCGCCACATATCCTGATC
o101	ydjK-F1(ld)	To amplify ydjK HR	GAAAAAGTGGCACCGAGTCGGTGCTTTTTTTGCTCATGGCGTAACGCTATCAGG
o102	ydjK-R1(ld)	To amplify ydjK HR	GTCCATGCTGCCTAACACCTGGATAAAGGAAACCCGACTGGACC
o103	ydjK-F2(ld)	To amplify ydjK HR	CGCATGGAACAGATAACAAAAC
o104	ydjK-R2(ld)	To amplify ydjK HR	AAAGGAAACCCGACTGGACC
o105	ydjK-F3(ld)	To amplify ydjK HR	GGTCCAGTCGGGTTTCCTTTCTATTAATCCTGATTGCGGTG
o106	ydjK-R3(ld)	To amplify ydjK HR	CTCGAGTAGGGATAACAGGGTAATAGATCTAATACTTAAACTTTCAACGGAGAC
o107	ilvD-F(ld)	To amplify ilvD	CTGTGCCGGTTTCAATAACGTCAAGGAGAAAGTCTTATGCCTAAGTATCGTTCCGC
o108	ilvD-R(ld)	To amplify ilvD	GTTTTGTTATCTGTTCCATGCGCTCTTAAATATTCGGCACCTTC
o109	ydjK-V-F	To verify ilvD insertion	GGCAAAGATAATCTGGGACTG
o110	ilvD-V-R	To verify ilvD insertion	ATTTGTTCGGCGACCAGTTTACC
o111	yaiT-F1(ld)	To amplify yaiT HR	GAAAAAGTGGCACCGAGTCGGTGCTTTTTTTGCGTCTGTAACGCAGCATAATC
o112	yaiT-R1(ld)	To amplify yaiT HR	GTCCATGCTGCCTAACACCTGGATCCGCAACGTGAGAGTTATTAG
o113	yaiT-F2(ld)	To amplify yaiT HR	CAGGAAAACGACTATGTTGGCCCAACGATATTTCTGGTCAAAC
o114	yaiT-R2(ld)	To amplify yaiT HR	GTGCTACCGTCAACGTAAGTACCCGCAACGTGAGAGTTATTAG
o115	yaiT-F3(ld)	To amplify yaiT HR	CTAATAACTCTCACGTTGCGGGTACTTACGTTGACGGTAGCAC
o116	yaiT-R3(ld)	To amplify yaiT HR	CTCGAGTAGGGATAACAGGGTAATAGATCTACGAGCTTACCAAATTCCTG
o117	nadK-F(ld)	To amplify nadK	CTGTGCCGGTTTCAATAACGTCAAGGAGAAAGTCTTATGAATAATCATTTCAAGTGTATTG
o118	nadK-R(ld)	To amplify nadK	GTTTGACCAGAAATATCGTTGGGCCAACATAGTCGTTTTCCTG
o119	yaiT-V-F	To verify nadK insertion	GTATCAAAAACAACATCATCTGC
o120	nadK-V-R	To verify nadK insertion	CTTGCTGACAGACTTGCGCTTC
o121	yihF-F1(ld)	To amplify yihF HR	GAAAAAGTGGCACCGAGTCGGTGCTTTTTTTGGTTCAGCAGTATGCTGATACGGTG
o122	yihF-R1(ld)	To amplify yihF HR	GTCCATGCTGCCTAACACCTGGATACCATTAAAAGTAAACTGGCCC
o123	yihF-F2(ld)	To amplify yihF HR	GACGATCACCTCATCGTCCGAGCTACAGGTGTTATTGTTGCG
o124	yihF-R2(ld)	To amplify yihF HR	ACCATTAAAAGTAAACTGGCCC
o125	yihF-F3(ld)	To amplify yihF HR	GGGCCAGTTTACTTTTAATGGTCCAGTATAACATTGCGATGCAG
o126	yihF-R3(ld)	To amplify yihF HR	CTCGAGTAGGGATAACAGGGTAATAGATCTAATAAATTCTTCTTCGCTCATCTC
o127	ilvBN-F(ld)	To amplify ilvBN*	CTGTGCCGGTTTCAATAACGTCAAGGAGAAAGTCTTATGGCAAGTTCGGGCACAAC
o128	ilvBN-R(ld)	To amplify ilvBN*	ATTACGGCTAACGCAACAATAACACCTGTAGCTCGGACGATGAGGTGATCGTC
o129	yihF-V-F	To verify ilvBN* insertion	GGAACAGCTTCGTGGTGAAATC
o130	yjcS-F1	To amplify yjcS HR	ATCATTACCGTTTAGCGATCGTC
o131	yjcS-R1	To amplify yjcS HR	GAGCCGATGATTAATTGTCAAAGTCGGTGCAATAATGCTCGG
o132	yjcS-F2	To amplify yjcS HR	GCCTTGCTATTAGTTGCGGTACGTATTTCTGGCCTGTTCAAAGTC
o133	yjcS-R2	To amplify yjcS HR	GGTCTGGTCGTGAATGTACTTGAGTCGGTGCAATAATGCTCGG
o134	yjcS-F3	To amplify yjcS HR	CCGAGCATTATTGCACCGACTCAAGTACATTCACGACCAGACC
o135	yjcS-R3	To amplify yjcS HR	ACAGTATTTCGACCGACATCCCG
o136	ilvC-F(yjcS)	To amplify ilvC	CTTTAAGAAGGAGATATACATATGGCTAACTACTTCAATACACTG
o137	ilvC-R(yjcS)	To amplify ilvC	GACTTTGAACAGGCCAGAAATACGTACCGCAACTAATAGCAAGGC
o138	yjcS-V-F	To verify ilvC insertion	GTTATTCCGTTTGAGCAGGATTG
o139	ilvC-V-R	To verify ilvC insertion	CCATCACTACGGTGATATCTTTAC
o140	ybaP-F1	To amplify ybaP HR	CTTGCCTAAGAGTATTGGCAGG
o141	ybaP-R1	To amplify ybaP HR	GAGCCGATGATTAATTGTCAAGCTGGAAGAGCGCATTAGCGAG
o142	ybaP-F2	To amplify ybaP HR	CCTCCCGCTGTTTGTTCAAGCGCAATTTTGACGCAAATTCCCTTCTCCATACAG
o143	ybaP-R2	To amplify ybaP HR	CATCGATATCACCCTTCCCGGCTGGAAGAGCGCATTAGCGAG
o144	ybaP-F3	To amplify ybaP HR	CTCGCTAATGCGCTCTTCCAGCCGGGAAGGGTGATATCGATG
o145	ybaP-R3	To amplify ybaP HR	ACGCGACCTTTTTTGTACGCTC
o146	pntAB-F(ybaP)	To amplify pntAB	CTTTAAGAAGGAGATATACATATGCGAATTGGCATACCAAGAG
o147	pntAB-R(ybaP)	To amplify pntAB	CTGTATGGAGAAGGGAATTTGCGTCAAAATTGCGCTTGAACAAAC
o148	ybaP-V-F	To verify pntAB insertion	CGGATCGTGCTCGTAGGTATGG
o149	pntAB-V-R	To verify pntAB insertion	GAAGCGCCCAAATTCATGTGC
o150	ldhA-testF	To verify leuDH* insertioon	ATCTAATGCAATACGTGTCCCG
o151	ldhA-testR		GACGTTATTGAAACCGGCACAG
o152	ilvCcg-seqR		CCACCATGCCCACAATGATATC
o153	ilvB-testR		TGATGGGGATAGAGATGCCGTA
o154	ilvD-testR		ATTTGTTCGGCGACCAGTTTA
o155	nadK-testR		TTCGTGAGCGATTTGTTGCTCA
o156	leuDHtest-R		TTTCCACCGCCAAGGTTTAAAC
o157	pflB-testR		TCAAGCTGCTTGTTGATGTAGC
o158	pflB-testF2		CCACAGCCTGGGAAGGTTTTA
o159	avtA-testF		ACTGTGTAACTACGACGGTCCA
o160	avtA-testR		CTTCAGCAACTCTTCGTCAGT
o161	ackAtest-F	To verify ilvC insertion	CTGAACAAACCGGTAGAAGAACTG
o162	ackAtest-R		ACCGATGTATTTCGCCAGG
o163	adhE-testF		ACTTAACGCACTCGTAGAGC
o164	adhE-testR		CAGACTGATCAGCGATTTGAAG
o165	frd-F		CACTTTCACGATACAGTAGCG
o166	frd-testR		TTGGTGTTGTAACGATAAACGCG
o167	msgA-testF		CTATTCCACCGCAGTCTCAG
o168	mgsA-testR2		GCATTTGTTTGCAGTGATCGTG
o169	site1LHR-F	To verify ilvXGMED insertion and amplify HR	GCTGGTTTGATATGTTTTACTCGC
o170	site1RHR-F	To verify ilvXGMED insertion and amplify HR	CGGCGTTTCGACTATTGTCA
o171	site1LHR-R2	To amplify site1 HR	ACGAGCCGATGATTAATTGTCAACTGTCATAACACAGGTAACTTAAATAAGG
o172	site1RHR-R2	To amplify site1 HR	cgccagttaagtattacgccag
o173	ilvXGMEDOvLHR-F	To amplify ilvXGMED	AAGTTACCTGTGTTATGACAGAAGCCCTCCTTGAGTCACC
o174	ilvXGMEDOvRHR-R	To amplify ilvXGMED	GGCGTAATACTTAACTGGCGTTAACCCCCCAGTTTCGATTTATCG
o175	lacI-VF2	To verify Pldh-leuDH knocking out	CCAGTAACGCTATACGATGTCG
o176	lacIDN-seqR	To verify Pldh-leuDH knocking out	TGGTTAACGGCGGGATATAAC
o177	avtALHR-F	To amplify avtA HR and Ptac-leuDH HR	CAGACGCTACTGACCGACAT
o178	avtALHR-R	To amplify avtA HR	CGTTATCAATCACCAGCGGAAT
o179	avtARHR-F	To amplify avtA HR	TCCGCTGGTGATTGATAACGCTTCCCAGGGCTGGATAAACC
o180	avtARHR-R	To amplify avtA HR	GTTGCATTGGCTGTAAAAGCTG
o181	avtA-VF	To verify Ptac-leuDH knocking out	GCTTGCACCGGAATACATTG
o182	avtA-VR	To verify Ptac-leuDH knocking out	TTAGTGACTTTCAGCCCAGG
o183	lrpUPHR-F	To amplify lrp mutation HR	AAGCTCGTTTGTACTTATGCCA
o184	lrpDNHR-R	To amplify lrp and its mutation HR	TGAAGAACGGCGGTTAATGT
o185	lrpmgsAHR-R	To amplify lrp mutation HR	GGAATGTTCGAAAGGCTCTCC
o186	mgsANDN-F	To amplify lrp mutation HR	GGAGAGCCTTTCGAACATTCCCAGACTTCATAATCCAGTCGCC
o187	lrpHR-Fin	To verify lrp mutation	AAGGGTTTATTCAGGGCTATACG
o188	mgsADN-Rin	To verify lrp mutation	TATGCCAAACCGGAAGAGC
o189	avtA-testR	To amplify Ptac-leuDH HR	cttcagcaactcttcgtcagt
o190	PtacOavtAnew2-F	To amplify Ptac-leuDH HR	TGACGAAGAGTTGCTGAAGTTGACAATTAATCATCGGCTCGT
o191	leuDH105-R	To amplify Ptac-leuDH HR	TCTTCTGCCGTGATATAACGAC
o192	leuDHV22I-F	To make leuDHV22I	agcatcagggttaaaagcgAttatcgctatccatgatacaacacttg
o193	leuDHV22I-R	To make leuDHV22I	tcatggatagcgataaTcgcttttaaccctgatgcttcat
o194	lacIUP-testF	To verify leuDH mutation	TGATTGGCTGTCTGAATCTGG
o195	lacIDN-seqR	To verify leuDH mutation	TGGTTAACGGCGGGATATAAC
o196	lacIUP2-F	To amplify lacI HR2	CGCTTATCTTTTCACCGGG
o197	lacIUP2-R	To amplify lacI HR2	AATTGACTCTCTTCCGGGC
o198	pldhOlacI-F	To amplify Pldh-leuDH*	CGCCCGGAAGAGAGTCAATTATCCAGGTGTTAGGCAGC
o199	leuDH-R	To amplify Pldh-leuDH*	TTATTAGCGACCGTGTAAAATATTTTTTTCAT
o200	lacIDNOleuDH-F	To amplify lacI HR2	AAATATTTTACACGGTCGCTAATAAGTCCGGTTTTCAACAAACCA
o201	lacIDN-R	To amplify lacI HR2	ACAATTTCACACAACATACGAGC
o202	alaEUp-F2	To verify alaE mutation and amplify HR	TTAGATTATTGGTGAACAGAGCGG
o203	alaEdown-R	To verify alaE mutation and amplify HR	TTGAACGTTATTTGAATGGTTTATTTGGC
o204	dinGmutDN-R	To verify dinG mutation and amplify HR	CGCTTGCCATAATTTTTGGTCA
o205	dinGmutUP-F	To verify dinG mutation and amplify HR	AACTGCCAGATGAAGTGCT
o206	nagAUF	To amplify nagA* and nagA HR	CACCATGGAGCTGAAAGTTAAGAC
o207	nagADR	To amplify nagA* , nagA and nagA-a knocking out HR	CGCCTTCAATCATGGTTAAGGAT
o208	thrAS354FUF	To amplify thrA* and thrA HR	AGGTTTAGGCCATGCACAT
o209	thrAS354FDR	To amplify thrA* and thrA HR	GCTGATCACATGGTGCTGA
o210	thrAUpT-UF	To amplify thrA up* and thrA up HR	CGACCGGATCGATAACGGTAA
o211	thrAUpT-DR	To amplify thrA up* and thrA up HR	GGCAGACCAACATCAACTG
o212	csg-UF	To ampify csg*, csg and csgApr HR	CGATGGAAAGTATGTCTGCGG
o213	csgApr-R	To ampify csgApr HR	CCGATGAGCTCGGCTTTTCGCCAGTAACTCGTTATATTAAAATGTTAACCTTAAGGT
o214	csgApr-F	To ampify csgApr HR	TGGCGAAAAGCCGAGCTCATCGGACCCATTTAGGGCTGATTTATTACT
o215	csg-DR	To ampify csg*, csg and csgApr HR	GACAACACGTTCTTGATCCTC
o216	ygaH-seqR	To amplify ygaZ* and ygaZ HR and verify	AATGGTGTCGAGCAAAATACCT
o217	frd-UFnew	To amplify ygaZ*, ygaZ and Ptac-ygaZH knocking out HR and verify	CGTTATCATGCAAAGTGACTAAGG
o218	ilvAUp-F	To ampify ilvA*, ilvA and ilvAApr HR	TGAAGCGATGGTATCGATGG
o219	ilvAApr-F2	To ampify ilvAApr HR	TTGGCGAAAAGCCGAGCTCATCGGCTTCCTCAACACGCTGGGTA
o220	ilvAApr-R2	To ampify ilvAApr HR	CCGATGAGCTCGGCTTTTCGCCAATATAGCGCACGTGTAGCTT
o221	ilvADN-R	To ampify ilvA*, ilvA and ilvAApr HR	CATCACCGTCGATAGCGAT
o222	alaEAprN20-R	To ampify alaEAprN20	tggcgaaaagccgagctcatcggaataaaaagactgttcgaagctcattc
o223	alaEAprN20-F	To ampify alaEAprN20	ccgatgagctcggcttttcgccaaacatcttaattgcatggccatac
o224	F2	To amplify Lrp UP HR	GTAGCTAATGTGGATACGCCTG
o225	R2	To amplify Lrp UP HR	ATGTATATCTCCTTCTTAAAGTTAAACAAAATTATTTCTAG
o226	F3	To amplify Lrp DN HR	CACGGAACAGGTGCAAAATC
o227	R3	To amplify Lrp DN HR and lrp* HR	TATGCCAAACCGGAAGAGC
o228	F4	To amplify VcLrp	GTTTAACTTTAAGAAGGAGATATACATATGGTGGATAGTTATAAGAAGCCG
o229	R4	To amplify VcLrp	GATTTTGCACCTGTTCCGTGTTAGCGAGTTTTAATCACTAATTGGTTG
o230	F5	To amplify SeLrp	TTAACTTTAAGAAGGAGATATACATATGGTAGATAGCAAGAAGCGC
o231	R5	To amplify SeLrp	GATTTTGCACCTGTTCCGTGTTAGCGTGTCTTAATAACCAGACG
o232	F6	To mutate VcLrp to VcLrpP139L	GTGATACCTTGCTCCGTTTGCTGGGAGTCAATGACACTCGTAC
o233	R6	To mutate VcLrp to VcLrpP139L	GTACGAGTGTCATTGACTCCCAGCAAACGGAGCAAGGTATCA
o234	F7	To mutate SeLrp to SeLrpP139L	GACGTTGCTGCGCTTGCTGGGTGTGAACGACACCCGAA
o235	R7	To mutate SeLrp to SeLrpP139L	CGGGTGTCGTTCACACCCAGCAAGCGCAGCAACGTC
o236	ARCalaE-up-F	To amplify alaE* HR	TCGGTCGGTTAAACATATGATCCCC
o237	ARCalaE-up-R	To amplify alaE* HR	CCCTTCTTTTCGCGACTGGCA
o238	ARC-alaE-F	To amplify Apr cassette	GGCGATGCCAGTCGCGAAAAGAAGGGGCATGACGGCAAGTGGACG
o239	ARC-alaE-R	To amplify Apr cassette	ATTACGCTTTTATTAAGGAGCATTAGCTTCCCGGCGATCCTCTGG
o240	ARCalaE-down-F	To amplify alaE* HR	GCTAATGCTCCTTAATAAAAGCGTAATGGG
o241	ARCalaE-down-R	To amplify alaE* HR	GCTAATTCCGCAAGCCTGACAAAA
o242	alaE48S-F	To gain alaE A48S	CGAACAGTCTTTTTATTCCAGATTGGTATCGATTCCGGTGAACATCTTAATT
o243	alaE48S-R	To gain alaE A48S	AATTAAGATGTTCACCGGAATCGATACCAATCTGGAATAAAAAGACTGTTCG
o244	alaE-seq-F	To verify alaE mutation	ACGCCATCATCAACGTCGTTG
o245	alaE-seq-R	To verify alaE mutation	GATTATTGGTGAACAGAGCG
o246	KOygaZH-DF	To amplify Pyga-ygaZH knocking out HR	gagttgatgcaggcagttatg
o247	KOygaZH-UF	To amplify Pyga-ygaZH knocking out HR	ttaatttgcggcttcctgacg
o248	KOygaZH-DR	To amplify Pyga-ygaZH knocking out HR	cgtcaggaagccgcaaattaacccacaagaatcatttttctaaaacaataca
o249	KOygaZH-UR	To amplify Pyga-ygaZH knocking out HR	tttcagcattctctggacctca
o250	frd-URnew	To amplify Ptac-ygaZH knocking out HR	cttagcgccatacccatacc
o251	frd-LOR-F	To amplify Ptac-ygaZH knocking out HR	ggtatgggtatggcgctaagcccacaagaatcatttttctaaaacaatac
o252	frd-DR	To amplify Ptac-ygaZH knocking out HR and verify	tgaccgaacctaactcaaacaac
o253	array2-LHR-R	To insertion alaE indel between ypfG and tktB	cgacggcactgatcctctca
o254	alaE-array2-RHR-R	To insertion alaE indel between ypfG and tktB	gccgttaccagcaggtaaaagcctgagatgctgattgccggatgcg
o255	alaE/m-R	To insertion alaE indel between ypfG and tktB	gaattctctacgcttatagcgttacct
o256	alaE/m-array2-LHR-F	To insertion alaE indel between ypfG and tktB	ggtaacgctataagcgtagagaattcaatcagcatccggcaatcacc
o257	alaEm-array2-RHR-R	To insertion alaE indel between ypfG and tktB	tttaaagtcaagcaggtaaaagcctgagatgctgattgccggatgcga
o258	alaEm-F	To insertion alaE indel between ypfG and tktB	tcaggcttttacctgcttgacttta
o259	alaE-F	To insertion alaE or alaE indel between CJZ69_00880 and CJZ69_00885	agtaagagtcttcggcgggatcaggcttttacctgctggt
o260	alaE-R	To insertion alaE or alaE indel between CJZ69_00880 and CJZ69_00885	tgcaatgagaatgcgcaacggaattctctacgcttatagcgttacct
o261	array6-down-F	To insertion alaE or alaE indel between CJZ69_00880 and CJZ69_00885	gctataagcgtagagaattccgttgcgcattctcattgca
o262	array6-down-R	To insertion alaE or alaE indel between CJZ69_00880 and CJZ69_00885	aacggtttgacgtacagacc
o263	array6-up-F	To insertion alaE or alaE indel between CJZ69_00880 and CJZ69_00885	aaagcggtacttcagtcggg
o264	array6-up-R	To insertion alaE or alaE indel between CJZ69_00880 and CJZ69_00885	accagcaggtaaaagcctgatcccgccgaagactcttact
o265	alaE*-F	To insertion alaE or alaE indel between CJZ69_00880 and CJZ69_00885	agtaagagtcttcggcgggatcaggcttttacctgcttgac
o266	b1_ygaZ_2-seq-F	To ampify ygaZ HR in reverse mutation	gatatacatatggaaagccctactcc
o267	ygaH-seqR	To ampify ygaZ HR in reverse mutation	aatggtgtcgagcaaaatacct
o268	b2_alaE-seq-F	To ampify alaE HR in reverse mutation	atgttctcaccgcagtcacg
o269	b2_alaE-seq-R	To ampify alaE HR in reverse mutation	cgcggctttatggacttttc
o270	b3_alaE_ApmR-F	To ampify alaE AprN20 in reverse mutation	tggcgaaaagccgagctcatcgggtaccgtgatctgtttatgcg
o271	b3_alaE_ApmR-R	To ampify alaE AprN20 in reverse mutation	ccgatgagctcggcttttcgccgtaaacaaccatcgcgaacgt
o272	b3_alaE-seq-F2	To ampify alaE HR in reverse mutation	atgacccagctactacatacac
o273	b3 alaEdown-R	To ampify alaE HR in reverse mutation	ttgaacgttatttgaatggtttatttggc
o274 (same with o214)	csgApr-F	To ampify csg AprN20 HR in reverse mutation	tggcgaaaagccgagctcatcggacccatttagggctgatttattact
o275 (same with o213)	csgApr-R	To ampify csg AprN20 HR in reverse mutation	ccgatgagctcggcttttcgccagtaactcgttatattaaaatgttaaccttaaggt
o276	csg-seqF	To ampify csg HR in reverse mutation	aaaaagcaccagacagtcattc
o277	csg-seqR	To ampify csg HR in reverse mutation	ggtacgggtaatcttcaggc
o278	b5_lrp_1_AmR-F	To amplify lrp AprN20 in reverse mutation	tggcgaaaagccgagctcatcgggttatggaagaagtcaagcagag
o279	b5_lrp_1_AmR-R	To amplify lrp AprN20 in reverse mutation	ccgatgagctcggcttttcgcccaggtagtcgaaatcaccgg
o280	b5_Ptac_lrp_1-seq-F	To amplify lrp HR in reverse mutation HR	ggagatatacatatggtagatagcaagaag
o281 (same with o184)	lrpDNHR-R	To amplify lrp HR in reverse mutation HR	tgaagaacggcggttaatgt
o282	b5_lrp_1_mgsA-F	To amplify lrp HR in reverse mutation HR	gaaaccctgctgcgtctgcctggcgtcaatgacacacgg
o283	b5_lrp_1_mgsA-R	To amplify lrp HR in reverse mutation HR	ccgtgtgtcattgacgccaggcagacgcagcagggtttc
o284	b6_dinG_2-ApmR-F	To ampify dinG AprN20 HR in reverse mutation	tggcgaaaagccgagctcatcggcggcctttttccgtaagcag
o285	b6_dinG_2-ApmR-R	To ampify dinG AprN20 HR in reverse mutation	ccgatgagctcggcttttcgccactctttcagaccactcatctcc
o286	b6_dinG_2-seq-F	To ampify dinG HR in reverse mutation	caatctctacatgcctgccg
o287	b6_dinG_2-seq-R	To ampify dinG HR in reverse mutation	caaccgtggcttcgaatcag
o288	b7_nagA-ApmR-F	To ampify nagA AprN20 HR in reverse mutation	tggcgaaaagccgagctcatcggtcgatttcctgtgtaagaacgc
o289	b7_nagA-ApmR-R	To ampify nagA AprN20 HR in reverse mutation	ccgatgagctcggcttttcgccactgattcggatgttttgccag
o290	b7_nagA_2-seq-F	To ampify nagA HR in reverse mutation	atgtatgcattaacccagggc
o291	b7_nagA_2-seq-R	To ampify nagA HR in reverse mutation	cgcttaacgtaccgttctcatc
o292	b8_thrA-ApmR-F	To ampify thrA AprN20 HR in reverse mutation	tggcgaaaagccgagctcatcggggaagagttctacctggaactga
o293	b8_thrA-ApmR-R	To ampify thrA AprN20 HR in reverse mutation	ccgatgagctcggcttttcgccactgaacattgccatgttattcag
o294 (same with o208)	thrAS354FUF	To ampify thrA HR in reverse mutation	aggtttaggccatgcacat
o295 (same with o209)	thrAS354FDR	To ampify thrA HR in reverse mutation	gctgatcacatggtgctga
o296	b9_thrA-UP-ApmR-F	To ampify thrA up AprN20 HR in reverse mutation	tggcgaaaagccgagctcatcggtaacaaccatgcgagtgttgaag
o297	b9_thrA-UP-ApmR-R	To ampify thrA up AprN20 HR in reverse mutation	ccgatgagctcggcttttcgccagcgtttcatggatgttgtgtac
o298	thrAUpT-DR	To ampify thrA UP HR in reverse mutation	ggcagaccaacatcaactg
o299	thrAUpT-UF	To ampify thrA UP HR in reverse mutation	cgaccggatcgataacggtaa
o300	b10_ilvA_AmR-F	To ampify ilvA AprN20 HR in reverse mutation	tggcgaaaagccgagctcatcggcaacacgctgggtacgtac
o301	b10_ilvA_AmR-R	To ampify ilvA AprN20 HR in reverse mutation	ccgatgagctcggcttttcgccaccatatagcgcacgtgtagc
o302	b10_ilvA-seq-F	To ampify ilvA HR in reverse mutation	ccttccgtttatgccaggag
o303	b10_ilvA-seq-R	To ampify ilvA HR in reverse mutation	gatgatttacgccacggttg
o304	PtacOygaH-F	To ampify ΔygaZ* HR	gaaataattttgtttaactttaagaaggagatatacatatgagctatgaggttctgctg
o305 (same with o251)	frd-LOR-F	To ampify ΔPtacΔygaZ*ΔygaH HR	ggtatgggtatggcgctaagcccacaagaatcatttttctaaaacaatac
o306	frd-LOygaH	To ampify ΔPtacΔygaZ* HR	ggtatgggtatggcgctaagatgagctatgaggttctgctg
o307	alaEDN-F	To amplify alaE A149D HR template	cccattagaattcgatgtaattttcagt
o308	alaEUP-F	To amplify alaE A149D HR template	gagggtgcgaatgttatttaaacttt
o309	ala48wt-F	To amplify alaE A149D HR template	aattaagatgttcaccggaatcgctaccaatctggaataaaaagactgttcg
o310	ala48wt-R	To amplify alaE A149D HR template	agtctttttattccagattggtagcgattccggtgaacatcttaattg
