# Supplementary material for: Anaerobic metabolic evolution for homotypic L-valine fermentation
Source: Nat Commun. 2026 May 29;17:6996. doi: 10.1038/s41467-026-73619-7 (PMC13392391; doi:10.1038/s41467-026-73619-7)
Supplement: Supplementary file 20 — Source Data [file 41467_2026_73619_MOESM20_ESM.xlsx]

## Sheet: Fig. 1c-e, Suppl. Fig. 4g-h
Fig. 1c and Suppl. Fig. 4g				Fig. 1d and Suppl. Fig. 4h				Fig. 1e
Time (h)	OD600	Initial Glucose Concentration (g/L)		Time (h)	Initial Glucose Concentration (g/L)	L-val (g/L)		Time (h)	Glucose remaining (g)	OD600	L-val (g)	Glucose consumed (g)	Glucose Feeding rate (g/h)
41	1.075	20		41	20	7.714		0	6960000	3.3	720000	390000
89	0.736	20		89	20	5.48		1	6800000	3.8	880000	550000
137	0.644	20		137	20	5.091		2	6600000	4.7	1300000	750000
185	0.748	20		185	20	5.209		3	6120000	6	1720000	1.23e+06
233	0.885	20		233	20	5.809		4	5660000	7.5	2140000	1.69e+06
281	0.965	20		281	20	6.212		5	5180000	8.6	2480000	2.17e+06
329	0.888	20		329	20	6.013		6	4700000	9.1	2900000	2.65e+06
377	0.995	20		377	20	6.39		7	4260000	9.6	3360000	3.09e+06
425	1.16	30		425	30	7.705		8	3780000	10.2	3740000	3.57e+06
473	1.175	30		473	30	7.373		9	3360000	10.5	4120000	3.99e+06
521	1.43	30		521	30	9.369		10	2967400	10.7	4491200	4.6851e+06	302500
569	1.45	30		569	30	8.209		11	3055200	11	4964700	4899800	302500
617	1.6	30		617	30	10.364		12	3324750	11.2	5339750	4932750	302500
665	1.755	30		665	30	10.565		13	3135650	11.5	5684630	5605850	484000
713	1.855	50		713	50	11.859		14	3046500	11.8	6133620	6179000	484000
761	1.49	50		761	50	11.592		15	3017720	12.1	6422850	6691780	484000
809	1.77	50		809	50	12.711		16	3050030	12.5	6898390	7143470	484000
857	1.9	50		857	50	12.988		17	3273810	12.6	7227090	7645690	726000
881	0.63	50		881	50	3.128		18	3355020	12.8	7621280	8.29048e+06	726000
929	1.74	50		929	50	11.983		19	3395290	13	7977890	8.97621e+06	726000
977	2.165	50		977	50	11.917		20	3519600	13.3	8421900	9577900	726000
1025	2.21	50		1025	50	13.177		21					726000
1073	1.92	50		1073	50	13.303		22					726000
1121	2.55	50		1121	50	16.085		23					726000
1169	2.475	80		1169	80	14.559		24	3364510	13.5	9964950	12636990	726000
1217	1.89	80		1217	80	12.509		25					907500
1265	2.075	80		1265	80	14.605		26					907500
1313	1.87	80		1313	80	15.004		27					907500
1361	1.75	80		1361	80	13.393		28	3568860	13.8	11213270	1.60626e+07	907500
1409	1.58	80		1409	80	11.771		29					907500
1457	2.23	80		1457	80	17.612		30					907500
1505	2.095	80		1505	80	15.657		31					907500
1553	1.91	80		1553	80	10.55		32	3824470	14.5	12469130	1.9437e+07	907500
1577	0.745	80		1577	80	2.681		33					907500
1601	1.325	80		1601	80	5.877		34					907500
1625	1.3	80		1625	80	5.689		35					907500
1649	0.96	80		1649	80	3.845		36	3832950	14.9	13752160	2.30586e+07	907500
1673	1.955	80		1673	80	7.72		37					907500
1697	1.86	80		1697	80	6.734		38					907500
1721	1.63	80		1721	80	7.596		39					907500
1745	1.69	80		1745	80	9.226		40	3693650	15.1	15108220	26827850	907500
1769	1.775	80		1769	80	8.942		41					726000
1793	2	80		1793	80	11.504		42					726000
1817	2.13	80		1817	80	11.261		43					726000
1841	2.09	80		1841	80	12.208		44	3670810	15.3	16506490	2.97547e+07	726000
1865	0.545	50		1865	50	2.304		45					605000
1889	0.52	50		1889	50	3.414		46					605000
1913	0.565	50		1913	50	3.128		47					605000
1937	0.94	50		1937	50	5.284		48	3088750	15.3	17914750	3.27568e+07	605000
1961	0.97	50		1961	50	4.521		49					423500
1985	1.005	50		1985	50	5.744		50					423500
2009	1.58	50		2009	50	9.415		51					423500
2033	1.68	50		2033	50	10.438		52	2948820	15.2	18917430	3.45907e+07	423500
2057	2.2	50		2057	50	14.805		53					317625
2081	1.94	50		2081	50	12.211		54					317625
2105	2.18	50		2105	50	15.139		55
2129	2.04	50		2129	50	13.168		56	1204560	14.8	19875240	36970190
2153	1.859	80		2153	80	10.652		57
2177	2.22	80		2177	80	10.598		58
2201	2.23	80		2201	80	12.359		59
2225	2.42	80		2225	80	12.515		60	0	14.6	20979420	38174750
2249	2.08	80		2249	80	12.3		Graphs plotted in Prism 10 version 10.5.0
2273	2.16	80		2273	80	12.871
2297	2.04	80		2297	80	11.875
2321	1.62	80		2321	80	11.276
2345	1.72	80		2345	80	13.13
2369	1.85	80		2369	80	13.244
2393	1.78	80		2393	80	15.141
2417	2	80		2417	80	16.675
2441	2.14	80		2441	80	18.382
2465	2.38	80		2465	80	20.431
2489	2.23	80		2489	80	14.772
2513	2.59	80		2513	80	22.192
2537	2.17	80		2537	80	17.498
2561	2.37	80		2561	80	18.731
2585	1.78	80		2585	80	11.297
2609	2.52	80		2609	80	16.332
2633	2.24	80		2633	80	20.239
2657	3.15	80		2657	80	20.263
2681	2.55	80		2681	80	15.623
2705	2.8	80		2705	80	16.808
2729	2	80		2729	80	8.484
2753	2.37	80		2753	80	9.088
2777	2.08	80		2777	80	7.665
2801	2.44	80		2801	80	11.978
2825	2.81	80		2825	80	14.487
2849	2.68	80		2849	80	14.837
2873	2.86	80		2873	80	17.004
2897	2.53	80		2897	80	23.297
2921	2.73	80		2921	80	17.747
2945	2.86	80		2945	80	17.004
2969	2.53	80		2969	80	23.297
2993	2.73	80		2993	80	17.747
3017	2.47	80		3017	80	19.837
3041	2.88	80		3041	80	15.459
3065	2.54	80		3065	80	19.713
3089	3.7	80		3089	80	20.615
3113	3.27	80		3113	80	15.444
3137	2.44	80		3137	80	12.532
3161	2.84	80		3161	80	20.548
3185	3.9	80		3185	80	24.49
3209	4.42	80		3209	80	31.543
3233	3.6	80		3233	80	21.824
3257	4.36	80		3257	80	22.848
3281	2.59	80		3281	80	10.741
3305	3.01	80		3305	80	14.391
3329	3.8	80		3329	80	21.9
3353	2.73	80		3353	80	15.925
3377	3.42	80		3377	80	20.459
3401	3.95	80		3401	80	24.449
3425	4.55	80		3425	80	26.049
3449	4.17	80		3449	80	28.298
3473	4.59	80		3473	80	32.871
3497	4.43	80		3497	80	28.251
3521	4.25	80		3521	80	32.097
3545	4.18	80		3545	80	30.87
3569	4.4	80		3569	80	34.223
3593	2.51	80		3593	80	13.327
3617	4.04	80		3617	80	22.635
3641	3.67	80		3641	80	21.354
3665	2.08	80		3665	80	10.464
3689	1.69	80		3689	80	11.791
3713	0.53	80		3713	80	12.685
3737	3.37	80		3737	80	22
3761	3.37	80		3761	80	29.052
3785	3.09	80		3785	80	22.285
3809	4.51	80		3809	80	30.756
3833	2.82	80		3833	80	19.973
3857	4.43	80		3857	80	27.288
3881	4.9	80		3881	80	30.02
3905	3.24	80		3905	80	33.821
3929	4.33	80		3929	80	34.292
3953	3.15	80		3953	80	17.454
3977	2.67	80		3977	80	12.511
4001	2.67	80		4001	80	12.511
4025	3.32	80		4025	80	16.428
4049	3.39	80		4049	80	14.229
4073	3	80		4073	80	12.719
4097	1.97	80		4097	80	10.602
4121	4.8	80		4121	80	16.856
4145	2.45	80		4145	80	25.084
4169	2.34	80		4169	80	16.388
4193	2.06	80		4193	80	15.928
4217	3.73	80		4217	80	14.908
4241	4.34	80		4241	80	20.237
4265	4.75	80		4265	80	23.191
4289	3.77	80		4289	80	18.365
4313	3.13	80		4313	80	14.289
4337	5.22	80		4337	80	35.367
4361	3.73	80		4361	80	19.32
4385	4.54	80		4385	80	29.613
4409	3.83	80		4409	80	22.943
4433	3.7	80		4433	80	18.64
4457	4.1	80		4457	80	23.82
4481	5.07	80		4481	80	23.056
4505	4.68	80		4505	80	22.727
4529	1.39	80		4529	80	8.379
4553	1.5	80		4553	80	6.97
4577	2.025	80		4577	80	20.329
4601	2.06	80		4601	80	11.113
4625	2.13	80		4625	80	11.167
4649	2.46	80		4649	80	15.213
4673	3.6	80		4673	80	23.417
4697	2.5	80		4697	80	14.078
4721	2.97	80		4721	80	19.758
4745	2.75	80		4745	80	14.95
4769	2.92	80		4769	80	21.585
4793	3.1	80		4793	80	18.808
4817	3.62	80		4817	80	25.202
4841	1.44	80		4841	80	4.389
4865	1.91	80		4865	80	10.843
4889	2.72	80		4889	80	14.593
4913	3.86	80		4913	80	21.344
4937	3.02	80		4937	80	16.296
4961	3.97	80		4961	80	22.852
4985	4.68	80		4985	80	25.284
5009	4.55	80		5009	80	28.624
5033	3.75	80		5033	80	22.632
5057	3.83	80		5057	80	17.214
5081	3.74	80		5081	80	23.35
5105	4.04	80		5105	80	24.687
5129	3.99	80		5129	80	26.896
5153	3.81	80		5153	80	25.581

## Sheet: Fig. 2a-d
Fig. 2a
	LeuDHV22I	LeuDH
U/mg	335027323	265272069
	353159183	2.6697e+08
	3.42754e+08	276399728
Avrg	3.43647e+08	2.69547e+08
SD	9.09885e+06	5.99493e+06
P-value	0.0006
t	11.78
df	3.4
95% CI	[−9.27 × 10^7, −5.55 × 10^3]
Fig. 2b
	E1.0			Avrg	SD	E1.0 LeuDHV22I			Avrg	SD	E1.0 LeuDHI22V			Avrg	SD	E1.0△LeuDH			Avrg	SD
L-valine (g/L)	31.335	30.27	29.37	30.325	0.983654	22.46	25.51	22.54	23.5033	1.73828	12.63	1.82	1.58	5.34333	6.31158	0.05	0.63	0.61	0.43	0.329242
U/mg total protein	3432.03	3437.05	3433.85	3434.31	2.53845	3352.7	3221.4	3404.68	3326.26	94.4545	2610.04	2563.54	2546.21	2573.26	33.0058	589.025	641.91	683.397	638.111	47.3004
Comparison of L-valine (g/L)	t	df	95% CI	P-value
E1.0 vs E1.0 LeuDHV22I	5.92	3.16	[-18.52, 8.55]	0.0083
E1.0 LeuDHV22I vs E1.0 LeuDHI22V	4.8	2.3	[3.78, 32.54]	0.0306
E1.0 LeuDHI22V vs E1.0ΔLeuDH	1.35	2.01	[-20.53, 10.71]	0.3098
Comparison of U/mg total protein	t	df	95% CI	P-value
E1.0 vs E1.0 LeuDHV22I	1.98	2	[-323.4, 126.3]	0.186
E1.0 vs E1.0 LeuDHI22V	45.05	2.02	[779.73, 942.37]	0.000457
E1.0 vs E1.0ΔLeuDH	102.24	2.01	[2679.17, 2913.23]	9.14×10⁻⁵
E1.0 LeuDHV22I vs E1.0 LeuDHI22V	13.04	2.48	[545.38, 960.62]	0.00239
E1.0 LeuDHV22I vs E1.0ΔLeuDH	44.08	2.94	[2491.94, 2884.36]	3.02×10⁻⁵
E1.0 LeuDHI22V vs E1.0ΔLeuDH	58.11	3.57	[1838.19, 2032.12]	1.89×10⁻⁶
Fig. 2c
	ygaZ+	alaE indel+	alaE SNP+	alaE+	csg+	lrp+	dinG+	nagA+	thrA+	thrA up+	ilvA+	E2.5
L-valine (g/L)	14.42	16.06	27.247	18.36	32.707	14.62	29.813	16.27	11.92	15.43	29.369	30.88
	17.32	17.28	27.63	19.05	33.71	14.26	24.396	17.06	13.24	14.92	29.74	31.754
	15.92	20.05	29.294	17.13	34.974	16.86	27.65	16.85	13.2	14.73	30.945	32.926
							32.43
Avrg	15.8867	17.7967	28.057	18.18	33.797	15.2467	28.5723	16.7267	12.7867	15.0267	30.018	31.8533
SD	1.45029	2.04456	1.08826	0.972574	1.136	1.40873	3.40163	0.409186	0.750822	0.361985	0.823958	1.02661
P-value	0.0002	0.0019	0.0118	0.0001	0.0935	0.0001	0.1486	0.0004	2.74e-05	0.0004	0.0762
t	15.56	10.64	4.4	16.75	-2.2	16.5	1.82	23.71	25.97	26.77	2.41
df	3.6	2.95	3.99	3.99	3.96	3.66	3.69	2.62	3.66	2.49	3.82
95% CI	[12.99, 18.94]	[9.81, 18.30]	[1.39, 6.20]	[11.40, 15.94]	[-4.41, 0.52]	[13.71, 19.51]	[-1.89, 8.45]	[12.92, 17.33]	[16.95, 21.18]	[14.57, 19.08]	[-0.31, 3.99]
Fig. 2d		S2.2	S2.3	S2.4	S2.5	S2.6
	S2.0	+lrp*, ygaZ fs	+nagA*	+thrA*	+thrAup*	+alaE Indel	E2.5
L-valine (g/L)	4.26	8.761	8.044	14.16	13.908	23.469	30.88
	4.05	7.61	7.828	13.62	13.958	20.996	31.754
	4.28	8.99	6.537	13.633	15.186	22.673	32.926
						23.103
Avrg	4.19667	8.45367	7.46967	13.8043	14.3507	22.5603	31.8533
SD	0.12741	0.739554	0.814901	0.308085	0.723852	1.0924	1.02661
P-value	0.0084
		0.197
			0.0023
				0.3238
					0.0019
						0.0007
S2.0 vs S2.2: t = 9.83, df=2.12, 95% CI = [2.49, 6.03]
S2.3 vs S2.4: t = 12.59, df=2.56, 95% CI = [4.57, 8.10]
S2.5 vs S2.6: t = 18.30, df=3.11, 95% CI = [7.24, 10.22]
Graphs plotted in Prism 10 version 10.5.0.
Statistical calculated by unpaired Welch’s t-test

## Sheet: Fig. 3a-b
Fig. 3a			Fig. 3b
Gene	-LOG10 padj		Gene	-LOG10 padj
ec8739_00015 : :hypothetical protein(Protein of unknown function (DUF1375) )	8.9464		leuDH : :leucine dehydrogenase from Lysinibacillus sphaeri cus ( )	1.37568
ec8739_00016 : ibpA:Small heat shock protein IbpA( )	3.15888		cgilvC : :ilvC from Corynebacterium (codon-opt)( )	0.0882274
ec8739_00018 : aspT_1:Aspartate/alanine antiporter( )	5.02782		HR074_19400 : :fructuronate reductase(Derived by automated computational analysis using gene prediction method: Protein Homology. 1.1.1.57)	0.715124
ec8739_00025 : chuR_1:Anaerobic sulfatase-maturating enzyme( 1.1.99.-)	17.1668		HR074_19405 : uxuA:mannonate dehydratase(Derived by automated computational analysis using gene prediction method: Protein Homology. 4.2.1.8)	0.219605
ec8739_00027 : tisB:Small toxic protein TisB( )	10.9289		ec8739_00001 : dnaA:Chromosomal replication initiator protein DnaA( )	0.303239
ec8739_00028 : ilvB:Acetolactate synthase isozyme 1 large subunit( 2.2.1.6)	5.16309		ec8739_00002 : dnaN:DNA polymerase III subunit beta( 2.7.7.7)	0.31433
ec8739_00034 : ade:Adenine deaminase( 3.5.4.2)	2.68224		ec8739_00003 : recF_1:DNA replication and repair protein RecF( )	0.517305
ec8739_00035 : adeQ:Adenine permease AdeQ( )	3.79435		ec8739_00004 : gyrB:DNA gyrase subunit B( 5.6.2.2)	0.327295
ec8739_00051 : :AAA domain protein( )	8.50295		ec8739_00005 : :hypothetical protein(Bacterial protein of unknown function (DUF937) )	0.155334
ec8739_00057 : xanP:Xanthine permease XanP( )	7.24443		ec8739_00006 : yidA:Sugar phosphatase YidA( 3.1.3.23)	0.270184
ec8739_00071 : dut:Deoxyuridine 5'-triphosphate nucleotidohydrolase( 3.6.1.23)	5.22462		ec8739_00007 : :hypothetical protein( )	1.10411
ec8739_00100 : gpsA:Glycerol-3-phosphate dehydrogenase [NAD(P)+]( 1.1.1.94)	3.91428		ec8739_00008 : lutR:HTH-type transcriptional regulator LutR( )	1.45441
ec8739_00105 : lldP:L-lactate permease( )	9.21717		ec8739_00009 : dgoK1:putative 2-dehydro-3-deoxygalactonokinase DgoK1( 2.7.1.58)	1.47753
ec8739_00140 : hyfA_1:Hydrogenase-4 component A( 1.-.-.-)	6.8918		ec8739_00010 : dgoA:2-dehydro-3-deoxy-6-phosphogalactonate aldolase( 4.1.2.21)	0.0428691
ec8739_00141 : avtA:Valine--pyruvate aminotransferase( 2.6.1.66)	4.90996		ec8739_00011 : dgoD:D-galactonate dehydratase( 4.2.1.6)	0.656856
ec8739_00143 : :Mannosyl-glycoprotein endo-beta-N-acetylglucosaminidase( )	13.0149		ec8739_00012 : dgoT:D-galactonate transporter( )	0.738945
ec8739_00169 : eptB:Kdo(2)-lipid A phosphoethanolamine 7''-transferase( 2.7.8.42)	24.1283		ec8739_00013 : mhpA_1:3-(3-hydroxy-phenyl)propionate/3-hydroxycinnamic acid hydroxylase( 1.14.13.127)	0.0976536
ec8739_00171 : dppA:Periplasmic dipeptide transport protein( )	17.0838		ec8739_00014 : :hypothetical protein(Protein of unknown function (DUF3748) )	0.414897
ec8739_00172 : dppB:Dipeptide transport system permease protein DppB( )	4.6197		ec8739_00015 : :hypothetical protein(Protein of unknown function (DUF1375) )	0.300473
ec8739_00173 : dppC:Dipeptide transport system permease protein DppC( )	2.34901		ec8739_00016 : ibpA:Small heat shock protein IbpA( )	0.00120946
ec8739_00177 : ldrD_1:Small toxic polypeptide LdrD( )	9.67		ec8739_00017 : ibpB:Small heat shock protein IbpB( )	1.13868
ec8739_00189 : dctA:Aerobic C4-dicarboxylate transport protein( )	17.1614		ec8739_00018 : aspT_1:Aspartate/alanine antiporter( )	0.273739
ec8739_00190 : :Peptidase M16 inactive domain protein( )	7.67029		ec8739_00019 : mngR_1:Mannosyl-D-glycerate transport/metabolism system repressor MngR( )	0.111178
ec8739_00194 : yhjE_1:Inner membrane metabolite transport protein YhjE( )	6.61555		ec8739_00020 : malP_1:PTS system maltose-specific EIICB component( )	0.0134419
ec8739_00196 : dmlR_1:HTH-type transcriptional regulator DmlR( )	2.43591		ec8739_00021 : aglB:6-phospho-alpha-glucosidase( 3.2.1.122)	0.172346
ec8739_00239 : nikE:Nickel import ATP-binding protein NikE( 7.2.2.11)	2.48808		ec8739_00022 : :putative transposase( )	0.462462
ec8739_00259 : livJ:Leu/Ile/Val-binding protein( )	4.70755		ec8739_00023 : yidH:Inner membrane protein YidH( )	0.00244118
ec8739_00266 : ugpB:sn-glycerol-3-phosphate-binding periplasmic protein UgpB( )	5.63175		ec8739_00024 : yidG:Inner membrane protein YidG( )	0.246147
ec8739_00282 : gntK:Thermoresistant gluconokinase( 2.7.1.12)	2.87668		ec8739_00025 : chuR_1:Anaerobic sulfatase-maturating enzyme( 1.1.99.-)	0.176057
ec8739_00300 : rtcA:RNA 3'-terminal phosphate cyclase( 6.5.1.4)	4.90996		ec8739_00026 : emrD:Multidrug resistance protein D( )	1.0009
ec8739_00301 : malT:HTH-type transcriptional regulator MalT( )	44.0353		ec8739_00027 : tisB:Small toxic protein TisB( )	1.64
ec8739_00304 : gntT:High-affinity gluconate transporter( )	15.2445		ec8739_00028 : ilvB:Acetolactate synthase isozyme 1 large subunit( 2.2.1.6)	0.460297
ec8739_00315 : envZ:Osmolarity sensor protein EnvZ( 2.7.13.3)	12.2415		ec8739_00029 : ilvN:Acetolactate synthase isozyme 1 small subunit( 2.2.1.6)	0.791528
ec8739_00316 : pckA:Phosphoenolpyruvate carboxykinase (ATP)( 4.1.1.49)	37.2662		ec8739_00030 : uhpA:Transcriptional regulatory protein UhpA( )	0.398932
ec8739_00321 : yrfF:Putative membrane protein IgaA( )	12.2794		ec8739_00031 : uhpB:Signal transduction histidine-protein kinase/phosphatase UhpB( 2.7.13.3)	0.13212
ec8739_00337 : :hypothetical protein( )	2.41297		ec8739_00032 : uhpC:Membrane sensor protein UhpC( )	0.164948
ec8739_00362 : :OsmC-like protein( )	8.30185		ec8739_00033 : uhpT:Hexose-6-phosphate:phosphate antiporter( )	0.109596
ec8739_00434 : dprA:DNA processing protein DprA( )	6.20413		ec8739_00034 : ade:Adenine deaminase( 3.5.4.2)	0.0921855
ec8739_00493 : nanA:N-acetylneuraminate lyase( 4.1.3.3)	2.96811		ec8739_00035 : adeQ:Adenine permease AdeQ( )	0.736972
ec8739_00494 : nanT:Putative sialic acid transporter( )	13.213		ec8739_00036 : :hypothetical protein(Protein of unknown function (DUF1198) )	0.227143
ec8739_00495 : nanE2:Putative N-acetylmannosamine-6-phosphate 2-epimerase 2( 5.1.3.9)	9.95264		ec8739_02660 : csgB:Minor curlin subunit( )	#NUM!
ec8739_00590 : garR_1:2-hydroxy-3-oxopropionate reductase( 1.1.1.60)	2.6631		ec8739_02659 : csgA:Major curlin subunit( )	#NUM!
ec8739_00591 : garK:Glycerate 2-kinase( 2.7.1.165)	3.15828		ec8739_00039 : nlpA:Lipoprotein 28( )	0.751253
ec8739_00623 : uxaC:Uronate isomerase( 5.3.1.12)	10.5472		ec8739_00040 : yicL:putative inner membrane transporter YicL( )	0.0274206
ec8739_00624 : uxaA:Altronate dehydratase( 4.2.1.7)	5.06092		ec8739_00041 : setC:Sugar efflux transporter C( )	0.594032
ec8739_00626 : sstT:Serine/threonine transporter SstT( )	3.18252		ec8739_02658 : csgC:Curli assembly protein CsgC( )	78.9318
ec8739_00628 : afr_1:1%2C5-anhydro-D-fructose reductase( 1.1.1.292)	13.7418		ec8739_00043 : :hypothetical protein(Family of unknown function (DUF5375) )	0.0877445
ec8739_00634 : fadH:2%2C4-dienoyl-CoA reductase [NADPH]( 1.3.1.34)	6.68972		ec8739_00044 : :hypothetical protein( )	0.321406
ec8739_00644 : yqjI:Transcriptional regulator YqjI( )	10.7486		ec8739_00045 : :hypothetical protein( )	0.194123
ec8739_00645 : yqjH:NADPH-dependent ferric-chelate reductase( 1.16.1.9)	8.91179		ec8739_00046 : :Ash protein family protein( )	0.283131
ec8739_00660 : :Bacterial SH3 domain protein( )	15.6365		ec8739_00047 : :Prophage CP4-57 regulatory protein (AlpA)( )	0.0984606
ec8739_00681 : cpdA:3'%2C5'-cyclic adenosine monophosphate phosphodiesterase CpdA( 3.1.4.53)	7.60803		ec8739_00048 : :hypothetical protein( )	0.815675
ec8739_00703 : metC:Cystathionine beta-lyase MetC( 4.4.1.8)	10.6335		ec8739_00049 : :Ogr/Delta-like zinc finger( )	0.125889
ec8739_00705 : exbD_1:Biopolymer transport protein ExbD( )	3.47024		ec8739_00050 : :Phage polarity suppression protein (Psu)( )	0.0401162
ec8739_00708 : gpr_1:L-glyceraldehyde 3-phosphate reductase( 1.1.1.-)	27.4863		ec8739_00051 : :AAA domain protein( )	0.392794
ec8739_00712 : hybO:Hydrogenase-2 small chain( 1.12.99.6)	8.49504		ec8739_00052 : intS_1:Prophage integrase IntS( )	0.341925
ec8739_00713 : fdnH_1:Formate dehydrogenase%2C nitrate-inducible%2C iron-sulfur subunit( )	5.75171		ec8739_00054 : yicJ:Inner membrane symporter YicJ( )	0.604467
ec8739_00714 : hybB:putative Ni/Fe-hydrogenase 2 b-type cytochrome subunit( )	6.76071		ec8739_00055 : yicI:Alpha-xylosidase( 3.2.1.177)	0.480834
ec8739_00715 : hybC:Hydrogenase-2 large chain( 1.12.99.6)	9.74131		ec8739_00056 : :AsmA family protein( )	0.0322382
ec8739_00716 : hybD:Hydrogenase 2 maturation protease( 3.4.23.-)	8.97369		ec8739_00057 : xanP:Xanthine permease XanP( )	0.0976536
ec8739_00717 : hybE:Hydrogenase-2 operon protein HybE( )	9.66243		ec8739_00058 : gltS:Sodium/glutamate symporter( )	0.0378427
ec8739_00718 : hypA_1:hydrogenase nickel incorporation protein HypA( )	4.4202		ec8739_00059 : recG:ATP-dependent DNA helicase RecG( 3.6.4.12)	0.371956
ec8739_00719 : hybG:Hydrogenase-2 operon protein HybG( )	5.96093		ec8739_00060 : trmH:tRNA (guanosine(18)-2'-O)-methyltransferase( 2.1.1.34)	0.0921799
ec8739_00735 : :hypothetical protein( )	4.62882		ec8739_00061 : spoT:Bifunctional (p)ppGpp synthase/hydrolase SpoT( )	1.5726
ec8739_00736 : glcC_2:Glc operon transcriptional activator( )	4.69505		ec8739_00062 : rpoZ:DNA-directed RNA polymerase subunit omega( 2.7.7.6)	0.024869
ec8739_00737 : :putative FAD-linked oxidoreductase( 1.-.-.-)	34.6653		ec8739_00063 : gmk:Guanylate kinase( 2.7.4.8)	0.604467
ec8739_00738 : :putative FAD-linked oxidoreductase( 1.-.-.-)	14.9802		ec8739_00064 : ligB:DNA ligase B( 6.5.1.2)	0.374551
ec8739_00739 : lutA_1:Lactate utilization protein A( )	8.34597		ec8739_02657 : :hypothetical protein( )	52.0796
ec8739_00740 : :heme-degrading( )	8.62669		ec8739_00066 : :hypothetical protein(BRO family%2C N-terminal domain )	0.43639
ec8739_00741 : glcB:Malate synthase G( 2.3.3.9)	10.5072		ec8739_00067 : :hypothetical protein(YicC-like family%2C N-terminal region )	1.56337
ec8739_00742 : glcA:Glycolate permease GlcA( )	6.82639		ec8739_00068 : rph:Ribonuclease PH( 2.7.7.56)	0.648564
ec8739_00748 : :Integrase core domain protein( )	2.28641		ec8739_00069 : pyrE_1:Orotate phosphoribosyltransferase( 2.4.2.10)	0.269142
ec8739_00756 : fecE:Fe(3+) dicitrate transport ATP-binding protein FecE( )	3.05614		ec8739_00070 : slmA:Nucleoid occlusion factor SlmA( )	0.909437
ec8739_00762 : fecI:putative RNA polymerase sigma factor FecI( )	3.28918		ec8739_00071 : dut:Deoxyuridine 5'-triphosphate nucleotidohydrolase( 3.6.1.23)	1.27988
ec8739_00776 : ansB:L-asparaginase 2( 3.5.1.1)	6.85796		ec8739_00072 : coaBC:Coenzyme A biosynthesis bifunctional protein CoaBC( )	0.661779
ec8739_00815 : :LysR substrate binding domain protein( )	2.01397		ec8739_00073 : :RadC-like JAB domain protein( )	0.621496
ec8739_00830 : :hemolysin-III related( )	12.8084		ec8739_00074 : rpmB:50S ribosomal protein L28( )	0.275246
ec8739_00842 : uacT:Uric acid transporter UacT( )	2.03775		ec8739_00075 : rpmG:50S ribosomal protein L33( )	0.075171
ec8739_00843 : gltD_2:Glutamate synthase [NADPH] small chain( 1.4.1.13)	2.40196		ec8739_00076 : mutM:Formamidopyrimidine-DNA glycosylase( 3.2.2.23)	0.0418597
ec8739_00848 : xdhA_1:Putative xanthine dehydrogenase molybdenum-binding subunit XdhA( 1.17.1.4)	22.6874		ec8739_00077 : coaD:Phosphopantetheine adenylyltransferase( 2.7.7.3)	0.0058401
ec8739_00849 : :FAD binding domain in molybdopterin dehydrogenase( )	4.95865		ec8739_00078 : waaA:3-deoxy-D-manno-octulosonic acid transferase( 2.4.99.12)	0.921641
ec8739_00850 : :8-oxoguanine deaminase( 3.5.4.32)	12.6531		ec8739_00079 : rfaQ:Lipopolysaccharide core heptosyltransferase RfaQ( 2.-.-.-)	1.67738
ec8739_00851 : sfrB:NADPH-Fe(3+) oxidoreductase subunit beta( 1.-.-.-)	5.85172		ec8739_00080 : rfaG:Lipopolysaccharide core biosynthesis protein RfaG( 2.4.-.-)	1.50332
ec8739_00853 : :hypothetical protein( )	12.6329		ec8739_00081 : rfaP_1:Lipopolysaccharide core heptose(I) kinase RfaP( 2.7.1.-)	0.829845
ec8739_00854 : pucA:putative xanthine dehydrogenase subunit A( 1.17.1.4)	9.02298		ec8739_00082 : gspA_1:General stress protein A( )	0.655293
ec8739_00855 : arcC1_1:Carbamate kinase 1( 2.7.2.2)	2.65624		ec8739_00083 : gspA_2:General stress protein A( )	0.18781
ec8739_00857 : argE_1:Acetylornithine deacetylase( 3.5.1.16)	4.66702		ec8739_00084 : rfaY:Lipopolysaccharide core heptose(II) kinase RfaY( 2.7.1.-)	0.537433
ec8739_00860 : :Limonene hydroxylase( 1.14.14.51)	4.87686		ec8739_00085 : gspA_3:General stress protein A( )	0.717719
ec8739_00861 : ndhS:Nicotinate dehydrogenase small FeS subunit( 1.17.1.5)	3.69651		ec8739_00086 : epsJ_1:putative glycosyltransferase EpsJ( 2.4.-.-)	1.53
ec8739_00862 : ndhF:Nicotinate dehydrogenase FAD-subunit( 1.17.1.5)	7.67292		ec8739_00087 : rfaL:O-antigen ligase( )	1.75771
ec8739_00863 : xdhA_2:Putative xanthine dehydrogenase molybdenum-binding subunit XdhA( 1.17.1.4)	17.6964		ec8739_00088 : rfaC:Lipopolysaccharide heptosyltransferase 1( 2.-.-.-)	1.1254
ec8739_00897 : thlA:Acetyl-CoA acetyltransferase( 2.3.1.9)	35.8854		ec8739_00089 : rfaF:ADP-heptose--LPS heptosyltransferase 2( 2.-.-.-)	1.27916
ec8739_00919 : :Type II secretion prepilin peptidase dependent protein C( )	2.40859		ec8739_00090 : hldD:ADP-L-glycero-D-manno-heptose-6-epimerase( 5.1.3.20)	1.76963
ec8739_00925 : amiC:N-acetylmuramoyl-L-alanine amidase AmiC( 3.5.1.28)	3.34559		ec8739_00091 : kbl:2-amino-3-ketobutyrate coenzyme A ligase( 2.3.1.29)	0.244701
ec8739_00929 : mltA:Membrane-bound lytic murein transglycosylase A( 4.2.2.-)	4.63655		ec8739_00092 : tdh:L-threonine 3-dehydrogenase( 1.1.1.103)	0.0115098
ec8739_00937 : glpR_2:Glycerol-3-phosphate regulon repressor( )	3.21404		ec8739_02663 : :Type VIII secretion system (T8SS)%2C CsgF protein( )	33.9351
ec8739_00939 : fucK:L-fuculokinase( 2.7.1.51)	11.2927		ec8739_00094 : :Divergent polysaccharide deacetylase( )	1.03945
ec8739_00940 : fucI:L-fucose isomerase( 5.3.1.25)	28.694		ec8739_00095 : envC:Murein hydrolase activator EnvC( )	1.64066
ec8739_00941 : fucP:L-fucose-proton symporter( )	19.7337		ec8739_00096 : gpmI:2%2C3-bisphosphoglycerate-independent phosphoglycerate mutase( 5.4.2.12)	0.332484
ec8739_00942 : fucA_1:L-fuculose phosphate aldolase( 4.1.2.17)	10.544		ec8739_00097 : glpE_1:Thiosulfate sulfurtransferase GlpE( 2.8.1.1)	0.661215
ec8739_00943 : fucO:Lactaldehyde reductase( 1.1.1.77)	21.8372		ec8739_00098 : grxC:Glutaredoxin 3( )	2.24178
ec8739_00944 : ygdG:Flap endonuclease Xni( 3.1.-.-)	5.76441		ec8739_00099 : secB:Protein-export protein SecB( )	0.944612
ec8739_00969 : yqcE:Inner membrane protein YqcE( )	4.90185		ec8739_00100 : gpsA:Glycerol-3-phosphate dehydrogenase [NAD(P)+]( 1.1.1.94)	0.26344
ec8739_00975 : glpP:Glycerol uptake operon antiterminator regulatory protein( )	6.36011		ec8739_00101 : cysE_1:Serine acetyltransferase( 2.3.1.30)	0.0797276
ec8739_00976 : fixX_1:Ferredoxin-like protein FixX( )	3.85951		ec8739_00102 : trmL:tRNA (cytidine(34)-2'-O)-methyltransferase( 2.1.1.207)	0.292694
ec8739_00977 : :Electron transfer flavoprotein-ubiquinone oxidoreductase( 1.5.5.1)	16.3371		ec8739_00103 : lldD:L-lactate dehydrogenase( 1.1.-.-)	1.66053
ec8739_01030 : bglF_1:PTS system beta-glucoside-specific EIIBCA component( )	3.69997		ec8739_00104 : lldR_1:Putative L-lactate dehydrogenase operon regulatory protein( )	1.37817
ec8739_01063 : :Branched-chain amino acid transport protein (AzlD)( )	30.2558		ec8739_00105 : lldP:L-lactate permease( )	1.56868
ec8739_01066 : proX:Glycine betaine/proline betaine-binding periplasmic protein( )	4.52446		ec8739_00106 : upaG:Autotransporter adhesin UpaG( )	0.0514786
ec8739_01067 : proW:Glycine betaine/proline betaine transport system permease protein ProW( )	8.84125		ec8739_00107 : ehaG:Autotransporter adhesin EhaG( )	0.0833185
ec8739_01068 : proV:Glycine betaine/proline betaine transport system ATP-binding protein ProV( )	15.153		ec8739_00108 : sadB:Inner membrane lipoprotein SadB( )	1.78751
ec8739_01137 : :Acetyltransferase Pat( 2.3.1.-)	28.2078		ec8739_02661 : csgD:CsgBAC operon transcriptional regulatory protein( )	88.3397
ec8739_01148 : rpoE:ECF RNA polymerase sigma-E factor( )	25.2755		ec8739_00110 : :hypothetical protein( )	0.0951425
ec8739_01149 : rseA:Anti-sigma-E factor RseA( )	35.4079		ec8739_00111 : mtlR_1:Mannitol operon repressor( )	0.177867
ec8739_01150 : rseB:Sigma-E factor regulatory protein RseB( )	7.88698		ec8739_00112 : mtlD:Mannitol-1-phosphate 5-dehydrogenase( 1.1.1.17)	0.271971
ec8739_01151 : :Positive regulator of sigma(E)%2C RseC/MucC( )	4.5749		ec8739_00113 : mtlA_1:PTS system mannitol-specific EIICBA component( )	0.692182
ec8739_01164 : purL:Phosphoribosylformylglycinamidine synthase( 6.3.5.3)	7.67497		ec8739_02662 : csgE:Curli production assembly/transport component CsgE( )	50.3233
ec8739_01169 : hmp:Flavohemoprotein( 1.14.12.17)	7.96131		ec8739_02248 : chuR_2:Anaerobic sulfatase-maturating enzyme( 1.1.99.-)	16.6781
ec8739_01184 : hcaR_1:Hca operon transcriptional activator HcaR( )	12.84		ec8739_00116 : :hypothetical protein( )	1.05789
ec8739_01203 : ndk:Nucleoside diphosphate kinase( 2.7.4.6)	7.78415		ec8739_00117 : rhsC_1:Putative deoxyribonuclease RhsC( 3.1.-.-)	1.83671
ec8739_01213 : guaB:Inosine-5'-monophosphate dehydrogenase( 1.1.1.205)	3.72566		ec8739_00118 : :HEAT repeats( )	0.639005
ec8739_01223 : purM:Phosphoribosylformylglycinamidine cyclo-ligase( 6.3.3.1)	5.0228		ec8739_00119 : rhsC_2:Putative deoxyribonuclease RhsC( 3.1.-.-)	0.00187608
ec8739_01228 : bepA_1:Beta-barrel assembly-enhancing protease( 3.4.-.-)	5.33568		ec8739_00120 : yibF:putative GST-like protein YibF( )	0.0182772
ec8739_01262 : maeB:NADP-dependent malic enzyme( 1.1.1.40)	10.6001		ec8739_00121 : selA:L-seryl-tRNA(Sec) selenium transferase( 2.9.1.1)	0.347722
ec8739_01266 : :Cobalamin adenosyltransferase( )	3.00455		ec8739_00122 : selB:Selenocysteine-specific elongation factor( )	0.0500933
ec8739_01277 : :hypothetical protein( )	10.5103		ec8739_00123 : adhB:Alcohol dehydrogenase 2( 1.1.1.1)	0.586924
ec8739_01301 : fabG2:putative oxidoreductase( 1.-.-.-)	3.88386		ec8739_02247 : betC:Choline-sulfatase( 3.1.6.6)	62.2
ec8739_01313 : cysZ:Sulfate transporter CysZ( )	6.02989		ec8739_03095 : nagB_2:Glucosamine-6-phosphate deaminase( 3.5.99.6)	51.4023
ec8739_01365 : fadL:Long-chain fatty acid transport protein( )	5.3345		ec8739_00126 : yiaW_2:Inner membrane protein YiaW( )	0.946631
ec8739_01367 : fadI:3-ketoacyl-CoA thiolase( 2.3.1.16)	2.08626		ec8739_00127 : yiaV:Inner membrane protein YiaV( )	0.513611
ec8739_01368 : fadJ:Fatty acid oxidation complex subunit alpha( )	2.36883		ec8739_02664 : csgG:Curli production assembly/transport component CsgG( )	88.5837
ec8739_01369 : sixA:Phosphohistidine phosphatase SixA( 3.1.3.-)	14.7724		ec8739_00129 : mipA_1:MltA-interacting protein( )	1.20712
ec8739_01385 : fabB:3-oxoacyl-[acyl-carrier-protein] synthase 1( 2.3.1.41)	10.9327		ec8739_00130 : sgbE:L-ribulose-5-phosphate 4-epimerase SgbE( 5.1.3.4)	0.0938086
ec8739_01395 : cvpA:Colicin V production protein( )	7.91997		ec8739_00131 : ulaE_1:L-ribulose-5-phosphate 3-epimerase UlaE( 5.1.3.22)	0.340339
ec8739_01396 : purF:Amidophosphoribosyltransferase( 2.4.2.14)	3.31865		ec8739_00132 : ulaD_1:3-keto-L-gulonate-6-phosphate decarboxylase UlaD( 4.1.1.85)	0.0440213
ec8739_01398 : argT:Lysine/arginine/ornithine-binding periplasmic protein( )	6.93511		ec8739_00133 : lyx:L-xylulose/3-keto-L-gulonate kinase( 2.7.1.-)	0.0298427
ec8739_01419 : gltC_2:HTH-type transcriptional regulator GltC( )	10.3802		ec8739_00134 : yiaO:2%2C3-diketo-L-gulonate-binding periplasmic protein YiaO( )	0.380415
ec8739_01420 : :hypothetical protein( )	3.71446		ec8739_00135 : siaM:Sialic acid TRAP transporter large permease protein SiaM( )	0.423875
ec8739_01459 : rhmD:L-rhamnonate dehydratase( 4.2.1.90)	24.9714		ec8739_00136 : yiaM:2%2C3-diketo-L-gulonate TRAP transporter small permease protein YiaM( )	0.0615704
ec8739_01464 : glpC:Anaerobic glycerol-3-phosphate dehydrogenase subunit C( )	13.1989		ec8739_00137 : tabA_1:Toxin-antitoxin biofilm protein TabA( )	0.402836
ec8739_01465 : glpB:Anaerobic glycerol-3-phosphate dehydrogenase subunit B( 1.1.5.3)	12.3935		ec8739_00038 : :hypothetical protein( )	9.63827
ec8739_01466 : glpA:Anaerobic glycerol-3-phosphate dehydrogenase subunit A( 1.1.5.3)	19.9286		ec8739_00139 : yiaJ_1:DNA-binding transcriptional repressor YiaJ( )	2.23557
ec8739_01467 : glpT:Glycerol-3-phosphate transporter( )	59.7585		ec8739_00140 : hyfA_1:Hydrogenase-4 component A( 1.-.-.-)	0.174429
ec8739_01468 : glpQ:Glycerophosphodiester phosphodiesterase%2C periplasmic( 3.1.4.46)	21.8079		ec8739_00141 : avtA:Valine--pyruvate aminotransferase( 2.6.1.66)	0.0396289
ec8739_01469 : :hypothetical protein( )	4.47852		ec8739_03375 : adrA:putative diguanylate cyclase AdrA( 2.7.7.65)	23.4438
ec8739_01473 : nrdA:Ribonucleoside-diphosphate reductase 1 subunit alpha( 1.17.4.1)	8.29302		ec8739_00143 : :Mannosyl-glycoprotein endo-beta-N-acetylglucosaminidase( )	0.105066
ec8739_01486 : zraR_1:Transcriptional regulatory protein ZraR( )	8.36993		ec8739_00144 : xylR:Xylose operon regulatory protein( )	0.199607
ec8739_01487 : zraS_1:Sensor protein ZraS( 2.7.13.3)	7.04141		ec8739_00145 : xylH:Xylose transport system permease protein XylH( )	0.101126
ec8739_01491 : ompC:Outer membrane protein C( )	9.18352		ec8739_00303 : malQ:4-alpha-glucanotransferase( 2.4.1.25)	14.2189
ec8739_01499 : :4Fe-4S dicluster domain protein( )	5.11575		ec8739_00147 : xylF:D-xylose-binding periplasmic protein( )	1.81372
ec8739_01501 : napA:Periplasmic nitrate reductase( 1.7.99.4)	10.9614		ec8739_00148 : xylA_1:Xylose isomerase( 5.3.1.5)	1.71616
ec8739_01502 : :4Fe-4S binding domain protein( )	7.60803		ec8739_00302 : malP_3:Maltodextrin phosphorylase( 2.4.1.1)	13.8251
ec8739_01503 : yccM_1:Putative electron transport protein YccM( )	19.9853		ec8739_00150 : yiaB:Inner membrane protein YiaB( )	0.132123
ec8739_01504 : napB:Periplasmic nitrate reductase%2C electron transfer subunit( )	11.3889		ec8739_00151 : yiaA:Inner membrane protein YiaA( )	0.028714
ec8739_01505 : napC:Cytochrome c-type protein NapC( )	12.6445		ec8739_00152 : wecH:O-acetyltransferase WecH( 2.3.1.-)	0.136615
ec8739_01506 : ccmA:Cytochrome c biogenesis ATP-binding export protein CcmA( 7.6.2.5)	7.51429		ec8739_00153 : :YsaB-like lipoprotein( )	0.0938086
ec8739_01507 : ccmB:Heme exporter protein B( )	5.02436		ec8739_00154 : glyQ:Glycine--tRNA ligase alpha subunit( 6.1.1.14)	0.934659
ec8739_01508 : ccmC:Heme exporter protein C( )	9.86277		ec8739_00155 : glyS:Glycine--tRNA ligase beta subunit( 6.1.1.14)	0.0500933
ec8739_01510 : ccmE:Cytochrome c-type biogenesis protein CcmE( )	6.83832		ec8739_03094 : nagE:PTS system N-acetylglucosamine-specific EIICBA component( )	12.369
ec8739_01511 : ccmF_1:Cytochrome c-type biogenesis protein CcmF( )	13.0751		ec8739_00157 : :Transposase( )	1.15484
ec8739_01512 : dsbE:Thiol:disulfide interchange protein DsbE( )	3.10792		ec8739_00158 : :Hok/gef family protein( )	0.853753
ec8739_01530 : mepS_1:Murein DD-endopeptidase MepS/Murein LD-carboxypeptidase( 3.4.-.-)	11.5734		ec8739_00159 : cspA:Cold shock protein CspA( )	0.584899
ec8739_01540 : psuK_1:Pseudouridine kinase( 2.7.1.83)	3.65498		ec8739_00160 : :hypothetical protein( )	1.69701
ec8739_01541 : psuG:Pseudouridine-5'-phosphate glycosidase( 4.2.1.70)	3.69157		ec8739_00161 : :hypothetical protein(Protein of unknown function (DUF3053) )	0.0234076
ec8739_01550 : cysL:HTH-type transcriptional regulator CysL( )	7.30056		ec8739_00162 : ghrB:Glyoxylate/hydroxypyruvate reductase B( 1.1.1.79)	0.192128
ec8739_01556 : galS:HTH-type transcriptional regulator GalS( )	9.18559		ec8739_00163 : yiaD:putative lipoprotein YiaD( )	0.421307
ec8739_01557 : mglB:D-galactose-binding periplasmic protein( )	18.1888		ec8739_00164 : bisC:Biotin sulfoxide reductase( 1.-.-.-)	2.99565
ec8739_01558 : mglA_2:Galactose/methyl galactoside import ATP-binding protein MglA( 7.5.2.8)	58.9224		ec8739_00165 : yjaB_1:putative N-acetyltransferase YjaB( 2.3.1.-)	0.116163
ec8739_01559 : mglC:Galactoside transport system permease protein MglC( )	18.9897		ec8739_00166 : tag:DNA-3-methyladenine glycosylase 1( 3.2.2.20)	1.12843
ec8739_01560 : preA:NAD-dependent dihydropyrimidine dehydrogenase subunit PreA( 1.3.1.1)	3.71487		ec8739_00167 : lip-1:Lipase 1( 3.1.1.3)	0.500678
ec8739_01561 : preT:NAD-dependent dihydropyrimidine dehydrogenase subunit PreT( 1.3.1.1)	3.76363		ec8739_00168 : yhjX:putative MFS-type transporter YhjX( )	0.206451
ec8739_01581 : yehU:Sensor histidine kinase YehU( 2.7.13.3)	24.8483		ec8739_00169 : eptB:Kdo(2)-lipid A phosphoethanolamine 7''-transferase( 2.7.8.42)	1.61738
ec8739_01582 : yehT:Transcriptional regulatory protein YehT( )	15.2789		ec8739_03837 : fhuF:Ferric iron reductase protein FhuF( )	12.4036
ec8739_01601 : rcnA:Nickel/cobalt efflux system RcnA( )	3.31629		ec8739_02461 : trpA:Tryptophan synthase alpha chain( 4.2.1.20)	2.24085
ec8739_01602 : rcnR:Transcriptional repressor RcnR( )	4.36315		ec8739_04158 : :Maltose operon periplasmic protein precursor (MalM)( )	6.3374
ec8739_01603 : thiM:Hydroxyethylthiazole kinase( 2.7.1.50)	9.20355		ec8739_04164 : malG:Maltose transport system permease protein MalG( )	7.35813
ec8739_01604 : thiD:Hydroxymethylpyrimidine/phosphomethylpyrimidine kinase( 2.7.1.49)	5.7955		ec8739_04160 : malK:Maltose/maltodextrin import ATP-binding protein MalK( 7.5.2.1)	7.56682
ec8739_01609 : :ADP-ribosylglycohydrolase( )	2.36459		ec8739_00176 : yhjV:Inner membrane transport protein YhjV( )	1.32836
ec8739_01610 : yegT:Putative nucleoside transporter YegT( )	9.01528		ec8739_00177 : ldrD_1:Small toxic polypeptide LdrD( )	0.0566091
ec8739_01612 : gatY:D-tagatose-1%2C6-bisphosphate aldolase subunit GatY( 4.1.2.40)	7.09445		ec8739_00178 : :Cellulose biosynthesis protein BcsG( )	0.325722
ec8739_01613 : gatZ:D-tagatose-1%2C6-bisphosphate aldolase subunit GatZ( )	14.52		ec8739_00179 : :Cellulose biosynthesis protein BcsF( )	0.316511
ec8739_01614 : gatA_1:PTS system galactitol-specific EIIA component( 2.7.1.200)	5.15008		ec8739_00180 : :Cellulose biosynthesis GIL( )	0.63705
ec8739_01664 : rfbB:dTDP-glucose 4%2C6-dehydratase( 4.2.1.46)	5.18171		ec8739_00181 : :Cellulose biosynthesis GIL( )	0.00474868
ec8739_01709 : gatA_3:PTS system galactitol-specific EIIA component( 2.7.1.200)	3.10114		ec8739_00182 : :Cellulose biosynthesis protein BcsR( )	0.689648
ec8739_01710 : gatB_2:PTS system galactitol-specific EIIB component( 2.7.1.200)	3.29372		ec8739_00183 : parA:Chromosome partitioning protein ParA( )	0.307899
ec8739_01711 : gatC_3:PTS system galactitol-specific EIIC component( )	3.08964		ec8739_00184 : bcsA:Cellulose synthase catalytic subunit [UDP-forming]( 2.4.1.12)	0.740132
ec8739_01743 : mtfA:Protein MtfA( )	18.2599		ec8739_00185 : bcsB:Cyclic di-GMP-binding protein( )	0.654947
ec8739_01785 : :sulfur transport( )	19.9768		ec8739_00186 : bcsZ:Endoglucanase( 3.2.1.4)	1.04495
ec8739_01813 : araF:L-arabinose-binding periplasmic protein( )	29.7854		ec8739_00187 : bcsC:Cellulose synthase operon protein C( )	1.70819
ec8739_01837 : cutC_1:Copper homeostasis protein CutC( )	15.0533		ec8739_00188 : cph2:Phytochrome-like protein cph2( )	1.7409
ec8739_01844 : yecD:Isochorismatase family protein YecD( 3.-.-.-)	4.82586		ec8739_00189 : dctA:Aerobic C4-dicarboxylate transport protein( )	0.0611835
ec8739_01854 : znuA:High-affinity zinc uptake system protein ZnuA( )	3.85498		ec8739_00190 : :Peptidase M16 inactive domain protein( )	1.82832
ec8739_01855 : mepM_1:Murein DD-endopeptidase MepM( 3.4.24.-)	11.9894		ec8739_00191 : kdgK_1:2-dehydro-3-deoxygluconokinase( 2.7.1.45)	0.314801
ec8739_01858 : hexR:HTH-type transcriptional regulator HexR( )	11.7961		ec8739_00192 : yhjH:Cyclic di-GMP phosphodiesterase YhjH( 3.1.4.52)	0.625592
ec8739_01863 : purT:Formate-dependent phosphoribosylglycinamide formyltransferase( 2.1.2.-)	4.035		ec8739_00193 : :AsmA family protein( )	0.0861583
ec8739_01894 : manZ_3:PTS system mannose-specific EIID component( )	9.70428		ec8739_00194 : yhjE_1:Inner membrane metabolite transport protein YhjE( )	0.457443
ec8739_01895 : manY:PTS system mannose-specific EIIC component( )	9.85833		ec8739_00195 : yhjD:Inner membrane protein YhjD( )	0.0159153
ec8739_01896 : manX_2:PTS system mannose-specific EIIAB component( 2.7.1.191)	12.6022		ec8739_00196 : dmlR_1:HTH-type transcriptional regulator DmlR( )	0.07339
ec8739_01897 : :IS1 transposase( )	9.88691		ec8739_00197 : yhjB:Putative HTH-type transcriptional regulator YhjB( )	1.04398
ec8739_01898 : :hypothetical protein( )	3.27806		ec8739_00198 : treF:Cytoplasmic trehalase( 3.2.1.28)	0.0419311
ec8739_01899 : manX_3:PTS system mannose-specific EIIAB component( 2.7.1.191)	15.2379		ec8739_00199 : ccp:Cytochrome c551 peroxidase( 1.11.1.5)	0.925443
ec8739_01911 : slp_2:Outer membrane protein slp( )	16.1564		ec8739_00200 : gadA:Glutamate decarboxylase alpha( 4.1.1.15)	0.70952
ec8739_01912 : fadD:Long-chain-fatty-acid--CoA ligase( 6.2.1.3)	4.16652		ec8739_00201 : gadX_1:HTH-type transcriptional regulator GadX( )	0.228016
ec8739_01916 : caiT_1:L-carnitine/gamma-butyrobetaine antiporter( )	5.45331		ec8739_00202 : gadW:HTH-type transcriptional regulator GadW( )	0.570719
ec8739_01918 : dmlR_4:HTH-type transcriptional regulator DmlR( )	6.68277		ec8739_00203 : mdtF:Multidrug resistance protein MdtF( )	0.153565
ec8739_01938 : msrB:Peptide methionine sulfoxide reductase MsrB( 1.8.4.12)	4.62811		ec8739_00204 : mdtE:Multidrug resistance protein MdtE( )	0.577955
ec8739_01992 : :Fructosamine kinase( )	5.59437		ec8739_04163 : malF:Maltose transport system permease protein MalF( )	5.43205
ec8739_02015 : ppsA:Phosphoenolpyruvate synthase( 2.7.9.2)	20.4893		ec8739_00704 : exbB_1:Biopolymer transport protein ExbB( )	6.78936
ec8739_02069 : nemR:HTH-type transcriptional repressor NemR( )	4.19008		ec8739_03096 : nagA_2:N-acetylglucosamine-6-phosphate deacetylase( 3.5.1.25)	49.1219
ec8739_02103 : uidA:Beta-glucuronidase( 3.2.1.31)	3.11022		ec8739_03181 : fepC:Ferric enterobactin transport ATP-binding protein FepC( )	13.8961
ec8739_02109 : fumA:Fumarate hydratase class I%2C aerobic( 4.2.1.2)	10.3104		ec8739_04159 : lamB:Maltoporin( )	6.04691
ec8739_02110 : fumC:Fumarate hydratase class II( 4.2.1.2)	16.0823		ec8739_00210 : :MgtC family protein( )	1.74314
ec8739_02119 : pntB:NAD(P) transhydrogenase subunit beta( 1.6.1.2)	6.66174		ec8739_00211 : dctR:HTH-type transcriptional regulator DctR( )	0.872966
ec8739_02127 : nagC_1:N-acetylglucosamine repressor( )	15.2373		ec8739_03186 : fepA:Ferrienterobactin receptor( )	21.8625
ec8739_02230 : lsrF:3-hydroxy-5-phosphonooxypentane-2%2C4-dione thiolase( 2.3.1.245)	2.84314		ec8739_00213 : :hypothetical protein( )	0.3689
ec8739_02232 : lsrD:Autoinducer 2 import system permease protein LsrD( )	2.0289		ec8739_00214 : arsC_1:Arsenate reductase( 1.20.4.1)	0.110759
ec8739_02233 : lsrC:Autoinducer 2 import system permease protein LsrC( )	2.96811		ec8739_00215 : arsB:Arsenical pump membrane protein( )	0.381233
ec8739_02234 : lsrA:Autoinducer 2 import ATP-binding protein LsrA( 3.6.3.-)	4.58		ec8739_00216 : arsR2:Arsenic resistance transcriptional regulator ArsR2( )	0.257604
ec8739_02235 : lsrR_2:Transcriptional regulator LsrR( )	5.96359		ec8739_00217 : :hypothetical protein( )	2.58021
ec8739_02247 : betC:Choline-sulfatase( 3.1.6.6)	59.0342		ec8739_00218 : gor:Glutathione reductase( 1.8.1.7)	0.552008
ec8739_02248 : chuR_2:Anaerobic sulfatase-maturating enzyme( 1.1.99.-)	4.62811		ec8739_00219 : rlmJ:Ribosomal RNA large subunit methyltransferase J( 2.1.1.266)	0.484138
ec8739_02283 : flr:Flavoredoxin( )	9.38726		ec8739_00220 : prlC:Oligopeptidase A( 3.4.24.70)	0.202105
ec8739_02298 : orfC:Antigen Lp49( )	4.66022		ec8739_00221 : rsmJ:Ribosomal RNA small subunit methyltransferase J( 2.1.1.242)	0.522449
ec8739_02315 : ydcP_2:putative protease YdcP( 3.4.-.-)	2.96277		ec8739_00222 : dtpB:Dipeptide and tripeptide permease B( )	0.715487
ec8739_02325 : :hypothetical protein(Protein of unknown function (DUF465) )	6.52115		ec8739_03358 : malZ:Maltodextrin glucosidase( 3.2.1.20)	10.8709
ec8739_02328 : catM:HTH-type transcriptional regulator CatM( )	5.87786		ec8739_00224 : uspB:Universal stress protein B( )	0.20639
ec8739_02330 : :hypothetical protein( )	22.8097		ec8739_00225 : pitA_1:Low-affinity inorganic phosphate transporter 1( )	4.91097
ec8739_02334 : aldA:Lactaldehyde dehydrogenase( 1.2.1.22)	7.24897		ec8739_00226 : :Ferredoxin--NADP reductase( 1.18.1.2)	0.119587
ec8739_02350 : paaK:Phenylacetate-coenzyme A ligase( 6.2.1.30)	4.66702		ec8739_00227 : yhiM:Inner membrane protein YhiM( )	0.64435
ec8739_02351 : paaJ:3-oxoadipyl-CoA/3-oxo-5%2C6-dehydrosuberyl-CoA thiolase( 2.3.1.174)	2.45932		ec8739_00228 : :hypothetical protein(Domain of unknown function (DUF4049) )	2.03973
ec8739_02364 : feaR:Transcriptional activator FeaR( )	8.00568		ec8739_00229 : :hypothetical protein(Domain of unknown function (DUF4049) )	0.0258618
ec8739_02367 : :Dicarboxylate transport( )	15.8966		ec8739_00230 : emrK_1:putative multidrug resistance protein EmrK( )	3.93328
ec8739_02380 : tsaR_2:HTH-type transcriptional regulator TsaR( )	13.2208		ec8739_00231 : rbbA:Ribosome-associated ATPase( )	4.31837
ec8739_02404 : afr_2:1%2C5-anhydro-D-fructose reductase( 1.1.1.292)	2.11953		ec8739_00232 : yhhJ:Inner membrane transport permease YhhJ( )	2.40659
ec8739_02416 : pspF:Psp operon transcriptional activator( )	6.07828		ec8739_00233 : :Transposase DDE domain protein( )	0.139714
ec8739_02469 : :TonB polyproline region( )	2.40495		ec8739_00234 : :DDE_Tnp_1-associated( )	0.263357
ec8739_02474 : oppF_2:Oligopeptide transport ATP-binding protein OppF( )	2.43448		ec8739_00235 : :hypothetical protein( )	0.323864
ec8739_02475 : oppD_2:Oligopeptide transport ATP-binding protein OppD( )	3.87609		ec8739_00236 : :NTF2 fold immunity protein( )	0.731984
ec8739_02476 : oppC:Oligopeptide transport system permease protein OppC( )	6.18364		ec8739_00237 : rhsC_3:Putative deoxyribonuclease RhsC( 3.1.-.-)	0.000775704
ec8739_02477 : oppB:Oligopeptide transport system permease protein OppB( )	14.0885		ec8739_00238 : nikR:Nickel-responsive regulator( )	0.269521
ec8739_02478 : oppA:Periplasmic oligopeptide-binding protein( )	15.5452		ec8739_00239 : nikE:Nickel import ATP-binding protein NikE( 7.2.2.11)	0.0590773
ec8739_02520 : :hypothetical protein(Protein of unknown function (DUF2583) )	4.59745		ec8739_00240 : nikD:Nickel import ATP-binding protein NikD( 7.2.2.11)	0.303957
ec8739_02592 : comR:HTH-type transcriptional repressor ComR( )	3.7838		ec8739_00241 : nikC:Nickel transport system permease protein NikC( )	0.0566091
ec8739_02602 : ptsG:PTS system glucose-specific EIICB component( )	15.0494		ec8739_00242 : nikB:Nickel transport system permease protein NikB( )	0.0570717
ec8739_02613 : plsX:Phosphate acyltransferase( 2.3.1.-)	11.6371		ec8739_00243 : nikA:Nickel-binding periplasmic protein( )	0.261205
ec8739_02680 : efeB:Deferrochelatase/peroxidase EfeB( 1.11.1.-)	4.42693		ec8739_00244 : sfp:4'-phosphopantetheinyl transferase sfp( 2.7.8.-)	0.703489
ec8739_02681 : efeO:Iron uptake system component EfeO( )	2.80948		ec8739_00245 : tqsA_1:AI-2 transport protein TqsA( )	1.04796
ec8739_02682 : efeU:Ferrous iron permease EfeU( )	4.62777		ec8739_00246 : :Major Facilitator Superfamily protein( )	1.20841
ec8739_02683 : putP:Sodium/proline symporter( )	9.82797		ec8739_00247 : :DcrB( )	2.23362
ec8739_02689 : rutD:Putative aminoacrylate hydrolase RutD( 3.5.1.-)	2.82328		ec8739_00248 : yhhQ:Inner membrane protein YhhQ( )	0.689648
ec8739_02696 : agp:Glucose-1-phosphatase( 3.1.3.10)	33.4389		ec8739_00249 : tusA_1:Sulfurtransferase TusA( 2.8.1.-)	0.933749
ec8739_02704 : torT:Periplasmic protein TorT( )	2.63005		ec8739_00250 : zntA:Lead%2C cadmium%2C zinc and mercury-transporting ATPase( 3.6.3.3)	0.0606205
ec8739_02745 : fabA:3-hydroxydecanoyl-[acyl-carrier-protein] dehydratase( 4.2.1.59)	9.67952		ec8739_00251 : :YhhN family protein( )	0.0557137
ec8739_02771 : ompF:Outer membrane protein F( )	17.8569		ec8739_00252 : :hypothetical protein(Protein of unknown function (DUF2500) )	0.136237
ec8739_02823 : cspD:Cold shock-like protein CspD( )	8.99913		ec8739_00253 : :hypothetical protein(Protein of unknown function (DUF1145) )	0.460798
ec8739_02854 : grxA:Glutaredoxin 1( )	2.64812		ec8739_00254 : rsmD:Ribosomal RNA small subunit methyltransferase D( 2.1.1.171)	0.480673
ec8739_02857 : :Ogr/Delta-like zinc finger( )	3.21972		ec8739_00255 : ftsY:Signal recognition particle receptor FtsY( )	0.562378
ec8739_02904 : rcdA:HTH-type transcriptional regulator RcdA( )	17.016		ec8739_00256 : ftsE:Cell division ATP-binding protein FtsE( )	0.0590773
ec8739_02944 : glnP:Glutamine transport system permease protein GlnP( )	5.86371		ec8739_00257 : ftsX:Cell division protein FtsX( )	0.0903007
ec8739_02945 : glnQ_2:Glutamine transport ATP-binding protein GlnQ( )	7.26394		ec8739_00258 : rpoH:RNA polymerase sigma factor RpoH( )	0.071551
ec8739_02956 : ybiA:N-glycosidase YbiA( 3.2.2.-)	12.7404		ec8739_00259 : livJ:Leu/Ile/Val-binding protein( )	0.0134419
ec8739_02963 : ybhQ:Inner membrane protein YbhQ( )	6.36056		ec8739_00260 : panM:PanD maturation factor( )	0.254717
ec8739_03012 : ylmA:putative ABC transporter ATP-binding protein YlmA( 3.6.3.-)	7.39447		ec8739_00261 : livK:Leucine-specific-binding protein( )	0.0339995
ec8739_03044 : sucD_1:Succinate--CoA ligase [ADP-forming] subunit alpha( 6.2.1.5)	4.53397		ec8739_00262 : livH:High-affinity branched-chain amino acid transport system permease protein LivH( )	0.108764
ec8739_03045 : sucC:Succinate--CoA ligase [ADP-forming] subunit beta( 6.2.1.5)	4.38722		ec8739_00263 : :Branched-chain amino acid transport system / permease component( )	0.250126
ec8739_03046 : sucB:Dihydrolipoyllysine-residue succinyltransferase component of 2-oxoglutarate dehydrogenase complex( 2.3.1.61)	2.07763		ec8739_00264 : lptB_1:Lipopolysaccharide export system ATP-binding protein LptB( 3.6.3.-)	0.328166
ec8739_03049 : sdhA:Succinate dehydrogenase flavoprotein subunit( 1.3.5.1)	6.21303		ec8739_00265 : livF:High-affinity branched-chain amino acid transport ATP-binding protein LivF( )	0.0312568
ec8739_03050 : sdhD:Succinate dehydrogenase hydrophobic membrane anchor subunit( )	9.18689		ec8739_00266 : ugpB:sn-glycerol-3-phosphate-binding periplasmic protein UgpB( )	0.058526
ec8739_03051 : sdhC:Succinate dehydrogenase cytochrome b556 subunit( )	6.27921		ec8739_00267 : ugpA:sn-glycerol-3-phosphate transport system permease protein UgpA( )	0.112858
ec8739_03114 : gltI:Glutamate/aspartate import solute-binding protein( )	3.00842		ec8739_00268 : lacG:Lactose transport system permease protein LacG( )	0.232435
ec8739_03115 : glnM_2:putative glutamine ABC transporter permease protein GlnM( )	10.8831		ec8739_00269 : ugpC_1:sn-glycerol-3-phosphate import ATP-binding protein UgpC( 7.6.2.10)	0.0134419
ec8739_03116 : gltK:Glutamate/aspartate import permease protein GltK( )	7.82981		ec8739_00270 : ugpQ:Glycerophosphodiester phosphodiesterase%2C cytoplasmic( 3.1.4.46)	0.644061
ec8739_03117 : glnQ_3:Glutamine transport ATP-binding protein GlnQ( )	5.02544		ec8739_00271 : :hypothetical protein(Protein of unknown function (DUF2756) )	0.561029
ec8739_03118 : rihA:Pyrimidine-specific ribonucleoside hydrolase RihA( 3.2.-.-)	11.1822		ec8739_00272 : ggt:Gamma-glutamyltranspeptidase( 2.3.2.2)	0.321677
ec8739_03168 : ybdL:Methionine aminotransferase( 2.6.1.88)	2.25273		ec8739_00273 : :Immunity protein 35( )	0.827301
ec8739_03169 : ybdH:putative oxidoreductase YbdH( 1.1.-.-)	10.3739		ec8739_00274 : :hypothetical protein( )	1.15524
ec8739_03170 : :Selenoprotein%2C putative( )	28.727		ec8739_00275 : :hypothetical protein( )	0.0503376
ec8739_03171 : cstA:Carbon starvation protein A( )	30.1024		ec8739_00276 : :IS1 transposase( )	0.00568666
ec8739_03173 : entA:2%2C3-dihydro-2%2C3-dihydroxybenzoate dehydrogenase( 1.3.1.28)	4.29115		ec8739_00277 : hcpA:Major exported protein( )	0.311059
ec8739_03174 : entB:Enterobactin synthase component B( 6.3.2.14)	4.89025		ec8739_00278 : ywnH:Putative phosphinothricin acetyltransferase YwnH( 2.3.1.183)	0.779659
ec8739_03177 : fepB:Ferrienterobactin-binding periplasmic protein( )	3.8766		ec8739_00279 : yhhX:putative oxidoreductase YhhX( 1.-.-.-)	3.22489
ec8739_03186 : fepA:Ferrienterobactin receptor( )	7.66564		ec8739_00280 : yhhW:Quercetin 2%2C3-dioxygenase( 1.13.11.24)	2.21571
ec8739_03227 : purE:N5-carboxyaminoimidazole ribonucleotide mutase( 5.4.99.18)	2.06595		ec8739_00281 : gntR:HTH-type transcriptional regulator GntR( )	1.18427
ec8739_03246 : allA:Ureidoglycolate lyase( 4.3.2.3)	3.98362		ec8739_00142 : malS:Periplasmic alpha-amylase( 3.2.1.1)	11.5959
ec8739_03316 : sgrR_1:HTH-type transcriptional regulator SgrR( )	25.5594		ec8739_02676 : pgaB:Poly-beta-1%2C6-N-acetyl-D-glucosamine N-deacetylase( 3.5.1.-)	21.8034
ec8739_03339 : xseB:Exodeoxyribonuclease 7 small subunit( 3.1.11.6)	9.70428		ec8739_00284 : :MarC family integral membrane protein( )	0.234762
ec8739_03340 : ispA:Farnesyl diphosphate synthase( 2.5.1.10)	8.30216		ec8739_00285 : asd:Aspartate-semialdehyde dehydrogenase( 1.2.1.11)	0.943759
ec8739_03350 : tsx:Nucleoside-specific channel-forming protein tsx( )	5.8752		ec8739_03180 : fepG:Ferric enterobactin transport system permease protein FepG( )	7.77904
ec8739_03379 : ddlA:D-alanine--D-alanine ligase A( 6.3.2.4)	9.12491		ec8739_03117 : glnQ_3:Glutamine transport ATP-binding protein GlnQ( )	8.08444
ec8739_03380 : :hypothetical protein(Protein of unknown function (DUF2754) )	12.1004		ec8739_00705 : exbD_1:Biopolymer transport protein ExbD( )	8.81634
ec8739_03385 : ampH_2:D-alanyl-D-alanine- carboxypeptidase/endopeptidase AmpH( 3.4.-.-)	6.67137		ec8739_03176 : entC:Isochorismate synthase EntC( 5.4.4.2)	7.68389
ec8739_03407 : yiaJ_2:DNA-binding transcriptional repressor YiaJ( )	7.74044		ec8739_00114 : yiaW_1:Inner membrane protein YiaW( )	3.3916
ec8739_03409 : lacZ:Beta-galactosidase( 3.2.1.23)	18.2902		ec8739_00291 : pstS_1:Phosphate-binding protein PstS( )	0.541798
ec8739_03417 : codB:Cytosine permease( )	10.6128		ec8739_00292 : pstS1:Phosphate-binding protein PstS 1( )	0.227223
ec8739_03438 : betT:High-affinity choline transport protein( )	3.99227		ec8739_00293 : :hypothetical protein( )	1.2994
ec8739_03443 : lutC:Lactate utilization protein C( )	7.58584		ec8739_00294 : glpD:Aerobic glycerol-3-phosphate dehydrogenase( 1.1.5.3)	0.295512
ec8739_03444 : lutB:Lactate utilization protein B( )	24.0182		ec8739_00295 : glpE_2:Thiosulfate sulfurtransferase GlpE( 2.8.1.1)	0.47713
ec8739_03445 : lutA_2:Lactate utilization protein A( )	29.8983		ec8739_00296 : glpG:Rhomboid protease GlpG( 3.4.21.105)	0.890266
ec8739_03539 : :Transposase( )	2.37909		ec8739_00297 : glpR_1:Glycerol-3-phosphate regulon repressor( )	2.77522
ec8739_03569 : :hypothetical protein( )	6.67533		ec8739_00298 : glrR_1:Transcriptional regulatory protein GlrR( )	0.332484
ec8739_03575 : :hypothetical protein(Bacterial protein of unknown function (DUF905) )	7.10435		ec8739_00299 : rtcB:RNA-splicing ligase RtcB( 6.5.1.-)	0.0454003
ec8739_03578 : :RadC-like JAB domain protein( )	5.72851		ec8739_00300 : rtcA:RNA 3'-terminal phosphate cyclase( 6.5.1.4)	0.443526
ec8739_03590 : gloB:Hydroxyacylglutathione hydrolase GloB( 3.1.2.6)	8.69408		ec8739_00301 : malT:HTH-type transcriptional regulator MalT( )	0.0693633
ec8739_03591 : mltD:Membrane-bound lytic murein transglycosylase D( 4.2.2.-)	25.6792		ec8739_03767 : rihC_1:Non-specific ribonucleoside hydrolase RihC( 3.2.-.-)	11.152
ec8739_03602 : metN:Methionine import ATP-binding protein MetN( 3.6.3.-)	15.6096		ec8739_04167 : :Exopolysaccharide biosynthesis protein YbjH( )	13.4257
ec8739_03603 : metI:D-methionine transport system permease protein MetI( )	4.16788		ec8739_03861 : yjiY:Inner membrane protein YjiY( )	3.37779
ec8739_03640 : cdaR:Carbohydrate diacid regulator( )	5.88953		ec8739_00305 : nfuA:Fe/S biogenesis protein NfuA( )	0.869181
ec8739_03641 : degP:Periplasmic serine endoprotease DegP( 3.4.21.107)	11.7235		ec8739_00306 : pyrE_2:Orotate phosphoribosyltransferase( 2.4.2.10)	0.462462
ec8739_03650 : fhuD:Iron(3+)-hydroxamate-binding protein FhuD( )	2.09559		ec8739_00307 : bioH:Pimeloyl-[acyl-carrier protein] methyl ester esterase( 3.1.1.85)	0.164847
ec8739_03652 : fhuA:Ferrichrome-iron receptor( )	3.72319		ec8739_00308 : :Putative transposase%2C YhgA-like( )	0.0850949
ec8739_03659 : pcnB:Poly(A) polymerase I( 2.7.7.19)	3.44724		ec8739_03185 : fes:Enterochelin esterase( )	4.87439
ec8739_03660 : folK:2-amino-4-hydroxy-6- hydroxymethyldihydropteridine pyrophosphokinase( 2.7.6.3)	3.00604		ec8739_04162 : malE:Maltose-binding periplasmic protein( )	5.7333
ec8739_03673 : manX_4:PTS system mannose-specific EIIAB component( 2.7.1.191)	12.1761		ec8739_00304 : gntT:High-affinity gluconate transporter( )	12.963
ec8739_03684 : acnB:Aconitate hydratase B( 4.2.1.3)	3.20291		ec8739_00312 : rpsA_1:30S ribosomal protein S1( )	2.76762
ec8739_03686 : lpdA:Dihydrolipoyl dehydrogenase( 1.8.1.4)	2.20523		ec8739_00313 : greB:Transcription elongation factor GreB( )	0.145056
ec8739_03690 : aroP:Aromatic amino acid transport protein AroP( )	5.77975		ec8739_00314 : ompR:Transcriptional regulatory protein OmpR( )	0.30463
ec8739_03734 : yabI:Inner membrane protein YabI( )	19.8751		ec8739_00315 : envZ:Osmolarity sensor protein EnvZ( 2.7.13.3)	0.0622251
ec8739_03736 : araB:Ribulokinase( 2.7.1.16)	2.09968		ec8739_00316 : pckA:Phosphoenolpyruvate carboxykinase (ATP)( 4.1.1.49)	1.05666
ec8739_03754 : :Electron transfer flavoprotein-ubiquinone oxidoreductase( 1.5.5.1)	9.985		ec8739_00317 : :hypothetical protein(Domain of unknown function (DUF4153) )	0.0605465
ec8739_03755 : etfA_3:Electron transfer flavoprotein subunit alpha( )	3.27806		ec8739_00318 : hslO:33 kDa chaperonin( )	1.68626
ec8739_03756 : etfB_2:Electron transfer flavoprotein subunit beta( )	4.27618		ec8739_00319 : hslR:Heat shock protein 15( )	2.08301
ec8739_03767 : rihC_1:Non-specific ribonucleoside hydrolase RihC( 3.2.-.-)	18.4479		ec8739_00320 : yrfG:GMP/IMP nucleotidase YrfG( 3.1.3.5)	0.0528277
ec8739_03768 : rihC_2:Non-specific ribonucleoside hydrolase RihC( 3.2.-.-)	16.6718		ec8739_00321 : yrfF:Putative membrane protein IgaA( )	0.0091666
ec8739_03837 : fhuF:Ferric iron reductase protein FhuF( )	4.23313		ec8739_00322 : nudE:ADP compounds hydrolase NudE( 3.6.1.-)	0.36239
ec8739_03847 : lgoR:putative HTH-type transcriptional regulator LgoR( )	13.8183		ec8739_00323 : mrcA:Penicillin-binding protein 1A( )	3.19241
ec8739_03851 : hpcE:Homoprotocatechuate catabolism bifunctional isomerase/decarboxylase( )	3.37351		ec8739_00324 : :hypothetical protein( )	0.0973639
ec8739_03852 : betB_2:NAD/NADP-dependent betaine aldehyde dehydrogenase( 1.2.1.8)	5.48514		ec8739_00325 : :Fimbrial assembly protein (PilN)( )	0.330338
ec8739_03853 : hpcB:3%2C4-dihydroxyphenylacetate 2%2C3-dioxygenase( 1.13.11.15)	2.89551		ec8739_00326 : :hypothetical protein( )	0.0636878
ec8739_03857 : ttuB:Putative tartrate transporter( )	2.04664		ec8739_00327 : :DNA utilization proteins HofP( )	0.0352232
ec8739_03877 : fldC:(R)-phenyllactyl-CoA dehydratase beta subunit( 4.2.1.-)	13.3417		ec8739_01956 : gdhA:NADP-specific glutamate dehydrogenase( 1.4.1.4)	9.70313
ec8739_03878 : fldI:(R)-phenyllactate dehydratase activator( 3.6.1.-)	12.9063		ec8739_00329 : aroK:Shikimate kinase 1( 2.7.1.71)	3.70877
ec8739_03879 : :hypothetical protein(Protein of unknown function (DUF3343) )	12.7059		ec8739_00330 : aroB:3-dehydroquinate synthase( 4.2.3.4)	3.12943
ec8739_03880 : :SdiA-regulated( )	6.73672		ec8739_00331 : damX:Cell division protein DamX( )	0.532286
ec8739_03917 : pyrB:Aspartate carbamoyltransferase catalytic subunit( 2.1.3.2)	3.43123		ec8739_00332 : dam_1:DNA adenine methylase( 2.1.1.72)	1.31369
ec8739_03921 : treR:HTH-type transcriptional regulator TreR( )	2.62083		ec8739_00333 : rpe_1:Ribulose-phosphate 3-epimerase( 5.1.3.1)	0.796353
ec8739_03922 : treB:PTS system trehalose-specific EIIBC component( )	39.0763		ec8739_00334 : gph:Phosphoglycolate phosphatase( 3.1.3.18)	0.539845
ec8739_03923 : treC:Trehalose-6-phosphate hydrolase( 3.2.1.93)	38.1915		ec8739_00335 : trpS:Tryptophan--tRNA ligase( 6.1.1.2)	0.0184567
ec8739_03931 : yjfF:Inner membrane ABC transporter permease protein YjfF( )	2.395		ec8739_00336 : :hypothetical protein(YhfZ C-terminal domain )	0.0419311
ec8739_03933 : rbsA_1:Ribose import ATP-binding protein RbsA( 7.5.2.8)	4.52852		ec8739_00337 : :hypothetical protein( )	0.0343618
ec8739_03934 : ytfQ:ABC transporter periplasmic-binding protein YtfQ( )	11.6755		ec8739_00338 : :hypothetical protein(Alanine racemase%2C N-terminal domain )	0.342779
ec8739_03948 : ytfE:Iron-sulfur cluster repair protein YtfE( )	2.92315		ec8739_00339 : deoB_1:Phosphopentomutase( 5.4.2.7)	0.0614736
ec8739_03949 : cycA:D-serine/D-alanine/glycine transporter( )	11.6148		ec8739_00340 : php:Phosphotriesterase homology protein( )	0.0607819
ec8739_03959 : siaQ:Sialic acid TRAP transporter small permease protein SiaQ( )	2.16987		ec8739_00341 : :hypothetical protein(Protein of unknown function DUF2620 )	0.0346642
ec8739_03973 : ulaG:putative L-ascorbate-6-phosphate lactonase UlaG( 3.1.1.-)	4.57301		ec8739_00342 : :hypothetical protein( )	0.0145119
ec8739_03976 : bsmA:Lipoprotein BsmA( )	4.47514		ec8739_00343 : :Aminotransferase class I and II( )	0.0171534
ec8739_03977 : :hypothetical protein(Protein of unknown function (DUF1471) )	5.29111		ec8739_00344 : yurK:putative HTH-type transcriptional regulator YurK( )	0.732721
ec8739_04014 : frdD:Fumarate reductase subunit D( )	3.74697		ec8739_00345 : frlD:Fructoselysine 6-kinase( 2.7.1.-)	0.118926
ec8739_04015 : ampC:Beta-lactamase( 3.5.2.6)	4.54401		ec8739_00346 : :D-psicose 3-epimerase( 5.1.3.30)	0.0176218
ec8739_04028 : aspA:Aspartate ammonia-lyase( 4.3.1.1)	3.65922		ec8739_00347 : frlB:Fructosamine deglycase FrlB( 3.5.-.-)	0.507799
ec8739_04029 : dcuA:Anaerobic C4-dicarboxylate transporter DcuA( )	12.818		ec8739_00348 : steT:Serine/threonine exchanger SteT( )	0.210266
ec8739_04040 : pcrA:ATP-dependent DNA helicase PcrA( 3.6.4.12)	6.83173		ec8739_00349 : :hypothetical protein(Protein of unknown function (DUF4223) )	0.776465
ec8739_04041 : cshA:DEAD-box ATP-dependent RNA helicase CshA( 3.6.4.13)	9.4601		ec8739_00350 : cysG:Siroheme synthase( )	1.64
ec8739_04042 : :hypothetical protein( )	9.25451		ec8739_03260 : glsA1:Glutaminase 1( 3.5.1.2)	3.18626
ec8739_04043 : rapA_2:RNA polymerase-associated protein RapA( 3.6.4.-)	9.47054		ec8739_00645 : yqjH:NADPH-dependent ferric-chelate reductase( 1.16.1.9)	16.8312
ec8739_04066 : fumB:Fumarate hydratase class I%2C anaerobic( 4.2.1.2)	3.24012		ec8739_00212 : slp_1:Outer membrane protein slp( )	3.17994
ec8739_04069 : melA:Alpha-galactosidase( 3.2.1.22)	25.5554		ec8739_00354 : tsgA:Protein TsgA( )	0.392203
ec8739_04070 : melR:Melibiose operon regulatory protein( )	14.0712		ec8739_00355 : ppiA:Peptidyl-prolyl cis-trans isomerase A( 5.2.1.8)	0.763753
ec8739_04074 : eptA:Phosphoethanolamine transferase EptA( 2.7.-.-)	14.6631		ec8739_00356 : :hypothetical protein(Protein of unknown function (DUF2559) )	0.0270618
ec8739_04115 : nrfG:Formate-dependent nitrite reductase complex subunit NrfG( )	2.84176		ec8739_00357 : fic:putative adenosine monophosphate-protein transferase fic( 2.7.7.-)	0.332129
ec8739_04118 : :Polysulfide reductase%2C NrfD( )	2.48645		ec8739_00358 : pabA:Aminodeoxychorismate synthase component 2( 2.6.1.85)	0.071859
ec8739_04122 : acs_2:Acetyl-coenzyme A synthetase( 6.2.1.1)	2.37281		ec8739_00359 : argD:Acetylornithine/succinyldiaminopimelate aminotransferase( 2.6.1.11)	0.20499
ec8739_04123 : yjcH:Inner membrane protein YjcH( )	3.85837		ec8739_00360 : yccS_1:Inner membrane protein YccS( )	0.112657
ec8739_04152 : plsB:Glycerol-3-phosphate acyltransferase( 2.3.1.15)	7.85955		ec8739_00361 : crp:cAMP-activated global transcriptional regulator CRP( )	0.223373
ec8739_04158 : :Maltose operon periplasmic protein precursor (MalM)( )	4.85121		ec8739_00362 : :OsmC-like protein( )	0.89243
ec8739_04159 : lamB:Maltoporin( )	8.03269		ec8739_00363 : cfxP:Phosphoribulokinase%2C plasmid( 2.7.1.19)	0.389838
ec8739_04160 : malK:Maltose/maltodextrin import ATP-binding protein MalK( 7.5.2.1)	8.07279		ec8739_00364 : :hypothetical protein(Uncharacterised protein family (UPF0270) )	0.125295
ec8739_04162 : malE:Maltose-binding periplasmic protein( )	9.93192		ec8739_00365 : :alpha/beta hydrolase fold protein( )	0.15897
ec8739_04163 : malF:Maltose transport system permease protein MalF( )	5.41197		ec8739_00366 : yheS:putative ABC transporter ATP-binding protein YheS( )	1.78389
ec8739_04164 : malG:Maltose transport system permease protein MalG( )	11.1602		ec8739_00367 : ywrO:General stress protein 14( 1.6.99.-)	0.350982
ec8739_04175 : pepE:Peptidase E( 3.4.13.21)	5.80142		ec8739_00368 : kefC_1:Glutathione-regulated potassium-efflux system protein KefC( )	1.45146
ec8739_04178 : iclR:Transcriptional repressor IclR( )	9.95021		ec8739_00369 : :hypothetical protein(Probable metal-binding protein (DUF2387) )	0.914961
ec8739_04181 : aceA:Isocitrate lyase( 4.1.3.1)	3.77918		ec8739_00370 : slyD:FKBP-type peptidyl-prolyl cis-trans isomerase SlyD( 5.2.1.8)	0.737651
ec8739_04182 : aceB:Malate synthase A( 2.3.3.9)	12.6068		ec8739_00371 : slyX:Protein SlyX( )	0.511656
ec8739_04183 : metA:Homoserine O-succinyltransferase( 2.3.1.46)	5.37986		ec8739_00372 : fkpA:FKBP-type peptidyl-prolyl cis-trans isomerase FkpA( 5.2.1.8)	1.01778
ec8739_04188 : purH:Bifunctional purine biosynthesis protein PurH( )	5.72973		ec8739_00373 : dauR:Transcriptional regulator DauR( )	1.38749
ec8739_04190 : zraR_2:Transcriptional regulatory protein ZraR( )	5.43257		ec8739_00374 : tusD:Sulfurtransferase TusD( 2.8.1.-)	0.949681
ec8739_04191 : zraS_2:Sensor protein ZraS( 2.7.13.3)	12.9531		ec8739_00375 : dsrF:Intracellular sulfur oxidation protein DsrF( )	0.303239
ec8739_04200 : rsd:Regulator of sigma D( )	10.8137		ec8739_00376 : tusB:Protein TusB( )	0.183255
ec8739_04201 : thiC:Phosphomethylpyrimidine synthase( 4.1.99.17)	13.213		ec8739_00377 : rpsL:30S ribosomal protein S12( )	0.31433
ec8739_04202 : thiE:Thiamine-phosphate synthase( 2.5.1.3)	9.48786		ec8739_00378 : rpsG:30S ribosomal protein S7( )	0.0514492
ec8739_04203 : thiF:Sulfur carrier protein ThiS adenylyltransferase( 2.7.7.73)	6.8399		ec8739_00379 : fusA:Elongation factor G( )	0.0622251
ec8739_04204 : thiS:Sulfur carrier protein ThiS( )	3.90112		ec8739_00380 : tufA:Elongation factor Tu 1( )	0.328166
ec8739_04205 : thiG:Thiazole synthase( 2.8.1.10)	6.50449		ec8739_00381 : chiA:putative bifunctional chitinase/lysozyme( )	2.397
ec8739_04206 : thiH:2-iminoacetate synthase( 4.1.99.19)	8.0997		ec8739_03650 : fhuD:Iron(3+)-hydroxamate-binding protein FhuD( )	8.8744
ec8739_04215 : tufB:Elongation factor Tu 2( )	7.87478		ec8739_00383 : bfr:Bacterioferritin( 1.16.3.1)	0.33896
ec8739_04227 : btuB:Vitamin B12 transporter BtuB( )	9.78347		ec8739_00384 : gspO:Type 4 prepilin-like proteins leader peptide-processing enzyme( )	0.212661
ec8739_04229 : yijD:Inner membrane protein YijD( )	9.26595		ec8739_00385 : gspM:Putative type II secretion system protein M( )	1.5557
ec8739_04230 : fabR:HTH-type transcriptional repressor FabR( )	10.5976		ec8739_00386 : gspL:Putative type II secretion system protein L( )	0.518469
ec8739_04241 : cutD_2:Choline trimethylamine-lyase activating enzyme( 1.97.1.-)	8.203		ec8739_00387 : gspK:Putative type II secretion system protein K( )	0.233283
ec8739_04242 : cutC_3:Choline trimethylamine-lyase( 4.3.99.4)	20.2907		ec8739_00388 : gspJ:Putative type II secretion system protein J( )	0.000169489
ec8739_04243 : fryB_2:PTS system fructose-like EIIB component 1( 2.7.1.202)	11.1275		ec8739_00389 : gspI:Putative type II secretion system protein I( )	1.55665
ec8739_04244 : manP_1:PTS system mannose-specific EIIBCA component( )	12.414		ec8739_00390 : gspH:Putative type II secretion system protein H( )	0.262044
ec8739_04245 : ptsI_3:Phosphoenolpyruvate-protein phosphotransferase( 2.7.3.9)	11.9118		ec8739_00391 : gspG:Putative type II secretion system protein G( )	1.09037
ec8739_04246 : fsaB:Fructose-6-phosphate aldolase 2( 4.1.2.-)	10.2849		ec8739_00392 : gspF:Putative type II secretion system protein F( )	0.173371
ec8739_04250 : katG:Catalase-peroxidase( 1.11.1.21)	14.8133		ec8739_00393 : gspE:Putative type II secretion system protein E( )	0.0346642
ec8739_04251 : metF:5%2C10-methylenetetrahydrofolate reductase( 1.5.1.20)	6.00616		ec8739_00394 : gspD:Putative type II secretion system protein D( )	0.120859
ec8739_04253 : metB:Cystathionine gamma-synthase( 2.5.1.48)	4.24134		ec8739_00395 : gspC:Putative type II secretion system protein C( )	1.12487
ec8739_04269 : glpF:Glycerol uptake facilitator protein( )	57.4682		ec8739_00396 : gspA_4:Putative general secretion pathway protein A( )	0.106759
ec8739_04270 : glpK:Glycerol kinase( 2.7.1.30)	56.7791		ec8739_00397 : gspB:Putative general secretion pathway protein B( )	0.0889799
ec8739_04272 : fpr:Ferredoxin--NADP reductase( 1.18.1.2)	9.56901		ec8739_00398 : rpsJ:30S ribosomal protein S10( )	0.578552
ec8739_04276 : :hypothetical protein(Protein of unknown function (DUF1454) )	3.43184		ec8739_00399 : rplC:50S ribosomal protein L3( )	0.320093
ec8739_04287 : sodA:Superoxide dismutase [Mn]( 1.15.1.1)	5.46321		ec8739_00400 : rplD:50S ribosomal protein L4( )	0.26402
ec8739_04288 : rhaT:L-rhamnose-proton symporter( )	8.17552		ec8739_00401 : rplW:50S ribosomal protein L23( )	0.224276
ec8739_04289 : rhaR_2:HTH-type transcriptional activator RhaR( )	3.94558		ec8739_00402 : rplB:50S ribosomal protein L2( )	0.189771
ec8739_04290 : rhaS_3:HTH-type transcriptional activator RhaS( )	8.52702		ec8739_00403 : rpsS:30S ribosomal protein S19( )	0.148364
ec8739_04291 : rhaB:L-Rhamnulokinase( 2.7.1.5)	3.27245		ec8739_00404 : rplV:50S ribosomal protein L22( )	0.0853362
ec8739_04293 : rhaD:Rhamnulose-1-phosphate aldolase( 4.1.2.19)	2.37316		ec8739_00405 : rpsC:30S ribosomal protein S3( )	0.0343618
ec8739_04323 : :Xylose isomerase-like TIM barrel( )	5.26595		ec8739_00406 : rplP:50S ribosomal protein L16( )	0.00316103
ec8739_04329 : :hypothetical protein( )	2.81988		ec8739_00407 : rpmC:50S ribosomal protein L29( )	0.0211248
ec8739_04362 : :RmuC family protein( )	6.38919		ec8739_00408 : rpsQ:30S ribosomal protein S17( )	0.0930041
ec8739_04366 : metR:HTH-type transcriptional regulator MetR( )	7.4516		ec8739_00409 : rplN:50S ribosomal protein L14( )	0.281382
ec8739_04398 : yifK:putative transport protein YifK( )	3.75343		ec8739_00410 : rplX:50S ribosomal protein L24( )	0.0619036
ec8739_04436 : rbsR:Ribose operon repressor( )	6.69061		ec8739_00411 : rplE:50S ribosomal protein L5( )	0.0609876
ec8739_04437 : rbsK:Ribokinase( 2.7.1.15)	7.20588		ec8739_00412 : rpsN:30S ribosomal protein S14( )	0.290312
ec8739_04438 : rbsB:Ribose import binding protein RbsB( )	23.8698		ec8739_00413 : rpsH:30S ribosomal protein S8( )	0.0615704
ec8739_04439 : rbsC_3:Ribose import permease protein RbsC( )	17.0838		ec8739_00414 : rplF:50S ribosomal protein L6( )	0.0246241
ec8739_04440 : rbsA_3:Ribose import ATP-binding protein RbsA( 7.5.2.8)	28.8389		ec8739_00415 : rplR:50S ribosomal protein L18( )	0.0382632
ec8739_04441 : rbsD:D-ribose pyranase( 5.4.99.62)	14.9134		ec8739_00416 : rpsE:30S ribosomal protein S5( )	0.0475463
ec8739_04450 : atpI:ATP synthase protein I( )	3.70018		ec8739_00417 : rpmD:50S ribosomal protein L30( )	0.0860714
ec8739_04459 : glmU_2:Bifunctional protein GlmU( )	3.63925		ec8739_00418 : rplO:50S ribosomal protein L15( )	0.0897267
ec8739_04460 : glmS:Glutamine--fructose-6-phosphate aminotransferase [isomerizing]( 2.6.1.16)	7.57272		ec8739_00419 : secY:Protein translocase subunit SecY( )	0.0174635
Graphs plotted by https://huygens.science.uva.nl/VolcaNoseR/			ec8739_00420 : rpmJ:50S ribosomal protein L36( )	0.00244118
			ec8739_00421 : rpsM:30S ribosomal protein S13( )	0.0312568
			ec8739_00422 : rpsK:30S ribosomal protein S11( )	0.0311641
			ec8739_00423 : rpsD:30S ribosomal protein S4( )	0.0566091
			ec8739_00424 : rpoA:DNA-directed RNA polymerase subunit alpha( 2.7.7.6)	0.186746
			ec8739_00425 : rplQ:50S ribosomal protein L17( )	0.268254
			ec8739_00426 : :hypothetical protein(Domain of unknown function (DUF1992) )	0.0990812
			ec8739_00427 : zntR:HTH-type transcriptional regulator ZntR( )	0.0590773
			ec8739_00428 : arfA:Alternative ribosome-rescue factor A( )	0.371903
			ec8739_00429 : mscL:Large-conductance mechanosensitive channel( )	0.360432
			ec8739_00430 : trkA:Trk system potassium uptake protein TrkA( )	0.663658
			ec8739_00431 : rsmB:Ribosomal RNA small subunit methyltransferase B( 2.1.1.176)	1.66866
			ec8739_00432 : fmt:Methionyl-tRNA formyltransferase( 2.1.2.9)	0.411749
			ec8739_00433 : def:Peptide deformylase( 3.5.1.88)	3.13937
			ec8739_00434 : dprA:DNA processing protein DprA( )	0.634409
			ec8739_02736 : mgsA:Methylglyoxal synthase( 4.2.3.3)	16.805
			ec8739_02682 : efeU:Ferrous iron permease EfeU( )	5.49385
			ec8739_00437 : tsaC:Threonylcarbamoyl-AMP synthase( 2.7.7.87)	3.12883
			ec8739_00438 : aroE:Shikimate dehydrogenase (NADP(+))( 1.1.1.25)	1.55656
			ec8739_00439 : :hypothetical protein(Protein of unknown function (DUF1488) )	0.854819
			ec8739_00440 : caiE:Carnitine operon protein CaiE( )	0.978401
			ec8739_00447 : glnQ_1:Glutamine transport ATP-binding protein GlnQ( )	0.0145119
			ec8739_00448 : yhdY:Inner membrane amino-acid ABC transporter permease protein YhdY( )	0.429913
			ec8739_00449 : glnM_1:putative glutamine ABC transporter permease protein GlnM( )	0.07339
			ec8739_00450 : yhdW:Putative amino-acid ABC transporter-binding protein YhdW( )	0.0324589
			ec8739_00451 : :hypothetical protein( )	1.81479
			ec8739_00452 : :hypothetical protein( )	0.327496
			ec8739_00453 : acrF:Multidrug export protein AcrF( )	0.274467
			ec8739_00454 : acrE:Multidrug export protein AcrE( )	0.36239
			ec8739_00455 : acrR_1:HTH-type transcriptional regulator AcrR( )	0.288898
			ec8739_00456 : :hypothetical protein(Protein of unknown function (DUF2556) )	0.781477
			ec8739_00457 : yhdJ:DNA adenine methyltransferase YhdJ( 2.1.1.72)	0.32856
			ec8739_00458 : fis:DNA-binding protein Fis( )	1.75645
			ec8739_00459 : dus:putative tRNA-dihydrouridine synthase( 1.3.1.-)	0.742478
			ec8739_00460 : prmA:Ribosomal protein L11 methyltransferase( 2.1.1.-)	0.532286
			ec8739_00461 : panF:Sodium/pantothenate symporter( )	0.131541
			ec8739_00462 : yhdT:putative membrane protein YhdT( )	0.561029
			ec8739_00463 : accC:Biotin carboxylase( 6.3.4.14)	0.204735
			ec8739_00464 : accB:Biotin carboxyl carrier protein of acetyl-CoA carboxylase( )	1.09474
			ec8739_02656 : ymdB:O-acetyl-ADP-ribose deacetylase( 3.5.1.-)	24.8295
			ec8739_00466 : acuI:putative acrylyl-CoA reductase AcuI( 1.3.1.84)	0.0312568
			ec8739_02252 : gadB:Glutamate decarboxylase beta( 4.1.1.15)	5.51134
			ec8739_00468 : mreB:Rod shape-determining protein MreB( )	2.3935
			ec8739_00469 : mreC:Cell shape-determining protein MreC( )	3.70877
			ec8739_00470 : mreD:Rod shape-determining protein MreD( )	2.00655
			ec8739_00471 : yhdE:Maf-like protein YhdE( )	0.835174
			ec8739_00472 : rng:Ribonuclease G( 3.1.26.-)	0.849161
			ec8739_00473 : :hypothetical protein( )	1.17935
			ec8739_00474 : tldD:Metalloprotease TldD( 3.4.-.-)	0.10684
			ec8739_00475 : dmlR_2:HTH-type transcriptional regulator DmlR( )	0.151393
			ec8739_00476 : aaeX:Protein AaeX( )	0.0271487
			ec8739_00477 : aaeA_1:p-hydroxybenzoic acid efflux pump subunit AaeA( )	0.011568
			ec8739_00478 : aaeB_1:p-hydroxybenzoic acid efflux pump subunit AaeB( )	0.488318
			ec8739_00479 : :hypothetical protein( )	0.343769
			ec8739_00480 : bhsA_1:Multiple stress resistance protein BhsA( )	0.990853
			ec8739_00481 : argR:Arginine repressor( )	0.0511622
			ec8739_00482 : mdh_1:Malate dehydrogenase( 1.1.1.37)	1.64066
			ec8739_00483 : degS:Serine endoprotease DegS( 3.4.21.107)	0.0124283
			ec8739_00484 : degQ:Periplasmic pH-dependent serine endoprotease DegQ( 3.4.21.107)	0.321677
			ec8739_00485 : yhcB:Inner membrane protein YhcB( )	0.0655897
			ec8739_00486 : zapE:Cell division protein ZapE( )	1.84935
			ec8739_00487 : rplM:50S ribosomal protein L13( )	0.494278
			ec8739_00488 : rpsI:30S ribosomal protein S9( )	0.0485874
			ec8739_00489 : sspA:Stringent starvation protein A( )	0.324888
			ec8739_00490 : sspB:Stringent starvation protein B( )	0.107578
			ec8739_00491 : dcuD_1:Putative cryptic C4-dicarboxylate transporter DcuD( )	0.00651381
			ec8739_00492 : glcC_1:Glc operon transcriptional activator( )	0.428303
			ec8739_00493 : nanA:N-acetylneuraminate lyase( 4.1.3.3)	0.398932
			ec8739_00494 : nanT:Putative sialic acid transporter( )	0.307899
			ec8739_00495 : nanE2:Putative N-acetylmannosamine-6-phosphate 2-epimerase 2( 5.1.3.9)	0.37522
			ec8739_00496 : nanK_1:N-acetylmannosamine kinase( 2.7.1.60)	0.585737
			ec8739_00497 : tabA_2:Toxin-antitoxin biofilm protein TabA( )	0.306907
			ec8739_00498 : :hypothetical protein( )	0.0131949
			ec8739_00499 : :hypothetical protein(DUF1016 N-terminal domain )	0.85003
			ec8739_00500 : gltD_1:Glutamate synthase [NADPH] small chain( 1.4.1.13)	0.560414
			ec8739_00501 : gltB:Glutamate synthase [NADPH] large chain( 1.4.1.13)	0.00442451
			ec8739_00502 : rimO_1:Ribosomal protein S12 methylthiotransferase RimO( 2.8.4.4)	0.0557137
			ec8739_00503 : arcB:Aerobic respiration control sensor protein ArcB( 2.7.13.3)	0.900733
			ec8739_00504 : elbB:Glyoxalase ElbB( 4.2.1.-)	0.24991
			ec8739_00505 : mtgA:Biosynthetic peptidoglycan transglycosylase( 2.4.1.129)	1.72882
			ec8739_02681 : efeO:Iron uptake system component EfeO( )	8.88286
			ec8739_00507 : ptsO:Phosphocarrier protein NPr( 2.7.11.-)	0.950814
			ec8739_00508 : rapZ:RNase adapter protein RapZ( )	2.71287
			ec8739_00509 : ptsN:Nitrogen regulatory protein( 2.7.1.-)	1.04228
			ec8739_00510 : hpf:Ribosome hibernation promoting factor( )	0.118926
			ec8739_00511 : rpoN:RNA polymerase sigma-54 factor( )	1.54239
			ec8739_00512 : lptB_2:Lipopolysaccharide export system ATP-binding protein LptB( 3.6.3.-)	0.9236
			ec8739_00513 : lptA:Lipopolysaccharide export system protein LptA( )	1.12788
			ec8739_00514 : lptC:Lipopolysaccharide export system protein LptC( )	2.03867
			ec8739_00515 : kdsC:3-deoxy-D-manno-octulosonate 8-phosphate phosphatase KdsC( 3.1.3.45)	0.210512
			ec8739_00516 : kdsD:Arabinose 5-phosphate isomerase KdsD( 5.3.1.13)	0.540632
			ec8739_00517 : yrbG:Inner membrane protein YrbG( )	1.0125
			ec8739_00518 : mlaF:putative phospholipid import ATP-binding protein MlaF( 3.6.3.-)	0.341655
			ec8739_00519 : mlaE:putative phospholipid ABC transporter permease protein MlaE( )	0.0312568
			ec8739_00520 : mlaD:putative phospholipid ABC transporter-binding protein MlaD( )	0.0536696
			ec8739_00521 : mlaC:putative phospholipid-binding protein MlaC( )	0.39037
			ec8739_00522 : mlaB:putative phospholipid ABC transporter-binding protein MlaB( )	0.155334
			ec8739_03294 : glnK:Nitrogen regulatory protein P-II 2( )	3.63377
			ec8739_00524 : murA:UDP-N-acetylglucosamine 1-carboxyvinyltransferase( 2.5.1.7)	2.72228
			ec8739_00525 : :Winged helix-turn-helix DNA-binding protein( )	1.36228
			ec8739_00526 : ispB:Octaprenyl diphosphate synthase( 2.5.1.90)	0.0123958
			ec8739_00527 : rplU:50S ribosomal protein L21( )	3.74371
			ec8739_00528 : rpmA:50S ribosomal protein L27( )	0.701153
			ec8739_00529 : yhbE:putative inner membrane transporter YhbE( )	0.317882
			ec8739_00530 : obgE:GTPase ObgE/CgtA( 3.6.5.-)	0.0922345
			ec8739_00531 : dacB:D-alanyl-D-alanine carboxypeptidase DacB( 3.4.16.4)	0.0593867
			ec8739_00532 : greA:Transcription elongation factor GreA( )	0.744797
			ec8739_00533 : yhbY:RNA-binding protein YhbY( )	2.75962
			ec8739_00534 : rlmE:Ribosomal RNA large subunit methyltransferase E( 2.1.1.166)	0.969361
			ec8739_00535 : ftsH:ATP-dependent zinc metalloprotease FtsH( 3.4.24.-)	0.283877
			ec8739_00536 : folP:Dihydropteroate synthase( 2.5.1.15)	0.486148
			ec8739_00537 : glmM:Phosphoglucosamine mutase( 5.4.2.10)	0.110047
			ec8739_00538 : secG:Protein-export membrane protein SecG( )	0.028714
			ec8739_00540 : yhbX:Putative phosphoethanolamine transferase YhbX( 2.7.-.-)	0.317882
			ec8739_00541 : argG:Argininosuccinate synthase( 6.3.4.5)	0.755812
			ec8739_00543 : rimP:Ribosome maturation factor RimP( )	0.583078
			ec8739_00544 : nusA:Transcription termination/antitermination protein NusA( )	0.311499
			ec8739_00545 : infB:Translation initiation factor IF-2( )	0.271971
			ec8739_00546 : rbfA:30S ribosome-binding factor( )	0.026984
			ec8739_00547 : truB:tRNA pseudouridine synthase B( 5.4.99.25)	0.0182772
			ec8739_00548 : rpsO:30S ribosomal protein S15( )	1.31765
			ec8739_00549 : pnp:Polyribonucleotide nucleotidyltransferase( 2.7.7.8)	0.344577
			ec8739_00550 : nlpI:Lipoprotein NlpI( )	2.18689
			ec8739_00551 : deaD:ATP-dependent RNA helicase DeaD( 3.6.4.13)	0.462834
			ec8739_00552 : mtr:Tryptophan-specific transport protein( )	2.86053
			ec8739_00553 : limB:Limonene 1%2C2-monooxygenase( 1.14.13.107)	0.28754
			ec8739_03179 : fepD:Ferric enterobactin transport system permease protein FepD( )	14.1795
			ec8739_02675 : pgaA:Poly-beta-1%2C6-N-acetyl-D-glucosamine export protein( )	32.6936
			ec8739_00556 : :SCP-2 sterol transfer family protein( )	0.583136
			ec8739_00557 : :Acetyltransferase (GNAT) domain protein( )	0.298565
			ec8739_00558 : :GIY-YIG catalytic domain protein( )	0.0658721
			ec8739_00559 : :hypothetical protein( )	0.105625
			ec8739_03311 : :hypothetical protein( )	5.64946
			ec8739_00561 : :NAD(P)H-binding protein( )	1.69922
			ec8739_00562 : :Putative two-component membrane permease complex subunit SMU_747c( )	0.0584096
			ec8739_00563 : osmY_1:Osmotically-inducible protein Y( )	1.68568
			ec8739_00564 : diaA:DnaA initiator-associating protein DiaA( )	0.738945
			ec8739_00565 : :hypothetical protein(Uncharacterised protein family UPF0102 )	0.193063
			ec8739_00566 : lpoA:Penicillin-binding protein activator LpoA( )	0.313117
			ec8739_00567 : rsmI:Ribosomal RNA small subunit methyltransferase I( 2.1.1.198)	0.701153
			ec8739_00568 : yraK:putative fimbrial-like protein YraK( )	1.01046
			ec8739_00569 : yraJ:Outer membrane usher protein YraJ( )	0.0504094
			ec8739_00570 : yraI:putative fimbrial chaperone YraI( )	1.05459
			ec8739_00571 : yraH:putative fimbrial-like protein YraH( )	3.12883
			ec8739_00572 : nagB_1:Glucosamine-6-phosphate deaminase 1( 3.5.99.6)	0.543514
			ec8739_00573 : manZ_1:PTS system mannose-specific EIID component( )	1.34458
			ec8739_00209 : hdeB:Acid stress chaperone HdeB( )	6.39647
			ec8739_00575 : sorB:PTS system sorbose-specific EIIB component( 2.7.1.206)	1.09521
			ec8739_00576 : kbaY:D-tagatose-1%2C6-bisphosphate aldolase subunit KbaY( 4.1.2.40)	0.103078
			ec8739_00577 : agaS:Putative tagatose-6-phosphate ketose/aldose isomerase( 5.3.1.-)	0.339479
			ec8739_00578 : nagA_1:N-acetylglucosamine-6-phosphate deacetylase( 3.5.1.25)	0.52565
			ec8739_00579 : manX_1:PTS system mannose-specific EIIAB component( 2.7.1.191)	1.26226
			ec8739_00580 : manZ_2:PTS system mannose-specific EIID component( )	0.199607
			ec8739_00581 : agaC_2:N-acetylgalactosamine permease IIC component 1( )	0.0292563
			ec8739_00582 : levE:PTS system fructose-specific EIIB component( 2.7.1.202)	0.317735
			ec8739_00583 : kbaZ:D-tagatose-1%2C6-bisphosphate aldolase subunit KbaZ( )	0.023797
			ec8739_00584 : srlR_1:Glucitol operon repressor( )	0.0973639
			ec8739_00585 : yhaV:Toxin YhaV( 3.1.-.-)	1.89889
			ec8739_00586 : prlF:Antitoxin PrlF( )	0.21889
			ec8739_02255 : dosC:Diguanylate cyclase DosC( 2.7.7.65)	44.6113
			ec8739_00588 : garP_1:putative galactarate transporter( )	0.457443
			ec8739_00589 : garL:5-keto-4-deoxy-D-glucarate aldolase( 4.1.2.20)	0.0602961
			ec8739_03178 : entS:Enterobactin exporter EntS( )	3.52276
			ec8739_00591 : garK:Glycerate 2-kinase( 2.7.1.165)	0.202147
			ec8739_00592 : :hypothetical protein( )	0.108766
			ec8739_00593 : :hypothetical protein( )	1.37422
			ec8739_00594 : :hypothetical protein( )	1.22651
			ec8739_00595 : tsaR_1:HTH-type transcriptional regulator TsaR( )	0.816532
			ec8739_00596 : tdcB:L-threonine dehydratase catabolic TdcB( 4.3.1.19)	0.306398
			ec8739_00597 : tdcC:Threonine/serine transporter TdcC( )	0.113103
			ec8739_00598 : tdcD:Propionate kinase( 2.7.2.15)	0.310061
			ec8739_00599 : tdcE:PFL-like enzyme TdcE( 2.3.1.-)	0.270184
			ec8739_00600 : tdcF:Putative reactive intermediate deaminase TdcF( 3.5.4.-)	0.0334974
			ec8739_00601 : tdcG:L-serine dehydratase TdcG( 4.3.1.17)	0.071699
			ec8739_00602 : dlsT:putative serine transporter( )	0.0270618
			ec8739_00603 : :Serine dehydratase alpha chain( )	#VALUE!
			ec8739_00604 : :hypothetical protein( )	1.15483
			ec8739_00605 : yhaK:Pirin-like protein YhaK( )	0.177108
			ec8739_00606 : yhaJ_1:HTH-type transcriptional regulator YhaJ( )	0.0331464
			ec8739_00171 : dppA:Periplasmic dipeptide transport protein( )	13.6922
			ec8739_00608 : yhaH:Inner membrane protein YhaH( )	0.331447
			ec8739_00609 : yqjG:Glutathionyl-hydroquinone reductase YqjG( 1.8.-.-)	0.563951
			ec8739_00610 : yqjF:Inner membrane protein YqjF( )	0.652383
			ec8739_00611 : :YqjK-like protein( )	0.0921077
			ec8739_00612 : yqjE:Inner membrane protein YqjE( )	0.106759
			ec8739_00613 : :hypothetical protein(Bacterial protein of unknown function (DUF883) )	0.162334
			ec8739_00614 : :hypothetical protein(Protein of unknown function (DUF1090) )	1.10192
			ec8739_00615 : mzrA_1:Modulator protein MzrA( )	1.9933
			ec8739_00616 : yqjA:Inner membrane protein YqjA( )	0.280022
			ec8739_00617 : lldR_2:Putative L-lactate dehydrogenase operon regulatory protein( )	0.829317
			ec8739_00618 : :hypothetical protein(Pili and flagellar-assembly chaperone%2C PapD N-terminal domain )	0.156835
			ec8739_00619 : cfaB:CFA/I fimbrial subunit B( )	0.666457
			ec8739_00620 : :TcfC Usher-like barrel domain protein( )	0.522315
			ec8739_00621 : cfaE:CFA/I fimbrial subunit E( )	1.24543
			ec8739_00622 : exuT:Hexuronate transporter( )	0.269521
			ec8739_00623 : uxaC:Uronate isomerase( 5.3.1.12)	0.0952242
			ec8739_00624 : uxaA:Altronate dehydratase( 4.2.1.7)	1.63073
			ec8739_00625 : ygjV:Inner membrane protein YgjV( )	0.352149
			ec8739_02469 : :TonB polyproline region( )	7.37729
			ec8739_00627 : alx:Inner membrane protein alx( )	0.436749
			ec8739_00628 : afr_1:1%2C5-anhydro-D-fructose reductase( 1.1.1.292)	0.644308
			ec8739_00629 : :hypothetical protein(DUF218 domain )	1.82878
			ec8739_00630 : :hypothetical protein(Protein of unknown function DUF45 )	0.733287
			ec8739_00631 : rlmG:Ribosomal RNA large subunit methyltransferase G( 2.1.1.174)	0.164129
			ec8739_00632 : higB:mRNA interferase HigB( 3.1.-.-)	1.04613
			ec8739_01902 : adrB_2:Putative cyclic-di-GMP phosphodiesterase AdrB( 3.1.4.52)	5.0418
			ec8739_00634 : fadH:2%2C4-dienoyl-CoA reductase [NADPH]( 1.3.1.34)	0.276753
			ec8739_00635 : ygjK:Glucosidase YgjK( 3.2.1.-)	1.75275
			ec8739_00636 : :hypothetical protein( )	0.299143
			ec8739_00637 : ygjI:Inner membrane transporter YgjI( )	0.69549
			ec8739_00638 : ebgC:Evolved beta-galactosidase subunit beta( )	0.224656
			ec8739_00282 : gntK:Thermoresistant gluconokinase( 2.7.1.12)	8.29034
			ec8739_00640 : lacR:HTH-type transcriptional regulator LacR( )	0.467233
			ec8739_03116 : gltK:Glutamate/aspartate import permease protein GltK( )	4.33026
			ec8739_00642 : patA:Putrescine aminotransferase( 2.6.1.82)	1.64508
			ec8739_00643 : aer:Aerotaxis receptor( )	0.660128
			ec8739_03652 : fhuA:Ferrichrome-iron receptor( )	26.978
			ec8739_00037 : nepI:Purine ribonucleoside efflux pump NepI( )	4.29957
			ec8739_00647 : mug:G/U mismatch-specific DNA glycosylase( 3.2.2.28)	0.28754
			ec8739_00648 : rpoD:RNA polymerase sigma factor RpoD( )	0.449943
			ec8739_00649 : dnaG:DNA primase( 2.7.7.-)	0.328166
			ec8739_00650 : rpsU:30S ribosomal protein S21( )	0.549813
			ec8739_00651 : tsaD:tRNA N6-adenosine threonylcarbamoyltransferase( 2.3.1.234)	0.000989454
			ec8739_00652 : ttdT:L-tartrate/succinate antiporter( )	1.56311
			ec8739_00653 : ttdB:L(+)-tartrate dehydratase subunit beta( 4.2.1.32)	0.909774
			ec8739_00654 : ttdA:L(+)-tartrate dehydratase subunit alpha( 4.2.1.32)	0.47365
			ec8739_00655 : dmlR_3:HTH-type transcriptional regulator DmlR( )	0.327496
			ec8739_00656 : plsY:putative glycerol-3-phosphate acyltransferase( 2.3.1.15)	0.754216
			ec8739_00657 : folB:Dihydroneopterin aldolase( 4.1.2.25)	1.1644
			ec8739_00658 : uppP:Undecaprenyl-diphosphatase( 3.6.1.27)	1.01401
			ec8739_00659 : cca:Multifunctional CCA protein( )	0.133133
			ec8739_00660 : :Bacterial SH3 domain protein( )	0.504339
			ec8739_00661 : ygiF:Inorganic triphosphatase( 3.6.1.25)	0.61041
			ec8739_00662 : glnE:Bifunctional glutamine synthetase adenylyltransferase/adenylyl-removing enzyme( )	0.257224
			ec8739_00663 : hldE:Bifunctional protein HldE( )	0.516575
			ec8739_00664 : yqiK:Inner membrane protein YqiK( )	0.120274
			ec8739_00665 : yqiJ:Inner membrane protein YqiJ( )	0.284641
			ec8739_00666 : glgS:Surface composition regulator( )	0.187706
			ec8739_00667 : :hypothetical protein( )	0.638382
			ec8739_00668 : papD_1:Chaperone protein PapD( )	0.303375
			ec8739_00669 : papC_1:Outer membrane usher protein PapC( )	1.63346
			ec8739_00670 : ybgD_1:putative fimbrial-like protein YbgD( )	0.804831
			ec8739_00671 : :Membrane fusogenic activity( )	4.85925
			ec8739_00672 : ribB:3%2C4-dihydroxy-2-butanone 4-phosphate synthase( 4.1.99.12)	0.45318
			ec8739_00673 : :hypothetical protein(Protein of unknown function (DUF4051) )	0.3311
			ec8739_00674 : zupT:Zinc transporter ZupT( )	0.442337
			ec8739_00675 : ygiD:4%2C5-DOPA dioxygenase extradiol( 1.13.11.29)	1.01709
			ec8739_00676 : ygiC:Putative acid--amine ligase YgiC( 6.3.1.-)	0.324065
			ec8739_00677 : :hypothetical protein(Protein of unknown function (DUF1190) )	1.04593
			ec8739_00678 : tolC:Outer membrane protein TolC( )	0.303957
			ec8739_00679 : nudF:ADP-ribose pyrophosphatase( 3.6.1.13)	0.633074
			ec8739_00680 : :hypothetical protein(Protein of unknown function (DUF1249) )	0.661593
			ec8739_00681 : cpdA:3'%2C5'-cyclic adenosine monophosphate phosphodiesterase CpdA( 3.1.4.53)	0.740961
			ec8739_00682 : :hypothetical protein(Uncharacterised protein family (UPF0227) )	1.22042
			ec8739_00683 : parE:DNA topoisomerase 4 subunit B( 5.6.2.2)	1.95747
			ec8739_00684 : ygiN:putative quinol monooxygenase YgiN( 1.-.-.-)	1.71616
			ec8739_00685 : mdaB:Modulator of drug activity B( )	0.411728
			ec8739_00686 : qseC:Sensor protein QseC( 2.7.13.3)	0.0211248
			ec8739_00687 : qseB:Transcriptional regulatory protein QseB( )	1.82741
			ec8739_00688 : :Bacterial OB fold (BOF) protein( )	0.0873286
			ec8739_00689 : sbmC_1:DNA gyrase inhibitor( )	0.67046
			ec8739_03097 : nagC_2:N-acetylglucosamine repressor( )	13.6377
			ec8739_00691 : mqsA:Antitoxin MqsA( )	0.465973
			ec8739_00692 : ygiS:putative deoxycholate-binding periplasmic protein YgiS( )	1.12006
			ec8739_00693 : parC:DNA topoisomerase 4 subunit A( 5.6.2.2)	0.18764
			ec8739_00694 : plsC:1-acyl-sn-glycerol-3-phosphate acyltransferase( 2.3.1.51)	1.57741
			ec8739_00695 : ftsP:Cell division protein FtsP( )	0.486355
			ec8739_00696 : rimO_2:Ribosomal protein S12 methylthiotransferase RimO( 2.8.4.4)	1.70396
			ec8739_00697 : lpp_1:Major outer membrane lipoprotein Lpp( )	1.17508
			ec8739_00698 : :hypothetical protein(Protein of unknown function (DUF3828) )	0.209538
			ec8739_00699 : dkgA:2%2C5-diketo-D-gluconic acid reductase A( 1.1.1.274)	0.656856
			ec8739_00700 : yqhD:Alcohol dehydrogenase YqhD( 1.1.1.-)	2.80601
			ec8739_00701 : rclR_1:RCS-specific HTH-type transcriptional activator RclR( )	0.944304
			ec8739_00702 : yghB:Inner membrane protein YghB( )	1.10669
			ec8739_00703 : metC:Cystathionine beta-lyase MetC( 4.4.1.8)	0.18853
			ec8739_00207 : :hypothetical protein(Short repeat of unknown function (DUF308) )	4.82453
			ec8739_01473 : nrdA:Ribonucleoside-diphosphate reductase 1 subunit alpha( 1.17.4.1)	9.74567
			ec8739_00706 : yghA:putative oxidoreductase YghA( 1.-.-.-)	0.878173
			ec8739_00707 : :hypothetical protein(Uncharacterized protein family%2C UPF0114 )	0.0849734
			ec8739_00708 : gpr_1:L-glyceraldehyde 3-phosphate reductase( 1.1.1.-)	0.270693
			ec8739_00709 : :hypothetical protein( )	0.202244
			ec8739_00710 : clcD_1:Carboxymethylenebutenolidase( 3.1.1.45)	0.135932
			ec8739_00711 : :hypothetical protein(Protein of unknown function (DUF2623) )	0.540897
			ec8739_00712 : hybO:Hydrogenase-2 small chain( 1.12.99.6)	0.525371
			ec8739_00713 : fdnH_1:Formate dehydrogenase%2C nitrate-inducible%2C iron-sulfur subunit( )	0.256234
			ec8739_00714 : hybB:putative Ni/Fe-hydrogenase 2 b-type cytochrome subunit( )	0.250141
			ec8739_00715 : hybC:Hydrogenase-2 large chain( 1.12.99.6)	0.423606
			ec8739_00716 : hybD:Hydrogenase 2 maturation protease( 3.4.23.-)	0.00473568
			ec8739_00717 : hybE:Hydrogenase-2 operon protein HybE( )	0.0483746
			ec8739_00718 : hypA_1:hydrogenase nickel incorporation protein HypA( )	0.0486813
			ec8739_00719 : hybG:Hydrogenase-2 operon protein HybG( )	0.137328
			ec8739_00720 : yghU:Disulfide-bond oxidoreductase YghU( 1.8.4.-)	0.0648055
			ec8739_00721 : gss:Bifunctional glutathionylspermidine synthetase/amidase( )	0.545774
			ec8739_00722 : pitA_2:Low-affinity inorganic phosphate transporter 1( )	0.191663
			ec8739_00723 : tmk_1:Thymidylate kinase( 2.7.4.9)	0.32595
			ec8739_00724 : :hypothetical protein( )	0.111604
			ec8739_00725 : tmk_2:Thymidylate kinase( 2.7.4.9)	0.380268
			ec8739_00726 : yghQ:Inner membrane protein YghQ( )	0.39037
			ec8739_00727 : :hypothetical protein( )	0.0352232
			ec8739_00728 : :Bacterial protein of unknown function (YtfJ_HI0045)( )	0.255386
			ec8739_00729 : lptF_1:Lipopolysaccharide export system permease protein LptF( )	1.60978
			ec8739_00730 : lptG_1:Lipopolysaccharide export system permease protein LptG( )	1.3483
			ec8739_00731 : bioF_1:8-amino-7-oxononanoate synthase( 2.3.1.47)	0.750635
			ec8739_00732 : acpP_1:Acyl carrier protein( )	0.162334
			ec8739_00733 : gnu_1:N-acetyl-alpha-D-glucosaminyl-diphospho-ditrans%2C octacis-undecaprenol 4-epimerase( 5.1.3.26)	0.0650821
			ec8739_00734 : :Putative ligase( 6.2.1.-)	0.171321
			ec8739_00735 : :hypothetical protein( )	0.863563
			ec8739_00736 : glcC_2:Glc operon transcriptional activator( )	0.0738154
			ec8739_03689 : pdhR_1:Pyruvate dehydrogenase complex repressor( )	7.46244
			ec8739_03378 : iraP:Anti-adapter protein IraP( )	26.2292
			ec8739_01170 : glyA:Serine hydroxymethyltransferase( 2.1.2.1)	23.2507
			ec8739_02256 : dosP:Oxygen sensor protein DosP( 3.1.4.52)	8.39053
			ec8739_00626 : sstT:Serine/threonine transporter SstT( )	20.3392
			ec8739_04287 : sodA:Superoxide dismutase [Mn]( 1.15.1.1)	9.68917
			ec8739_00743 : :Procyclic acidic repetitive protein (PARP)( )	0.106759
			ec8739_00744 : :Transposase( )	0.0488461
			ec8739_00745 : :Integrase core domain protein( )	0.0312568
			ec8739_00746 : acuR:Transcriptional regulator AcuR( )	0.0921855
			ec8739_00747 : :hypothetical protein( )	0.270971
			ec8739_00748 : :Integrase core domain protein( )	0.839649
			ec8739_00749 : :Transposase( )	0.135425
			ec8739_00750 : :Glycine betaine transporter( )	0.0339098
			ec8739_00751 : :Integrase core domain protein( )	0.00417407
			ec8739_00752 : :Helix-turn-helix domain protein( )	0.123549
			ec8739_00753 : :Integrase core domain protein( )	0.0171534
			ec8739_00754 : :Integrase core domain protein( )	0.250377
			ec8739_00755 : :hypothetical protein( )	0.216369
			ec8739_00756 : fecE:Fe(3+) dicitrate transport ATP-binding protein FecE( )	0.0440213
			ec8739_00757 : fecD:Fe(3+) dicitrate transport system permease protein FecD( )	0.0057962
			ec8739_00758 : fecC:Fe(3+) dicitrate transport system permease protein FecC( )	0.981305
			ec8739_00759 : fecB:Fe(3+) dicitrate-binding periplasmic protein( )	0.273332
			ec8739_00760 : fecA_1:Fe(3+) dicitrate transport protein FecA( )	2.12308
			ec8739_00288 : glgC:Glucose-1-phosphate adenylyltransferase( 2.7.7.27)	12.1412
			ec8739_01554 : folE:GTP cyclohydrolase 1( 3.5.4.16)	28.809
			ec8739_00763 : :IS1 transposase( )	2.95377
			ec8739_00764 : :IS1 transposase( )	0.110595
			ec8739_00765 : intS_2:Prophage integrase IntS( )	0.247705
			ec8739_00767 : ydfK:putative membrane protein YdfK( )	0.0611835
			ec8739_00768 : speC:Constitutive ornithine decarboxylase( 4.1.1.17)	1.03945
			ec8739_00769 : nupG:Nucleoside permease NupG( )	0.295633
			ec8739_00770 : mltC:Membrane-bound lytic murein transglycosylase C( 4.2.2.-)	0.346565
			ec8739_00771 : yggX:putative Fe(2+)-trafficking protein( )	0.207497
			ec8739_00772 : mutY:Adenine DNA glycosylase( 3.2.2.-)	1.88177
			ec8739_00773 : trmB:tRNA (guanine-N(7)-)-methyltransferase( 2.1.1.33)	0.42672
			ec8739_00774 : :hypothetical protein(Protein with unknown function (DUF469) )	1.44937
			ec8739_00775 : :hypothetical protein(Protein of unknown function (DUF2884) )	0.250377
			ec8739_00776 : ansB:L-asparaginase 2( 3.5.1.1)	0.75449
			ec8739_00777 : :hypothetical protein(Protein of unknown function (DUF1202) )	0.463994
			ec8739_00778 : hemN_1:Oxygen-independent coproporphyrinogen-III oxidase-like protein YqeR( 1.3.99.-)	0.0382632
			ec8739_00779 : rdgB:dITP/XTP pyrophosphatase( 3.6.1.9)	0.0173679
			ec8739_00780 : :putative ACR%2C YggU family( )	0.209987
			ec8739_00781 : :YGGT family protein( )	0.583078
			ec8739_00782 : :hypothetical protein(Alanine racemase%2C N-terminal domain )	1.81372
			ec8739_00783 : pilT:Twitching mobility protein( )	0.0758069
			ec8739_00784 : yqgF:Putative pre-16S rRNA nuclease( 3.1.-.-)	0.0918776
			ec8739_00785 : :putative ACR_( )	0.644065
			ec8739_00786 : gshB:Glutathione synthetase( 6.3.2.3)	0.194123
			ec8739_00787 : rsmE:Ribosomal RNA small subunit methyltransferase E( 2.1.1.193)	0.0279871
			ec8739_00788 : endA:Endonuclease-1( 3.1.21.1)	0.980823
			ec8739_00789 : sprT:Protein SprT( )	0.460798
			ec8739_00115 : yibH:Inner membrane protein YibH( )	2.32167
			ec8739_00791 : metK:S-adenosylmethionine synthase( 2.5.1.6)	0.272908
			ec8739_00792 : :hypothetical protein(Protein of unknown function (DUF2684) )	0.182547
			ec8739_00793 : speA:Biosynthetic arginine decarboxylase( 4.1.1.19)	0.0562698
			ec8739_00794 : speB:Agmatinase( 3.5.3.11)	0.97339
			ec8739_00795 : loiP_1:Metalloprotease LoiP( 3.4.24.-)	0.144182
			ec8739_00796 : tktA:Transketolase 1( 2.2.1.1)	0.939815
			ec8739_04365 : metE:5-methyltetrahydropteroyltriglutamate-- homocysteine methyltransferase( 2.1.1.14)	5.28584
			ec8739_02677 : pgaC:Poly-beta-1%2C6-N-acetyl-D-glucosamine synthase( 2.4.1.-)	15.6766
			ec8739_00208 : hdeA:Acid stress chaperone HdeA( )	3.3916
			ec8739_00800 : yggF:Fructose-1%2C6-bisphosphatase 2 class 2( 3.1.3.11)	0.769495
			ec8739_00801 : mtlR_2:Mannitol operon repressor( )	1.31916
			ec8739_00802 : coaA_1:Pantothenate kinase( 2.7.1.33)	0.958733
			ec8739_00803 : epd:D-erythrose-4-phosphate dehydrogenase( 1.2.1.72)	1.37207
			ec8739_00804 : pgk:Phosphoglycerate kinase( 2.7.2.3)	1.47047
			ec8739_00805 : fbaA_1:Fructose-bisphosphate aldolase class 2( 4.1.2.13)	2.13845
			ec8739_03115 : glnM_2:putative glutamine ABC transporter permease protein GlnM( )	5.05323
			ec8739_00807 : argO:Arginine exporter protein ArgO( )	0.71049
			ec8739_00808 : :26 kDa periplasmic immunogenic protein( )	0.317882
			ec8739_00809 : cynR_1:HTH-type transcriptional regulator CynR( )	0.0602961
			ec8739_00810 : scpC:Propionyl-CoA:succinate CoA transferase( 2.8.3.-)	0.161172
			ec8739_00811 : scpB:Methylmalonyl-CoA decarboxylase( 7.2.4.3)	0.261899
			ec8739_00812 : argK:GTPase ArgK( 3.6.5.-)	0.145056
			ec8739_00813 : scpA:Methylmalonyl-CoA mutase( 5.4.99.2)	0.31433
			ec8739_00814 : argP:HTH-type transcriptional regulator ArgP( )	0.041037
			ec8739_00815 : :LysR substrate binding domain protein( )	0.00535343
			ec8739_00816 : rpiA:Ribose-5-phosphate isomerase A( 5.3.1.6)	0.0498168
			ec8739_03161 : uspG:Universal stress protein UP12( )	20.7513
			ec8739_00818 : ygfA:5-formyltetrahydrofolate cyclo-ligase( 6.3.3.2)	0.6325
			ec8739_00819 : zapA:Cell division protein ZapA( )	0.355949
			ec8739_00820 : :hypothetical protein(Uncharacterised protein family (UPF0149) )	3.99397
			ec8739_00821 : pepP:Xaa-Pro aminopeptidase( 3.4.11.9)	1.58952
			ec8739_00822 : ubiH:2-octaprenyl-6-methoxyphenol hydroxylase( 1.14.13.-)	1.6722
			ec8739_00823 : ubiI:2-octaprenylphenol hydroxylase( 1.14.13.-)	1.78432
			ec8739_00205 : :hypothetical protein( )	2.35753
			ec8739_00173 : dppC:Dipeptide transport system permease protein DppC( )	4.13512
			ec8739_01724 : gltC_3:HTH-type transcriptional regulator GltC( )	4.22342
			ec8739_00174 : oppD_1:Oligopeptide transport ATP-binding protein OppD( )	2.85788
			ec8739_00828 : bglA:6-phospho-beta-glucosidase BglA( 3.2.1.86)	0.140121
			ec8739_00829 : :ASCH domain protein( )	1.03375
			ec8739_00830 : :hemolysin-III related( )	0.212749
			ec8739_00831 : ygfZ:tRNA-modifying protein YgfZ( )	0.0452229
			ec8739_00832 : sdhE:FAD assembly factor SdhE( )	5.08518
			ec8739_00833 : ygfX:Inner membrane protein YgfX( )	0.531306
			ec8739_00834 : fldB:Flavodoxin 2( )	0.752872
			ec8739_00835 : xerD_1:Tyrosine recombinase XerD( )	0.834433
			ec8739_00836 : dsbC:Thiol:disulfide interchange protein DsbC( )	1.1046
			ec8739_00837 : recJ:Single-stranded-DNA-specific exonuclease RecJ( 3.1.-.-)	0.106759
			ec8739_00838 : prfB:Peptide chain release factor RF2( )	1.22575
			ec8739_00839 : lysS:Lysine--tRNA ligase( 6.1.1.6)	0.223392
			ec8739_00840 : idi:Isopentenyl-diphosphate Delta-isomerase( 5.3.3.2)	0.0312568
			ec8739_00841 : :hypothetical protein( )	0.150291
			ec8739_00842 : uacT:Uric acid transporter UacT( )	0.951981
			ec8739_00843 : gltD_2:Glutamate synthase [NADPH] small chain( 1.4.1.13)	1.43634
			ec8739_00844 : hyfA_2:Hydrogenase-4 component A( 1.-.-.-)	0.167462
			ec8739_00845 : ghxQ:Guanine/hypoxanthine permease GhxQ( )	0.393725
			ec8739_00846 : guaD:Guanine deaminase( 3.5.4.3)	0.071859
			ec8739_00847 : xanQ:Xanthine permease XanQ( )	0.323864
			ec8739_00848 : xdhA_1:Putative xanthine dehydrogenase molybdenum-binding subunit XdhA( 1.17.1.4)	0.270184
			ec8739_00849 : :FAD binding domain in molybdopterin dehydrogenase( )	1.56509
			ec8739_00850 : :8-oxoguanine deaminase( 3.5.4.32)	0.80145
			ec8739_02899 : :Phage regulatory protein CII (CP76)( )	2.57268
			ec8739_01657 : wcaJ_1:UDP-glucose:undecaprenyl-phosphate glucose-1-phosphate transferase( 2.7.8.31)	3.54605
			ec8739_03651 : fhuC:Iron(3+)-hydroxamate import ATP-binding protein FhuC( 7.2.2.16)	7.20988
			ec8739_00854 : pucA:putative xanthine dehydrogenase subunit A( 1.17.1.4)	1.31765
			ec8739_00855 : arcC1_1:Carbamate kinase 1( 2.7.2.2)	0.419358
			ec8739_00856 : hyuA:D-phenylhydantoinase( 3.5.2.-)	0.0493708
			ec8739_00287 : glgX:Glycogen debranching enzyme( 3.2.1.-)	10.6548
			ec8739_00858 : ygeX:Diaminopropionate ammonia-lyase( 4.3.1.15)	0.897864
			ec8739_00382 : bfd:Bacterioferritin-associated ferredoxin( )	2.75368
			ec8739_00860 : :Limonene hydroxylase( 1.14.14.51)	0.307899
			ec8739_00861 : ndhS:Nicotinate dehydrogenase small FeS subunit( 1.17.1.5)	1.15599
			ec8739_00862 : ndhF:Nicotinate dehydrogenase FAD-subunit( 1.17.1.5)	0.0419311
			ec8739_00863 : xdhA_2:Putative xanthine dehydrogenase molybdenum-binding subunit XdhA( 1.17.1.4)	0.263357
			ec8739_00864 : nlpD_1:Murein hydrolase activator NlpD( )	0.0229602
			ec8739_00866 : :Glycosyl hydrolases family 15( )	0.320908
			ec8739_00867 : spaO:Surface presentation of antigens protein SpaO( )	0.00515251
			ec8739_00868 : fliP_1:Flagellar biosynthetic protein FliP( )	0.286085
			ec8739_00869 : :Bacterial export proteins%2C family 3( )	0.0822358
			ec8739_01530 : mepS_1:Murein DD-endopeptidase MepS/Murein LD-carboxypeptidase( 3.4.-.-)	16.6983
			ec8739_00871 : spaS_1:Surface presentation of antigens protein SpaS( )	0.699938
			ec8739_00872 : spaS_2:Surface presentation of antigens protein SpaS( )	0.632748
			ec8739_00873 : :InvH outer membrane lipoprotein( )	1.30175
			ec8739_00874 : :Bacterial regulatory proteins%2C luxR family( )	0.671169
			ec8739_00875 : :Type III secretion system protein PrgH-EprH (PrgH)( )	1.98606
			ec8739_00876 : yscF:Yop proteins translocation protein F( )	1.86179
			ec8739_04102 : rbsA_2:Ribose import ATP-binding protein RbsA( 7.5.2.8)	16.917
			ec8739_00878 : prgK:Lipoprotein PrgK( )	1.96236
			ec8739_00879 : :IS1 transposase( )	0.49627
			ec8739_00880 : :hypothetical protein( )	0.139086
			ec8739_00881 : :Bacterial type III secretion apparatus protein (OrgA_MxiK)( )	0.402001
			ec8739_00882 : :hypothetical protein( )	0.0097317
			ec8739_00883 : liaR:Transcriptional regulatory protein LiaR( )	0.300989
			ec8739_00884 : :Transglycosylase SLT domain protein( )	0.317882
			ec8739_03114 : gltI:Glutamate/aspartate import solute-binding protein( )	2.92338
			ec8739_00886 : hilA:Transcriptional regulator HilA( )	0.326279
			ec8739_00887 : sicA:Chaperone protein SicA( )	0.216447
			ec8739_00888 : :hypothetical protein( )	1.41667
			ec8739_00889 : :hypothetical protein( )	0.276753
			ec8739_00890 : :hypothetical protein( )	1.17433
			ec8739_00892 : :hypothetical protein( )	0.048704
			ec8739_00893 : :hypothetical protein(Transcriptional regulatory protein%2C C terminal )	0.0615704
			ec8739_00894 : :hypothetical protein( )	0.735817
			ec8739_00895 : ecpR_1:HTH-type transcriptional regulator EcpR( )	0.305439
			ec8739_00896 : yqeG:Inner membrane transport protein YqeG( )	0.428059
			ec8739_00897 : thlA:Acetyl-CoA acetyltransferase( 2.3.1.9)	0.853097
			ec8739_00898 : kduI:4-deoxy-L-threo-5-hexosulose-uronate ketol-isomerase( 5.3.1.17)	1.59231
			ec8739_00899 : kduD_1:2-dehydro-3-deoxy-D-gluconate 5-dehydrogenase( 1.1.1.127)	0.578552
			ec8739_00900 : araE:Arabinose-proton symporter( )	0.406221
			ec8739_00901 : :Aspartate racemase( 5.1.1.13)	0.0294758
			ec8739_00902 : cmpR_1:HTH-type transcriptional activator CmpR( )	0.286183
			ec8739_00903 : lysA:Diaminopimelate decarboxylase( 4.1.1.20)	0.125295
			ec8739_00904 : galR:HTH-type transcriptional regulator GalR( )	0.228016
			ec8739_00905 : aas:Bifunctional protein Aas( )	3.8028
			ec8739_00906 : lplT:Lysophospholipid transporter LplT( )	0.883473
			ec8739_00907 : yhdN_1:General stress protein 69( 1.1.1.-)	0.0650821
			ec8739_00908 : ygdR_1:putative lipoprotein YgdR( )	0.869234
			ec8739_00909 : :Integral membrane protein TerC family protein( )	0.286183
			ec8739_00910 : mutH:DNA mismatch repair protein MutH( )	0.462962
			ec8739_00911 : :hypothetical protein( )	0.540897
			ec8739_00912 : rppH:RNA pyrophosphohydrolase( 3.6.1.-)	1.71419
			ec8739_00913 : ptsP:Phosphoenolpyruvate-dependent phosphotransferase system( 2.7.3.9)	0.663658
			ec8739_00914 : lgt:Prolipoprotein diacylglyceryl transferase( 2.4.99.-)	1.78172
			ec8739_00915 : thyA:Thymidylate synthase( 2.1.1.45)	1.90736
			ec8739_00916 : :hypothetical protein(Prokaryotic N-terminal methylation motif )	0.288071
			ec8739_00917 : :hypothetical protein(Prokaryotic N-terminal methylation motif )	0.67399
			ec8739_00918 : :hypothetical protein(Protein of unknown function (DUF2509) )	0.0057962
			ec8739_00919 : :Type II secretion prepilin peptidase dependent protein C( )	0.0861583
			ec8739_00920 : recC:RecBCD enzyme subunit RecC( 3.1.11.5)	0.0472321
			ec8739_00921 : ptrA:Protease 3( 3.4.24.55)	0.00611913
			ec8739_00922 : recB:RecBCD enzyme subunit RecB( 3.1.11.5)	1.4897
			ec8739_00923 : recD:RecBCD enzyme subunit RecD( 3.1.11.5)	0.275246
			ec8739_00924 : argA_1:Amino-acid acetyltransferase( 2.3.1.1)	0.0931652
			ec8739_00925 : amiC:N-acetylmuramoyl-L-alanine amidase AmiC( 3.5.1.28)	0.827301
			ec8739_00929 : mltA:Membrane-bound lytic murein transglycosylase A( 4.2.2.-)	3.62864
			ec8739_00930 : tcdA:tRNA threonylcarbamoyladenosine dehydratase( 6.1.-.-)	1.4588
			ec8739_00931 : csdE:Sulfur acceptor protein CsdE( )	0.41829
			ec8739_00932 : csdA:Cysteine desulfurase CsdA( 2.8.1.7)	1.31369
			ec8739_03177 : fepB:Ferrienterobactin-binding periplasmic protein( )	7.78035
			ec8739_03174 : entB:Enterobactin synthase component B( 6.3.2.14)	5.45089
			ec8739_02298 : orfC:Antigen Lp49( )	5.94835
			ec8739_00936 : rlmM:Ribosomal RNA large subunit methyltransferase M( 2.1.1.186)	5.39248
			ec8739_00937 : glpR_2:Glycerol-3-phosphate regulon repressor( )	0.288898
			ec8739_00938 : fucU:L-fucose mutarotase( 5.1.3.29)	2.068
			ec8739_00939 : fucK:L-fuculokinase( 2.7.1.51)	0.551604
			ec8739_00940 : fucI:L-fucose isomerase( 5.3.1.25)	0.317882
			ec8739_00941 : fucP:L-fucose-proton symporter( )	0.123549
			ec8739_00942 : fucA_1:L-fuculose phosphate aldolase( 4.1.2.17)	0.393198
			ec8739_00943 : fucO:Lactaldehyde reductase( 1.1.1.77)	0.417339
			ec8739_00944 : ygdG:Flap endonuclease Xni( 3.1.-.-)	0.0410202
			ec8739_00945 : sdaB:L-serine dehydratase 2( 4.3.1.17)	0.0976536
			ec8739_00946 : sdaC:Serine transporter( )	0.489099
			ec8739_00947 : :hypothetical protein(Domain of unknown function (DUF3412) )	1.78763
			ec8739_00948 : queF:NADPH-dependent 7-cyano-7-deazaguanine reductase( 1.7.1.13)	2.34054
			ec8739_00949 : syd:Protein Syd( )	0.125889
			ec8739_00950 : :tRNA pseudouridine synthase C( )	0.0494348
			ec8739_00951 : truC:tRNA pseudouridine synthase C( 5.4.99.26)	0.0124502
			ec8739_00952 : cysJ_1:Sulfite reductase [NADPH] flavoprotein alpha-component( 1.8.1.2)	0.164847
			ec8739_04028 : aspA:Aspartate ammonia-lyase( 4.3.1.1)	5.84397
			ec8739_00954 : gudX:Glucarate dehydratase-related protein( 4.2.1.-)	0.107282
			ec8739_00955 : gudD:Glucarate dehydratase( 4.2.1.40)	3.98802
			ec8739_00956 : barA:Signal transduction histidine-protein kinase BarA( 2.7.13.3)	0.162154
			ec8739_00957 : rlmD:23S rRNA (uracil(1939)-C(5))-methyltransferase RlmD( 2.1.1.190)	0.0113436
			ec8739_00958 : relA:GTP pyrophosphokinase( 2.7.6.5)	0.580934
			ec8739_00959 : mazE:Antitoxin MazE( )	0.877803
			ec8739_00960 : mazF:Endoribonuclease MazF( 3.1.27.-)	2.76217
			ec8739_00961 : mazG:Nucleoside triphosphate pyrophosphohydrolase( 3.6.1.8)	2.89061
			ec8739_00962 : pyrG:CTP synthase( 6.3.4.2)	3.46644
			ec8739_00963 : eno:Enolase( 4.2.1.11)	0.371956
			ec8739_00790 : galP:Galactose-proton symporter( )	3.76741
			ec8739_00965 : queE:7-carboxy-7-deazaguanine synthase( 4.3.99.3)	0.371956
			ec8739_00966 : :hypothetical protein( )	0.829973
			ec8739_00967 : :Transposase DDE domain protein( )	0.0645389
			ec8739_00968 : lsrK_1:Autoinducer-2 kinase( 2.7.1.189)	0.663987
			ec8739_00969 : yqcE:Inner membrane protein YqcE( )	0.571585
			ec8739_00970 : kduD_2:2-dehydro-3-deoxy-D-gluconate 5-dehydrogenase( 1.1.1.127)	0.200005
			ec8739_00971 : :putative FAD-linked oxidoreductase( 1.-.-.-)	0.25494
			ec8739_00972 : ygcS_1:Inner membrane metabolite transport protein YgcS( )	0.70604
			ec8739_00973 : etfB_1:Electron transfer flavoprotein subunit beta( )	0.0139046
			ec8739_00974 : etfA_1:Electron transfer flavoprotein subunit alpha( )	1.0586
			ec8739_00975 : glpP:Glycerol uptake operon antiterminator regulatory protein( )	0.949311
			ec8739_00976 : fixX_1:Ferredoxin-like protein FixX( )	0.42672
			ec8739_03377 : phoA:Alkaline phosphatase( 3.1.3.1)	15.6143
			ec8739_00978 : queD:6-carboxy-5%2C6%2C7%2C8-tetrahydropterin synthase( 4.1.2.50)	0.550115
			ec8739_00979 : cysJ_2:Sulfite reductase [NADPH] flavoprotein alpha-component( 1.8.1.2)	0.0738989
			ec8739_00980 : cysI:Sulfite reductase [NADPH] hemoprotein beta-component( 1.8.1.2)	0.00241705
			ec8739_00981 : cysH_1:Phosphoadenosine phosphosulfate reductase( 1.8.4.8)	0.024869
			ec8739_00982 : ygcB:CRISPR-associated endonuclease/helicase Cas3( 3.1.-.-)	0.093306
			ec8739_00983 : casA:CRISPR system Cascade subunit CasA( )	0.377839
			ec8739_00984 : casB:CRISPR system Cascade subunit CasB( )	0.176901
			ec8739_00985 : casC:CRISPR system Cascade subunit CasC( )	0.995589
			ec8739_00986 : casD:CRISPR system Cascade subunit CasD( )	0.0673996
			ec8739_00987 : casE:CRISPR system Cascade subunit CasE( 3.1.-.-)	1.16748
			ec8739_00988 : ygbT:CRISPR-associated endonuclease Cas1( 3.1.-.-)	0.774814
			ec8739_00989 : ygbF:CRISPR-associated endoribonuclease Cas2( 3.1.-.-)	0.900729
			ec8739_00990 : ywaD:Aminopeptidase YwaD( 3.4.11.6)	2.4828
			ec8739_00991 : cysD:Sulfate adenylyltransferase subunit 2( 2.7.7.4)	0.0749306
			ec8739_00992 : cysN:Sulfate adenylyltransferase subunit 1( 2.7.7.4)	0.0428447
			ec8739_00993 : cysC:Adenylyl-sulfate kinase( 2.7.1.25)	0.0853105
			ec8739_00994 : ygbE:Inner membrane protein YgbE( )	0.233283
			ec8739_00995 : ftsB:Cell division protein FtsB( )	1.87687
			ec8739_00996 : ispD:2-C-methyl-D-erythritol 4-phosphate cytidylyltransferase( 2.7.7.60)	1.32083
			ec8739_00997 : ispF:2-C-methyl-D-erythritol 2%2C4-cyclodiphosphate synthase( 4.6.1.12)	1.17338
			ec8739_00998 : truD:tRNA pseudouridine synthase D( 5.4.99.27)	0.696843
			ec8739_00999 : surE:5'/3'-nucleotidase SurE( 3.1.3.5)	0.573908
			ec8739_01000 : pcm:Protein-L-isoaspartate O-methyltransferase( 2.1.1.77)	1.11284
			ec8739_01001 : nlpD_2:Murein hydrolase activator NlpD( )	0.0826749
			ec8739_01002 : rpoS:RNA polymerase sigma factor RpoS( )	0.00493952
			ec8739_01003 : ygbN:Inner membrane permease YgbN( )	1.84935
			ec8739_01004 : ygbM:Putative hydroxypyruvate isomerase YgbM( 5.3.1.22)	1.19356
			ec8739_01005 : fucA_2:L-fuculose phosphate aldolase( 4.1.2.17)	0.532286
			ec8739_01006 : :hypothetical protein(Sugar-binding N-terminal domain )	0.318068
			ec8739_01007 : garR_2:2-hydroxy-3-oxopropionate reductase( 1.1.1.60)	0.23205
			ec8739_01008 : glcR:HTH-type transcriptional repressor GlcR( )	0.225953
			ec8739_01009 : :hypothetical protein( )	0.014543
			ec8739_01010 : :IS1 transposase( )	0.0268224
			ec8739_01011 : mutS:DNA mismatch repair protein MutS( )	1.7409
			ec8739_01012 : :hypothetical protein( )	0.304621
			ec8739_01013 : :Nitrous oxide-stimulated promoter( )	0.551301
			ec8739_01014 : fhlA:Formate hydrogenlyase transcriptional activator FhlA( )	0.744797
			ec8739_01015 : hypE:Hydrogenase isoenzymes formation protein HypE( )	0.100583
			ec8739_01016 : hypD:Hydrogenase isoenzymes formation protein HypD( )	0.014053
			ec8739_01017 : hypC:Hydrogenase isoenzymes formation protein HypC( )	0.160372
			ec8739_01018 : hypB:Hydrogenase isoenzymes nickel incorporation protein HypB( )	0.0298664
			ec8739_01019 : hypA_2:hydrogenase nickel incorporation protein HypA( )	0.26405
			ec8739_01020 : hycA:Formate hydrogenlyase regulatory protein HycA( )	0.108524
			ec8739_01021 : hyfA_3:Hydrogenase-4 component A( 1.-.-.-)	0.00366232
			ec8739_01022 : hyfB_1:Hydrogenase-4 component B( 1.-.-.-)	0.0346783
			ec8739_01023 : hycD:Formate hydrogenlyase subunit 4( )	0.0888524
			ec8739_01024 : hycE:Formate hydrogenlyase subunit 5( )	0.32582
			ec8739_01025 : nqo9:NADH-quinone oxidoreductase subunit 9( 1.6.5.11)	0.662864
			ec8739_01026 : hycG_1:Formate hydrogenlyase subunit 7( )	0.471564
			ec8739_01027 : :Formate hydrogenlyase maturation protein HycH( )	0.0097317
			ec8739_01028 : hycI:Hydrogenase 3 maturation protease( 3.4.23.51)	1.97158
			ec8739_01029 : bglH_1:Aryl-phospho-beta-D-glucosidase BglH( 3.2.1.86)	0.703489
			ec8739_01030 : bglF_1:PTS system beta-glucoside-specific EIIBCA component( )	0.653677
			ec8739_01031 : ascG:HTH-type transcriptional regulator AscG( )	0.120555
			ec8739_01032 : hyfA_4:Hydrogenase-4 component A( 1.-.-.-)	0.608865
			ec8739_01033 : hypF:Carbamoyltransferase HypF( 2.1.3.-)	0.404207
			ec8739_01034 : norW:Nitric oxide reductase FlRd-NAD(+) reductase( 1.18.1.-)	0.946631
			ec8739_00206 : gadE:Transcriptional regulator GadE( )	2.76103
			ec8739_01036 : norR:Anaerobic nitric oxide reductase transcription regulator NorR( )	0.993426
			ec8739_01037 : gutQ:Arabinose 5-phosphate isomerase GutQ( 5.3.1.13)	0.132317
			ec8739_01038 : srlR_2:Glucitol operon repressor( )	0.00398491
			ec8739_01039 : :Glucitol operon activator protein (GutM)( )	0.262044
			ec8739_01040 : srlD:Sorbitol-6-phosphate 2-dehydrogenase( 1.1.1.140)	0.460336
			ec8739_01041 : srlB:PTS system glucitol/sorbitol-specific EIIA component( 2.7.1.198)	0.0672414
			ec8739_01042 : srlE:PTS system glucitol/sorbitol-specific EIIB component( 2.7.1.198)	0.0303903
			ec8739_01043 : srlA:PTS system glucitol/sorbitol-specific EIIC component( )	0.389393
			ec8739_01044 : mltB:Membrane-bound lytic murein transglycosylase B( 4.2.2.-)	0.877803
			ec8739_01045 : pncC_1:Nicotinamide-nucleotide amidohydrolase PncC( 3.5.1.42)	0.457812
			ec8739_01046 : recA:Protein RecA( )	0.937992
			ec8739_01047 : recX:Regulatory protein RecX( )	0.0124283
			ec8739_01048 : alaS:Alanine--tRNA ligase( 6.1.1.7)	1.87787
			ec8739_01049 : csrA:Carbon storage regulator( )	0.441561
			ec8739_01056 : yqaB:Fructose-1-phosphate phosphatase YqaB( 3.1.3.-)	0.0251184
			ec8739_01057 : yqaA:Inner membrane protein YqaA( )	1.07621
			ec8739_01058 : gshA:Glutamate--cysteine ligase( 6.3.2.2)	0.560487
			ec8739_01059 : luxS:S-ribosylhomocysteine lyase( 4.4.1.21)	0.0265401
			ec8739_01060 : emrB:Multidrug export protein EmrB( )	1.58332
			ec8739_01061 : emrA:Multidrug export protein EmrA( )	0.428421
			ec8739_01062 : mprA:Transcriptional repressor MprA( )	0.234946
			ec8739_01063 : :Branched-chain amino acid transport protein (AzlD)( )	1.27889
			ec8739_01064 : ygaZ:Inner membrane protein YgaZ( )	0.241475
			ec8739_01065 : :putative transporter( )	0.0503376
			ec8739_01066 : proX:Glycine betaine/proline betaine-binding periplasmic protein( )	0.55172
			ec8739_01067 : proW:Glycine betaine/proline betaine transport system permease protein ProW( )	0.73876
			ec8739_01068 : proV:Glycine betaine/proline betaine transport system ATP-binding protein ProV( )	0.601684
			ec8739_01069 : nrdF:Ribonucleoside-diphosphate reductase 2 subunit beta( 1.17.4.1)	0.0952242
			ec8739_01070 : nrdE:Ribonucleoside-diphosphate reductase 2 subunit alpha( 1.17.4.1)	0.00271417
			ec8739_01071 : :Putative NrdI-like protein( )	0.30459
			ec8739_01072 : nrdH:Glutaredoxin-like protein NrdH( )	0.173828
			ec8739_01073 : :hypothetical protein(Bacterial protein of unknown function (DUF883) )	0.578015
			ec8739_01074 : :hypothetical protein(Protein of unknown function (DUF2002) )	0.161314
			ec8739_01075 : alaE:L-alanine exporter AlaE( )	0.318398
			ec8739_01076 : stpA:DNA-binding protein StpA( )	1.55079
			ec8739_01659 : :Polysaccharide pyruvyl transferase( )	3.64582
			ec8739_01078 : ygaV:putative HTH-type transcriptional regulator YgaV( )	1.2326
			ec8739_01079 : :Proteolipid membrane potential modulator( )	0.209308
			ec8739_01080 : :LysM domain protein( )	1.13089
			ec8739_01081 : :FCD domain protein( )	1.01295
			ec8739_01082 : gabP:GABA permease( )	0.0312568
			ec8739_01083 : gabT:4-aminobutyrate aminotransferase GabT( 2.6.1.19)	0.748125
			ec8739_01084 : gabD:Succinate-semialdehyde dehydrogenase [NADP(+)] GabD( 1.2.1.79)	0.767167
			ec8739_01085 : lhgO:L-2-hydroxyglutarate oxidase LhgO( 1.1.3.15)	1.17935
			ec8739_01086 : csiD:Protein CsiD( )	0.371956
			ec8739_01087 : :Alpha amylase%2C catalytic domain( )	1.09653
			ec8739_01089 : :hypothetical protein(Family of unknown function (DUF5507) )	0.540632
			ec8739_01090 : :hypothetical protein(Family of unknown function (DUF5508) )	1.76702
			ec8739_01091 : :putative autotransporter( )	4.22342
			ec8739_01092 : traC_2:DNA primase TraC( 2.7.7.-)	0.939226
			ec8739_01094 : :hypothetical protein( )	1.6028
			ec8739_01097 : :Prophage CP4-57 regulatory protein (AlpA)( )	0.245487
			ec8739_01098 : :hypothetical protein( )	0.229838
			ec8739_01099 : :Ogr/Delta-like zinc finger( )	0.236836
			ec8739_01100 : :Phage polarity suppression protein (Psu)( )	0.0610629
			ec8739_01101 : :hypothetical protein( )	0.0533502
			ec8739_01102 : intA_1:Prophage integrase IntA( )	0.129702
			ec8739_01104 : :hypothetical protein( )	0.689648
			ec8739_01105 : smpB:SsrA-binding protein( )	3.83159
			ec8739_01106 : ratA:Ribosome association toxin RatA( )	0.187674
			ec8739_01107 : pasI:Persistence and stress-resistance antitoxin PasI( )	0.155597
			ec8739_01108 : bamE:Outer membrane protein assembly factor BamE( )	0.156005
			ec8739_01109 : recN:DNA repair protein RecN( )	3.61265
			ec8739_01110 : nadK:NAD kinase( 2.7.1.23)	3.74198
			ec8739_01111 : grpE:Protein GrpE( )	0.058526
			ec8739_01112 : tlyC_1:Hemolysin C( )	5.05323
			ec8739_01113 : ypjD:Inner membrane protein YpjD( )	1.63934
			ec8739_01114 : ffh:Signal recognition particle protein( )	0.837417
			ec8739_01115 : rpsP:30S ribosomal protein S16( )	0.0233259
			ec8739_01116 : rimM:Ribosome maturation factor RimM( )	0.0496497
			ec8739_01117 : trmD:tRNA (guanine-N(1)-)-methyltransferase( 2.1.1.228)	0.0498168
			ec8739_01118 : rplS:50S ribosomal protein L19( )	0.0636878
			ec8739_00172 : dppB:Dipeptide transport system permease protein DppB( )	4.87347
			ec8739_01120 : yfiN:putative diguanylate cyclase YfiN( 2.7.7.65)	1.26834
			ec8739_01121 : :YfiR/HmsC-like protein( )	0.133459
			ec8739_01122 : :hypothetical protein(Protein of unknown function (DUF2799) )	0.933749
			ec8739_01123 : aroF:Phospho-2-dehydro-3-deoxyheptonate aldolase%2C Tyr-sensitive( 2.5.1.54)	0.774814
			ec8739_01124 : tyrA:T-protein( )	1.96716
			ec8739_04029 : dcuA:Anaerobic C4-dicarboxylate transporter DcuA( )	10.738
			ec8739_01126 : raiA:Ribosome-associated inhibitor A( )	0.595122
			ec8739_01127 : bamD:Outer membrane protein assembly factor BamD( )	0.268563
			ec8739_01128 : rluD:Ribosomal large subunit pseudouridine synthase D( 5.4.99.23)	6.34908
			ec8739_01129 : yfiH:Laccase domain protein YfiH( )	3.33574
			ec8739_01130 : clpB:Chaperone protein ClpB( )	1.16378
			ec8739_01134 : kgtP:Alpha-ketoglutarate permease( )	0.704132
			ec8739_01135 : :hypothetical protein(Predicted periplasmic lipoprotein (DUF2279) )	0.0703439
			ec8739_00885 : :hypothetical protein( )	8.54214
			ec8739_01137 : :Acetyltransferase Pat( 2.3.1.-)	1.47829
			ec8739_01138 : :DTW domain protein( )	0.351478
			ec8739_01139 : trxC:Thioredoxin 2( 1.8.1.8)	0.457708
			ec8739_01140 : rlmB_1:23S rRNA (guanosine-2'-O-)-methyltransferase RlmB( 2.1.1.185)	0.0195262
			ec8739_01141 : ung:Uracil-DNA glycosylase( 3.2.2.27)	1.50382
			ec8739_01142 : grcA:Autonomous glycyl radical cofactor( )	0.174429
			ec8739_01143 : eamB:Cysteine/O-acetylserine efflux protein( )	0.221082
			ec8739_01144 : cmpR_2:HTH-type transcriptional activator CmpR( )	0.0208068
			ec8739_01145 : srmB_1:ATP-dependent RNA helicase SrmB( 3.6.4.13)	0.319899
			ec8739_01146 : yfiC:tRNA1(Val) (adenine(37)-N6)-methyltransferase( 2.1.1.223)	0.642907
			ec8739_02686 : rutA:Pyrimidine monooxygenase RutA( 1.14.99.46)	3.01558
			ec8739_01148 : rpoE:ECF RNA polymerase sigma-E factor( )	0.00366232
			ec8739_01149 : rseA:Anti-sigma-E factor RseA( )	0.161413
			ec8739_01150 : rseB:Sigma-E factor regulatory protein RseB( )	0.527042
			ec8739_01151 : :Positive regulator of sigma(E)%2C RseC/MucC( )	0.299143
			ec8739_01152 : lepA:Elongation factor 4( 3.6.5.-)	0.101126
			ec8739_01153 : lepB:Signal peptidase I( 3.4.21.89)	0.105321
			ec8739_01154 : rnc:Ribonuclease 3( 3.1.26.3)	0.486148
			ec8739_01155 : era_1:GTPase Era( )	1.52387
			ec8739_01156 : recO:DNA repair protein RecO( )	0.647494
			ec8739_01157 : pdxJ:Pyridoxine 5'-phosphate synthase( 2.6.99.2)	0.0279871
			ec8739_01158 : acpS:Holo-[acyl-carrier-protein] synthase( 2.7.8.7)	0.0555092
			ec8739_01159 : yfhL:putative ferredoxin-like protein YfhL( )	0.0584415
			ec8739_01160 : murR_1:HTH-type transcriptional regulator MurR( )	0.343072
			ec8739_01161 : pgpC:Phosphatidylglycerophosphatase C( 3.1.3.27)	0.653975
			ec8739_01162 : tadA:tRNA-specific adenosine deaminase( 3.5.4.33)	0.0182772
			ec8739_01163 : mltF:Membrane-bound lytic murein transglycosylase F( 4.2.2.-)	0.149371
			ec8739_01164 : purL:Phosphoribosylformylglycinamidine synthase( 6.3.5.3)	0.731493
			ec8739_01165 : glrK:Sensor histidine kinase GlrK( 2.7.13.3)	0.423875
			ec8739_01166 : qseG:Quorum-sensing regulator protein G( )	2.8578
			ec8739_01167 : glrR_2:Transcriptional regulatory protein GlrR( )	2.52505
			ec8739_01168 : glnB:Nitrogen regulatory protein P-II 1( )	1.27649
			ec8739_01169 : hmp:Flavohemoprotein( 1.14.12.17)	0.165019
			ec8739_00555 : yhbU:putative protease YhbU( 3.4.-.-)	6.47624
			ec8739_01171 : nanK_2:N-acetylmannosamine kinase( 2.7.1.60)	0.0137524
			ec8739_01172 : lapB_1:Lipopolysaccharide assembly protein B( )	0.561887
			ec8739_01173 : yphF:ABC transporter periplasmic-binding protein YphF( )	0.233283
			ec8739_01174 : mglA_1:Galactose/methyl galactoside import ATP-binding protein MglA( 7.5.2.8)	0.47713
			ec8739_01175 : rbsC_1:Ribose import permease protein RbsC( )	0.350195
			ec8739_01176 : gutB_1:Sorbitol dehydrogenase( 1.1.1.14)	0.0605465
			ec8739_01177 : galM_1:Aldose 1-epimerase( 5.1.3.3)	0.549911
			ec8739_01178 : yphA:Inner membrane protein YphA( )	0.0939362
			ec8739_01179 : hcaD:3-phenylpropionate/cinnamic acid dioxygenase ferredoxin--NAD(+) reductase component( 1.18.1.3)	0.61754
			ec8739_01180 : hcaB:3-phenylpropionate-dihydrodiol/cinnamic acid-dihydrodiol dehydrogenase( 1.3.1.87)	0.219343
			ec8739_01181 : hcaC:3-phenylpropionate/cinnamic acid dioxygenase ferredoxin subunit( )	0.150079
			ec8739_01182 : hcaF:3-phenylpropionate/cinnamic acid dioxygenase subunit beta( 1.14.12.19)	0.221082
			ec8739_01183 : hcaE:3-phenylpropionate/cinnamic acid dioxygenase subunit alpha( 1.14.12.19)	0.331928
			ec8739_01184 : hcaR_1:Hca operon transcriptional activator HcaR( )	1.59716
			ec8739_01185 : hcaT:putative 3-phenylpropionic acid transporter( )	0.0604515
			ec8739_01186 : manR_1:Transcriptional regulator ManR( )	0.217273
			ec8739_01187 : :Serine aminopeptidase%2C S33( )	0.0938253
			ec8739_01188 : suhB:Inositol-1-monophosphatase( 3.1.3.25)	0.32582
			ec8739_01189 : trmJ:tRNA (cytidine/uridine-2'-O-)-methyltransferase TrmJ( 2.1.1.200)	5.00892
			ec8739_01190 : iscR:HTH-type transcriptional regulator IscR( )	0.0610629
			ec8739_01191 : iscS:Cysteine desulfurase IscS( 2.8.1.7)	0.176901
			ec8739_01192 : iscU:Iron-sulfur cluster assembly scaffold protein IscU( )	0.0467482
			ec8739_01193 : iscA_1:Iron-binding protein IscA( )	0.521235
			ec8739_01194 : hscB:Co-chaperone protein HscB( )	0.0311641
			ec8739_01195 : hscA:Chaperone protein HscA( )	0.135526
			ec8739_01196 : fdx:2Fe-2S ferredoxin( )	0.0794982
			ec8739_01197 : :Iron-sulfur cluster assembly( )	0.0134419
			ec8739_01198 : pepB:Peptidase B( 3.4.11.23)	0.116485
			ec8739_01199 : :hypothetical protein(SseB protein C-terminal domain )	0.012286
			ec8739_01200 : sseA:3-mercaptopyruvate sulfurtransferase( 2.8.1.2)	0.189796
			ec8739_01201 : yfhM:putative lipoprotein YfhM( )	2.12263
			ec8739_01202 : pbpC:Penicillin-binding protein 1C( )	0.440544
			ec8739_01203 : ndk:Nucleoside diphosphate kinase( 2.7.4.6)	0.125165
			ec8739_01204 : rlmN:Dual-specificity RNA methyltransferase RlmN( 2.1.1.192)	0.101214
			ec8739_01205 : rodZ:Cytoskeleton protein RodZ( )	1.08923
			ec8739_01206 : ispG:4-hydroxy-3-methylbut-2-en-1-yl diphosphate synthase (flavodoxin)( 1.17.7.3)	0.265036
			ec8739_01207 : hisS:Histidine--tRNA ligase( 6.1.1.21)	1.1293
			ec8739_01208 : :Tetratricopeptide repeat-like domain protein( )	0.426687
			ec8739_01209 : bamB:Outer membrane protein assembly factor BamB( )	0.225542
			ec8739_01210 : der:GTPase Der( )	0.00946239
			ec8739_01211 : :zinc-ribbons( )	0.234762
			ec8739_01212 : xseA:Exodeoxyribonuclease 7 large subunit( 3.1.11.6)	0.233283
			ec8739_01213 : guaB:Inosine-5'-monophosphate dehydrogenase( 1.1.1.205)	0.420324
			ec8739_01214 : guaA:GMP synthase [glutamine-hydrolyzing]( 6.3.5.2)	0.310166
			ec8739_01215 : :hypothetical protein(Family of unknown function (DUF5384) )	1.48714
			ec8739_01216 : :Glycine zipper 2TM domain protein( )	0.814321
			ec8739_01217 : :hypothetical protein(Protein of unknown function (DUF2633) )	2.9188
			ec8739_01218 : :hypothetical protein( )	0.631323
			ec8739_01219 : yfgF_1:Cyclic di-GMP phosphodiesterase YfgF( 3.1.4.52)	0.55172
			ec8739_01220 : ppx:Exopolyphosphatase( 3.6.1.11)	0.460116
			ec8739_01221 : ppk:Polyphosphate kinase( 2.7.4.1)	1.60854
			ec8739_01222 : purN:Phosphoribosylglycinamide formyltransferase( 2.1.2.2)	2.12232
			ec8739_01223 : purM:Phosphoribosylformylglycinamidine cyclo-ligase( 6.3.3.1)	1.47829
			ec8739_03768 : rihC_2:Non-specific ribonucleoside hydrolase RihC( 3.2.-.-)	4.99207
			ec8739_01225 : uraA:Uracil permease( )	0.154705
			ec8739_01226 : hda:DnaA regulatory inactivator Hda( )	0.293125
			ec8739_01227 : arsC_2:Arsenate reductase( 1.20.4.1)	0.28055
			ec8739_01228 : bepA_1:Beta-barrel assembly-enhancing protease( 3.4.-.-)	0.0452204
			ec8739_01229 : :AI-2E family transporter( )	0.897864
			ec8739_01658 : wzxC:Lipopolysaccharide biosynthesis protein WzxC( )	3.52276
			ec8739_01231 : hyfR:DNA-binding transcriptional activator HyfR( )	0.467233
			ec8739_01232 : :Formate hydrogenlyase maturation protein HycH( )	0.711527
			ec8739_01233 : hycG_2:Formate hydrogenlyase subunit 7( )	0.0352232
			ec8739_01234 : nuoI_1:NADH-quinone oxidoreductase subunit I( 1.6.5.11)	0.419406
			ec8739_01235 : hyfG:Hydrogenase-4 component G( 1.-.-.-)	0.2174
			ec8739_01236 : hyfB_2:Hydrogenase-4 component B( 1.-.-.-)	0.0467482
			ec8739_01237 : hyfE:Hydrogenase-4 component E( 1.-.-.-)	0.0797276
			ec8739_01238 : mrpA:Na(+)/H(+) antiporter subunit A( )	0.181326
			ec8739_01240 : hyfC:Hydrogenase-4 component C( 1.-.-.-)	0.303268
			ec8739_01241 : hyfB_3:Hydrogenase-4 component B( 1.-.-.-)	0.0888524
			ec8739_01242 : hyfA_5:Hydrogenase-4 component A( 1.-.-.-)	0.428167
			ec8739_01243 : bcp:Putative peroxiredoxin bcp( 1.11.1.15)	0.0145119
			ec8739_01244 : gcvR:Glycine cleavage system transcriptional repressor( )	0.0868341
			ec8739_01245 : dapA:4-hydroxy-tetrahydrodipicolinate synthase( 4.3.3.7)	0.630473
			ec8739_01246 : bamC:Outer membrane protein assembly factor BamC( )	0.0274206
			ec8739_01247 : :hypothetical protein( )	0.959791
			ec8739_01248 : purC:Phosphoribosylaminoimidazole-succinocarboxamide synthase( 6.3.2.6)	0.261899
			ec8739_01249 : :Putative neutral zinc metallopeptidase( )	0.0635363
			ec8739_01250 : tmcA:tRNA(Met) cytidine acetyltransferase TmcA( 2.3.1.193)	0.196759
			ec8739_01251 : :Phospholipase/Carboxylesterase( )	0.279202
			ec8739_01252 : :hypothetical protein(Uncharacterised protein family (UPF0370) )	1.69653
			ec8739_01253 : dapE:Succinyl-diaminopimelate desuccinylase( 3.5.1.18)	0.352149
			ec8739_01254 : spxA:Regulatory protein Spx( )	0.0611835
			ec8739_01255 : acrB_1:Multidrug efflux pump subunit AcrB( )	0.0343618
			ec8739_01256 : narX_1:Nitrate/nitrite sensor protein NarX( 2.7.13.3)	0.247433
			ec8739_01257 : gltD_3:Glutamate synthase [NADPH] small chain( 1.4.1.13)	0.00316103
			ec8739_01258 : nudK:GDP-mannose pyrophosphatase NudK( 3.6.1.-)	0.974744
			ec8739_01259 : :hypothetical protein(Protein of unknown function (DUF1176) )	2.85176
			ec8739_01555 : :hypothetical protein(Protein of unknown function (DUF418) )	10.8543
			ec8739_01261 : tal_1:Transaldolase( 2.2.1.2)	0.592251
			ec8739_01262 : maeB:NADP-dependent malic enzyme( 1.1.1.40)	0.24305
			ec8739_04066 : fumB:Fumarate hydratase class I%2C anaerobic( 4.2.1.2)	4.29957
			ec8739_01264 : pduV:Propanediol utilization protein PduV( )	1.64508
			ec8739_01265 : eutQ:Ethanolamine utilization protein EutQ( )	1.22699
			ec8739_01266 : :Cobalamin adenosyltransferase( )	0.237385
			ec8739_01267 : eutD:Ethanolamine utilization protein EutD( )	1.03069
			ec8739_01268 : eutM:Ethanolamine utilization protein EutM( )	0.0500933
			ec8739_01269 : eutN:Ethanolamine utilization protein EutN( )	0.559207
			ec8739_01270 : adhE_1:Aldehyde-alcohol dehydrogenase( )	0.46677
			ec8739_01271 : ftsA_1:Cell division protein FtsA( )	1.08867
			ec8739_01272 : mdh_2:NAD-dependent methanol dehydrogenase( 1.1.1.244)	0.0249014
			ec8739_01273 : :Ethanolamine utilization protein%2C EutH( )	0.460336
			ec8739_00289 : glgA:Glycogen synthase( 2.4.1.21)	12.6164
			ec8739_01275 : :hypothetical protein( )	0.906098
			ec8739_01276 : :hypothetical protein( )	0.158652
			ec8739_01277 : :hypothetical protein( )	0.938186
			ec8739_01278 : :hypothetical protein( )	1.88114
			ec8739_01279 : :hypothetical protein( )	0.462834
			ec8739_01280 : :hypothetical protein( )	0.483392
			ec8739_01281 : :hypothetical protein( )	3.00148
			ec8739_00934 : gcvA:Glycine cleavage system transcriptional activator( )	14.3158
			ec8739_01283 : :HNH endonuclease( )	1.28169
			ec8739_01284 : :hypothetical protein( )	0.107282
			ec8739_01285 : intS_3:Prophage integrase IntS( )	0.451333
			ec8739_01286 : eutB:Ethanolamine ammonia-lyase heavy chain( 4.3.1.7)	0.276413
			ec8739_01287 : eutC:Ethanolamine ammonia-lyase light chain( 4.3.1.7)	0.591505
			ec8739_01288 : eutL:Ethanolamine utilization protein EutL( )	0.405326
			ec8739_01289 : eutK:Ethanolamine utilization protein EutK( )	0.307899
			ec8739_01290 : rhaS_1:HTH-type transcriptional activator RhaS( )	0.214882
			ec8739_01291 : hemF:Oxygen-dependent coproporphyrinogen-III oxidase( 1.3.3.3)	0.558238
			ec8739_01292 : amiA:N-acetylmuramoyl-L-alanine amidase AmiA( 3.5.1.28)	0.321677
			ec8739_01293 : ypeA:Acetyltransferase YpeA( 2.3.1.-)	0.225557
			ec8739_01294 : yfeZ:Inner membrane protein YfeZ( )	0.2916
			ec8739_01295 : :hypothetical protein(Protein of unknown function (DUF1131) )	0.284853
			ec8739_01296 : yfeX:putative deferrochelatase/peroxidase YfeX( 1.11.1.-)	1.63242
			ec8739_01297 : ampH_1:D-alanyl-D-alanine- carboxypeptidase/endopeptidase AmpH( 3.4.-.-)	0.778473
			ec8739_01298 : murP:PTS system N-acetylmuramic acid-specific EIIBC component( )	0.351478
			ec8739_01299 : murQ:N-acetylmuramic acid 6-phosphate etherase( 4.2.1.126)	0.411728
			ec8739_01300 : murR_2:HTH-type transcriptional regulator MurR( )	0.0682317
			ec8739_01301 : fabG2:putative oxidoreductase( 1.-.-.-)	0.381233
			ec8739_01302 : cysP:Thiosulfate-binding protein( )	0.70013
			ec8739_01303 : cysT:Sulfate transport system permease protein CysT( )	0.24281
			ec8739_01304 : cysW_1:Sulfate transport system permease protein CysW( )	0.207113
			ec8739_01305 : cysA_1:Sulfate/thiosulfate import ATP-binding protein CysA( 7.3.2.3)	0.0783626
			ec8739_01306 : cysM:Cysteine synthase B( 2.5.1.47)	0.0483457
			ec8739_01307 : :hypothetical protein(Family of unknown function (DUF5329) )	0.0635363
			ec8739_01308 : pdxK:Pyridoxine/pyridoxal/pyridoxamine kinase( 2.7.1.35)	0.305997
			ec8739_01309 : crr:PTS system glucose-specific EIIA component( 2.7.1.199)	0.487848
			ec8739_01310 : ptsI_1:Phosphoenolpyruvate-protein phosphotransferase( 2.7.3.9)	1.6028
			ec8739_01311 : ptsH:Phosphocarrier protein HPr( 2.7.11.-)	1.6557
			ec8739_01312 : cysK:Cysteine synthase A( 2.5.1.47)	0.617842
			ec8739_01313 : cysZ:Sulfate transporter CysZ( )	1.21829
			ec8739_01314 : zipA:Cell division protein ZipA( )	1.69084
			ec8739_01315 : ligA:DNA ligase( 6.5.1.2)	0.0244412
			ec8739_01316 : :Putative quorum-sensing-regulated virulence factor( )	0.0695032
			ec8739_01317 : :hypothetical protein(SBF-like CPA transporter family (DUF4137) )	2.07181
			ec8739_01318 : cynR_2:HTH-type transcriptional regulator CynR( )	0.818791
			ec8739_01319 : :FlxA-like protein( )	1.10776
			ec8739_01324 : gltX:Glutamate--tRNA ligase( 6.1.1.17)	0.454775
			ec8739_00109 : :hypothetical protein(Protein of unknown function (DUF2810) )	8.29034
			ec8739_00762 : fecI:putative RNA polymerase sigma factor FecI( )	4.80329
			ec8739_02680 : efeB:Deferrochelatase/peroxidase EfeB( 1.11.1.-)	7.72163
			ec8739_01330 : :Transposase DDE domain protein( )	0.275753
			ec8739_01331 : :hypothetical protein( )	0.0211248
			ec8739_01332 : nupC:Nucleoside permease NupC( )	0.0177502
			ec8739_01333 : mntH:Divalent metal cation transporter MntH( )	0.286874
			ec8739_01334 : :hypothetical protein(Protein of unknown function (DUF2502) )	1.25525
			ec8739_01335 : yfeO:Putative ion-transport protein YfeO( )	0.460336
			ec8739_01336 : glk:Glucokinase( 2.7.1.2)	0.327421
			ec8739_01337 : fryB_1:PTS system fructose-like EIIB component 1( 2.7.1.202)	1.34461
			ec8739_01338 : fryC:Fructose-like permease IIC component 1( )	0.205606
			ec8739_01339 : ypdF:Aminopeptidase YpdF( 3.4.11.-)	0.579937
			ec8739_01340 : ypdE:Aminopeptidase YpdE( 3.4.11.-)	0.234762
			ec8739_01341 : ptsI_2:Phosphoenolpyruvate-protein phosphotransferase( 2.7.3.9)	0.122575
			ec8739_01342 : rhaR_1:HTH-type transcriptional activator RhaR( )	0.50489
			ec8739_01343 : ypdB:Transcriptional regulatory protein YpdB( )	0.108524
			ec8739_01344 : ypdA:Sensor histidine kinase YpdA( 2.7.13.3)	0.011568
			ec8739_01345 : alaC:Glutamate-pyruvate aminotransferase AlaC( 2.6.1.2)	1.66562
			ec8739_00175 : oppF_1:Oligopeptide transport ATP-binding protein OppF( )	3.27064
			ec8739_01347 : :hypothetical protein(Protein of unknown function (DUF2545) )	2.76631
			ec8739_01348 : :hypothetical protein( )	0.955793
			ec8739_01349 : :YfdX protein( )	1.71261
			ec8739_01350 : frc:Formyl-CoA:oxalate CoA-transferase( 2.8.3.16)	0.732721
			ec8739_01326 : :hypothetical protein(Putative transcription regulator (DUF1323) )	8.4109
			ec8739_00286 : glgB:1%2C4-alpha-glucan branching enzyme GlgB( 2.4.1.18)	7.88856
			ec8739_01353 : yfdE:Acetyl-CoA:oxalate CoA-transferase( 2.8.3.19)	0.244032
			ec8739_00554 : :Peptidase family U32( )	9.90386
			ec8739_01355 : evgA:DNA-binding transcriptional activator EvgA( )	0.243982
			ec8739_01356 : emrK_2:putative multidrug resistance protein EmrK( )	0.827943
			ec8739_01357 : emrY:putative multidrug resistance protein EmrY( )	0.612213
			ec8739_01358 : dsdA:D-serine dehydratase( 4.3.1.18)	0.0187501
			ec8739_01359 : dsdX:DsdX permease( )	0.0430818
			ec8739_01360 : perR:HTH-type transcriptional regulator PerR( )	0.0255033
			ec8739_01362 : yfdC:Inner membrane protein YfdC( )	0.219605
			ec8739_01363 : mlaA:putative phospholipid-binding lipoprotein MlaA( )	1.54734
			ec8739_01364 : :hypothetical protein( )	1.63073
			ec8739_01365 : fadL:Long-chain fatty acid transport protein( )	0.165941
			ec8739_01366 : :hypothetical protein(Protein of unknown function (DUF406) )	1.12788
			ec8739_01367 : fadI:3-ketoacyl-CoA thiolase( 2.3.1.16)	0.609159
			ec8739_01368 : fadJ:Fatty acid oxidation complex subunit alpha( )	0.424324
			ec8739_01369 : sixA:Phosphohistidine phosphatase SixA( 3.1.3.-)	0.0668143
			ec8739_00506 : :PhoP regulatory network protein YrbL( )	28.2088
			ec8739_01371 : papC_2:Outer membrane usher protein PapC( )	0.139898
			ec8739_01372 : yfcS:putative fimbrial chaperone YfcS( )	0.112201
			ec8739_01373 : yfcR:putative fimbrial-like protein YfcR( )	0.00736478
			ec8739_01374 : yfcQ:putative fimbrial-like protein YfcQ( )	0.0481735
			ec8739_01375 : yfcP:putative fimbrial-like protein YfcP( )	0.194116
			ec8739_01376 : :hypothetical protein(Protein of unknown function (DUF2544) )	0.014543
			ec8739_01377 : mutS2:Endonuclease MutS2( 3.1.-.-)	0.160372
			ec8739_01378 : prmB:50S ribosomal protein L3 glutamine methyltransferase( 2.1.1.298)	1.09039
			ec8739_01379 : aroC:Chorismate synthase( 4.2.3.5)	1.51963
			ec8739_01380 : mepA:Penicillin-insensitive murein endopeptidase( 3.4.24.-)	1.68145
			ec8739_01381 : :Sulfite exporter TauE/SafE( )	0.48775
			ec8739_01382 : epmC:Elongation factor P hydroxylase( 1.14.-.-)	1.06294
			ec8739_01383 : :YfcL protein( )	1.02145
			ec8739_01384 : mnmC:tRNA 5-methylaminomethyl-2-thiouridine biosynthesis bifunctional protein MnmC( )	0.070862
			ec8739_01385 : fabB:3-oxoacyl-[acyl-carrier-protein] synthase 1( 2.3.1.41)	1.82832
			ec8739_01386 : garP_2:putative galactarate transporter( )	0.119624
			ec8739_01387 : flk:Flagellar regulator flk( )	0.509693
			ec8739_01388 : pdxB:Erythronate-4-phosphate dehydrogenase( 1.1.1.290)	0.00271417
			ec8739_01389 : usg:USG-1 protein( )	0.150729
			ec8739_01390 : truA:tRNA pseudouridine synthase A( 5.4.99.12)	0.0377274
			ec8739_01391 : :putative membrane protein( )	0.287591
			ec8739_01392 : accD:Acetyl-coenzyme A carboxylase carboxyl transferase subunit beta( 6.4.1.2)	5.6703
			ec8739_01393 : folC:Dihydrofolate synthase/folylpolyglutamate synthase( 6.3.2.12)	1.51628
			ec8739_01394 : dedD:Cell division protein DedD( )	0.0808221
			ec8739_01395 : cvpA:Colicin V production protein( )	2.94235
			ec8739_01396 : purF:Amidophosphoribosyltransferase( 2.4.2.14)	1.40016
			ec8739_01397 : ubiX:Flavin prenyltransferase UbiX( 2.5.1.129)	2.13652
			ec8739_01398 : argT:Lysine/arginine/ornithine-binding periplasmic protein( )	0.719458
			ec8739_01399 : hisJ:Histidine-binding periplasmic protein( )	1.98169
			ec8739_02891 : :hypothetical protein( )	2.64921
			ec8739_04065 : dcuB:Anaerobic C4-dicarboxylate transporter DcuB( )	4.2782
			ec8739_04172 : lysC:Lysine-sensitive aspartokinase 3( 2.7.2.4)	3.16732
			ec8739_03983 : :PspA/IM30 family protein( )	2.55901
			ec8739_01404 : :Epimerase family protein( )	0.30555
			ec8739_01405 : folX:Dihydroneopterin triphosphate 2'-epimerase( 5.1.99.-)	0.0590773
			ec8739_01406 : yfcG:Disulfide-bond oxidoreductase YfcG( 1.8.4.-)	0.648564
			ec8739_01407 : yfcF:Glutathione S-transferase YfcF( 2.5.1.18)	2.31498
			ec8739_01408 : yfcE:Phosphodiesterase YfcE( 3.1.4.-)	0.775569
			ec8739_01409 : yfcD:putative Nudix hydrolase YfcD( 3.6.-.-)	1.59598
			ec8739_01410 : :C4-dicarboxylate anaerobic carrier( )	1.04583
			ec8739_01411 : pta:Phosphate acetyltransferase( 2.3.1.8)	0.668012
			ec8739_01412 : ackA:Acetate kinase( 2.7.2.1)	0.00535343
			ec8739_01413 : :hypothetical protein(Protein of unknown function%2C DUF412 )	0.00271417
			ec8739_01414 : :YfbU domain protein( )	0.247071
			ec8739_01415 : yfbT:Sugar phosphatase YfbT( 3.1.3.23)	3.58312
			ec8739_01416 : sdcS:Sodium-dependent dicarboxylate transporter SdcS( )	1.44005
			ec8739_01417 : yfbR:5'-deoxynucleotidase YfbR( 3.1.3.89)	0.175226
			ec8739_01418 : alaA:Glutamate-pyruvate aminotransferase AlaA( 2.6.1.2)	0.672366
			ec8739_01419 : gltC_2:HTH-type transcriptional regulator GltC( )	2.16689
			ec8739_01420 : :hypothetical protein( )	1.96304
			ec8739_01421 : ndhC:NAD(P)H-quinone oxidoreductase subunit 3( 1.6.5.-)	6.3374
			ec8739_01422 : nuoB:NADH-quinone oxidoreductase subunit B( 1.6.5.11)	4.54955
			ec8739_01423 : nuoC:NADH-quinone oxidoreductase subunit C/D( 1.6.5.11)	1.0815
			ec8739_01424 : nuoE:NADH-quinone oxidoreductase subunit E( 1.6.5.11)	0.799303
			ec8739_01425 : nuoF:NADH-quinone oxidoreductase subunit F( 1.6.5.11)	0.32582
			ec8739_01426 : nuoG:NADH-quinone oxidoreductase subunit G( 1.6.5.11)	0.620795
			ec8739_01427 : nuoH:NADH-quinone oxidoreductase subunit H( 1.6.5.11)	0.299586
			ec8739_01428 : nuoI_2:NADH-quinone oxidoreductase subunit I( 1.6.5.11)	0.216447
			ec8739_01429 : nuoJ:NADH-quinone oxidoreductase subunit J( 1.6.5.11)	0.149922
			ec8739_01430 : nuoK:NADH-quinone oxidoreductase subunit K( 1.6.5.11)	0.00442451
			ec8739_01431 : nuoL:NADH-quinone oxidoreductase subunit L( 1.6.5.11)	0.0584415
			ec8739_01432 : nuoM:NADH-quinone oxidoreductase subunit M( 1.6.5.11)	0.0606205
			ec8739_01433 : nuoN:NADH-quinone oxidoreductase subunit N( 1.6.5.11)	0.180483
			ec8739_01434 : :hypothetical protein(Domain of unknown function (DUF1877) )	0.119935
			ec8739_01435 : :hypothetical protein( )	0.300041
			ec8739_01436 : elaD:Protease ElaD( 3.4.22.-)	0.408813
			ec8739_01437 : rbn:Ribonuclease BN( 3.1.-.-)	0.721695
			ec8739_01438 : :Acetyltransferase( 2.3.1.-)	0.150946
			ec8739_01439 : :hypothetical protein(Bacterial protein of unknown function (DUF883) )	0.0630094
			ec8739_01440 : menF:Isochorismate synthase MenF( 5.4.4.2)	0.171802
			ec8739_01441 : menD:2-succinyl-5-enolpyruvyl-6-hydroxy-3- cyclohexene-1-carboxylate synthase( 2.2.1.9)	1.58952
			ec8739_01442 : menH:2-succinyl-6-hydroxy-2%2C 4-cyclohexadiene-1-carboxylate synthase( 4.2.99.20)	1.17592
			ec8739_01443 : menB:1%2C4-dihydroxy-2-naphthoyl-CoA synthase( 4.1.3.36)	0.578754
			ec8739_01444 : menC:o-succinylbenzoate synthase( 4.2.1.113)	0.432757
			ec8739_01445 : menE:2-succinylbenzoate--CoA ligase( 6.2.1.26)	0.146371
			ec8739_01446 : pmrD:Signal transduction protein PmrD( )	0.939226
			ec8739_01447 : arnF:putative 4-amino-4-deoxy-L-arabinose-phosphoundecaprenol flippase subunit ArnF( )	0.233283
			ec8739_01448 : arnE:putative 4-amino-4-deoxy-L-arabinose-phosphoundecaprenol flippase subunit ArnE( )	0.150291
			ec8739_01449 : arnT:Undecaprenyl phosphate-alpha-4-amino-4-deoxy-L-arabinose arabinosyl transferase( 2.4.2.43)	0.155597
			ec8739_01450 : arnD:putative 4-deoxy-4-formamido-L-arabinose-phosphoundecaprenol deformylase ArnD( 3.5.1.-)	1.15406
			ec8739_01451 : arnA:Bifunctional polymyxin resistance protein ArnA( )	1.52189
			ec8739_00290 : malP_2:Maltodextrin phosphorylase( 2.4.1.1)	7.32413
			ec8739_00311 : feoA:Fe(2+) transport protein A( )	6.73328
			ec8739_01454 : ais:Lipopolysaccharide core heptose(II)-phosphate phosphatase( 3.1.3.-)	1.61699
			ec8739_01455 : nudI:Nucleoside triphosphatase NudI( 3.6.1.9)	4.18412
			ec8739_01456 : :YfaZ precursor( )	1.51846
			ec8739_01457 : pncC_2:Nicotinamide-nucleotide amidohydrolase PncC( 3.5.1.42)	0.112858
			ec8739_01458 : rhmR:putative HTH-type transcriptional regulator RhmR( )	0.048704
			ec8739_01459 : rhmD:L-rhamnonate dehydratase( 4.2.1.90)	0.271476
			ec8739_01460 : rhmT:Inner membrane transport protein RhmT( )	1.17334
			ec8739_01461 : rhmA:2-keto-3-deoxy-L-rhamnonate aldolase( 4.1.2.53)	0.116223
			ec8739_01462 : :hypothetical protein( )	0.558953
			ec8739_01463 : :Putative transposase%2C YhgA-like( )	0.608865
			ec8739_01464 : glpC:Anaerobic glycerol-3-phosphate dehydrogenase subunit C( )	0.582476
			ec8739_01465 : glpB:Anaerobic glycerol-3-phosphate dehydrogenase subunit B( 1.1.5.3)	0.420426
			ec8739_01466 : glpA:Anaerobic glycerol-3-phosphate dehydrogenase subunit A( 1.1.5.3)	0.407595
			ec8739_01467 : glpT:Glycerol-3-phosphate transporter( )	0.326279
			ec8739_01468 : glpQ:Glycerophosphodiester phosphodiesterase%2C periplasmic( 3.1.4.46)	1.13422
			ec8739_01469 : :hypothetical protein( )	0.575535
			ec8739_01470 : rfaP_2:Lipopolysaccharide core heptose(I) kinase RfaP( 2.7.1.-)	1.73799
			ec8739_01471 : ascD:CDP-6-deoxy-L-threo-D-glycero-4-hexulose-3- dehydrase reductase( 1.17.1.-)	0.431252
			ec8739_01472 : nrdB:Ribonucleoside-diphosphate reductase 1 subunit beta( 1.17.4.1)	4.73072
			ec8739_01402 : hisP:Histidine transport ATP-binding protein HisP( )	12.4464
			ec8739_01474 : aidA-I:AIDA-I autotransporter( )	0.739734
			ec8739_01475 : ubiG:Ubiquinone biosynthesis O-methyltransferase( 2.1.1.222)	0.773854
			ec8739_01476 : gyrA:DNA gyrase subunit A( 5.6.2.2)	0.0611597
			ec8739_01477 : :hypothetical protein(Uncharacterized protein conserved in bacteria (DUF2138) )	0.777883
			ec8739_01478 : :hypothetical protein(Protein of unknown function (DUF1175) )	1.0426
			ec8739_01479 : :MG2 domain protein( )	1.55297
			ec8739_01480 : :hypothetical protein(Predicted secreted protein (DUF2300) )	0.46677
			ec8739_01481 : :hypothetical protein(Uncharacterized protein conserved in bacteria (DUF2135) )	0.271476
			ec8739_01482 : atoB:Acetyl-CoA acetyltransferase( 2.3.1.9)	0.275681
			ec8739_01483 : atoE:Putative short-chain fatty acid transporter( )	0.563951
			ec8739_01484 : atoA:Acetate CoA-transferase subunit beta( 2.8.3.8)	0.389393
			ec8739_01485 : atoD:Acetate CoA-transferase subunit alpha( 2.8.3.8)	0.0844079
			ec8739_01486 : zraR_1:Transcriptional regulatory protein ZraR( )	0.189796
			ec8739_01487 : zraS_1:Sensor protein ZraS( 2.7.13.3)	0.174257
			ec8739_01488 : rcsC:Sensor histidine kinase RcsC( 2.7.13.3)	0.374016
			ec8739_01489 : rcsB:Transcriptional regulatory protein RcsB( )	0.627515
			ec8739_01490 : rcsD:Phosphotransferase RcsD( 2.7.2.-)	2.52494
			ec8739_03688 : aceE:Pyruvate dehydrogenase E1 component( 1.2.4.1)	8.88286
			ec8739_01492 : apbE:FAD:protein FMN transferase( 2.7.1.180)	0.759972
			ec8739_01493 : ada:Bifunctional transcriptional activator/DNA repair enzyme Ada( )	0.204455
			ec8739_01494 : alkB:Alpha-ketoglutarate-dependent dioxygenase AlkB( 1.14.11.33)	0.00234264
			ec8739_02253 : gadC:putative glutamate/gamma-aminobutyrate antiporter( )	3.19946
			ec8739_03074 : :hypothetical protein(Protein of unknown function (DUF2517) )	6.58867
			ec8739_01497 : eco:Ecotin( )	1.87551
			ec8739_01498 : :hypothetical protein( )	0.738817
			ec8739_01499 : :4Fe-4S dicluster domain protein( )	0.0325164
			ec8739_01500 : :NapD protein( )	0.143153
			ec8739_01501 : napA:Periplasmic nitrate reductase( 1.7.99.4)	0.640489
			ec8739_01502 : :4Fe-4S binding domain protein( )	0.758548
			ec8739_01503 : yccM_1:Putative electron transport protein YccM( )	0.0467482
			ec8739_01504 : napB:Periplasmic nitrate reductase%2C electron transfer subunit( )	0.0500933
			ec8739_01505 : napC:Cytochrome c-type protein NapC( )	0.0627759
			ec8739_01506 : ccmA:Cytochrome c biogenesis ATP-binding export protein CcmA( 7.6.2.5)	0.0339098
			ec8739_01507 : ccmB:Heme exporter protein B( )	0.0298664
			ec8739_01508 : ccmC:Heme exporter protein C( )	0.075171
			ec8739_01509 : ccmD:Heme exporter protein D( )	0.306398
			ec8739_01510 : ccmE:Cytochrome c-type biogenesis protein CcmE( )	0.193063
			ec8739_01511 : ccmF_1:Cytochrome c-type biogenesis protein CcmF( )	0.165006
			ec8739_01512 : dsbE:Thiol:disulfide interchange protein DsbE( )	0.058526
			ec8739_01513 : ccmH_1:Cytochrome c-type biogenesis protein CcmH( )	0.00162226
			ec8739_01514 : narL_1:Nitrate/nitrite response regulator protein NarL( )	0.20639
			ec8739_01515 : :putative autotransporter( )	2.47904
			ec8739_01517 : yejM:Inner membrane protein YejM( )	2.01419
			ec8739_01518 : :hypothetical protein(Protein of unknown function (DUF1414) )	1.55209
			ec8739_01519 : yejK:Nucleoid-associated protein YejK( )	0.0231729
			ec8739_01520 : rplY:50S ribosomal protein L25( )	0.156059
			ec8739_01521 : radD:Putative DNA repair helicase RadD( 3.6.4.12)	1.13602
			ec8739_01522 : rsuA:Ribosomal small subunit pseudouridine synthase A( 5.4.99.19)	0.570719
			ec8739_01523 : bcr:Bicyclomycin resistance protein( )	0.20639
			ec8739_01524 : :YejG-like protein( )	0.154039
			ec8739_01525 : gsiA_1:Glutathione import ATP-binding protein GsiA( 3.6.3.-)	0.320479
			ec8739_01526 : yejE:Inner membrane ABC transporter permease protein YejE( )	0.460336
			ec8739_01527 : yejB:Inner membrane ABC transporter permease protein YejB( )	1.8623
			ec8739_01528 : appA_1:Oligopeptide-binding protein AppA( )	1.28144
			ec8739_01529 : adrB_1:Putative cyclic-di-GMP phosphodiesterase AdrB( 3.1.4.52)	3.24574
			ec8739_01812 : ftnA_2:Bacterial non-heme ferritin( 1.16.3.2)	12.4625
			ec8739_01531 : lpxT:Lipid A 1-diphosphate synthase( 2.7.4.29)	1.57075
			ec8739_01532 : yeiR:Zinc-binding GTPase YeiR( 3.6.-.-)	0.0658721
			ec8739_01533 : mtlK:Mannitol 2-dehydrogenase( 1.1.1.67)	0.176305
			ec8739_04436 : rbsR:Ribose operon repressor( )	2.09067
			ec8739_01535 : :hypothetical protein( )	0.561029
			ec8739_01536 : setB:Sugar efflux transporter B( )	0.0974853
			ec8739_01537 : fruB:Multiphosphoryl transfer protein( )	1.00876
			ec8739_01538 : lacC:Tagatose-6-phosphate kinase( 2.7.1.144)	0.460336
			ec8739_01539 : fruA_1:PTS system fructose-specific EIIB'BC component( )	0.213151
			ec8739_01540 : psuK_1:Pseudouridine kinase( 2.7.1.83)	0.442337
			ec8739_01541 : psuG:Pseudouridine-5'-phosphate glycosidase( 4.2.1.70)	0.448663
			ec8739_01542 : psuT:Putative pseudouridine transporter( )	0.745168
			ec8739_01543 : yeiL:Regulatory protein YeiL( )	0.158652
			ec8739_01544 : rihB:Pyrimidine-specific ribonucleoside hydrolase RihB( 3.2.2.8)	0.0808221
			ec8739_01545 : nupX_1:Putative nucleoside permease NupX( )	0.423875
			ec8739_01546 : nupX_2:Putative nucleoside permease NupX( )	0.270934
			ec8739_01547 : psuK_2:Pseudouridine kinase( 2.7.1.83)	0.519259
			ec8739_01548 : nfo:Endonuclease 4( 3.1.21.2)	1.26834
			ec8739_01549 : :hypothetical protein(Conserved hypothetical protein 698 )	0.85003
			ec8739_01550 : cysL:HTH-type transcriptional regulator CysL( )	0.603528
			ec8739_01551 : lysP:Lysine-specific permease( )	0.0139046
			ec8739_01552 : cirA:Colicin I receptor( )	0.681439
			ec8739_01553 : yeiG:S-formylglutathione hydrolase YeiG( 3.1.2.12)	1.01366
			ec8739_03357 : acpH:Acyl carrier protein phosphodiesterase( 3.1.4.14)	3.93633
			ec8739_02977 : bioC:Malonyl-[acyl-carrier protein] O-methyltransferase( 2.1.1.197)	2.31093
			ec8739_01556 : galS:HTH-type transcriptional regulator GalS( )	1.25068
			ec8739_01557 : mglB:D-galactose-binding periplasmic protein( )	0.0611835
			ec8739_01558 : mglA_2:Galactose/methyl galactoside import ATP-binding protein MglA( 7.5.2.8)	1.84869
			ec8739_02565 : ycgZ:putative two-component-system connector protein YcgZ( )	4.87849
			ec8739_03183 : entF:Enterobactin synthase component F( 2.7.7.-)	5.84065
			ec8739_01325 : :hypothetical protein(Putative transcription regulator (DUF1323) )	4.53799
			ec8739_01562 : :hypothetical protein(Protein of unknown function (DUF2542) )	0.659546
			ec8739_01563 : :hypothetical protein(DUF218 domain )	0.461962
			ec8739_01564 : cdd:Cytidine deaminase( 3.5.4.5)	0.422664
			ec8739_01565 : yohK:Inner membrane protein YohK( )	0.302319
			ec8739_01566 : cidA:Holin-like protein CidA( )	0.0668805
			ec8739_01567 : dusC:tRNA-dihydrouridine(16) synthase( 1.3.1.-)	0.493626
			ec8739_01674 : wbbD_1:UDP-Gal:alpha-D-GlcNAc-diphosphoundecaprenol beta-1%2C3-galactosyltransferase( 2.4.1.303)	5.79014
			ec8739_01569 : fabG_2:3-oxoacyl-[acyl-carrier-protein] reductase FabG( 1.1.1.100)	1.86419
			ec8739_01570 : yohD:Inner membrane protein YohD( )	0.0808221
			ec8739_01401 : hisM:Histidine transport system permease protein HisM( )	7.09247
			ec8739_01572 : pbpG:D-alanyl-D-alanine endopeptidase( 3.4.21.-)	0.624011
			ec8739_01573 : dld:D-lactate dehydrogenase( 1.1.1.28)	0.516989
			ec8739_01574 : :Beta-glucosidase BoGH3B( 3.2.1.21)	0.155597
			ec8739_01575 : yehZ:Glycine betaine-binding protein YehZ( )	0.307133
			ec8739_01576 : yehY:Glycine betaine uptake system permease protein YehY( )	0.541485
			ec8739_01577 : yehX:Glycine betaine uptake system ATP-binding protein YehX( 3.6.3.-)	2.08261
			ec8739_01578 : yehW:Glycine betaine uptake system permease protein YehW( )	0.787104
			ec8739_01579 : :hypothetical protein( )	0.123549
			ec8739_01580 : mlrA:HTH-type transcriptional regulator MlrA( )	0.0953593
			ec8739_01581 : yehU:Sensor histidine kinase YehU( 2.7.13.3)	1.36625
			ec8739_03187 : entD:Enterobactin synthase component D( 2.7.8.-)	2.82084
			ec8739_01583 : :hypothetical protein(Protein of unknown function (DUF1456) )	3.1144
			ec8739_01584 : yehR:putative lipoprotein YehR( )	0.549911
			ec8739_01585 : :SWIM zinc finger protein( )	0.0485874
			ec8739_01586 : :VWA domain containing CoxE-like protein( )	0.0134419
			ec8739_01587 : :VWA domain containing CoxE-like protein( )	0.0609876
			ec8739_01588 : :hypothetical protein( )	0.0346642
			ec8739_01589 : :AAA domain (dynein-related subfamily)( )	0.00214222
			ec8739_01590 : :hypothetical protein( )	0.321677
			ec8739_01591 : :hypothetical protein(Domain of unknown function (DUF4132) )	0.314801
			ec8739_01592 : :hypothetical protein(Domain of unknown function (DUF4132) )	0.075171
			ec8739_01593 : metG:Methionine--tRNA ligase( 6.1.1.10)	3.81502
			ec8739_01594 : apbC:Iron-sulfur cluster carrier protein( )	0.0780847
			ec8739_01595 : :hypothetical protein(Protein of unknown function (DUF2574) )	0.310128
			ec8739_01596 : yehD:putative fimbrial-like protein YehD( )	0.942056
			ec8739_01597 : yehC:putative fimbrial chaperone YehC( )	0.0967602
			ec8739_01598 : yehB_1:Outer membrane usher protein YehB( )	0.0388711
			ec8739_01599 : yehA:putative fimbrial-like protein YehA( )	0.631323
			ec8739_01600 : rcnB:Nickel/cobalt homeostasis protein RcnB( )	0.749811
			ec8739_01601 : rcnA:Nickel/cobalt efflux system RcnA( )	1.64127
			ec8739_01602 : rcnR:Transcriptional repressor RcnR( )	0.379908
			ec8739_01603 : thiM:Hydroxyethylthiazole kinase( 2.7.1.50)	0.469185
			ec8739_01604 : thiD:Hydroxymethylpyrimidine/phosphomethylpyrimidine kinase( 2.7.1.49)	0.223118
			ec8739_01605 : acm:Lysozyme M1( 3.2.1.17)	0.0683967
			ec8739_01606 : yvoA:HTH-type transcriptional repressor YvoA( )	0.5909
			ec8739_01607 : kdgK_2:2-dehydro-3-deoxygluconokinase( 2.7.1.45)	0.578552
			ec8739_01608 : :pfkB family carbohydrate kinase( )	0.329903
			ec8739_01609 : :ADP-ribosylglycohydrolase( )	0.366113
			ec8739_01610 : yegT:Putative nucleoside transporter YegT( )	0.305519
			ec8739_01611 : fbaB:Fructose-bisphosphate aldolase class 1( 4.1.2.13)	0.76452
			ec8739_01612 : gatY:D-tagatose-1%2C6-bisphosphate aldolase subunit GatY( 4.1.2.40)	0.103823
			ec8739_01613 : gatZ:D-tagatose-1%2C6-bisphosphate aldolase subunit GatZ( )	0.158652
			ec8739_01614 : gatA_1:PTS system galactitol-specific EIIA component( 2.7.1.200)	0.0780728
			ec8739_01615 : gatB_1:PTS system galactitol-specific EIIB component( 2.7.1.200)	0.150209
			ec8739_01616 : gatC_1:PTS system galactitol-specific EIIC component( )	2.88643
			ec8739_01617 : gatD:Galactitol-1-phosphate 5-dehydrogenase( 1.1.1.251)	0.502081
			ec8739_01618 : srlR_3:Glucitol operon repressor( )	0.210266
			ec8739_01619 : yegS:Lipid kinase YegS( 2.7.1.-)	0.457285
			ec8739_01620 : :hypothetical protein( )	1.05963
			ec8739_01621 : ydcP_1:putative protease YdcP( 3.4.-.-)	0.104594
			ec8739_01622 : :hypothetical protein(Domain of unknown function (DUF1508) )	1.13007
			ec8739_01623 : baeR:Transcriptional regulatory protein BaeR( )	0.638382
			ec8739_01624 : baeS:Signal transduction histidine-protein kinase BaeS( 2.7.13.3)	0.0613213
			ec8739_01625 : mdtD:Putative multidrug resistance protein MdtD( )	0.288586
			ec8739_01626 : mdtC:Multidrug resistance protein MdtC( )	0.0519777
			ec8739_01627 : mdtB:Multidrug resistance protein MdtB( )	1.5646
			ec8739_01628 : mdtA:Multidrug resistance protein MdtA( )	1.11825
			ec8739_01629 : :hypothetical protein( )	2.12263
			ec8739_01630 : :von Willebrand factor type A domain protein( )	0.191663
			ec8739_01631 : :Protein phosphatase 2C( )	0.158317
			ec8739_01632 : :hypothetical protein( )	0.0270618
			ec8739_01633 : :IS1 transposase( )	0.283849
			ec8739_01634 : :hypothetical protein( )	0.66374
			ec8739_01635 : dnaK_1:Chaperone protein DnaK( )	0.0863903
			ec8739_01636 : alkA:DNA-3-methyladenine glycosylase 2( 3.2.2.21)	0.460798
			ec8739_00128 : gltC_1:HTH-type transcriptional regulator GltC( )	2.67698
			ec8739_01638 : udk:Uridine kinase( 2.7.1.48)	0.663926
			ec8739_01639 : dcd:dCTP deaminase( 3.5.4.13)	0.0673996
			ec8739_01640 : :AsmA family protein( )	0.278008
			ec8739_01641 : tlyC_2:Hemolysin C( )	0.264566
			ec8739_01642 : :Polysaccharide biosynthesis/export protein( )	0.0483746
			ec8739_01643 : wzb:Low molecular weight protein-tyrosine-phosphatase Wzb( 3.1.3.48)	0.280565
			ec8739_01644 : wzc_1:Tyrosine-protein kinase wzc( 2.7.10.-)	0.095462
			ec8739_01645 : wfgD:UDP-Glc:alpha-D-GlcNAc-diphosphoundecaprenol beta-1%2C3-glucosyltransferase WfgD( 2.4.1.305)	0.956895
			ec8739_01646 : cysE_2:Serine acetyltransferase( 2.3.1.30)	0.200431
			ec8739_01647 : :Glycosyltransferase Family 4( )	0.00604123
			ec8739_01648 : :hypothetical protein( )	0.731553
			ec8739_01649 : :putative glycosyltransferase( 2.4.-.-)	0.885438
			ec8739_01650 : lacA_1:Galactoside O-acetyltransferase( 2.3.1.18)	1.83004
			ec8739_01651 : gmd:GDP-mannose 4%2C6-dehydratase( 4.2.1.47)	1.10732
			ec8739_01652 : fcl:GDP-L-fucose synthase( 1.1.1.271)	0.00946239
			ec8739_01653 : gmm:GDP-mannose mannosyl hydrolase( 3.6.1.-)	0.0839724
			ec8739_01654 : kanE:Alpha-D-kanosaminyltransferase( 2.4.1.301)	0.782398
			ec8739_01655 : manC1:Mannose-1-phosphate guanylyltransferase 1( 2.7.7.13)	0.28055
			ec8739_01656 : algC:Phosphomannomutase/phosphoglucomutase( 5.4.2.2)	0.0645389
			ec8739_02489 : :putative NTE family protein( )	7.62016
			ec8739_00761 : :FecR protein( )	2.76348
			ec8739_01660 : pimB:GDP-mannose-dependent alpha-(1-6)-phosphatidylinositol monomannoside mannosyltransferase( 2.4.1.345)	3.46644
			ec8739_02491 : purU:Formyltetrahydrofolate deformylase( 3.5.1.10)	8.58105
			ec8739_01661 : :hypothetical protein( )	0.0888524
			ec8739_01662 : gnu_2:N-acetyl-alpha-D-glucosaminyl-diphospho-ditrans%2C octacis-undecaprenol 4-epimerase( 5.1.3.26)	1.84739
			ec8739_01663 : galF:UTP--glucose-1-phosphate uridylyltransferase( 2.7.7.9)	0.0555651
			ec8739_01664 : rfbB:dTDP-glucose 4%2C6-dehydratase( 4.2.1.46)	3.24574
			ec8739_01665 : rfbD:dTDP-4-dehydrorhamnose reductase( 1.1.1.133)	2.34213
			ec8739_03828 : prfC:Peptide chain release factor RF3( )	3.64385
			ec8739_01667 : rfbC:dTDP-4-dehydrorhamnose 3%2C5-epimerase( 5.1.3.13)	0.666457
			ec8739_01668 : :Nitroreductase family protein( )	0.813633
			ec8739_01669 : :hypothetical protein( )	0.593271
			ec8739_03098 : nagD:Ribonucleotide monophosphatase NagD( 3.1.3.5)	5.97438
			ec8739_01671 : kanF:2-deoxystreptamine glucosyltransferase( 2.4.1.284)	2.9245
			ec8739_01672 : :hypothetical protein( )	1.36188
			ec8739_04206 : thiH:2-iminoacetate synthase( 4.1.99.19)	2.57785
			ec8739_01496 : mqo:Malate:quinone oxidoreductase( 1.1.5.4)	6.05489
			ec8739_01675 : :IS1 transposase( )	0.233283
			ec8739_01676 : :hypothetical protein( )	1.53
			ec8739_00467 : csrD:RNase E specificity factor CsrD( )	5.01504
			ec8739_01678 : gnd:6-phosphogluconate dehydrogenase%2C decarboxylating( 1.1.1.44)	0.650353
			ec8739_01679 : ugd:UDP-glucose 6-dehydrogenase( 1.1.1.22)	0.851194
			ec8739_01680 : wzzB:Chain length determinant protein( )	0.591505
			ec8739_04201 : thiC:Phosphomethylpyrimidine synthase( 4.1.99.17)	6.47942
			ec8739_04202 : thiE:Thiamine-phosphate synthase( 2.5.1.3)	4.3134
			ec8739_01683 : hisA:1-(5-phosphoribosyl)-5-[(5- phosphoribosylamino)methylideneamino] imidazole-4-carboxamide isomerase( 5.3.1.16)	1.55006
			ec8739_01684 : hisH:Imidazole glycerol phosphate synthase subunit HisH( 2.4.2.-)	0.894919
			ec8739_01685 : hisB:Histidine biosynthesis bifunctional protein HisB( )	1.00699
			ec8739_01686 : hisC:Histidinol-phosphate aminotransferase( 2.6.1.9)	1.45907
			ec8739_01687 : hisD:Histidinol dehydrogenase( 1.1.1.23)	0.485664
			ec8739_01688 : hisG:ATP phosphoribosyltransferase( 2.4.2.17)	1.1579
			ec8739_01689 : :NAD dependent epimerase/dehydratase family protein( )	2.12011
			ec8739_01690 : yhaJ_2:HTH-type transcriptional regulator YhaJ( )	0.324888
			ec8739_01691 : plaP:Low-affinity putrescine importer PlaP( )	0.197859
			ec8739_01692 : :sulfur transport( )	0.552509
			ec8739_01693 : :Sulfurtransferase TusA( )	0.0124283
			ec8739_01694 : sbcB:Exodeoxyribonuclease I( 3.1.11.1)	1.09584
			ec8739_01695 : dacD:D-alanyl-D-alanine carboxypeptidase DacD( 3.4.16.4)	0.483928
			ec8739_01696 : sbmC_2:DNA gyrase inhibitor( )	0.0532819
			ec8739_01697 : yeeA:Inner membrane protein YeeA( )	0.0390433
			ec8739_01698 : :hypothetical protein(Protein of unknown function (DUF496) )	1.75645
			ec8739_01699 : cobU:Bifunctional adenosylcobalamin biosynthesis protein CobU( 2.7.1.156)	2.56185
			ec8739_01700 : cobS:Adenosylcobinamide-GDP ribazoletransferase( 2.7.8.26)	1.7572
			ec8739_01701 : cobT:Nicotinate-nucleotide--dimethylbenzimidazole phosphoribosyltransferase( 2.4.2.21)	0.509693
			ec8739_01702 : erfK:putative L%2CD-transpeptidase ErfK/SrfK( 2.-.-.-)	0.194835
			ec8739_01703 : lsrR_1:Transcriptional regulator LsrR( )	0.799303
			ec8739_01704 : gatA_2:PTS system galactitol-specific EIIA component( 2.7.1.200)	0.230823
			ec8739_01705 : :PTS system%2C Lactose/Cellobiose specific IIB subunit( )	1.96716
			ec8739_01706 : gatC_2:PTS system galactitol-specific EIIC component( )	0.942464
			ec8739_01707 : rpiB_1:Ribose-5-phosphate isomerase B( 5.3.1.6)	0.286063
			ec8739_01708 : srlR_4:Glucitol operon repressor( )	0.396093
			ec8739_02373 : uspF:Universal stress protein F( )	5.84065
			ec8739_01710 : gatB_2:PTS system galactitol-specific EIIB component( 2.7.1.200)	1.8758
			ec8739_01495 : yojI:ABC transporter ATP-binding/permease protein YojI( )	2.4375
			ec8739_00435 : smg:Protein Smg( )	16.6134
			ec8739_00644 : yqjI:Transcriptional regulator YqjI( )	10.3267
			ec8739_01582 : yehT:Transcriptional regulatory protein YehT( )	2.18054
			ec8739_01715 : :hypothetical protein( )	1.47829
			ec8739_01716 : :hypothetical protein( )	0.182727
			ec8739_02854 : grxA:Glutaredoxin 1( )	2.64749
			ec8739_01718 : rhsC_4:Putative deoxyribonuclease RhsC( 3.1.-.-)	0.67796
			ec8739_01719 : :hypothetical protein( )	0.0158758
			ec8739_01720 : xerC_1:Tyrosine recombinase XerC( )	0.629886
			ec8739_01721 : intA_2:Prophage integrase IntA( )	0.201068
			ec8739_01722 : intS_4:Prophage integrase IntS( )	0.0279871
			ec8739_04477 : :hypothetical protein( )	9.31652
			ec8739_01725 : cbl:HTH-type transcriptional regulator cbl( )	0.11742
			ec8739_01727 : yeeO:putative FMN/FAD exporter YeeO( )	0.426398
			ec8739_01729 : :putative transcriptional regulatory protein( )	0.0377679
			ec8739_01730 : amn:AMP nucleosidase( 3.2.2.4)	1.42801
			ec8739_01731 : yhjE_2:Inner membrane metabolite transport protein YhjE( )	1.11825
			ec8739_01732 : :Glycosyltransferase family 9 (heptosyltransferase)( )	0.610112
			ec8739_01733 : :Invasin( )	0.753035
			ec8739_01734 : :Invasin( )	0.00474868
			ec8739_01735 : :hypothetical protein( )	0.28992
			ec8739_01736 : :hypothetical protein( )	0.558242
			ec8739_01737 : :hypothetical protein( )	1.64484
			ec8739_01738 : rhsC_5:Putative deoxyribonuclease RhsC( 3.1.-.-)	1.14868
			ec8739_01739 : xerC_2:Tyrosine recombinase XerC( )	0.174761
			ec8739_01740 : intA_3:Prophage integrase IntA( )	0.137854
			ec8739_01741 : intS_5:Prophage integrase IntS( )	0.149371
			ec8739_01743 : mtfA:Protein MtfA( )	0.330414
			ec8739_01745 : yodB:Cytochrome b561( )	0.00984218
			ec8739_01746 : zinT:Metal-binding protein ZinT( )	0.748125
			ec8739_01747 : msrQ:Protein-methionine-sulfoxide reductase heme-binding subunit MsrQ( )	0.0474942
			ec8739_01748 : msrP:Protein-methionine-sulfoxide reductase catalytic subunit MsrP( 1.8.5.-)	0.233283
			ec8739_01749 : hiuH:5-hydroxyisourate hydrolase( 3.5.2.17)	0.489147
			ec8739_01750 : yedW:putative transcriptional regulatory protein YedW( )	0.489502
			ec8739_01751 : yedV:putative sensor-like histidine kinase YedV( 2.7.13.3)	0.524631
			ec8739_02673 : :Integrase core domain protein( )	2.18114
			ec8739_01753 : :hypothetical protein( )	1.25117
			ec8739_01754 : ompD_1:Outer membrane porin protein OmpD( )	4.1462
			ec8739_01755 : yedR:Inner membrane protein YedR( )	0.24487
			ec8739_01756 : :HD domain protein( )	0.193063
			ec8739_01757 : dcm:DNA-cytosine methyltransferase( 2.1.1.37)	0.734072
			ec8739_01758 : vsr:Very short patch repair protein( 3.1.-.-)	0.0696541
			ec8739_01759 : yedA:putative inner membrane transporter YedA( )	0.0695195
			ec8739_01760 : yedI:Inner membrane protein YedI( )	0.0544136
			ec8739_01761 : :hypothetical protein(Uncharacterized small protein (DUF2158) )	0.00911973
			ec8739_01762 : yedQ_1:putative diguanylate cyclase YedQ( 2.7.7.65)	0.144411
			ec8739_01763 : yedP:Mannosyl-3-phosphoglycerate phosphatase( 3.1.3.70)	1.82575
			ec8739_03012 : ylmA:putative ABC transporter ATP-binding protein YlmA( 3.6.3.-)	6.84676
			ec8739_01765 : dsrB:Protein DsrB( )	1.92591
			ec8739_03920 : mgtA:Magnesium-transporting ATPase%2C P-type 1( 7.2.2.14)	6.18763
			ec8739_01767 : :Bacterial export proteins%2C family 1( )	0.853097
			ec8739_01768 : :Bacterial export proteins%2C family 3( )	0.634409
			ec8739_01769 : fliP_2:Flagellar biosynthetic protein FliP( )	0.088628
			ec8739_01770 : fliO:Flagellar protein FliO( )	0.0430818
			ec8739_01771 : fliN_1:Flagellar motor switch protein FliN( )	0.0660058
			ec8739_01772 : fliM:Flagellar motor switch protein FliM( )	0.161113
			ec8739_01773 : :Flagellar basal body-associated protein FliL( )	0.23205
			ec8739_01774 : fliK:Flagellar hook-length control protein( )	1.23353
			ec8739_01775 : fliJ:Flagellar FliJ protein( )	1.21131
			ec8739_01776 : fliI_1:Flagellum-specific ATP synthase( 7.1.2.2)	0.32582
			ec8739_01777 : fliH:Flagellar assembly protein FliH( )	0.0124283
			ec8739_01778 : fliG_1:Flagellar motor switch protein FliG( )	0.519913
			ec8739_01779 : fliF_1:Flagellar M-ring protein( )	0.841413
			ec8739_01780 : fliE_1:Flagellar hook-basal body complex protein FliE( )	1.1251
			ec8739_01781 : :putative E3 ubiquitin-protein ligase ipaH7.8( 2.3.2.27)	1.55557
			ec8739_01782 : :hypothetical protein( )	0.525371
			ec8739_01783 : yedK:Putative SOS response-associated peptidase YedK( 3.4.-.-)	0.601684
			ec8739_01784 : tusA_2:Sulfurtransferase TusA( 2.8.1.-)	0.247705
			ec8739_01785 : :sulfur transport( )	0.0104686
			ec8739_01786 : :YedD-like protein( )	2.08301
			ec8739_01787 : amyA:Cytoplasmic alpha-amylase( 3.2.1.1)	0.0401162
			ec8739_01788 : fliT:Flagellar protein FliT( )	0.321677
			ec8739_01789 : fliS_1:Flagellar protein FliS( )	0.365923
			ec8739_01790 : fliD_1:Flagellar hook-associated protein 2( )	0.160793
			ec8739_01791 : fliC:Flagellin( )	0.0107229
			ec8739_01792 : fliA:RNA polymerase sigma factor FliA( )	0.012011
			ec8739_01793 : fliZ:Regulator of sigma S factor FliZ( )	0.314628
			ec8739_01794 : fliY:L-cystine-binding protein FliY( )	0.0839724
			ec8739_01795 : dcyD:D-cysteine desulfhydrase( 4.4.1.15)	0.111178
			ec8739_01796 : yecS:L-cystine transport system permease protein YecS( )	0.402836
			ec8739_01797 : artM_1:Arginine transport ATP-binding protein ArtM( )	0.184349
			ec8739_01798 : sdiA:Regulatory protein SdiA( )	0.0551985
			ec8739_01799 : :hypothetical protein(Protein of unknown function (DUF2594) )	0.340339
			ec8739_01800 : uvrY:Response regulator UvrY( )	0.0860714
			ec8739_01801 : uvrC:UvrABC system protein C( )	0.270184
			ec8739_01802 : pgsA:CDP-diacylglycerol--glycerol-3-phosphate 3-phosphatidyltransferase( 2.7.8.5)	0.202496
			ec8739_01806 : :hypothetical protein(Uncharacterised protein family (UPF0149) )	1.25178
			ec8739_01807 : tyrP:Tyrosine-specific transport protein( )	1.32083
			ec8739_04203 : thiF:Sulfur carrier protein ThiS adenylyltransferase( 2.7.7.73)	2.38284
			ec8739_04205 : thiG:Thiazole synthase( 2.8.1.10)	2.02573
			ec8739_02528 : dhaM:Protein-lysine deacetylase( 3.5.1.-)	2.61959
			ec8739_01811 : :hypothetical protein(Protein of unknown function (DUF2766) )	0.631323
			ec8739_01491 : ompC:Outer membrane protein C( )	5.10992
			ec8739_01813 : araF:L-arabinose-binding periplasmic protein( )	1.86456
			ec8739_01814 : araG:Arabinose import ATP-binding protein AraG( 7.5.2.8)	1.04307
			ec8739_01815 : rbsC_2:Ribose import permease protein RbsC( )	0.0938253
			ec8739_01816 : otsB:Trehalose-6-phosphate phosphatase( 3.1.3.12)	1.10078
			ec8739_01817 : otsA:Trehalose-6-phosphate synthase( 2.4.1.15)	1.56805
			ec8739_01818 : uspC:Universal stress protein C( )	0.631323
			ec8739_01819 : flhD:Flagellar transcriptional regulator FlhD( )	1.13235
			ec8739_01820 : flhC:Flagellar transcriptional regulator FlhC( )	0.179022
			ec8739_01821 : motA:Motility protein A( )	0.0211248
			ec8739_01822 : motB:Motility protein B( )	0.135416
			ec8739_01823 : cheA:Chemotaxis protein CheA( 2.7.13.3)	0.51365
			ec8739_01824 : cheW:Chemotaxis protein CheW( )	0.52565
			ec8739_01825 : tar:Methyl-accepting chemotaxis protein II( )	1.05284
			ec8739_01826 : tap:Methyl-accepting chemotaxis protein IV( )	1.48714
			ec8739_01827 : cheR:Chemotaxis protein methyltransferase( 2.1.1.80)	0.118599
			ec8739_01828 : cheB:Chemotaxis response regulator protein-glutamate methylesterase( 3.1.1.61)	0.231775
			ec8739_01829 : cheY:Chemotaxis protein CheY( )	0.325528
			ec8739_01830 : :Chemotaxis phosphatase%2C CheZ( )	0.859805
			ec8739_01831 : flhB_1:Flagellar biosynthetic protein FlhB( )	0.532857
			ec8739_01832 : flhA_1:Flagellar biosynthesis protein FlhA( )	0.78799
			ec8739_01833 : flhE:Flagellar protein FlhE( )	0.489073
			ec8739_01834 : :Lysozyme inhibitor LprI( )	2.41297
			ec8739_01835 : argS:Arginine--tRNA ligase( 6.1.1.19)	1.76963
			ec8739_01836 : :YecM protein( )	0.107454
			ec8739_01837 : cutC_1:Copper homeostasis protein CutC( )	0.634021
			ec8739_01895 : manY:PTS system mannose-specific EIIC component( )	2.94813
			ec8739_01839 : torZ:Trimethylamine-N-oxide reductase 2( 1.7.2.3)	0.086405
			ec8739_01840 : cmoB:tRNA U34 carboxymethyltransferase( 2.5.1.-)	0.55172
			ec8739_01841 : cmoA:Carboxy-S-adenosyl-L-methionine synthase( 2.1.3.-)	0.540897
			ec8739_01842 : yecN:Inner membrane protein YecN( )	0.138933
			ec8739_01843 : :hypothetical protein(Protein of unknown function DUF72 )	0.839448
			ec8739_01844 : yecD:Isochorismatase family protein YecD( 3.-.-.-)	1.96894
			ec8739_01845 : aspS:Aspartate--tRNA ligase( 6.1.1.12)	0.197655
			ec8739_01846 : nudB:Dihydroneopterin triphosphate diphosphatase( 3.6.1.67)	0.107454
			ec8739_01847 : yebC:putative transcriptional regulatory protein YebC( )	0.0312568
			ec8739_01848 : ruvC:Crossover junction endodeoxyribonuclease RuvC( 3.1.22.4)	0.0797276
			ec8739_01861 : edd:Phosphogluconate dehydratase( 4.2.1.12)	5.45888
			ec8739_01850 : ruvA:Holliday junction ATP-dependent DNA helicase RuvA( 3.6.4.12)	0.110452
			ec8739_01851 : ruvB:Holliday junction ATP-dependent DNA helicase RuvB( 3.6.4.12)	1.75262
			ec8739_01852 : znuB:High-affinity zinc uptake system membrane protein ZnuB( )	0.582301
			ec8739_01224 : upp:Uracil phosphoribosyltransferase( 2.4.2.9)	5.29947
			ec8739_01854 : znuA:High-affinity zinc uptake system protein ZnuA( )	0.455712
			ec8739_01855 : mepM_1:Murein DD-endopeptidase MepM( 3.4.24.-)	1.31567
			ec8739_01856 : lpxM:Lipid A biosynthesis myristoyltransferase( 2.3.1.243)	0.386817
			ec8739_01857 : pykA:Pyruvate kinase II( 2.7.1.40)	1.55006
			ec8739_01858 : hexR:HTH-type transcriptional regulator HexR( )	0.511936
			ec8739_01859 : :hypothetical protein( )	0.0475463
			ec8739_01860 : zwf:Glucose-6-phosphate 1-dehydrogenase( 1.1.1.49)	0.0953593
			ec8739_00436 : topA_1:DNA topoisomerase 1( 5.6.2.1)	14.2638
			ec8739_01862 : eda:KHG/KDPG aldolase( )	0.101997
			ec8739_01863 : purT:Formate-dependent phosphoribosylglycinamide formyltransferase( 2.1.2.-)	0.258591
			ec8739_01864 : :YebG protein( )	1.04942
			ec8739_01865 : yebF:Protein YebF( )	0.270619
			ec8739_01866 : :hypothetical protein( )	0.0483457
			ec8739_01867 : :hypothetical protein( )	0.023797
			ec8739_01868 : yebE:Inner membrane protein YebE( )	0.210954
			ec8739_01869 : ptrB:Protease 2( 3.4.21.83)	0.994049
			ec8739_01870 : exoX:Exodeoxyribonuclease 10( 3.1.11.-)	0.0396372
			ec8739_01871 : :Carbon-nitrogen hydrolase( )	0.00643991
			ec8739_01872 : holE:DNA polymerase III subunit theta( 2.7.7.7)	1.8912
			ec8739_01873 : pcoC_1:Copper resistance protein C( )	0.0988246
			ec8739_01874 : yebZ:Inner membrane protein YebZ( )	0.22399
			ec8739_01875 : :hypothetical protein(Protein of unknown function (DUF2511) )	0.419851
			ec8739_00328 : pilQ:Type IV pilus biogenesis and competence protein PilQ( )	3.27064
			ec8739_01877 : :hypothetical protein(Protein of unknown function (DUF1482) )	0.666457
			ec8739_01878 : :hypothetical protein(Protein of unknown function (DUF1480) )	0.172118
			ec8739_01879 : rsmF:Ribosomal RNA small subunit methyltransferase F( 2.1.1.178)	0.489393
			ec8739_01880 : pqiB_1:Paraquat-inducible protein B( )	0.295512
			ec8739_01881 : yebS:Inner membrane protein YebS( )	0.0758035
			ec8739_01882 : msrC:Free methionine-R-sulfoxide reductase( 1.8.4.14)	4.01161
			ec8739_01883 : proQ:RNA chaperone ProQ( )	0.715487
			ec8739_01884 : prc:Tail-specific protease( 3.4.21.102)	0.592251
			ec8739_02930 : ybiV:Sugar phosphatase YbiV( 3.1.3.23)	4.32519
			ec8739_01886 : ribZ:Riboflavin transporter RibZ( )	0.801224
			ec8739_01887 : kdgR:Transcriptional regulator KdgR( )	0.135124
			ec8739_01888 : :YobH-like protein( )	0.413838
			ec8739_01889 : :YebO-like protein( )	1.04583
			ec8739_01890 : cspC:Cold shock-like protein CspC( )	0.172338
			ec8739_01891 : rlmA:23S rRNA (guanine(745)-N(1))-methyltransferase( 2.1.1.187)	0.348137
			ec8739_01892 : mntP:putative manganese efflux pump MntP( )	0.171802
			ec8739_01893 : :hypothetical protein(Protein of unknown function (DUF986) )	0.0492684
			ec8739_01894 : manZ_3:PTS system mannose-specific EIID component( )	1.36653
			ec8739_01670 : :Polysaccharide pyruvyl transferase( )	6.3374
			ec8739_01896 : manX_2:PTS system mannose-specific EIIAB component( 2.7.1.191)	1.80109
			ec8739_01897 : :IS1 transposase( )	1.35909
			ec8739_01898 : :hypothetical protein( )	0.320093
			ec8739_01899 : manX_3:PTS system mannose-specific EIIAB component( 2.7.1.191)	1.30555
			ec8739_00977 : :Electron transfer flavoprotein-ubiquinone oxidoreductase( 1.5.5.1)	2.38377
			ec8739_03277 : ybaN:Inner membrane protein YbaN( )	6.29697
			ec8739_02674 : ycdT:putative diguanylate cyclase YcdT( 2.7.7.65)	3.36598
			ec8739_01677 : wbbD_2:UDP-Gal:alpha-D-GlcNAc-diphosphoundecaprenol beta-1%2C3-galactosyltransferase( 2.4.1.303)	4.18412
			ec8739_01904 : nudL:putative Nudix hydrolase NudL( 3.6.1.-)	0.566651
			ec8739_01905 : pabB:Aminodeoxychorismate synthase component 1( 2.6.1.85)	0.177108
			ec8739_01906 : :hypothetical protein(Uncharacterised protein family (UPF0181) )	0.0485874
			ec8739_01907 : :hypothetical protein(Domain of unknown function (DUF1889) )	1.5884
			ec8739_01908 : yabJ:2-iminobutanoate/2-iminopropanoate deaminase( 3.5.99.10)	0.225862
			ec8739_01909 : dinG_1:putative ATP-dependent helicase DinG( 3.6.4.12)	0.601684
			ec8739_01936 : yeaD:Putative glucose-6-phosphate 1-epimerase( 5.1.3.15)	10.2681
			ec8739_01911 : slp_2:Outer membrane protein slp( )	1.53134
			ec8739_01912 : fadD:Long-chain-fatty-acid--CoA ligase( 6.2.1.3)	0.158603
			ec8739_01913 : rnd:Ribonuclease D( 3.1.13.5)	0.593271
			ec8739_02083 : gstA:Glutathione S-transferase GstA( 2.5.1.18)	4.70913
			ec8739_01915 : absAa:2-aminobenzenesulfonate 2%2C3-dioxygenase subunit alpha( 1.14.12.14)	1.58332
			ec8739_03591 : mltD:Membrane-bound lytic murein transglycosylase D( 4.2.2.-)	6.85823
			ec8739_01917 : dmlA:D-malate dehydrogenase [decarboxylating]( 1.1.1.83)	0.488533
			ec8739_01918 : dmlR_4:HTH-type transcriptional regulator DmlR( )	0.774814
			ec8739_01919 : leuE:Leucine efflux protein( )	0.512256
			ec8739_01920 : tehB_1:putative S-adenosyl-L-methionine-dependent methyltransferase TehB( 2.1.1.-)	0.21406
			ec8739_01921 : :hypothetical protein(Domain of unknown function (DUF1869) )	0.389393
			ec8739_01922 : :Transglycosylase associated protein( )	0.759972
			ec8739_01923 : yeaP:putative diguanylate cyclase YeaP( 2.7.7.65)	1.02151
			ec8739_01924 : :hypothetical protein(Domain of unknown function (DUF333) )	0.156059
			ec8739_00465 : :hypothetical protein( )	3.4238
			ec8739_01926 : nimT:2-nitroimidazole transporter( )	0.262933
			ec8739_01927 : nimR:HTH-type transcriptional regulator NimR( )	0.774509
			ec8739_01928 : :hypothetical protein(Protein of unknown function (DUF441) )	0.1088
			ec8739_01929 : proS_1:Proline--tRNA ligase( 6.1.1.15)	0.0739472
			ec8739_01930 : yeaJ:Putative diguanylate cyclase YeaJ( 2.7.7.65)	0.170482
			ec8739_01931 : yeaI:Inner membrane protein YeaI( )	0.570719
			ec8739_01932 : :hypothetical protein(Stress response UPF0229 protein YhbH )	0.0129032
			ec8739_01933 : :PrkA AAA domain protein( )	0.125295
			ec8739_01934 : mipA_2:MltA-interacting protein( )	0.906098
			ec8739_01935 : yvgN:Glyoxal reductase( 1.1.1.-)	0.612514
			ec8739_02488 : rssB:Regulator of RpoS( )	9.26411
			ec8739_01937 : gapA:Glyceraldehyde-3-phosphate dehydrogenase A( 1.2.1.12)	0.489393
			ec8739_01938 : msrB:Peptide methionine sulfoxide reductase MsrB( 1.8.4.12)	1.0832
			ec8739_01939 : :hypothetical protein(Protein of unknown function (DUF1315) )	0.75449
			ec8739_01940 : :D-arabitol-phosphate dehydrogenase( 1.1.1.301)	2.58605
			ec8739_01941 : ydjE_1:Inner membrane metabolite transport protein YdjE( )	0.740132
			ec8739_02979 : bioB:Biotin synthase( 2.8.1.6)	2.86786
			ec8739_04132 : :Family of unknown function( )	2.94813
			ec8739_01910 : tsaB:tRNA threonylcarbamoyladenosine biosynthesis protein TsaB( )	4.85333
			ec8739_01945 : yhdN_2:General stress protein 69( 1.1.1.-)	2.34213
			ec8739_01946 : :Aldo/keto reductase family protein( )	2.39232
			ec8739_01673 : :Glycosyl transferase family 2( )	8.98264
			ec8739_01948 : ydjE_2:Inner membrane metabolite transport protein YdjE( )	2.11855
			ec8739_01949 : pncA:Nicotinamidase( 3.5.1.19)	0.760531
			ec8739_01950 : ansA:L-asparaginase 1( 3.5.1.1)	0.583078
			ec8739_01951 : sppA_1:Protease 4( 3.4.21.-)	0.137854
			ec8739_01952 : ydjA:Putative NAD(P)H nitroreductase YdjA( 1.-.-.-)	3.06863
			ec8739_01953 : selD:Selenide%2C water dikinase( 2.7.9.3)	2.12988
			ec8739_01954 : topB:DNA topoisomerase 3( 5.6.2.1)	1.13579
			ec8739_01955 : ynjI:Inner membrane protein YnjI( )	1.98606
			ec8739_03687 : aceF:Dihydrolipoyllysine-residue acetyltransferase component of pyruvate dehydrogenase complex( 2.3.1.12)	3.43672
			ec8739_01957 : :hypothetical protein(Protein of unknown function (DUF1496) )	0.0526642
			ec8739_01958 : nudG:CTP pyrophosphohydrolase( 3.6.1.65)	0.422664
			ec8739_01959 : ynjF:Inner membrane protein YnjF( )	0.323864
			ec8739_01960 : ynjE:Thiosulfate sulfurtransferase YnjE( 2.8.1.1)	1.34461
			ec8739_01961 : fbpC2:Fe(3+) ions import ATP-binding protein FbpC 2( 7.2.2.7)	0.218754
			ec8739_01962 : ynjC:Inner membrane ABC transporter permease protein YnjC( )	0.298895
			ec8739_01963 : :Bacterial extracellular solute-binding protein( )	0.704077
			ec8739_01964 : :Carboxymuconolactone decarboxylase family protein( )	0.326279
			ec8739_01965 : ydjZ_1:TVP38/TMEM64 family inner membrane protein YdjZ( )	0.386301
			ec8739_01966 : :hypothetical protein( )	0.655616
			ec8739_01967 : ydjZ_2:TVP38/TMEM64 family inner membrane protein YdjZ( )	0.0580054
			ec8739_01968 : xthA:Exodeoxyribonuclease III( 3.1.11.2)	1.31916
			ec8739_01969 : astC:Succinylornithine transaminase( 2.6.1.81)	0.0674644
			ec8739_01970 : astA:Arginine N-succinyltransferase( 2.3.1.109)	0.591201
			ec8739_01971 : astD:N-succinylglutamate 5-semialdehyde dehydrogenase( 1.2.1.71)	0.344178
			ec8739_01972 : astB:N-succinylarginine dihydrolase( 3.5.3.23)	0.104164
			ec8739_01973 : astE:Succinylglutamate desuccinylase( 3.5.1.96)	0.108766
			ec8739_01974 : spy:Periplasmic chaperone Spy( )	2.94469
			ec8739_01975 : ves:Protein Ves( )	0.0437779
			ec8739_01976 : cho:Excinuclease cho( 3.1.25.-)	0.0566091
			ec8739_01977 : nadE:NH(3)-dependent NAD(+) synthetase( 6.3.1.5)	0.369927
			ec8739_01978 : osmE:Osmotically-inducible putative lipoprotein OsmE( )	0.227143
			ec8739_01979 : chbB:PTS system N%2CN'-diacetylchitobiose-specific EIIB component( 2.7.1.196)	0.0281686
			ec8739_04177 : metH:Methionine synthase( 2.1.1.13)	3.49656
			ec8739_01981 : chbA:PTS system N%2CN'-diacetylchitobiose-specific EIIA component( 2.7.1.196)	0.0765831
			ec8739_01982 : chbR:HTH-type transcriptional regulator ChbR( )	0.160603
			ec8739_01983 : chbF:6-phospho-beta-glucosidase( 3.2.1.86)	3.3916
			ec8739_01984 : chbG:Chitooligosaccharide deacetylase ChbG( 3.5.1.105)	0.632748
			ec8739_01985 : katE:Catalase HPII( 1.11.1.6)	0.721695
			ec8739_01986 : cedA:Cell division activator CedA( )	0.477129
			ec8739_01147 : nadB:L-aspartate oxidase( 1.4.3.16)	9.74113
			ec8739_01988 : tcyP:L-cystine uptake protein TcyP( )	1.15962
			ec8739_01989 : ydjM:Inner membrane protein YdjM( )	3.6958
			ec8739_01990 : yniC:2-deoxyglucose-6-phosphate phosphatase( 3.1.3.68)	0.0922345
			ec8739_01991 : :YniB-like protein( )	0.774748
			ec8739_01992 : :Fructosamine kinase( )	1.93662
			ec8739_01993 : :Endoribonuclease GhoS( )	0.429045
			ec8739_01994 : pfkB:ATP-dependent 6-phosphofructokinase isozyme 2( 2.7.1.11)	1.00677
			ec8739_01995 : :hypothetical protein(Protein of unknown function%2C DUF481 )	0.128091
			ec8739_01996 : :hypothetical protein( )	0.0593867
			ec8739_01400 : hisQ:Histidine transport system permease protein HisQ( )	3.31906
			ec8739_03175 : entE:Enterobactin synthase component E( 6.3.2.14)	2.96313
			ec8739_01999 : thrS:Threonine--tRNA ligase( 6.1.1.3)	0.108116
			ec8739_02000 : infC:Translation initiation factor IF-3( )	0.0673996
			ec8739_02001 : rpmI:50S ribosomal protein L35( )	0.470985
			ec8739_02002 : rplT:50S ribosomal protein L20( )	0.319152
			ec8739_02003 : pheS:Phenylalanine--tRNA ligase alpha subunit( 6.1.1.20)	0.424406
			ec8739_02004 : pheT:Phenylalanine--tRNA ligase beta subunit( 6.1.1.20)	0.309405
			ec8739_02005 : ihfA:Integration host factor subunit alpha( )	1.87687
			ec8739_02006 : btuC:Vitamin B12 import system permease protein BtuC( )	0.509693
			ec8739_02007 : btuE:Thioredoxin/glutathione peroxidase BtuE( 1.11.1.15)	0.132438
			ec8739_02008 : btuD:Vitamin B12 import ATP-binding protein BtuD( 7.6.2.8)	0.652383
			ec8739_02009 : mepS_2:Murein DD-endopeptidase MepS/Murein LD-carboxypeptidase( 3.4.-.-)	0.0355096
			ec8739_02010 : ydiV:Putative anti-FlhC(2)FlhD(4) factor YdiV( )	1.10427
			ec8739_02011 : :hypothetical protein(Uncharacterized ACR%2C YdiU/UPF0061 family )	0.271215
			ec8739_02012 : :Hemin uptake protein hemP( )	0.150291
			ec8739_02013 : aroH:Phospho-2-dehydro-3-deoxyheptonate aldolase%2C Trp-sensitive( 2.5.1.54)	1.17935
			ec8739_02014 : ppsR:Phosphoenolpyruvate synthase regulatory protein( 2.7.11.33)	0.551806
			ec8739_02015 : ppsA:Phosphoenolpyruvate synthase( 2.7.9.2)	2.55297
			ec8739_02211 : ydeH_1:Diguanylate cyclase YdeH( 2.7.7.65)	14.5736
			ec8739_02017 : fixX_2:Ferredoxin-like protein FixX( )	0.0979534
			ec8739_02018 : :Electron transfer flavoprotein-ubiquinone oxidoreductase( 1.5.5.1)	0.0677097
			ec8739_02019 : etfA_2:Electron transfer flavoprotein subunit alpha( )	0.270619
			ec8739_02020 : carD:Caffeyl-CoA reductase-Etf complex subunit CarD( 1.3.1.108)	0.402836
			ec8739_02021 : rhaS_2:HTH-type transcriptional activator RhaS( )	0.773854
			ec8739_02978 : bioF_2:8-amino-7-oxononanoate synthase( 2.3.1.47)	2.4885
			ec8739_02080 : pdxH:Pyridoxine/pyridoxamine 5'-phosphate oxidase( 1.4.3.5)	5.84128
			ec8739_02024 : aroD:3-dehydroquinate dehydratase( 4.2.1.10)	1.98169
			ec8739_00523 : ibaG:Acid stress protein IbaG( )	3.19828
			ec8739_01119 : :Outer membrane protein Omp38( )	6.3014
			ec8739_00310 : feoB:Fe(2+) transporter FeoB( )	3.60212
			ec8739_01925 : :hypothetical protein(Protein of unknown function%2C DUF488 )	3.97566
			ec8739_02029 : :AI-2E family transporter( )	0.863563
			ec8739_02030 : :putative FAD-linked oxidoreductase( 1.-.-.-)	0.233283
			ec8739_02031 : menI:1%2C4-dihydroxy-2-naphthoyl-CoA hydrolase( 3.1.2.28)	0.257604
			ec8739_02032 : :hypothetical protein(Domain of unknown function )	0.280103
			ec8739_02033 : iscA_2:Iron-binding protein IscA( )	0.700911
			ec8739_00283 : gntU:Low-affinity gluconate transporter( )	3.11681
			ec8739_02890 : dinI_2:DNA damage-inducible protein I( )	2.56022
			ec8739_02036 : sufD:FeS cluster assembly protein SufD( )	1.90304
			ec8739_02037 : sufS:Cysteine desulfurase( 2.8.1.7)	1.32344
			ec8739_02038 : sufE:Cysteine desulfuration protein SufE( )	0.87679
			ec8739_02039 : ynhG:putative L%2CD-transpeptidase YnhG( 2.-.-.-)	0.201068
			ec8739_02040 : lpp_2:Major outer membrane lipoprotein Lpp( )	0.267709
			ec8739_02041 : pykF:Pyruvate kinase I( 2.7.1.40)	2.23676
			ec8739_02042 : :hypothetical protein(Protein of unknown function (DUF2767) )	2.1571
[truncated: 2,377 more rows]

## Sheet: Fig. 4a-e
Fig. 4a
	Eclrp	Eclrp-	Selrp	Selrp-	Vclrp	Vclrp-
L-valine (g/L)	14.62	30.88	5.28	17.36	18.15	25.93
	14.26	31.754	5.12	16.59	19.57	23.51
	16.86	32.926	6.42	17.08	20.04	23.41
Avrg	15.2467	31.8533	5.60667	17.01	19.2533	24.2833
SD	1.40873	1.02661	0.708896	0.389744	0.983988	1.42693
P-value	0.0001		0.0001		0.01
t	16.5		24.42		5.026
df	3.657		3.108		3.551
95% CI	[13.71, 19.51]		[9.946, 12.86]		[2.107, 7.953]
Fig. 4b
	E2.5	E2.5 Ptac-ygaZ+	E2.5ΔPtac-ygaZ*	E2.5ΔPtac-ygaZ*ΔPyga-ygaZ	E2.5ΔPyga-ygaZ
L-valine (g/L)	31.754	19.368	28.194	27.727	24.682
	32.926	18.243	28.981	28.131	24.254
	30.88	19.973	32.701	27.754	28.219
Avrg	31.8533	19.1947	29.9587	27.8707	25.7183
SD	1.02661	0.877928	2.40731	0.225859	2.17619
P-value (compared to E2.5)		0.0001	0.3073	0.0177	0.024
P-value (compared to E2.5ΔPyga-ygaZ )			0.087
Comparison	t	df	95% CI
E2.5ΔPtac-ygaZ* vs E2.5ΔPyga-ygaZ	2.263	3.96	[-9.463, 0.9824]
Fig. 4c
	S2.0			Avrg	SD	S2.2			Avrg	SD	S2.3			Avrg	SD	S2.4			Avrg	SD	S2.5			Avrg	SD
L-valine (g/L)	4.26	4.05	4.28	4.19667	0.12741	8.761	7.61	8.99	8.45367	0.739554	8.044	7.828	6.537	7.46967	0.814901	14.16	13.62	13.633	13.8043	0.308085	13.908	13.958	15.186	14.3507	0.723852
L-threonine (g/L)	0.0033	0.0037	0.0076	0.00486667	0.00237557	0	0.016	0.014	0.01	0.0087178	0.026	0.023	0.016	0.0216667	0.0051316	0.157	0.178	0.169	0.168	0.0105357	0.35	0.193	0.375	0.306	0.098656
Comparison of L-valine titer	t	df	95% CI	P-value
S2.0 vs S2.2	9.825	2.119	[2.489, 6.025]	0.0084
S2.2 vs S2.3	-1.549	3.963	[-2.755, 0.7865]	0.197
S2.3 vs S2.4	12.594	2.56	[4.567, 8.103]	0.0023
S2.4 vs S2.5	1.203	2.702	[-0.9938, 2.086]	0.3238
Comparison of L-threonine titer	t	df	95% CI	P-value
S2.0 vs S2.2	0.98	2.3	[-0.0148, 0.0250]	0.4172
S2.2 vs S2.3	2	3.24	[-0.0062, 0.0295]	0.1329
S2.3 vs S2.4	21.63	2.9	[0.1244, 0.1683]	0.0003
S2.4 vs S2.5	2.41	2.05	[-0.1033, 0.3793]	0.1348
Fig. 4d
	E2.5 alaEindel+	E2.5 alaESNP+	E2.5 alaE+	E2.5 alaEnull	E2.5 alaEnull::alaEindel	E2.5 alaEnull::alaE	E2.5
L-valine (g/L)	16.06	25.36	18.36	3.65	22.907	8.041	30.88
	17.28	23.76	19.05	3.24	28.625	7.879	31.754
	20.05	24.26	17.13	3.62	27.683	8.857	32.926
					28.86
					20.959
					22.498
					27.68
Avrg	17.7967	24.46	18.18	3.50333	25.6017	8.259
SD	2.04456	0.818535	0.972574	0.228546	3.33809	0.524179
P-value	0.00191485	0.000783177	7.60292e-05	0.0002	0.00217571	5.25413e-05
t	10.64	9.753	16.75	46.69	4.485	35.45
df	2.948	3.811	3.988	2.198	7.801	2.976
95% CI	[9.811, 18.30]	[5.247, 9.540]	[11.40, 15.94]	[25.95, 30.75]	[3.023, 19.480]	[21.47, 25.72]
Fig. 4e
	S9015	S9015:: alaEΔ	S2.5	S2.5:: alaE (p. A149D)	S2.5:: alaE (p. A48S + p. A149D)	S2.6	E1.0	E2.5	E2.5:: alaE (p. A48S + p. A149D)
L-valine (g/L)	13.635	19.672	13.908	29.829	26.6	23.469	31.335	30.88	33.314
	13.339	26.755	13.958	27.479	24.75	20.996	30.27	31.754	33.9
	12.948	31.456	15.186	27.953	26.18	22.673	29.37	32.926	33.2
					22.85	23.103
					23.48
					24.15
Avrg	13.3073	25.961	14.3507	28.4203	24.6683	22.5603	30.325	31.8533	33.4713
SD		5.93199	0.723852	1.24275	1.48393	1.0924	0.983654	1.02661	0.375587
Comparison	t	df	95% CI	P-value
S9015:: alaEΔ vs S9015	3.688	2.013	[-2.013, 27.32]	0.0656
E2.5 vs E2.5::alaE (p.A48S + p.A149D)	2.564	2.526	[--3.858, 0.6216]	0.0986
S2.5 vs S2.5::alaE (p.A149D)	16.94	3.217	[-16.61, -11.53]	0.0003
S2.5 vs S2.5::alaE (p.A48S + p.A149D)	14.02	6.954	[-12.06, -8.575]	<0.0001
S2.6 vs S2.5::alaE (p.A149D)	6.499	4.077	[-8.345, -3.375]	0.0027
S2.6 vs S2.5::alaE (p.A48S + p.A149D)	2.584	7.82	[-3.997, 0.2196]	0.033
S2.5::alaE (p.A149D) vs E1.0	2.081	3.8	[-4.499, 0.6897]	0.1095
E2.5 vs S2.5::alaE (p.A149D)	3.689	3.862	[-0.8124, 6.054]	0.0136
Graphs plotted in Prism 10 version 10.5.0
Statistical calculated by unpaired Welch’s t-test

## Sheet: Suppl. Fig. 3a-d
Suppl. Fig. 3a				Suppl. Fig. 3b				Suppl. Fig. 3c				Suppl. Fig. 3d
Time (h)	Initial Glucose Concentration (g/L)	L-ala (g/l)		Time (h)	Initial Glucose Concentration (g/L)	OD600		Time (h)	Initial Glucose Concentration (g/L)	Residue Glucose Concentration (g/L)		Time (h)	L-ala (g/L)	Glucose (g/L)
43	17.8	16.362		43	17.8	1.92		43	17.8	0		0
115	29	25.965		115	29	1.59		115	29	0		24	41.838	59
139	29	5.903		139	29	0.56		139	29	21.2		43	76.751	14
181	46	28.892		181	46	2.125		181	46	9		Graphs plotted in Prism 10 version 10.5.0
210	46	10.144		210	46	0.86		210	46	31
280	46	12.599		280	46	0.43		280	46	28
325	46	23.925		325	46	1.46		325	46	15.6
371	48	34		371	48	1.54		371	48	5.4
448	48	27.099		448	48	0.605		448	48	16
489	50	24.368		489	50	2.37		489	50	12
542	80	36.815		542	80	2.01		542	80	28.5
590	80	28.715		590	80	1.57		590	80	37
638	80	13.183		638	80	0.855		638	80	55.5
709	80	46.236		709	80	1.275		709	80	20
782	80	41.512		782	80	1.44		782	80	31
852	80	20.51		852	80	0.805		852	80	52.5
900	80	45.048		900	80	2.71		900	80	20.5
972	83	40.465		972	83	1.4		972	83	34.5
1044	83	39.494		1044	83	1.335		1044	83	37
1112	83	45.442		1112	83	1.67		1112	83	36
1136	83	4.622		1136	83	0.96		1136	83	76.5
1160		35.305		1160		2.59		1160		47
1210	83	38.263		1210	83	2.01		1210	83	43
1252	80			1252	80	2.47		1252	80	43.5
1260		51.361		1260		2.5		1260		26
1264	80			1264	80	0.272		1264	80	72
1276				1276		1.515		1276		67
1282.5				1282.5		1.695		1282.5		63
1287				1287		1.835		1287		61
1299				1299		2.48		1299		50
1305		37.155		1305		2.29		1305		36
1329	80			1329	80	2.13		1329	80	56
1353	80	45.897		1353	80	2.89		1353	80	20
1377	80	12.424		1377	80	1.68		1377	80	59
1395	80			1395	80	1.595		1395	80	64
1401	80	13.485		1401	80	1.745		1401	80	55
1419	80			1419	80	1.18		1419	80	64
1425	80	12.681		1425	80	1.675		1425	80	55
1449	80	18.839		1449	80	2.3		1449	80	49
1473	80	16.584		1473	80	2.1		1473	80	54
1497	80	20.247		1497	80	2.355		1497	80	49
1521	80	19.158		1521	80	2.33		1521	80	51
1539	80	2.726		1539	80	1.08		1539	80	67
1545	80	11.955		1545	80	1.7		1545	80	57
1563	80	3.78		1563	80	1.49		1563	80	64
1569	80	17.257		1569	80	2.31		1569	80	52
1587	80	9.617		1587	80	1.9		1587	80	58
1593	80	22.689		1593	80	2.525		1593	80	47
1611	80	3.181		1611	80	0.8		1611	80	74
1617	80	10.249		1617	80	1.415		1617	80	65
1635	80	9.987		1635	80	1.68		1635	80	60
1641	80	16.546		1641	80	2.095		1641	80	53
1665	80	25.128		1665	80	2.71		1665	80	43
1689	80	22.535		1689	80	2.445		1689	80	47
1707	80	9.751		1707	80	1.705		1707	80	61
1713	80	19.44		1713	80	2.215		1713	80	51
1731	80	15.426		1731	80	2.1		1731	80	54
1737	80	23.871		1737	80	2.42		1737	80	44
1755	80	13.056		1755	80	2.02		1755	80	55
1761	80	23.904		1761	80	2.535		1761	80	42
1779	80	14.318		1779	80	2.02		1779	80	55
1785	80	26.397		1785	80	2.655		1785	80	41
1803	80	12.506		1803	80	1.92		1803	80	57
1809	80	23.119		1809	80	2.665		1809	80	45
1833	80	27.951		1833	80	2.622		1833	80	40
1857	80	27.808		1857	80	2.622		1857	80	39
1875	80	20.543		1875	80	2.52		1875	80	48
1881	80	29.634		1881	80	3.111		1881	80	41
1899	80	17.491		1899	80	2.312		1899	80	47
1905	80	30.724		1905	80	3.196		1905	80	34
1923	80	23.378		1923	80	2.992		1923	80	44
1929	80	35.22		1929	80	3.409		1929	80	29
1947	80	21.114		1947	80	2.516		1947	80	46
1953	80	33.78		1953	80	3.23		1953	80	32
1971	100	15.43		1971	100	2.44		1971	100	75
1977	100	22.488		1977	100	2.48		1977	100	65
2001	100	26.547		2001	100	2.21		2001	100	66
2025	100	31.507		2025	100	2.45		2025	100	61
2043	100	23.833		2043	100	2.52		2043	100	68
2049	100	36.53		2049	100	2.98		2049	100	54
2067	100	24.845		2067	100	3.25		2067	100	63
2073	100	33.659		2073	100	3.53		2073	100	53
2097	100	39.848		2097	100	3.77		2097	100	42
2115	100	20.478		2115	100	3.36		2115	100	67
2121	100	32.656		2121	100	3.8		2121	100	55
2145	100	36.355		2145	100	3.16		2145	100	48
2193	100	56.769		2193	100	2.23		2193	100	24
2217	100	20.675		2217	100	2.97		2217	100	67
2235	100	32.597		2235	100	4.19		2235	100	55
2241	100	40.1		2241	100	3.89		2241	100	45
2259	100	28.771		2259	100	2.31		2259	100	56
2265	100	38.517		2265	100	3.54		2265	100	44
2283	120	29.924		2283	120	3.37		2283	120	79
2289	120	37.244		2289	120	3.78		2289	120	67
2307	120	36.093		2307	120	4.85		2307	120	79
2313	120	52.251		2313	120	5.13		2313	120	61
2337	120	40.916		2337	120	4.07		2337	120	75
2361	120	36.645		2361	120	4.09		2361	120	80
2379	120	30.916		2379	120	4.2		2379	120	88
2385	120	47.156		2385	120	4.19		2385	120	68
2403	120	26.255		2403	120	3.36		2403	120	91
2409	120	42.288		2409	120	4.33		2409	120	71
2427	120	27.963		2427	120	3.79		2427	120	85
2433	120	47.071		2433	120	4.37		2433	120	65
2451	120	20.308		2451	120	3		2451	120	95
2457	120	39.975		2457	120	4.37		2457	120	75
2475	120	29.607		2475	120	3.97		2475	120	88
2481	120	51.231		2481	120	5.27		2481	120	63
2505	120	39.827		2505	120	4.75		2505	120	75
2529	120	45.448		2529	120	4.87		2529	120	68
2547	120	31.497		2547	120	4.31		2547	120	86
2553	120	47.936		2553	120	4.73		2553	120	68
2571	120	34.073		2571	120	4.26		2571	120	83
2577	120	54.217		2577	120	5.2		2577	120	62
2601	120	46.259		2601	120	4.63		2601	120	70
2619	120	37.925		2619	120	4.32		2619	120	80
2625	120	54.604		2625	120	5.09		2625	120	59
2643	120	38.865		2643	120	4.46		2643	120	78
2649	120	56.917		2649	120	5.02		2649	120	57
2673	120	57.738		2673	120	5.24		2673	120	58
2691	120	34.81		2691	120	3.89		2691	120	82
2697	120	61.011		2697	120	4.61		2697	120	55
2715	120	40.397		2715	120	4.25		2715	120	77
2721	120	58.812		2721	120	4.35		2721	120	53
2739	120	28.589		2739	120	4.25		2739	120	88
2745	120	50.545		2745	120	4.38		2745	120	66
2763	120	36.414		2763	120	3.46		2763	120	80
2769	120	58.591		2769	120	3.97		2769	120	60
2793	120	48.259		2793	120	3.86		2793	120	57
2817	120	59.42		2817	120	3.93		2817	120	44
2841	120	52.465		2841	120	4.08		2841	120	52

## Sheet: Suppl. Fig. 4b-e
Suppl. Fig. 4b				Suppl. Fig. 4c				Suppl. Fig. 4d					Suppl. Fig. 4e
	1L B	1L D			1L B	1L D		Time (h)	Glucose Concentration (g/L)	OD600	L-valine (g/L)		Time (h)	Glucose remaining (g)	OD600	L-val (g)	Glucose consumed (g)	Glucose Feeding rate (g/h)
Time (h)	OD600	OD600		Time (h)	L-valine (g/L)	L-valine (g/L)		0	34	3.2			0	6700000	3.4	740000	650000
0	0.305	0.35		0	1.839	2.7		4	26.5	7.2			1
12	3.08	2.9		12	13.349	14.647		8	22	10			2
16	4.4	3.51		16	20.434	19.82		12	21.3	11.3	25.9		3
20	5.23	4.99		20	27.514	28.003		16	19.5	12.1	32.6		4	5040000	7.7	2220000	2.31e+06
24	5.7	5.24		24	34.495	33.348		20	16.8	12.6	39.8		5
28	5.31	5.67		28	39.301	42.34		24	16	13.3	46.2		6
28.1	4.98	5.32		28.1	36.845	39.694		28	16	13.5	50.5		7
36	5.21	4.81		36	46.389	47.966		32	17	14.8	54.3		8	3240000	10.5	3780000	4.11e+06
40	5.09	4.75		40	51.862	50.672		36	16	15.2	58.3		9
44	5.16	4.82		44	53.332	53.837		40	14.5	15.4	62.5		10					302500
48	5.31	5.07		48	56.23	56.224		44	14	15.5	66.8		11					302500
60	5.24	4.85		60	71.743	71.274		48	11.5	15.1	71.7		12	2986640	11.7	5287160	5.45236e+06	484000
								52	11.5	15.1	74.6		13					484000
								56	5	14.9	78.8		14					484000
								60	0	14.6	82.1		15					484000
													16	2770200	12.9	6669000	7.7258e+06	605000
													17					726000
													18					726000
													19					726000
													20	2982000	13.5	8358000	10418000	726000
													21					726000
													22					726000
													23					726000
													24	3179040	13.7	9837840	13124960	726000
													25					907500
													26					907500
													27					907500
													28	3091200	14.1	11000000	16842800	907500
													29					907500
													30					907500
													31					907500
													32	3379320	14.7	13000000	20184680	907500
													33					907500
													34					907500
													35					907500
													36	3608400	15.2	14000000	23585600	907500
													37					907500
													38					907500
													39					907500
													40	3582000	15.5	15000000	2.7242e+07	907500
													41					726000
													42					726000
													43					726000
													44	3848880	15.6	17000000	2.98791e+07	726000
													45					605000
													46					605000
													47					605000
													48	4011120	15.4	18000000	3.21369e+07	605000
													49					423500
													50					423500
													51					423500
													52	3753000	15.2	19000000	33968000	302500
													53					302500
													54
													55
													56	1629550	15	20000000	36393950
													57
													58
													59
													60	0	15.1	21000000	38023500
													Graphs plotted in Prism 10 version 10.5.0

## Sheet: Suppl. Fig. 5a-c
Suppl. Fig. 5a							Suppl. Fig. 5b							Suppl. Fig. 5c
Time (h)	Glucose remaining (g)	OD600	L-val (g)	Glucose consumed (g)	Glucose Feeding rate (g/h)		Time (h)	Glucose remaining (g)	OD600	L-val (g)	Glucose consumed (g)	Glucose Feeding rate (g/h)		Time (h)	Glucose remaining (g)	OD600	L-val (g)	Glucose consumed (g)	Glucose Feeding rate (g/h)
0	160.11	1.2	13.05				0	154.18	1	16.01				0	154.18	1	11.27
2							2							2
4	123.7	3.8					4	123.69	4.1					4	123.72	3.6	41.24
6							6							6
8	73.2	4.5	72.61				8	76.15	4.4	76.15				8	79.11	4.2	72.67
10				180			10				180			10				180
12	63.28	4.9	108.31	228.12	24.06		12	56.02	5.9	113.21	231.12	25.56		12	64.95	4.9	111.59	233.22	26.61
14				276.42	24.15		14				278.88	23.88		14				281.82	24.3
16	90.96	5.4	141.95	312.36	17.97		16	83.64	6.4	151.75	314.22	17.67		16	86.81	6.6	131.71	318.36	18.27
18				312.36			18				314.22			18				318.36
20	52.11	6.7	171.51	333.06	5.18		20	53.67	6.52	187.83	334.92	5.18		20	44.84	7.3	176.38	339.18	5.21
22				371.04	18.99		22				367.8	16.44		22				373.44	17.13
24	70.56	6.8	207.17	402.42	15.69		24	49.59	7	220	402.3	17.25		24	60.25	7.5	204.86	403.44	15
26				441.42	19.5		26				440.64	19.17		26				441.24	18.9
28	78.72	7.15	238.58	474.42	16.5		28	60.59	7.5	255.68	471.66	15.51		28	72.91	8	241.83	472.8	15.78
30				474.42			30				471.66			30				472.8
32	60.59	9.2	276.89	504.42	7.5		32	33.3	9.3	286.36	501.66	7.5		32	48.57	9.4	278.67	502.8	7.5
34				534.54	15.06		34				544.08	21.21		34				533.4	15.3
36	70.06	8.9	302.78	565.44	15.45		36	45.82	8.9	321.33	573.66	14.79		36	51.9	9.2	307.11	564.6	15.6
38				595.44	15		38				615.6	20.97		38				607.26	21.33
40	67.23	8.7	333.69	616.02	10.29		40	58.45	8.7	358.7	639.84	12.12		40	55.27	8.8	337.13	624.72	8.73
42				646.02	15		42				669.96	15.06		42				672.72	24
44	73.73	8.6	353.89	676.2	15.09		44	64.93	8.9	388.33	700.14	15.09		44	64.78	8.9	362.15	684.78	6.03
46				700.26	12.03		46				724.14	12		46				709.32	12.27
48	67.77	8.15	380.74	722.58	11.16		48	55.82	9	409.35	749.04	12.45		48	49.44	8.75	388.72	732.9	11.79
50				744.96	11.19		50				775.62	13.29		50				760.86	13.98
52	74.07	8.6	401.83	767.4	11.22		52	65.48	8.65	430.32	811.98	18.18		52	49.59	8.6	413.45	784.2	11.67
54				790.38	11.49		54				832.08	10.05		54				812.1	13.95
56	65.06	8.5		822.78	16.2		56	68.79	8.85		864.06	15.99		56	56.14	8.5		843.6	15.75
58				857.58	17.4		58				894.78	15.36		58				877.2	16.8
60	68.48	8.8	502.99	885.18	13.8		60	72.3	9	548.82	927.78	16.5		60	59.58	8.9	524.94	911.7	17.25
														Graphs plotted in Prism 10 version 10.5.0

## Sheet: Suppl. Fig. 7
Suppl. Fig. 7

## Sheet: Suppl. Fig. 8a-c
Suppl. Fig. 8a			Suppl. Fig. 8b			Suppl. Fig. 8c		S2.2	S2.3.1	S2.4.1	S2.5.1	S2.6.1	S2.7	S2.8	S2.10
Time (h)	L-valine (g/L)		Time (h)	OD600			S2.0	+lrp*, ygaZ*	+dinG*	+thrA*	+thrA up*	+csg*	+ilvA*	+nagA*	+alaE**	E2.5
0			0			L-valine Titer (g/L)	4.26	8.761	8.45	12.51	15.24	12.73	13.67	13.99	18.92	30.88
48	11.66		48	1.72			4.05	7.61	7.31	11.64	14.84	14.09	12.97	13.74	19.14	31.754
120	10.63		120	1.63			4.28	8.99	7.14	12.59	15.32	14.14	15.81	15.37	19.42	32.926
192	8.45		192	1.13
264	9.99		264	1.2		Comparison	t	df	95% CI	P-value
336	7.42		336	1.48		S2.2 vs S2.0	9.825	2.119	[2.489, 6.025]	0.0084
408	8.09		408	1.39		S2.3.1 vs S2.2	1.384	3.994	[-2.467, 0.8266]	0.2387
480	8.59		480	1.71		S2.4.1 vs S2.3.1	9.018	3.684	[3.144, 6.083]	0.0012
552	14.97		552	1.6		S2.5.1 vs S2.4.1	8.538	2.902	[1.788, 3.985]	0.0038
624	12.5		624	1.89		S2.6.1 vs S2.5.1	3.05	2.409	[-3.262, 0.3021]	0.0735
696	14.48		696	1.9		S2.7 vs S2.6.1	0.5114	3.077	[-2.550, 3.544]	0.6435
768	15.77		768	2.16		S2.8 vs S2.7	0.2181	3.253	[-2.810, 3.243]	0.8403
840	13.32		840	2.06		S2.10 vs S2.8	9.094	2.324	[2.803, 6.784]	0.0072
912	17.33		912	2.45		E2.5 vs S2.10	20.8	2.238	[10.32, 15.07]	0.0013
984	28.07		984	4.28
1056	28.03		1056	3.52		Graphs plotted and statistical calculations in Prism 10 version 10.5.0
1128	24.21		1128	3.71
1176	24.29		1176	3.52
1224	19.16		1224
1272	19.62		1272	4.2
1296	6.7		1296	2.53
1320	6.65		1320	2.63
1344	10.11		1344
1368	9.47		1368	3.35
1392	11.84		1392	4.32
1416	7.1		1416	1.89
1440	7.6		1440	3.17
1464	2.69		1464	1.74
1488	11.17		1488	4.44
1512	11.63		1512	4.98
1536	6.87		1536	2.63
1560	10.91		1560	4.9
1584	9.34		1584	4.15
1608	13.72		1608	5.7
1632	11.93		1632	5.5
1656	9.95		1656	4.11
1680	11.25		1680	5.26
1704	11.85		1704	4.53
1728	7.11		1728	3.68
1752	9.57		1752	3.95
1776	12.81		1776	5.37
1800	9.92		1800	4.83
1824	14.02		1824	5.86
1848	10.26		1848	4.62
1872	13.34		1872	5.39
1896	11.77		1896	4.51
1920	12.97		1920	5.54
1978	16.91		1978	3.9
2026	18.19		2026	4.05
2050	9.25		2050	3.48
2074	12.6		2074	4.6
2098	15.67		2098	5.45
2122	11.68		2122	5.04
2146	13.34		2146	5.24
2170	12.91		2170	4.63
2194	12.23		2194	5.17
2218	12.52		2218	5.48
2242	14.43		2242	5.49
2266	13.66		2266	5.27
2290	14.88		2290	5.65
2314	13.79		2314	4.82
2338	16.28		2338	5.68
2362	15.26		2362	5.78
2386	15.66		2386	5.78
2410	13.28		2410	5.51
2434	10.97		2434	5.15
2458	12.08		2458	5.04
2482	15.78		2482	4.47
2506	13.55		2506	5.14
2530	11.01		2530	4.73
2554	12.15		2554	5.02
2578	11.55		2578	4.53
2602	11.97		2602	5.19
2626	15.91		2626	4.95
2650	12.19		2650	4.62
2674	13.57		2674	4.89
2698	14.55		2698	2.81
2722	14.05		2722	4.6
2746	9.48		2746	4.46
2770	12.77		2770	4.5
2794	10.64		2794	4.42
2818	11.88		2818	4.85
2842	9.78		2842	4.15
2866	12.72		2866	3.45
2890	13.12		2890	4.7
2914	7.78		2914	2.91
2938	10.5		2938	4.29
2962	10.45		2962	3.04
2986	11.96		2986	4.39
3010	9.31		3010	3.18
3034	11.83		3034	3.69
3058	10.68		3058	3.81
3082	9.11		3082	3.84
3106	14.4		3106	4.59
3130	10.47		3130	4.24
3154	21.37		3154	4.68
3178	16.45		3178	5.15
3202	15.25		3202	4.73
3226	17		3226	5.47
3250	15.41		3250	5.14
3274	13.86		3274	5.33
3298	16.42		3298	5.52
3322	17.95		3322	5.76
3346	17.81		3346	5.52
3370	19.75		3370	5.71
3394	16.22		3394	5.67
3418	1.82		3418	1.34
3442	8.35		3442	4.08
3466	12.64		3466	5.11
3490	13.43		3490	5.21
3514	5.6		3514	2.78
3538	12.06		3538	4.14
3562	12.83		3562	4.51
3586	10.42		3586
3610	12.88		3610	4.45
3634	13.77		3634	4.59
3658	12.71		3658	4.95
3682	15.84		3682	4.81
3706	17.58		3706	4.85
3730	18.5		3730	5.71
3754	15.39		3754	5.27
3778	11.83		3778	5.09
3802	15.79		3802	5.88
3826	13.55		3826	6.15
3850	17.43		3850	5.73
3874	12.43		3874	5.14
3898	16.51		3898	5.31
3922	17.07		3922	4.36
3946	18.54		3946	5.47
3970	17.27		3970	4.94
3994	13.46		3994	4.64
4018	18.29		4018	4.91
4042	12.72		4042	4.34
4066	13.51		4066	4.62
4090	17.12		4090	5.38
4114	20.24		4114	5.16
4138	21.18		4138	5.54
4154	11.28		4154	4.11
4178	23.31		4178	5.73
4202	24.51		4202	6.83
4226	22.81		4226	5.73
4250	17.93		4250	6.3
4274	21.37		4274	6.81
4298	18.68		4298	7
4322	23.9		4322	6.43
4346	20.6		4346	6.35
4370	24.9		4370	6.68
4394	24.22		4394	6.19
4418	15.26		4418	4.31
4442	24.26		4442	5.26
4466	24.71		4466	7.28
4490	21.32		4490	6.19
4514	24.71		4514	6.33
4538	25.32		4538	6.77
4562	25.45		4562	7.16
4586	17.26		4586	2.26
4610	23.97		4610	7.38
4634	21.89		4634	7.01
4658	23.42		4658	7.55
4682	23.33		4682	7.95
4706	21.81		4706	6.98
4730	25.73		4730	8.24
4754	21.01		4754	5.9
4778	33.58		4778	7.1
4802	36.23		4802	8.3
